# Supplementary material for: Analysis of genetic diversity of Xanthomonas oryzae pv. oryzae populations in Taiwan
Source: Sci Rep. 2019 Jan 22;9:316. doi: 10.1038/s41598-018-36575-x (PMC6342995; doi:10.1038/s41598-018-36575-x)
Supplement: Supplementary file 2 — Supp_Table S1 [file 41598_2018_36575_MOESM2_ESM.xlsx]

## Sheet: Sheet1
Isolate	RAPD	RFLP (avrXa7)	Indel marker (T6SS)	Final Group
XO604	R2	T2	S2	G2b
XB2b	R1	T1	S1	G1
XB19	R2	T2	S2	G2b
XB24	R2	T2	S2	G2b
XB28	R5	T2	S5	G4
XD1	R1	T1	S1	G1
XE1	R1	T1	S1	G1
XE2	R1	T1	S1	G1
XE3	R1	T1	S1	G1
XE5	R1	T1	S1	G1
XF1	R1	T1	S1	G1
XF57b	R2	T2	S2	G2b
XF89b	R4	T4	S4	G3
XF113	R3	T3	S3	G2a
XF115	R3	T3	S3	G2a
XF116	R4	T4	S4	G3
XF117	R2	T2	S2	G2b
XF118	R4	T4	S4	G3
XG19	R3	T3	S8	G2a
XG38	R3	T3	S8	G2a
XG42	R3	T3	S8	G2a
XG50	R4	T4	S4	G3
XG67	R4	T4	S4	G3
XG84	R2	T2	S2	G2b
XH1	R4	T4	S4	G3
XH12	R4	T4	S4	G3
XH24b	R4	T4	S4	G3
XH31	R4	T4	S4	G3
XH45	R3	T3	S3	G2a
XH50	R3	T3	S3	G2a
XH55	R4	T4	S4	G3
XI3	R5	T2	S5	G4
XI33	R4	T4	S4	G3
XI35	R4	T4	S4	G3
XJ1	R4	T4	S6	G3
XL1	R4	T4	S4	G3
XL4	R4	T4	S4	G3
XL8	R3	T3	S3	G2a
XM1	R5	T2	S5	G4
XM9	R3	T6	S3	G2a
XM19b	R5	T2	S5	G4
XM42	R5	T2	S5	G4
XM50	R5	T2	S5	G4
XM52	R5	T2	S5	G4
XM74	R5	T2	S5	G4
XM85	R5	T2	S5	G4
XM99	R4	T4	S4	G3
XN2	R3	T3	S3	G2a
XN8	R3	T3	S3	G2a
XO4a	R3	T5	S3	G2a
XO7a	R1	T1	S7	G1
