# Supplementary material for: Analysis of genetic diversity of Xanthomonas oryzae pv. oryzae populations in Taiwan
Source: Sci Rep. 2019 Jan 22;9:316. doi: 10.1038/s41598-018-36575-x (PMC6342995; doi:10.1038/s41598-018-36575-x)
Supplement: Supplementary file 3 — Supp_Table S2 [file 41598_2018_36575_MOESM3_ESM.xlsx]

## Sheet: Sheet1
No.	Spacer sequence
1	GGCCAGCCTGCGCCGACACCGACCCCGGGCACTC
2	TCTGCGACGGGGTTACCAGCTCCAGCCCGTCGCG
3	GGTATCCCAGCAAAGACTTGCTCATACCCGTCGGGC
4	GGCGGACAACATTGTGGGTCTTCCGGGATGCGGT
5	TCGCACCGACAGCGCCCTGATTGAGTATGTGCAG
6	GTGGCGCGAGCGCTATAACAAGCGCTCGTTCTACGT
7	CGCTTCACGGGCCGTGGATACGTTACTACCCAT
8	TTGGATCGAACCGGAGGAACGCGCCTTGAGGTCGG
9	TCCCACCGGTCGCCCAGGGCGAGCGGCTTGAACGT
10	GCGGTCGTTTCGCCTGCGACTCGACGTGGGCCAC
11	CAGCAGCGTGCCCGCGCCGTTCCGCGTATAGAAC
12	ATGAGCATCCAGGTCGTCCCGCTCGCCCCGCGCCC
13	GACAGCGGCGCGCAAGTCACGAACGTCAGCATCCA
14	CGGGAGCGGTGTGTACTGCGCCGATACTCCGCGC
15	GAGCGTTGCCGAGGACCAGGTGCACTAACCATTG
16	CTCCGATGGCTTTACCAACCACCCAACGGAGCCA
17	CCGCCAGAATCCGCCGGTTCGTCCAGCCCTTGGC
18	TACAGCCTTCTTCGAGCAGTAGTGCAATTGCGTCGCT
19	CAATAACACCGGTGGCGCGTACACCGTCACCGTCAA
20	TAAATCGTCGGGGCCTAGATCGCCGTCGATTGCCG
21	CATCACGCAGCACGGGCACGAGGCTTACAACGCGTT
22	CTAGCGTCTGACGGCACCGCCGATGTCCCCGTGCC
23	GAGGCGCAACGTACGCACGCCGCCGCCGTCGGTGTG
24	TGTGCCTAGATTTAGGCACAATAGGCACCAAGGG
25	TGATAGACGGCCAGATGTATTTACTGCCCGCAAGGA
26	CTGACCTCTGCTTAGGACTTGCCCAGTTGAAAGG
27	CTTTCCCACATCTCCATATCCGCCGTCTCCCAGAG
28	TTCCAGAGAGGTTGAGAACATTAACAAACAGAGGGA
29	CGGATCGCGCGATGAGGGCTTGTTCGTCCGCGTGAT
30	GTGCAACCCTACGTCCCGTATGCCGGATCGTAGCG
31	CGCTCATCAAGTCGATTGCGAGCGAGTATTTCAC
32	GGTTCCTTTTGGTTAGATAGAGTTAATTTTCAGTT
33	CTTCTTGGCAAAGCTGTCATACTGATCATCTGTCAA
34	CTGCTGTGCCCAATCATGCTCGGCGGGACGCCGAA
35	TTTCCCTTGACGGTGTGATGGCCGTCGGGGGTGGC
36	GTGGTGTGAGGTTTGCCGCTTGGTACCCGGCGAC
37	GCGGATCTGTAGAGGCTGGCCGAGCGCCATTGCTT
38	TCCACACGTGCCCGGGCCTCCGCCTCATCTCGATT
39	CATGCATACATACTGGCACAGGCAGGCACCAATG
40	GGACCATGACATACGAGTCGGCAGTGGCCGTGAGA
41	CAGCGGGGTAGGACCTCGTTCCAGAGGCGCGCATC
42	TGCGAAAAACGCCCAGGGCTCGTGGTCGTGACCG
43	CGCCGTCCGGGCGACGCACCTGTTGGCCGTCAT
44	TGGTCAAGATACTGGCATATGTGCCTAACTGTGTT
45	CGGCTAAGGGCGGACCTGTTACAGCATCACATTGACA
46	CCGTCGCGGTCGGTGATACGCACGCGCCACAGGTA
47	TTTATGACGTTTAATGACTCCGTGTCCGTGAGCGA
48	TGCCGGCCTGGTGGTCTTTGACATGCTGGACAACGT
49	GGGTGCAGGAGTTCATTTACAAATACCGCAAGGA
50	CAGACACAGCCCTCACCGTTGTAAGGACACTTG
51	CTGGAAGCCACCCTGGCCAATGTCACCGACAGCCT
52	GGTCACAATGCTGTGCCGTTTGGGCTTAAGACCAA
53	GTTAAGACGGGTTGGGTACTGCTCAAGCATCTGATTG
54	CAGCTGCAAAGACCATGCGGTCAAGTCCTGCTGG
55	GTTGCGTCTGATATCAGCCTTGGCAATTTGTTGGTC
56	CACCAATAAAATGACTGATATTACCGCTAAGCTG
57	CAGCGTTTGGAGCTGCTGTGTTGCAGACGCCTG
58	GTTCGAAGTCGCTTGCTGAGAGGCTGGAGGCCGC
59	ACCCTACACCGAGAGCAGCTGACACGCCATTGTC
60	ATATTACGACACACAGTGCAGATACAGCCACACAA
61	TGCAAAATAAAAGCCTGAAATGCAGGTATGTCAAT
62	ATGTGGTATAACCTAACATAACCCTGAGGAGTAA
63	GGGTTCGGAGTTTTGAGCTTCCCTTCTCCTGGCA
64	AGTCGCAACAGACGGATTAGCAGCAGTGATTGCTG
65	AGGGCGAGGCGGCGTAGACATCCCCGGGATTAAG
66	TTAGCATGTCTGGTAGCTGGGGGCGTAATCAGCT
67	CACAGGCGGAAGGGACCATAACTGCAAATGCACA
68	GAGCTCATGGAATAGATCTGGGTCAAGGGTGTCA
69	CCACACGTGCCCGCGCCTCCGCCTCATCCCGCTG
70	GTGTGCAGCTAACCTTTAGCAGCACGGCAACGAA
71	CAACTGAAATGCCTGCTTGTTGTCTACGGTGCTGC
72	CAGAGGCTGAGGGCAACATAGCTGCAAATTCACA
73	GCCGGATACTCGGCCAGGCTGGCCTGCAACATTG
74	TACCTCTACCGGGGGTTCTTCGAAGTGTTCGGGCAG
75	GATCTGGGCAGCCAGATCGAATGCACCAACGAGG
76	CTCGTTACCAGACTGGCTTACACCAATCGTTTGGCT
77	CTGTACCCTTCGACAATAAGCTGGCAATAGCTCGG
78	ACGCTCTTCCGCCAGGACCGTCACCATGTTGCGCT
79	TGTCTAATGTTGGCAGGGATGTAACAGAGGATCTT
80	AACTTGGTACTTCGACACGACTACCGAAGGCTG
81	CCAGAGAGGTGGAGAATATTAACAAACAGCAGGA
82	AGATTTTCAGTGTCTTGCGTGCCTTGTGTTCTTG
83	CCGTCAATCTGCTCGCCGTTGAACACCGTCGCAAA
84	GTCATCGCCGCTTGGCTCTTCGAGCTAGTCAGCTT
85	CGGCGCTACGTCCTGGCCTGCTGCATCGATGGC
86	CAGCACAGCCGACAACGCCTGTTCCAGCACCATCAC
87	TTGCTTGCTGATCTGCGCATGCGCGCTCATGAAAT
88	CTTAGAGCACCTTCCAGACCGCCACTACGGGCAAGA
89	GCCCACCTCTTGTCCACCGTGCGTGCTGCGCCAG
90	TTGGGGTCGGCGCGATCTTTGGTGAAGTAGTGCAC
91	CCGGACGTAGCAACTACGGCCGCTATAGCGCGTG
92	GGAGTTGTGCGAAATGTCAGGCTTGGGCAAGCGC
93	CGGCCGGCTTGTCCAGTGATCGTGGTGGAGTTGTC
94	CAGTCCTGCATACGCCCATTGTCGAATTGCGCCTC
95	GGTCGGCGGCGGCGAGCGCCGTTCAGGTGGTAGC
96	GTTCCCGCGGTGGGTGTATGCCAATAAGATCAAGCTT
97	CATAGGGGCATTCTCCGCCACAGATGCGCTGTCATT
98	AAGATTGACCGAAGTACCAGCGGCGGGCGTTGCGA
99	TACACCACTTACCCGACTCATCCTGCGTGCACGC
100	CTCCATTGCATCTAATACAGACTCATGTGGTAT
101	GCTAAGGATATTCCATTCTTGTACAACATCATCG
102	TTGTGGGATCATCTGGGAGACTTCACTGGCTACT
103	TCAATATCAAGCTCGTAATCACCAGGCTGATACG
104	CCTTCCGGTACTTGTAGACAAACTCTTGAACCCGGA
105	ACGGACGGTCAGACGTGCATCCGGCGGGGTGAGG
106	CTGGGATGTCATTGCTACTGTCACAGATGCTGACG
107	CAGGTCTATACAGTAACTGCGGATCTGACAGCA
108	GCTGCAATTGATGCTGCCCCAGCCCCGTAGGCTCTG
109	CTCAGCGGCCACTTCGCCGCAGCCTGGTAGGCCAA
110	TTCCGAACCTCCGGATCGATTGGTCGGGCGGAATA
111	GCGGCGGCGCGAAGTGGTCGGCGCAGTGGGACAC
112	GGACACGTTTCTTTTCCTTCCGGTATTTGTAGAT
113	TCCTGACTGATGATCAATATGATTCATTTGCAAA
114	GGTCGCCAAGCCGATGTCGCCGACGGCCGGATCGA
115	CGCCAATGTTGACCGATGCTGCACGCCGGTCCTC
116	TCGCGCACAACGCCGCCTTCGACGCGCTCGTGTG
117	CGCCGATCCAGCTGCCGACCTTGCCGAGGAACCCC
118	GCTGCAAAGACCATGCGGTTAAGGCGTGCTGGGA
119	TACATGACGTTCAATGACTCTGTGTCCGTGTCTGA
120	GTTTTGATTGCACCTGACAGGCGATAGCCCTGAG
121	GTAGGCGAGGGCGCGCCGGTAGGCCGTTCGATCAT
122	CGTCGTTTCACCGCATAGCTACACCAAAGGTGACGGC
123	CCATCACCGGGCGTGGAAGGTGGCGCGTCACCAACA
124	CCGCGTGCAGACGCTTTGACAGCGCGCAACACCT
125	GTTGAGGGATCATCTGCGAGACCTCACTGGCAACC
126	CATGCATACATACTGGCACAGGCAGGCACCCAT
127	GACTGTTGAGCAGGCAATATTGCTGACTGTGGGT
128	ACGCTCGGGATTTGGTGACATGCTAGTTTTCAAC
129	TCAACCCTCCCCACATTAATGCCAGGAGTTAACAG
130	CACTGCCTCATCAACACAAGATCCCCGTCTACCGGA
131	TGTAGCGGCCTTGTCGACCTCAGTCACCAGCGATT
132	TTGCGCAGCAGGAGCAGCCCCGGCAAATCGACCCA
133	GCCATCATTAAGATCATCACGGCCAATAACGGAGA
134	CTGCATAACACGGTAACTCAGTTCGCCAGGGATCC
135	GCGAAGAAGACAGACACCACTCACGTCATCGCGC
136	CACCAACGCCTCTTACCTTGTCCACAACATTCCA
137	ATCCGTGGCGCATGCAGGCCGTGCCGGTAGCACCA
138	TAATTGTCTGTCCAGTTCGTGGTTGTACCATCGT
139	CCGGCTGTATGCCCATCCAGCTGTGCCTCCAGGGC
140	GTGCGCCATACAACATGCACGCCGGCGAACATCCG
141	CGTCTTGCAAGGTAGCCCTCCCATCTGCTTAGGTT
142	CTTGGAGAGTCAATGCAAGGATGCTGGCTGCACTG
143	TATTTGCCAACACACCAACACACGGGAGTATTGTAT
144	GGGTGCAGCTGACCTTTAGTAGCACAACTACTAA
145	CCACCCACGGCCCAAGGATAGGCTCTACCTAGTAC
146	TCAACAAGCCCCAGGACTGAGTTGCAGCCCCTGTG
147	AACGGAGAACTTCCTCCCTGCTCAAGCCATAGGTTT
148	CATCGACATGCGCGCACGGATCTTGCGTATGTC
149	CTAGACGGGGCAGTTAATCACAGGCACAGGGCGA
150	GTCTGCGCGTCAGGCGTTTGGACACTCATGTTCT
151	CTTTCCCACATCTCCATATCTGCCGTGTCCCACAA
152	GCGCGATAACGTGCGTGGTGTCCGTCTTCTTGGC
153	CATAGAGCGCGTCGCGGCCACCCTTGTTCTGCCC
154	GCGGAGCGTGCGGACGGTACGCGCGTCACTTCGTA
155	TCGCCGACGTTCGAGGGGTGAGGCACCTATAGAGAA
156	GCCGACAACATAGTGGGCCTACCGGGCTGCGGT
157	GCCAGCGCAAGTCAGGCCAAAAGCCTGCAAACTGG
158	GCTGTACAGTGACACGCTCAAAAAGCGGTCTGAG
159	GTCCAATTGCAGCCCATGCAGGCCTGCCTCCTCCAT
160	TCGTCTATCCACAACTACACCGTCTCGGATATTGCG
161	CTGCAAGCACAGTCCTGGAGCTAACAGCCACTGT
162	GACCACATCTTGGTGATGGAGTCCGCAGCGCTGAA
163	CCTCGTACATGAATAACCGCCTGATCCGTGGCCT
164	CTGCGCCGCAGCCTGCCGAATGGCGACCGTTTCCT
165	TTTCTACTCCGCCAGACCTATTGATCCGGAGAAGCG
166	CGGGTAGCGAATACAGCGTGTACGCGCTGGTGCAA
167	ACGTGCTGAGCCTATTGCCCATGCCGGACTTCAT
168	GCCGAACGGTCATTCCAACGCCCGGCAGAGGCCTG
169	GCAGCAGCGACCGACGCAGAGAACGCCGCGCTACA
170	CCGGCGCCGCTGCGCGCGCAGGCGCGTACTTGTA
171	GACCGCCGAGCCAGCGTAGCAAATCGGCGGTTGTAT
172	CTCCTCTCAGTAATTTTGTTAAACACGCGGCGCA
173	CAGCACCGCCCGGGGACAGAAGATACTAGAGGCC
174	GCGCAGCAAGAGCAGGCCCGGCAAATCGATCCC
175	ATGCCAACAACTATATTGGCGGGTTTAAGATCGG
176	CACACCATTTATAACGCCGGGGCTATTCTGATTAT
177	TGCAACCTCGCCCCCAGGCCTGTCTGTAAATGG
178	TGGGTGGCGTTGGCGAATACTTGGTTGTTCATGGT
179	GTTGGTTCCAGGGTGCACAAAATCTTGGTGTGTTT
180	GCGGAGAGGGTGCCCCCATGTCTGAGCTTTACAA
181	CGACGGGGATCTTGTATTGATGAGGCAGTGTGGT
182	GAGGCACTTGCAGGCTGAGTTGTATGAGGATGAC
183	TGACGGCTGTCAAGCCCCTTTTCAAACTATTTTCT
184	AGCCACTGGGTACAAAACCAAACAAGGCTCAGGCA
185	CTCCAATGAGCATCATTGGGACTAGCTCTCCCGTA
186	TTGTCATAACCAAACCGGTTTGCACCTGTGATCAG
187	AGGCTCTCAATTCGGCCATCAGTCATTACTTTGC
188	TCTCGTTCTCCACCTCCGACTACCGGATTAAGAA
189	GGCCAGAGCCAGGTAGCCTTGATCTGAACAATGTGAT
190	TGTTGTGCCTGAATCGGCTGAATTTTGGAACTATGT
191	AATACCAATCGCTATGAGAAGATCAAGGAAGCACAA
192	CCCAGAACAACCAGAACATGGGCAAGAGCAAGA
193	GGTGAGCGCTCCTGTGCCCGTGAAAATTGTCTAGAA
194	ACCAAGGAGATGTTGATCTGTTCTTTGACAATGA
195	GAGCAGCTTGACAGACAGGCGGCAATACAGACTGC
196	TCGCTCATTTCGCGGAACTCCTCTCAGTGATCTTGTT
197	GTGGTGCACCTGCTTGCTCTAGCTCCTCTTGCA
198	CCAGAGTGACCCAGGCTGAGGGCAACATAACTGC
199	CCTCAAGCAGGGCGACTTGCCCTAGCGTTGGTGG
200	GTAGCACTGCCTGCACCGCCACCGATTCCGCCAA
201	CAGGATTGTTGCACCAGCAGGGGGCGCAAGGTTG
202	GTGGGTCTGCCCTTACACTGTCGGCGGCTGGCTT
203	GAACAACCGCCTGATCCGTGGTTTGAAGGTCAAG
204	GGGCGCATGCTCTCCTGCAAGTGCTTGAGTCGCCAGT
205	GTTCAGCTGGTGTTCGAACTCTCGGGCAAGAGCTG
206	CTTGGCAAAGCTGTCATACTGGTCGTCTGTAAG
207	ACGAGCTGTTTGCCACTGTTGGCAATCTGTCGGCG
208	GGTTTTCTCGCTCATGCGGTCTCTCCCACAGCAACA
209	TTCACACCATTTATAACGCCGGGGTTATTCTGATAT
210	CGCATGCTGCTCTGCAAGTGCTTGAGCCGCCAATG
211	CGGCCTCGATGGGCGCGGCTCACTCTGCATCCCC
212	GTCTAATAGCAGACGAGTTACCACCGTTTGCCA
213	CTGCTGTGCCCAATCATTGATGGCGGCACGCCGAA
214	GCGCTGCCAGGCTTGGATCAGCGGGCCTTGCACGAC
215	TGCAGATGTACAGTGACACACTCTCAAAGAGGTCG
216	GCTCTAAGTCCCTTGCTGAGAGGCTAGAGGCTGA
217	TTTCCGTAACGCCAACGAGGAGTTTAGTCATGCCC
218	CAGCCTTGCTGGTCTTATGCTCAACATCCCCCAG
219	AGGAGTTCGACGCGGCCGCCGACGCCGGGGCTG
220	GCGTACTACAGAGCGCAACAGCCCGACCTGTAC
221	GCAACGCATCAGGCGTTGGGCAATGCCGCACGAT
222	GCGGCCTTTTCAGCGATGCAGAAACGCAGATGGT
223	GCAACCTTAAGATCACCCTCCACGCTCCGTATA
224	CGTTAATCGCCGACCAGGTGATCACGCCGCGAAA
225	TGTCCACATATCCACGGTCCTTTGTGGGCGATCTA
226	GCCGCGCCGATCATCACCAGCGAGGGTCCAATCTT
227	GGCCACCGGCTTATTGGGGTCGGCGCGATCTTTGGT
228	GGCTACAGCGCCTTCGTAGAGGCTGGCCAACGTCGG
229	AGCGCCCCTACGGATAACGCTCCACACGCGCTGA
230	CAGCAATGCAACGTTTCAGAGGTTTCGCGTTGGC
231	GCCACTGCGTGGCCCTGGACCGCGCCTATTCGTGA
232	GGCAATGGCGAAGATCACCCAACCAGCTGCACGAA
233	GAGGAGTTGGAGCGGGCAGGTGCCCCCTTGGCGCG
234	TGCAACCGAACGCCATCACCCTGTCGAACGATGT
235	CACCTGCATATCTGGTGCCTCAGAGACAAGTCTCA
236	ATCTGCCAAGTGACATTTATGCCATCGTGGCTAA
237	ATCCCGAGCCACCAATACCACCTAACACAGTGCT
238	CGGGAGTGTCAGCGTGGAAACCTCGCCGCATGG
239	GCCACTCTTGCTGGTCTTGTGCTCCACGTCGCCGA
240	TAACCTCGCACCAGAGTGGTCGGACCAACGCAGCT
241	GATCGCAGGTGCTGCACGCATCTCGTGCGAAATA
242	GCCTGCAGCGCATCGGCCGCATCGCGGGGAAGGT
243	CATGCCTGCGACGCTGCCGGCGAGGCGTCCCAGGAC
244	ACGAGCCTGGGCAACTGCATGAGCTTCCTTAAC
245	GTCAGCATATGCCAGTGCAGACCTCCGATTTGG
246	TACGCCACTTCGCCCTCAGGTCTGTCTGTAAATGG
247	GCGCGCTCATCATCGCGCTCGCCGAGGCGATGCA
248	TAGTGGGTAGCCTAGGTGCAGGCAGTATCTATAT
249	CAGCTGGATCTACTCCAGCAGCCTGATCAGCCA
250	CTGCAAGCACAGTACTGGAGCTAACAGCCACCGT
251	TGTGCAGGTTACATTGGCACGCAAGCATGCAGCA
252	GGACAGACAGCTGGCGGCCCGACGAGTCCTCAAG
253	TAACACACCCTGCTCATGCATGTCAAGCATCTGG
254	CTACGGGGACTACAGCGCCAACGGCATGAGCAAGGC
255	GGTCATCACCGTGGCCATCACCATCACCGGGCGTG
256	GCCGGCGAAGTGGCGTATACATCTCCGGGATTAAG
257	GCAGGATGAGTCGGGTAAGTGGTGTATTCCAGAC
258	TTCCGCGCTGGTCCTATGCCAACAAGATCAAGCTT
259	CCCTCCAGCAACGCGCATTGCCCTAGAGTCGGCG
260	ATACGGCGCAGCCAGGGCGACAGAGTCATAGTCA
261	TATGCAACCTCGCCGGCAGGCCTTGGTGTAAATGG
262	ACAAACTCCCGGCGGCTTGGCTGCTTTTTTGCAA
263	GTGCCCTGCAAACAACTGTCACCACAATTGACG
264	CGGGTTGTCCTAGATGTTATTAATAGGCTCCCAA
265	GCTGCAAAGCAGCCTGCCAAACTGGCTGCTAGT
266	GTTGCTGCCCCGCTGCCACTTGCCATCTGGTTTGCG
267	TGTCGGCCTGATCGCCCATGATCATCTGTAACCA
268	ATCTTCCAAGTTGTGGCCACTGGCACCTACCTGG
269	CCACTGCGTGGCCCTGGACCGCGCCTATTCGCGA
270	CCTGCTCGATCGTCCAGTTATCGCTATAAGACCCCG
271	AATCGGGTGGGATATCTGCATATACTCTGCCACC
272	CCTGCACCGCCGCCGATACCGCCAAGCACAGTGCT
273	ATGAGGGGTATTGCAAAGCTAAGGGCTGCAAGGT
274	CCTTCTGACATTCCCGCCACAGCGCCTTGCCCGC
275	CGCTGAGGCTGTTGTAATCCACGCCGAAAGCAGCAGA
276	AAAGATCTGCGCAGCCAGGTCAAAGGCGCCAACCAA
277	TTGTGCTCAACATCCCCTAAAAATGCTGCACCCA
278	TGGCTTATGATCCCCTGACGGGTGTGTTACGGTG
279	AACAGCGCTGACCTCTGCTTAGGACTTGCCCAGTT
280	TCCGCCGTCCCTCTAGCCTGAGCTTGTTTTTAG
281	TCAGTCTGCTTGCCACTCTCAACAAGTGACTGCAC
282	GTGTGATTATGGAAGAGCCACGGAGGATAAGCAC
283	GGGCTCAGGGATCAACCCACAGGGCTCGGACTTGCA
284	GATGCCAGTGGCAATGGGTCATTGCACAGGGCCA
285	AGCAAGGCGGACCGCTGCTTTGGGCTAGCCCAGTT
286	CATACTTCCTACCGCGAAAATCGCAGAAGTAAAC
287	GTTTTGGCCGCCCTGGACCTGTACCAAAAAGTCTT
288	GAGCTTGATCTTGTTTGCATACACCCAACGGGG
289	GATTGGCTCGGGCCGTACCGACAGCGCGCTGATT
290	GATCTGCGTGCGATCGACGGCAAGGTGTTGGACAA
291	GTGCGTCTGGCGATACAGCTTGGGCGGCTCTTTGG
292	GATAGCTGCACGTTAGCGACTGAGGCACCTATAGA
293	ACGCCATCGTGGCGAAGAGGACACAGCAACGTCTGG
294	GCTGCATATCCTAGACCTGCAATGGCGGCTGCGG
295	GCCGCTTCTGGCACTACCATGGCCTGGAAGGATCA
296	GCCGTACTGACAGCGCGCTGATCGAGTATGTGCAG
297	CTTCTGCCGCATGGGGTTCCTCCCGGCTACAAAG
298	AGTTGGGGCAGCTGTGGCCATCATGGCTATCATG
299	TTACCGCTCTTGCTGGTCTTGTGCTCCACGTCGCCAA
300	CTTGCTGCCAGTAAACTTAACGTTGTCCAACATATC
301	TACAACACAGCTCCAGTAGTAGTATCGCAGACAAA
302	CAGGATTTTACGGGTGCCACGGACGGCGATAGAT
303	GGCGCTTGTCCTTAGTTGGGTTGCTCTGCTCACGC
304	GCAAAATAAAAGCCTGGAATGCAGGTATGTCGAT
305	TATAGTCATTTGCCTCACAATGAAGAATGAACGCCT
306	GTGCGCCACACAACATGCACGCCGGCAAACATCCT
307	ATATTACCACGCATTTGTGCAAATACGCACCCACAA
308	ATATTTCGACGCTTTGGCGAGATACGCACACGCGA
309	CGTTGGAAGCTAACCCTTGACGAAGCCATCAATG
310	CTCAGTCTGCTTGCCACTCTCGACAAGTGATTGGAC
311	CACGATGATAGCAGCTGTGCCCCTCCGTGTTTAT
312	GTTGACACAGCCGCTAGCCCAATACCTGACCGAA
313	CGCTACGTCCTGGCCTGCTGCATCGATGGCGAATAG
314	TTGTCGTACCCATATCGGTTTGCACCTGTGATGAG
315	TCCCTCTAACCGCAGCTTGTTCTTGGGGATACCCAA
316	GCCGGTGCTGACAGCTACCGCGCCCGGTGCGAGG
317	CTGTGAAATCGTTGCACTGGCGCTGCTCCAGGAT
318	GGTTACACGGCCGACCAGATCGCCGCTTATCTCAA
319	TGGTGAAATTGTAGAAGCATCCATCGTCACAACTA
320	GGCGAATCTGCGCGATGCGCGCAGCGTCATGTGC
321	AGACATCGGATTTCTGTGCGATCGGCGTGTGGGC
322	CGTAGCGGAAGGTCTCTAGCTGACCGTCCCGGAG
323	CTGGTCAAGCTGCTCGGCATCACCCCGAACGGTCT
324	GCGCGATCCGTTCGCCGCGCGCCAAGCGCTCGA
325	GGTCAATGCGCACGGCTTCGCCTATCCGCCCAA
326	GTATATTGAGCAAGTACGCGAGCTCGCCCTCGCAG
327	ATATTGGCCTGTCCCTGGATCAATGCCCTTACAGT
328	CCTCCATTTGCTTCTCAGCTTGTGCCAGCTAACACCCT
329	GCGTTACGCCGGCGATGATGGCGCGAAGTTGTGT
330	GCACCAACAAGTTGGATTGACTTAGATGGGGCGGA
331	GGAATGCCTATAGGTATGCCAAGATGCGGATTAA
332	TGGGATTAAGACTTGGTACTTCGACACGAGTAAC
333	CTTCGCGACCGTGTCCAGGTCCGGGTCCACAGGCGA
334	CGGGCATAGCTGGGCAGTATGCAGCAGTAGTGCT
335	GGCTGCCAGGCCACAATGTCAAATGGGCCGTTGAT
336	CATTTACAAATACCGCAAGGAAAAGAAACGTGTCC
337	TGTGGTCACCTCCTCTGGATACTGTGCAATTTTGAG
338	GCCTGCCCAACCACACAGCGCGCCCATAAATCCACA
339	CCGATCCGGGGGTGTAGGGGGGAACCCCCTACGGA
340	TCATTACCGGACTGGCTGACACCCAGCGTCTGGCC
341	CGCTCTTCGGCCAGCACCGTGACCATGTTGCGCTG
342	AGCCAGGCGGGTGGTGCGCTCCAGGATGAGGACAA
343	ACGGAGTCATTAAACGTCATGTACGCGACATTATA
344	GATGTGCCGTCCGTTGCTGGTAAGACACTTGGCAC
345	AGGTCGCGTGCCGCAAGATCGGGCGCAAGGCCAT
346	TTGTTGAGCCAGACGAACGATTTCCGCTGCCCTGG
347	GGCAAGATCCTTTGAAGTAATCTGCGGCTGCTAT
348	TCGTAATGTCGATGCGCGTGGCGACGCAGTGCAG
349	ACAGCGATGCGCAACGCGGCGTATGCGGCAATGGC
350	GGCAAGGCCGCATTTGAGATTCGCGCTCTATGGCGC
351	CGACACCGCGGGAGGACATCGACATGAGCGAGCTA
352	GCGGTTGAGTCTCTGTGGTACTGAGTCCAGCTCGT
353	GTGTTTGACATGCTGGACAACGTTAAGTTTACTG
354	AACACACGGGCCCGAAAGGCCTCCGCCAACAGAAG
355	GGCCTGCGTAAGCTAGACCACGGTAAGTTTGCCGG
356	GGCCACGGCGTATGTGTTCCGGCTCATCCGCAA
357	GCGGCCTGCATGACGCCGACAGATGCATCAAACGCA
358	AGTGGGATACCCTTGCGCTCGGCACTGTCCGTGG
359	AGGATCTGGAGCTGATGGATCAACCAATGTGAC
360	GCAGGTGTATACAGTAACTGCGGACCTAACAGCA
361	CGCCACGGTCAACAGCTGTGCAGAGGCAGGCATT
362	TCCCCAGTACCTTTCGTGTTCACGCTCAAAACC
363	CACCTCAGTGGGCGGTTCGACAAAGTGTTCGGGCAG
364	TACGGTATTTGTAGATAAACTCCTGCACCCTGA
365	CACCCATACCAGTGTCATTTTTGGGGTTGGTATA
366	TGCCATAGGTGACGACGCTGACGCTGTAACCAAGG
367	AGCGGCACACCTGAACTCTATGGGTCTTTGGAAA
368	GCTAGCCTATTGGCAAGCACGCTCGCAGACACT
369	ACATGCACCCGCCTTGGCCGTCTTGCTGTCCTT
370	TATTGGCCTGTCCCTGGATCAATGCCCGCACCGT
371	ACCAACGGATTTCCTGAAGATTGCAGAGTATCCA
372	ATAAGCGTCGGTTCGGGGTACTCTACGAACATCCA
373	ATATGAGAGATACTTACTGAGTGTAGAGCAAGA
374	TACCCAACTACTGAGACAGAGAGACTAGACAAT
375	GCATTGTTGTAGGAGACGCCGTGGGTGCTGTTGGT
376	TGCACAAACGCAAGGCCTCACCATTTGATGTCCA
377	TACGCCATCGTGGCGAAGAGGACACAGCAACGGCTT
378	ATACTTCAGAGTTGAGTTGTGACTGGGCGTCAGC
379	TGTAAGGCGCCGCCAGCCTGACTATCCACATCAGT
380	TCCCATTGGTCGTAGATTTGCGCAGCCAAGTC
381	CATTTGGCGTGCCAGACAGCTGGCCGGTAGCCTT
382	CGCTCCGCCGACATAATGTACGTCGAGTAAAATGC
383	CGGATCAAACTCTCACCATTGTGAGGGCACTCGG
384	CGCCAACTGCTTACGGTCTGCGGCGCGAACGCGGCG
385	GACATGCAGGGCGCGCGGTTGATGGGCTACGGCGA
386	AGGGGGTGCAGCTGACCTTTAGCAGCACGACGAC
387	TGTGGGCCTACCTGGCTGCGGCGAAGTGGCAGCT
388	GAATTTTGAGTCTGTTGACCACTTGGGACGACCAG
389	ACGGCTCGTTCGCCTGATTATAAGGGAGGGGCTGGG
390	GGGTACAGCGAAGAGTACGACCCGGCAATTGAGC
391	TCGGCGGCCGGCACGGACAACCCTTTCGGCTGAGC
392	CGGCGGTCGCGGGTCAGACTGTCATGATCGGTAA
393	CGCCAGCAACCGCCTTGCTTGTCAAAGCCTTGTCC
394	CTTCCATAATCGTCAATAGGTCCAGATCGGAGCCG
395	GTCGGTCTGTCGACTGCTTCGGGCGCCTACGTC
396	GTGGCAGTGTTACCATGTGCTTTCCGCATTGCCAT
397	CCTTACTTTTTCAATTGGCAGTCCAGTATACGCA
398	AAGCGGTGCGCTGAATCTGTCTTGCGGCGTTGAT
399	TCGCGCCATCCTCTTCCTGCGCCTCGCTGTTGTA
400	CAGATCATCGATGCCGCGCGCTTCGCGATCGAGGT
401	TTGTAGGTGATCCGGGCGGCATCTGCGAAGTCGG
402	TCAAGGACAGCAAGACAGCCAAGGCTGGTGCATGT
403	CAAATAGAATTCGTCCAATCACTTGTCGAGAGTG
404	GCGAGGAATGCAAGGCTGCCTGAGGTCCAAAAC
405	GAGTGTATGTCCCTGGTGATGTGCCTGATGCGAA
406	GTGATATCCCTTGCTCTCACTCCAACTGCGGCCA
407	AACGGTCGGCGTTCTCCGCGTTCGAGGAGGACCT
408	TGAAGAAGACTAAAACTGTAGTGACATCCAATGT
409	CCGGCGCCCGTAAAGCGCGCGGTCATCGATGGCAAA
410	CCTTGAAATGCCAAGGTACTGTGCAGTATCCCTCT
411	ACGCGACGGTCGACGAACGTGGTCATCCACGCCG
412	CCGACCGCTGCTTCGGTGACGACCAGTTAAACTC
413	GTCAGCATGTCTGGTAGCTGGGGGCGTAATCAGCT
414	GTAATACGGCAGGCATTGGTAAGCCTGCTTTCGAA
415	ATCTACATGGTTACATTCAGGTTAGGGTGAGTGG
416	TTGGAGAGTCAATACAAGGATGCTTGAGGCACTG
417	GACCATGGCAAGTTCGCGGGCAAGGCGCTCTGGCGG
418	TGCATTGCTTGCTGATCTGCGCATGCGCGCTCAT
419	TGCTGCTCCTGAAGTTGCCAATACCGGCATTGTAGAC
420	TTGCTCAGCTTTGCAATTTCAGCCAGGGCTGCTGG
421	GGGTCAGGGATCAACCCACAGGGGTCAGACCTTCA
422	GGCACAAATGGATATGGCGGGCGAGGCGGCACTA
423	AAGATATGACCCAGAGACGGGTGATCTGTTCTG
424	GCATCCCACGAAGTGATCAGCTCAACCAACAAAT
425	CATCTACGCCATTGACACTTTCCACGACGTTCCA
426	ACCGGGCCACATACGCGACCAGGCACCGTCGGAGGT
427	CGGCCGGAAGAGTCCTCAAGGAACTGGCCCGTCCA
428	ACTAGAGCGCGCGGGCGCACCGCTGGCCCGGAACGC
429	TGGCTGCACGCATTGCGGCTCGGAAGCCATCGCGCC
430	CCAGACACAGGCCCCAAAGTGGTTATGGGAGCGC
431	GGTAATGGGCCTCATCGATGATGAGGGTGTCTGGGCG
432	TCTGATAATACACACTCTGTAGCTGACCATTCCG
433	TGTCAGTGGGTTTTGGCCGCCTTGTATCTGCACCA
434	CCTGAACATCGGCGAAGTTCGCGTTGACCTTACT
435	TCTCAACAGCAGCAGACGGGCTACCACCTGTGCC
436	CGAAGGTTGGTCCGGCAGTGCATCTGCTGGTTTCCT
437	GTGCCAGATTCGGATGCCCCTCGGTGGGAAAAG
438	AGCTGCTGTCGTCCAAATCGACCCGCTATCATCT
439	CACATCAAGGGGATGTGGACTTGTTCTTTGACCATGA
440	CGGGTGTGTTCTCCTATGCAAGGGATGTGGGGAA
441	TCGCGGTACAGGTTGATGATGCGCTCGGCTTCC
442	AGGTCTGTGGATATTGCTGTGGCGTTGTTGTGCA
443	ACGCTACTCGGCGCAACCAAAGGAACCCATGTAT
444	GGTTCCCGGCGGCATCTACCGCAAGCTCGACCGC
445	AGTGGATGCTTTGTCCACCTCGGTAACCAGGCTCT
446	CTTGCAACGCCTGACAGGCTACGCGCTCACCGGGCT
447	GGTGCCGTTGCCTTCCCACTTTTCGGCCCACTCGAC
448	TTGCCCACGATGCCGCCACCCGCACACGGTCGTGCTT
449	CCGTCAGGCTGCTTACCAACGATGCCGGTTATTT
450	GTGCAACCGCGCCAGCGCCGATCCGGTTGATGACGTT
451	TTGGTCCTCTCAGGTTGCCTTTGTGGTGGTGGGTCG
452	ATGAGCTGTTTACCACTGTTGGCAATCTGTCAGCT
453	TTTGATTTTCTGCCATTGCCAATACTCCTAAGTT
454	GACCTGCTGGGCTGTTGAATAACCTGTGTCCTCT
455	GGCCAAGGCACAGCACCAAACATTGGGCAAGAGT
456	TGTGTTCAAACACGCCAAGATTTTGCGCACCCTG
457	CGTGTACCTTTGCAAGCTCTGTGGATACCTCATC
458	TGTTCGCCACACAACATGCACGCCGGCAAACATCCT
459	GGCCAGCCTCCGGGGGCTTGTAGCCACCACCCTTT
460	CCTCTGGTGATTCACTGGCCTTTTGCGACCCGTAT
461	TTCATTCCGATTTCAATATTGGCATGTTTGGCAAG
462	AATCGTTGTATTCATCCTTTGGCAAGGATGCAAT
463	TCAATAAAGTCTATGTACTCAAAACACCATGCGAG
464	GAGGTTCCGGCCTCGGCCCCTTGACAGCTCGTGAA
465	TCTAACTTAATCTTATTGGCATATGACCACCGTGG
466	GACAGCTGCAAGGATTCGTGAAGGGGGTTTGATGT
467	GCGATTGTGATGTGGGGCAGCACAAAGGATAAGCC
468	GACCCCTGGGCGGATGGGTTTCCGATCGCCGCA
469	CCCGACGATGCCCGGTTTGTTTTTTGATTTGCAGCT
470	AGGCCGAAGAACGTGTGCGGCTCCGGGTCAACGTG
471	CTATAAGGGACTGAGCTGCCGTCGCTGGCATACGT
472	GCGGCGTAGCTGCCGTCGTCCGGGGCCTCAGTCAGG
473	ATCCATCAAGATCGAAGTAATCCGCAGCATCTGAG
474	TGTGAGGCAAATGACTATCGGTACAACTACTACCT
475	ACTCTCGACGAGCGACTGGACAAATGCGATCTGA
476	CCCCAGATAGTCCTCATCCTCAGTGCTTACACCCA
477	CATCATGTTTGAGGGTGTACTCAATAGCAGTAGGT
478	CGGATTCCGAATTTTTCTTTTCTTAACAGTAGTT
479	GCGGGCTACCGTATCCGTACCGGCGACCGCTGCCTGC
480	ATTGGCGGTCCAGGGGGTCTGCTGCGTCGTCGCGA
481	CGGCTCGCTCTCGAACACCGCCGCCAACCACTCTC
482	TTTTGGGACTTTCTGTAGTTGGCCGCTGTAAAAA
483	AGCCAACCGGGTGGATCGCTCCAGGATGAGGATA
484	CTGTACGTGTTGTAGGTATTACGCCGGATGCTGATTT
485	CTATCGGCGGAGAAGGCACATTCAAGAGAGGTAGA
486	GTGTGCAGCTGACCTTTAGCAGCACAACGACGAA
487	GCTCAGATTGCAAGTGGTCCAACCAGACCTACTG
488	GTTGCGGGATCATCTGAGAGACCTCGCTGGCTACG
489	ACCGAGCGGATCGGGCCGGCGAGCGGCGCGGGGGT
490	TCTAGCTTGATCTTGTTGGCATAGGACCAGCGGGG
491	GACCACGATCCTTAGCCAGCTTTAGCTGCCCCCGGA
492	CCCAGCTCGCGCTTATAGTCTTCATGGGACTGTT
493	GTTTTTGCGAGGCGCTGCCGTGCGCGTGTTGCTTCG
494	AGGCAAAAAGACTGCTGGTAAATTGCGAAAAAGGA
495	TGTTCATTTGGGACATTGCAGATATGGAGATGTGG
496	GATGCTGCTGGCTCTGCTGGTGCACTGACGACCCC
497	CAGGACTACGACAAGGTCGAGGCGCGTGTAGAGAA
498	GAGTATTTGGCCCAACAGGTGCGCTTGTATTTGA
499	GTGGCCCAGGTGGCACCTTTTCAAATTTCACGACA
500	CTCAGTGGCGTCAGCATGTCTGGTAGCTGGGGGCG
501	GCCATCACGGCAGCTAATCCATCTGTTGCGACTG
502	AGGCTGTCTGCCATTAAGGCAGAAGCAGCAGACCA
503	TTCACAGTAGCAGCACAGTGGGTGTTGCTTGAG
504	CATGGCACGATGCTAGACGGGTCGCAATCGATTT
505	GGTCGGTCTTGCGCGCGCGTTCCTGCTGTGCCTT
506	GTGCAGGAGTTAATTTACAAATACCGTAAAGAACA
507	ATCCACACGTGCCCGAGCCTCCGCCTCGTCTCTCT
508	GACAGCGTTTGGAGCTGCTGCGTCGCAGACCCCTT
509	TGGCGCACCTCTGCTGGATAATCTGCAATCTTGAG
