# Supplementary material for: Analysis of genetic diversity of Xanthomonas oryzae pv. oryzae populations in Taiwan
Source: Sci Rep. 2019 Jan 22;9:316. doi: 10.1038/s41598-018-36575-x (PMC6342995; doi:10.1038/s41598-018-36575-x)
Supplement: Supplementary file 4 — Supp_Table S3 [file 41598_2018_36575_MOESM4_ESM.xlsx]

## Sheet: Sheet2
No.	KACC10331	MAFF311018	PXO145	PXO211	PXO236	PXO282	PXO524	PXO563	PXO602	PXO71	PXO83	PXO86	PXO99A	XF89b	XM9	Xo21	Xo604	Xoc_YM15
1	1	2	1	1	1	1	1	2	1	2	1	1	1	1	2	2	2	422
2	2	3	2	2	2	2	2	3	2	3	2	2	2	2	3	3	3	423
3	3	4	3	3	3	3	3	4	3	4	3	3	3	3	4	4	4	424
4	4	83	4	4	4	4	4	83	4	83	4	4	4	4	83	83	83	425
5	83	5	5	5	5	5	5	6	5	5	5	5	5	5	5	6	6	426
6	5	6	6	6	6	6	6	7	6	6	6	6	6	6	6	7	7	427
7	6	7	7	7	7	7	7	8	7	7	7	7	8	7	7	8	8	428
8	7	48	8	8	8	8	8	84	8	8	8	8	84	8	84	84	84	429
9	8	49	9	9	9	9	9	10	9	84	9	9	10	9	10	10	10	430
10	84	50	10	10	84	10	10	11	10	10	10	10	90	10	11	11	11	431
11	10	52	11	11	10	11	11	12	11	11	11	11	91	11	12	12	12	432
12	11	53	12	12	11	12	12	13	12	12	12	12	92	12	13	13	13	433
13	12	54	13	13	12	13	13	14	13	13	13	13	17	13	14	14	14	434
14	13	55	221	221	13	221	221	15	222	21	221	221	18	14	15	15	15	435
15	14	56	222	222	221	222	222	16	223	22	222	222	20	15	16	16	16	436
16	85	125	223	223	223	223	223	17	224	23	223	223	21	16	17	17	17	437
17	86	126	224	224	224	224	225	18	225	24	224	224	22	17	18	18	38	438
18	87	127	225	225	225	225	86	19	86	25	225	225	23	18	19	19	39	439
19	88	128	86	86	318	86	87	20	87	26	86	86	24	19	20	20	40	440
20	89	57	226	87	86	87	226	21	226	27	87	87	95	20	21	21	41	441
21	90	58	227	226	87	226	124	22	227	105	226	226	150	21	23	22	55	442
22	91	59	124	227	226	227	319	23	124	107	227	227	151	22	24	23	56	443
23	92	60	228	124	227	124	228	24	319	108	124	124	152	23	25	24	125	444
24	93	61	229	228	124	319	229	25	228	109	228	228	90	24	26	25	126	445
25	94	62	230	229	319	231	230	26	229	110	229	229	98	25	27	111	127	446
26	95	63	231	230	228	233	231	27	230	384	230	230	99	26	105	112	128	447
27	96	64	232	231	229	234	233	105	231	111	231	231	153	27	106	212	202	448
28	97	129	233	232	230	254	234	106	233	112	232	232	154	28	107	213	203	449
29	90	130	234	233	231	255	254	107	234	128	233	233	155	29	109	214	126	450
30	98	131	235	234	232	256	255	108	254	202	234	234	156	30	110	215	204	451
31	99	132	236	235	233	257	256	109	255	203	235	235	157	31	384	180	205	452
32	100	133	237	236	234	358	257	110	256	126	236	236	158	32	111	216	206	453
33	101	134	238	237	235	359	358	384	257	389	237	237	159	33	112	217	207	454
34	102	135	239	238	236	360	359	111	358	390	238	238	160	34	212	218	208	455
35	103	136	240	239	238	258	360	112	359	391	239	239	161	35	213	219	209	456
36	104	137	241	240	239	259	258	212	360	392	240	240	162	36	214	220	210	457
37	25	138	242	241	240	260	259	213	258	393	241	241	163	37	215	28	211	458
38	26	139	243	242	241	46	260	214	259	394	242	242	164	38	180	29		459
39	27	140	244	243	242	270	46	215	260	395	243	243	165	39	496	30		460
40	105	141	245	244	243	90	270	180	46	396	244	244	166	40	497	31		461
41	106	142	246	245	244	123	90	216	270	397	245	245	167	41	498	32		462
42	107	143	247	246	245	34	123	217	90	398	246	246	168	42	499	33		463
43	108	144	248	247	246	271	34	218	123	399	247	247	169	43	500	34		464
44	109	145	249	248	320	272	271	219	34	400	249	248	170	44	501	35		465
45	110	146	250	249	321	273	272	220	271	401	250	249	171	45	502	36		466
46	111	147	251	250	322	274	273	28	272	402	251	250	172	46	503	37		467
47	112	148	252	251	323	275	274	29	273	403	252	251	173	47	504	38		468
48	113	149	140	252	324	276	275	30	274	404	140	252	174	48	505	39		469
49	114		253	140	325	277	276	31	275	405	253	140	175	49	506	40		470
50	115		254	253	326	278	277	32	276	406	254	253	176	50	507	41		471
51	116		255	254	327	279	278	34	277	407	255	254	177	51	508	42		472
52	117		256	255	328	280	279	35	278	408	256	255	178	52	509	43		473
53	118		257	256	329	361	280	36	279	409	257	256	179	53	286	44		474
54	119		258	257	330	281	361	37	280	410	258	257	180	54	204	46		475
55	120		259	258	331	282	281	38	361	411	259	258	181	55	287	47		476
56	121		260	259	332	283	282	39	281	65	260	259	182	56	288	48		477
57	122		261	260	333	362	283	40	282	412	261	260	183	57	289	49		478
58	123		262	261	334	363	362	41	283	413	262	261	184	58	290	50		479
59	124		263	262	335	364	363	42	362	414	263	262	185	59	291	51		480
60			264	263	336	365	364	43	363	415	264	263	186	60	292	52		481
61			164	264	337	366	365	44	364	416	164	264	187	61	293	53		482
62			265	164	338	367	366	45	365	417	265	164	188	62	295	54		483
63			266	265	167	368	367	46	366	338	266	265	189	63	296	55		484
64			267	266	339	369	368	47	367	418	267	266	190	64	297	56		485
65			268	267	340	370	369	48	368	419	268	267	191	65	298	125		486
66			269	268	341	70	370	49	369	420	269	268	192	66	299	126		487
67			46	269	342	371	70	50	370	421	46	269	193	67	300	127		488
68			270	46	343	372	371	51	70		270	46	194	68	301	128		489
69			90	270	212	373	372	52	371		90	270	195	69	302	202		490
70			123	90	344	374	373	53	372		123	90	196	70	303	203		491
71			34	123	15	375	374	54	374		34	123	197	71	304	126		492
72			271	34	345	376	375	55	375		271	34	198	72		204		493
73			272	271	346	377	376	56	376		272	271	199	73		205		494
74			273	272	279	378	377	125	377		273	272	200	74		206		495
75			274	273	347		379	126	386		274	273	201	75		207
76			275	274	348		380	127	387		275	274		76		208
77			276	275	349		381	128	388		276	275		77		209
78			277	276	221		382	126			277	276		78
79			278	277	350		383	204			278	277		79
80			279	278	351			205			279	278		80
81			280	279	136			206			280	279		81
82			281	280	352			207			281	280		82
83			282	281	353			209			282	281
84			283	282	354			385			283	282
85			284	283	355						284	283
86				284	356							284
87				314	357							285
88				315
89				316
90				317
