# Supplementary material for: Analysis of genetic diversity of Xanthomonas oryzae pv. oryzae populations in Taiwan
Source: Sci Rep. 2019 Jan 22;9:316. doi: 10.1038/s41598-018-36575-x (PMC6342995; doi:10.1038/s41598-018-36575-x)
Supplement: Supplementary file 5 — Supp_Table S4 [file 41598_2018_36575_MOESM5_ESM.xlsx]

## Sheet: Sheet1
Isolate	Gene Name	AnnoTALE Class	Allele type	AnnoTALE name	RVDs	Note
PXO99A	PXO99A_Tal7b	TalAA	1	TalAA1	NI-HG-NS-HG-HG-HD-NS-NG-HD-NN-NG-HG-NG-HD-HG-HD-HD-NI-NN-NG
PXO99A	PXO99A_Tal8b	TalAA	1	TalAA2	NI-HG-NS-HG-HG-HD-NS-NG-HD-NN-NG-HG-NG-HD-HG-HD-HD-NI-NN-NG
MAFF311018	MAFF_Tal4b	TalAA	5	TalAA3	NI-HG-NI-NG-HG-HD-NS-NG-HD-NN-NG-HG-NG-HD-HG-HD-HD-NI-NS-HG-HD-NI-N*-NS-NI-NI-HD-HD-N*-NS-N*
KACC10331	KACC_Tal4b	TalAA	3	TalAA4	NI-HG-NI-NG-HG-HD-NS-NG-HD-NN-NG-HG-NG-HD-HG-HD-HD-NI-NN-NG
PXO83	PXO83_Tal4b	TalAA	1	TalAA5	NI-HG-NS-HG-HG-HD-NS-NG-HD-NN-NG-HG-NG-HD-HG-HD-HD-NI-NN-NG
PXO86	PXO86_Tal5b	TalAA	1	TalAA6	NI-HG-NS-HG-HG-HD-NS-NG-HD-NN-NG-HG-NG-HD-HG-HD-HD-NI-NN-NG
PXO71	PXO71_Tal4b	TalAA	4	TalAA7	NI-HG-NI-NG-NN-HD-NS-NG-HD-NN-NG-HG-NG-HD-HG-HD-HD-NI-NN-NG
PXO145	PXO145_Tal4b	TalAA	1	TalAA8	NI-HG-NS-HG-HG-HD-NS-NG-HD-NN-NG-HG-NG-HD-HG-HD-HD-NI-NN-NG
PXO211	PXO211_Tal4b	TalAA	6	TalAA9	NI-HG-NS-HG-HG-HD-NS-NG-HD-NN-NG-HG-NG	TruncTALE/iTALE
PXO236	PXO236_Tal5b	TalAA	2	TalAA10	NI-HG-NS-HG-HG-HD-NS-NG-HD-NN-NG-HG-NG-HD-HG-HD-HD-NS-NN-NG
PXO282	PXO282_Tal5b	TalAA	4	TalAA11	NI-HG-NI-NG-NN-HD-NS-NG-HD-NN-NG-HG-NG-HD-HG-HD-HD-NI-NN-NG
PXO563	PXO563_Tal4b	TalAA	3	TalAA12	NI-HG-NI-NG-HG-HD-NS-NG-HD-NN-NG-HG-NG-HD-HG-HD-HD-NI-NN-NG
PXO602	PXO602_Tal4e	TalAA	4	TalAA13	NI-HG-NI-NG-NN-HD-NS-NG-HD-NN-NG-HG-NG-HD-HG-HD-HD-NI-NN-NG
XF89b	XF89b_Tal4b	TalAA	3	TalAA14	NI-HG-NI-NG-HG-HD-NS-NG-HD-NN-NG-HG-NG-HD-HG-HD-HD-NI-NN-NG
XM9	XM9_Tal4b	TalAA	3	TalAA15	NI-HG-NI-NG-HG-HD-NS-NG-HD-NN-NG-HG-NG-HD-HG-HD-HD-NI-NN-NG
PXO99A	PXO99A_Tal7a	TalAB	1	TalAB1	NI-HG-NI-NI-NI-NN-HD-NS-NN-NS-NN-HD-NN-NI-HD-NN-NS-NG
PXO99A	PXO99A_Tal8a	TalAB	1	TalAB2	NI-HG-NI-NI-NI-NN-HD-NS-NN-NS-NN-HD-NN-NI-HD-NN-NS-NG
MAFF311018	MAFF_Tal2b	TalAB	2	TalAB3	NI-HG-NI-NI-NI-NN-HD-NS-NN-NS-NN-HD-NN-NI-HD-NN-NI-NG-HD-NG
KACC10331	KACC_Tal2b	TalAB	2	TalAB4	NI-HG-NI-NI-NI-NN-HD-NS-NN-NS-NN-HD-NN-NI-HD-NN-NI-NG-HD-NG
PXO83	PXO83_Tal7b	TalAB	1	TalAB5	NI-HG-NI-NI-NI-NN-HD-NS-NN-NS-NN-HD-NN-NI-HD-NN-NS-NG
PXO86	PXO86_Tal7b	TalAB	1	TalAB6	NI-HG-NI-NI-NI-NN-HD-NS-NN-NS-NN-HD-NN-NI-HD-NN-NS-NG
PXO71	PXO71_Tal2b	TalAB	1	TalAB7	NI-HG-NI-NI-NI-NN-HD-NS-NN-NS-NN-HD-NN-NI-HD-NN-NS-NG
PXO145	PXO145_Tal2c	TalAB	1	TalAB8	NI-HG-NI-NI-NI-NN-HD-NS-NN-NS-NN-HD-NN-NI-HD-NN-NS-NG
PXO211	PXO211_Tal6b	TalAB	2	TalAB9	NI-HG-NI-NS-NI-NN-HD-NS-NN-NS-NN-HD-NN-NI-HD-NN-NI-NG-HD-NG
PXO236	PXO236_Tal3b	TalAB	1	TalAB10	NI-HG-NI-NI-NI-NN-HD-NS-NN-NS-NN-HD-NN-NI-HD-NN-NS-NG
PXO282	PXO282_Tal3b	TalAB	1	TalAB11	NI-HG-NI-NI-NI-NN-HD-NS-NN-NS-NN-HD-NN-NI-HD-NN-NS-NG
PXO524	PXO524_Tal2b	TalAB	1	TalAB12	NI-HG-NI-NI-NI-NN-HD-NS-NN-NS-NN-HD-NN-NI-HD-NN-NS-NG
PXO563	PXO563_Tal2b	TalAB	1	TalAB13	NI-HG-NI-NI-NI-NN-HD-NS-NN-NS-NN-HD-NN-NI-HD-NN-NS-NG
PXO602	PXO602_Tal3b	TalAB	1	TalAB14	NI-HG-NI-NI-NI-NN-HD-NS-NN-NS-NN-HD-NN-NI-HD-NN-NS-NG
XF89b	XF89b_Tal2b	TalAB	2	TalAB15	NI-HG-NI-NI-NI-NN-HD-NS-NN-NS-NN-HD-NN-NI-HD-NN-NI-NG-HD-NG
XM9	XM9_Tal2b	TalAB	1	TalAB16	NI-HG-NI-NI-NI-NN-HD-NS-NN-NS-NN-HD-NN-NI-HD-NN-NS-NG
MAFF311018	MAFF_Tal6d	TalAC	1	TalAC1	NI-HG-NI-NI-NS-HD-NN-HD-HD-HD-NS-N*-N*-HD-HD-NS-NS-NN-NN-NI-NG-NN-NI-N*-NS-N*
KACC10331	KACC_Tal5c	TalAC	2	TalAC2	NI-HG-NI-NI-NS-HD-NN-HD-HD-HD-NS-N*-N*-HD-HD-NS-NS-NN-N*
PXO83	PXO83_Tal2b	TalAC	1	TalAC5	NI-HG-NI-NI-NS-HD-NN-HD-HD-HD-NS-N*-N*-HD-HD-NS-NS-NN-NN-NI-NG-NN-NI-N*-NS-N*
PXO86	PXO86_Tal2b	TalAC	1	TalAC6	NI-HG-NI-NI-NS-HD-NN-HD-HD-HD-NS-N*-N*-HD-HD-NS-NS-NN-NN-NI-NG-NN-NI-N*-NS-N*
PXO145	PXO145_Tal7b	TalAC	1	TalAC7	NI-HG-NI-NI-NS-HD-NN-HD-HD-HD-NS-N*-N*-HD-HD-NS-NS-NN-NN-NI-NG-NN-NI-N*-NS-N*
PXO236	PXO236_Tal2b	TalAC	1	TalAC8	NI-HG-NI-NI-NS-HD-NN-HD-HD-HD-NS-N*-N*-HD-HD-NS-NS-NN-NN-NI-NG-NN-NI-N*-NS-N*
PXO524	PXO524_Tal6c	TalAC	1	TalAC9	NI-HG-NI-NI-NS-HD-NN-HD-HD-HD-NS-N*-N*-HD-HD-NS-NS-NN-NN-NI-NG-NN-NI-N*-NS-N*
PXO99A	PXO99A_Tal9e	TalAD	1	TalAD1	NN-HD-NS-NG-HD-NN-N*-NI-HD-NS-HD-NN-HD-NN-HD-NN-NN-NN-NN-NN-NN-NN-HD-NG
MAFF311018	MAFF_Tal2a	TalAD	1	TalAD2	NN-HD-NS-NG-HD-NN-N*-NI-HD-NS-HD-NN-HD-NN-HD-NN-NN-NN-NN-NN-NN-NN-HD-NG
KACC10331	KACC_Tal2a	TalAD	1	TalAD3	NN-HD-NS-NG-HD-NN-N*-NI-HD-NS-HD-NN-HD-NN-HD-NN-NN-NN-NN-NN-NN-NN-HD-NG
PXO83	PXO83_Tal8e	TalAD	1	TalAD5	NN-HD-NS-NG-HD-NN-N*-NI-HD-NS-HD-NN-HD-NN-HD-NN-NN-NN-NN-NN-NN-NN-HD-NG
PXO86	PXO86_Tal8e	TalAD	1	TalAD6	NN-HD-NS-NG-HD-NN-N*-NI-HD-NS-HD-NN-HD-NN-HD-NN-NN-NN-NN-NN-NN-NN-HD-NG
PXO71	PXO71_Tal2a	TalAD	2	TalAD13	NN-HD-NS-NG-HD-NN-N*-NI-HD-NS-HD-NN-HD-NN-NN-NN-NN-NN-NN-NN-NN-NN-HD-NG
PXO145	PXO145_Tal8e	TalAD	1	TalAD14	NN-HD-NS-NG-HD-NN-N*-NI-HD-NS-HD-NN-HD-NN-HD-NN-NN-NN-NN-NN-NN-NN-HD-NG
PXO211	PXO211_Tal7e	TalAD	1	TalAD15	NN-HD-NS-NG-HD-NN-N*-NI-HD-NS-HD-NN-HD-NN-HD-NN-NN-NN-NN-NN-NN-NN-HD-NG
PXO236	PXO236_Tal7d	TalAD	1	TalAD16	NN-HD-NS-NG-HD-NN-N*-NI-HD-NS-HD-NN-HD-NN-HD-NN-NN-NN-NN-NN-NN-NN-HD-NG
PXO282	PXO282_Tal3a	TalAD	1	TalAD17	NN-HD-NS-NG-HD-NN-N*-NI-HD-NS-HD-NN-HD-NN-HD-NN-NN-NN-NN-NN-NN-NN-HD-NG
PXO524	PXO524_Tal2a	TalAD	1	TalAD18	NN-HD-NS-NG-HD-NN-N*-NI-HD-NS-HD-NN-HD-NN-HD-NN-NN-NN-NN-NN-NN-NN-HD-NG
PXO563	PXO563_Tal2a	TalAD	1	TalAD19	NN-HD-NS-NG-HD-NN-N*-NI-HD-NS-HD-NN-HD-NN-HD-NN-NN-NN-NN-NN-NN-NN-HD-NG
PXO602	PXO602_Tal3a	TalAD	1	TalAD20	NN-HD-NS-NG-HD-NN-N*-NI-HD-NS-HD-NN-HD-NN-HD-NN-NN-NN-NN-NN-NN-NN-HD-NG
XF89b	XF89b_Tal2a	TalAD	1	TalAD21	NN-HD-NS-NG-HD-NN-N*-NI-HD-NS-HD-NN-HD-NN-HD-NN-NN-NN-NN-NN-NN-NN-HD-NG
XM9	XM9_Tal2a	TalAD	3	TalAD22	NN-HD-NS-NG-HD-NN-N*-NI-HD-NS-HD-NN-HD-NN-HD-NN-NN-NN-NN-NN-NN-HD-NG
PXO99A	PXO99A_Tal9d	TalAE	1	TalAE1	NI-NN-NI-HG-HG-NV-HG-HD-HG-HD-HD-HD-NG
MAFF311018	MAFF_Tal1d	TalAE	1	TalAE2	NI-NN-NI-HG-HG-NV-HG-HD-HG-HD-HD-HD-NG
KACC10331	KACC_Tal1b	TalAE	2	TalAE3	NI-NN-NI-HG-HG-HD-NG-HD-HG-HD-HD-HD-NG
PXO83	PXO83_Tal8d	TalAE	1	TalAE4	NI-NN-NI-HG-HG-NV-HG-HD-HG-HD-HD-HD-NG
PXO86	PXO86_Tal8d	TalAE	1	TalAE5	NI-NN-NI-HG-HG-NV-HG-HD-HG-HD-HD-HD-NG
PXO71	PXO71_Tal1d	TalAE	2	TalAE6	NI-NN-NI-HG-HG-HD-NG-HD-HG-HD-HD-HD-NG
PXO145	PXO145_Tal8d	TalAE	1	TalAE7	NI-NN-NI-HG-HG-NV-HG-HD-HG-HD-HD-HD-NG
PXO211	PXO211_Tal7d	TalAE	1	TalAE8	NI-NN-NI-HG-HG-NV-HG-HD-HG-HD-HD-HD-NG
PXO282	PXO282_Tal1b	TalAE	2	TalAE9	NI-NN-NI-HG-HG-HD-NG-HD-HG-HD-HD-HD-NG
PXO524	PXO524_Tal1e	TalAE	2	TalAE10	NI-NN-NI-HG-HG-HD-NG-HD-HG-HD-HD-HD-NG
PXO563	PXO563_Tal1d	TalAE	2	TalAE11	NI-NN-NI-HG-HG-HD-NG-HD-HG-HD-HD-HD-NG
PXO602	PXO602_Tal1d	TalAE	2	TalAE12	NI-NN-NI-HG-HG-HD-NG-HD-HG-HD-HD-HD-NG
XF89b	XF89b_Tal1d	TalAE	2	TalAE13	NI-NN-NI-HG-HG-HD-NG-HD-HG-HD-HD-HD-NG
XM9	XM9_Tal1d	TalAE	2	TalAE14	NI-NN-NI-HG-HG-HD-NG-HD-HG-HD-HD-HD-NG
PXO99A	PXO99A_Tal4	TalAF	1	TalAF1	NI-NN-NN-NI-NI-NI-HD-NS-HG-NN-NN-NN-NI-NI-HG-HD
MAFF311018	MAFF_Tal3a	TalAF	2	TalAF2	NI-NN-NN-NI-NI-NI-HD-NS-HG-NN-NN-NN-NI-NI-NG-HD
PXO83	PXO83_Tal7a	TalAF	2	TalAF4	NI-NN-NN-NI-NI-NI-HD-NS-HG-NN-NN-NN-NI-NI-NG-HD
PXO86	PXO86_Tal7a	TalAF	3	TalAF5	NI-NN-NN-NI-NI-NS-HD-NS-HG-NN-NN-NN-NI-NI-NG-HD
PXO71	PXO71_Tal3a	TalAF	2	TalAF9	NI-NN-NN-NI-NI-NI-HD-NS-HG-NN-NN-NN-NI-NI-NG-HD
PXO145	PXO145_Tal2b	TalAF	3	TalAF10	NI-NN-NN-NI-NI-NS-HD-NS-HG-NN-NN-NN-NI-NI-NG-HD
PXO211	PXO211_Tal6a	TalAF	3	TalAF11	NI-NN-NN-NI-NI-NS-HD-NS-HG-NN-NN-NN-NI-NI-NG-HD
PXO236	PXO236_Tal3a	TalAF	2	TalAF12	NI-NN-NN-NI-NI-NI-HD-NS-HG-NN-NN-NN-NI-NI-NG-HD
PXO282	PXO282_Tal4a	TalAF	2	TalAF13	NI-NN-NN-NI-NI-NI-HD-NS-HG-NN-NN-NN-NI-NI-NG-HD
PXO524	PXO524_Tal3a	TalAF	2	TalAF14	NI-NN-NN-NI-NI-NI-HD-NS-HG-NN-NN-NN-NI-NI-NG-HD
PXO563	PXO563_Tal3a	TalAF	2	TalAF15	NI-NN-NN-NI-NI-NI-HD-NS-HG-NN-NN-NN-NI-NI-NG-HD
XF89b	XF89b_Tal3a	TalAF	2	TalAF16	NI-NN-NN-NI-NI-NI-HD-NS-HG-NN-NN-NN-NI-NI-NG-HD
PXO99A	PXO99A_Tal2a	TalAG	2	TalAG1	NI-NG-NN-NG-NK-NG-NI-NN-NI-NN-NI-HD-N*-NS-N*
MAFF311018	MAFF_Tal6b	TalAG	1	TalAG2	NI-NG-NN-NG-NK-NG-NI-NN-NI-NN-NI-NN-NS-NG-NS-NN-NI-N*-NS-NG
KACC10331	KACC_Tal5a	TalAG	1	TalAG3	NI-NG-NN-NG-NK-NG-NI-NN-NI-NN-NI-NN-NS-NG-NS-NN-NI-N*-NS-NG
PXO83	PXO83_Tal2a	TalAG	1	TalAG4	NI-NG-NN-NG-NK-NG-NI-NN-NI-NN-NI-NN-NS-NG-NS-NN-NI-N*-NS-NG
PXO86	PXO86_Tal2a	TalAG	1	TalAG5	NI-NG-NN-NG-NK-NG-NI-NN-NI-NN-NI-NN-NS-NG-NS-NN-NI-N*-NS-NG
PXO71	PXO71_Tal6a	TalAG	1	TalAG6	NI-NG-NN-NG-NK-NG-NI-NN-NI-NN-NI-NN-NS-NG-NS-NN-NI-N*-NS-NG	TruncTALE/iTALE
PXO145	PXO145_Tal7a	TalAG	1	TalAG7	NI-NG-NN-NG-NK-NG-NI-NN-NI-NN-NI-NN-NS-NG-NS-NN-NI-N*-NS-NG
PXO211	PXO211_Tal2a	TalAG	1	TalAG8	NI-NG-NN-NG-NK-NG-NI-NN-NI-NN-NI-NN-NS-NG-NS-NN-NI-N*-NS-NG
PXO236	PXO236_Tal2a	TalAG	1	TalAG9	NI-NG-NN-NG-NK-NG-NI-NN-NI-NN-NI-NN-NS-NG-NS-NN-NI-N*-NS-NG
PXO282	PXO282_Tal7a	TalAG	1	TalAG10	NI-NG-NN-NG-NK-NG-NI-NN-NI-NN-NI-NN-NS-NG-NS-NN-NI-N*-NS-NG
PXO524	PXO524_Tal6a	TalAG	1	TalAG11	NI-NG-NN-NG-NK-NG-NI-NN-NI-NN-NI-NN-NS-NG-NS-NN-NI-N*-NS-NG
PXO563	PXO563_Tal6a	TalAG	1	TalAG12	NI-NG-NN-NG-NK-NG-NI-NN-NI-NN-NI-NN-NS-NG-NS-NN-NI-N*-NS-NG
PXO602	PXO602_Tal6a	TalAG	1	TalAG13	NI-NG-NN-NG-NK-NG-NI-NN-NI-NN-NI-NN-NS-NG-NS-NN-NI-N*-NS-NG
XF89b	XF89b_Tal6a	TalAG	1	TalAG14	NI-NG-NN-NG-NK-NG-NI-NN-NI-NN-NI-NN-NS-NG-NS-NN-NI-N*-NS-NG
XM9	XM9_Tal6a	TalAG	1	TalAG15	NI-NG-NN-NG-NK-NG-NI-NN-NI-NN-NI-NN-NS-NG-NS-NN-NI-N*-NS-NG
PXO99A	PXO99A_Tal6a	TalAH	1	TalAH1	NI-N*-NI-NS-NN-NG-NN-NS-N*-NS-NN-NS-N*-NI-HG-HD-NI-HD-HD-NG
MAFF311018	MAFF_Tal4a	TalAH	2	TalAH2	NI-N*-NI-NS-NN-NG-NN-NS-N*-NS-NN-NS-N*-HD-HG-HD-NI-HD-HD-NG
KACC10331	KACC_Tal4a	TalAH	3	TalAH3	NI-N*-NI-NS-NN-NG-NN-NS-N*-NS-NN-NS-N*-HD-HG-HD-HD-HD-NS-N*-HD-HG-HD-HD-HD-HD-NG
PXO71	PXO71_Tal4a	TalAH	2	TalAH4	NI-N*-NI-NS-NN-NG-NN-NS-N*-NS-NN-NS-N*-HD-HG-HD-NI-HD-HD-NG
PXO282	PXO282_Tal5a	TalAH	2	TalAH5	NI-N*-NI-NS-NN-NG-NN-NS-N*-NS-NN-NS-N*-HD-HG-HD-NI-HD-HD-NG
PXO524	PXO524_Tal4a	TalAH	2	TalAH6	NI-N*-NI-NS-NN-NG-NN-NS-N*-NS-NN-NS-N*-HD-HG-HD-NI-HD-HD-NG
PXO563	PXO563_Tal4a	TalAH	2	TalAH7	NI-N*-NI-NS-NN-NG-NN-NS-N*-NS-NN-NS-N*-HD-HG-HD-NI-HD-HD-NG
PXO602	PXO602_Tal1a	TalAH	2	TalAH8	NI-N*-NI-NS-NN-NG-NN-NS-N*-NS-NN-NS-N*-HD-HG-HD-NI-HD-HD-NG
PXO602	PXO602_Tal4d	TalAH	2	TalAH9	NI-N*-NI-NS-NN-NG-NN-NS-N*-NS-NN-NS-N*-HD-HG-HD-NI-HD-HD-NG
XF89b	XF89b_Tal4a	TalAH	2	TalAH10	NI-N*-NI-NS-NN-NG-NN-NS-N*-NS-NN-NS-N*-HD-HG-HD-NI-HD-HD-NG
XM9	XM9_Tal4a	TalAH	2	TalAH11	NI-N*-NI-NS-NN-NG-NN-NS-N*-NS-NN-NS-N*-HD-HG-HD-NI-HD-HD-NG
PXO99A	PXO99A_Tal3b	TalAI	1	TalAI1	NS-HD-NG-NG-NG-NG-NG-HD-HD-HD-NN-HD-NG-HD-HD-HD-HD-N*	TruncTALE/iTALE
MAFF311018	MAFF_Tal5	TalAI	10	TalAI2	NS-HD-NG-NG-NG-NG-HD-HD-HD-HD-NN-HD-NG-HD-HD-HD-NN-H*	TruncTALE/iTALE
PXO83	PXO83_Tal3	TalAI	3	TalAI3	NS-HD-NG-NG-NG-NG-NG-HD-HD-HD-NN-HD-NG-HD-NI-HD-NN-N*	TruncTALE/iTALE
PXO83	PXO83_Tal6	TalAI	6	TalAI4	NS-NG-NG-NG-NG-NG-NG-HD-HD-HD-NN-HD-NG-HD-HD-HD-HD-H*	TruncTALE/iTALE
PXO86	PXO86_Tal3	TalAI	3	TalAI5	NS-HD-NG-NG-NG-NG-NG-HD-HD-HD-NN-HD-NG-HD-NI-HD-NN-N*	TruncTALE/iTALE
PXO86	PXO86_Tal6	TalAI	6	TalAI6	NS-NG-NG-NG-NG-NG-NG-HD-HD-HD-NN-HD-NG-HD-HD-HD-HD-H*	TruncTALE/iTALE
PXO145	PXO145_Tal6	TalAI	3	TalAI7	NS-HD-NG-NG-NG-NG-NG-HD-HD-HD-NN-HD-NG-HD-NI-HD-NN-N*	TruncTALE/iTALE
PXO145	PXO145_Tal3	TalAI	6	TalAI8	NS-NG-NG-NG-NG-NG-NG-HD-HD-HD-NN-HD-NG-HD-HD-HD-HD-H*	TruncTALE/iTALE
PXO211	PXO211_Tal5	TalAI	9	TalAI9	NS-NG-NG-NG-NG-NG-HD-HD-HD-NN-HD-NG-HD-HD-HD-HD-H*	TruncTALE/iTALE
PXO236	PXO236_Tal4	TalAI	7	TalAI10	NS-NN-NG-NG-NG-NG-NG-HD-HD-HD-NN-HD-NG-HD-HD-HD-HD-H*	TruncTALE/iTALE
PXO282	PXO282_Tal6	TalAI	8	TalAI11	NS-NG-NG-NG-NG-NG-HD-HD-HD-HD-NN-HD-NG-HD-HD-HD-NN-H*
PXO524	PXO524_Tal5b	TalAI	5	TalAI12	NS-HD-NG-NG-NG-NG-NG-HD-HD-HD-NN-HD-NG-HD-HD-HD-HD-H*	TruncTALE/iTALE
PXO563	PXO563_Tal5b	TalAI	2	TalAI13	NS-HD-NG-NG-NG-NG-HD-HD-HD-HD-NN-HD-NG-HD-NI-HD-NN-N*	TruncTALE/iTALE
PXO602	PXO602_Tal5	TalAI	2	TalAI14	NS-HD-NG-NG-NG-NG-HD-HD-HD-HD-NN-HD-NG-HD-NI-HD-NN-N*	TruncTALE/iTALE
XF89b	XF89b_Tal5	TalAI	2	TalAI15	NS-HD-NG-NG-NG-NG-HD-HD-HD-HD-NN-HD-NG-HD-NI-HD-NN-N*	TruncTALE/iTALE
XM9	XM9_Tal5a	TalAI	4	TalAI16	NS-HD-NG-HD-NI-HD-NN-N*	TruncTALE/iTALE
XM9	XM9_Tal5b	TalAI	2	TalAI17	NS-HD-NG-NG-NG-NG-HD-HD-HD-HD-NN-HD-NG-HD-NI-HD-NN-N*	TruncTALE/iTALE
MAFF311018	MAFF_Tal2c	TalAL	2	TalAL1	NI-NS-HD-NG-NS-NN-HD-N*-NN-NN-NI-NG-HD-NG-HD-HD-HD-NG
KACC10331	KACC_Tal2c	TalAL	3	TalAL2	NI-NS-HD-NG-NS-NN-HD-N*-NN-NN-NI-NN-HD-NG-HD-HD-HD-NG
PXO71	PXO71_Tal2c	TalAL	1	TalAL3	NI-NS-HD-NG-NS-NN-HD-N*-NN-NN-NI-NN-HD-HG-HD-HD-NN-NG
PXO211	PXO211_Tal6c	TalAL	2	TalAL4	NI-NS-HD-NG-NS-NN-HD-N*-NN-NN-NI-NG-HD-NG-HD-HD-HD-NG
PXO236	PXO236_Tal5a	TalAL	1	TalAL5	NI-NS-HD-NG-NS-NN-HD-N*-NN-NN-NI-NN-HD-HG-HD-HD-NN-NG
PXO282	PXO282_Tal3c	TalAL	1	TalAL6	NI-NS-HD-NG-NS-NN-HD-N*-NN-NN-NI-NN-HD-HG-HD-HD-NN-NG
PXO524	PXO524_Tal2c	TalAL	1	TalAL7	NI-NS-HD-NG-NS-NN-HD-N*-NN-NN-NI-NN-HD-HG-HD-HD-NN-NG
PXO563	PXO563_Tal2c	TalAL	1	TalAL8	NI-NS-HD-NG-NS-NN-HD-N*-NN-NN-NI-NN-HD-HG-HD-HD-NN-NG
PXO602	PXO602_Tal3c	TalAL	1	TalAL9	NI-NS-HD-NG-NS-NN-HD-N*-NN-NN-NI-NN-HD-HG-HD-HD-NN-NG
XF89b	XF89b_Tal2c	TalAL	1	TalAL10	NI-NS-HD-NG-NS-NN-HD-N*-NN-NN-NI-NN-HD-HG-HD-HD-NN-NG
XM9	XM9_Tal2c	TalAL	1	TalAL11	NI-NS-HD-NG-NS-NN-HD-N*-NN-NN-NI-NN-HD-HG-HD-HD-NN-NG
MAFF311018	MAFF_Tal7	TalAM	1	TalAM1	NI-HG-NI-NN-NN-NI-NN-HD-NI-HD-NS-NS-NS-HD-NN-HD-NG-HD-HD-HD-NG-NG
PXO71	PXO71_Tal7	TalAM	1	TalAM3	NI-HG-NI-NN-NN-NI-NN-HD-NI-HD-NS-NS-NS-HD-NN-HD-NG-HD-HD-HD-NG-NG
PXO236	PXO236_Tal1	TalAM	2	TalAM4	NI-HG-NI-NN-NN-NI-NN-HD-NI-HD-NS-NS-NS-HD-NN-HD-HG-HD-HD-HD-NG-NG
PXO282	PXO282_Tal8	TalAM	1	TalAM5	NI-HG-NI-NN-NN-NI-NN-HD-NI-HD-NS-NS-NS-HD-NN-HD-NG-HD-HD-HD-NG-NG
PXO524	PXO524_Tal7	TalAM	2	TalAM6	NI-HG-NI-NN-NN-NI-NN-HD-NI-HD-NS-NS-NS-HD-NN-HD-HG-HD-HD-HD-NG-NG
PXO563	PXO563_Tal7	TalAM	1	TalAM7	NI-HG-NI-NN-NN-NI-NN-HD-NI-HD-NS-NS-NS-HD-NN-HD-NG-HD-HD-HD-NG-NG
PXO602	PXO602_Tal7	TalAM	1	TalAM8	NI-HG-NI-NN-NN-NI-NN-HD-NI-HD-NS-NS-NS-HD-NN-HD-NG-HD-HD-HD-NG-NG
XF89b	XF89b_Tal7	TalAM	1	TalAM9	NI-HG-NI-NN-NN-NI-NN-HD-NI-HD-NS-NS-NS-HD-NN-HD-NG-HD-HD-HD-NG-NG
PXO99A	PXO99A_Tal6b	TalAN	1	TalAN1	NI-HG-NI-HG-NI-NI-NI-HD-NN-HD-NS-NG-SS-HD-NI-NI-NN-NI-NN-NI-NG
MAFF311018	MAFF_Tal3b	TalAN	5	TalAN2	NI-N*-NI-HG-NI-NI-NS-HD-NN-HD-NS-NG-SS-HD-NI-NI-NN-NI-NN-NS-NG
PXO83	PXO83_Tal5b	TalAN	6	TalAN3	NI-N*-NS-HG-NI-NI-NS-HD-NN-HD-NS-NG-SS-HD-NI-NI-NN-NI-NN-NI-NG
PXO86	PXO86_Tal4b	TalAN	2	TalAN4	NI-N*-NI-HG-NI-NI-NS-HD-NN-HD-NS-NG-SS-HD-NI-NI-NN-NI-NN-NI-NG
PXO71	PXO71_Tal3b	TalAN	4	TalAN5	NI-N*-NI-NG-NI-NI-NS-HD-NN-HD-NS-NG-SS-HD-NI-NI-NN-NI-NN-NI-NG
PXO145	PXO145_Tal5b	TalAN	2	TalAN6	NI-N*-NI-HG-NI-NI-NS-HD-NN-HD-NS-NG-SS-HD-NI-NI-NN-NI-NN-NI-NG
PXO211	PXO211_Tal3b	TalAN	2	TalAN7	NI-N*-NI-HG-NI-NI-NS-HD-NN-HD-NS-NG-SS-HD-NI-NI-NN-NI-NN-NI-NG
PXO236	PXO236_Tal6b	TalAN	3	TalAN8	NI-HG-NI-HG-NI-NI-NI-HD-NN-HD-NS-HD-SS-HD-NI-NI-NN-NI-NN-NI-NG
PXO282	PXO282_Tal4b	TalAN	4	TalAN9	NI-N*-NI-NG-NI-NI-NS-HD-NN-HD-NS-NG-SS-HD-NI-NI-NN-NI-NN-NI-NG	TruncTALE/iTALE
PXO524	PXO524_Tal3b	TalAN	4	TalAN10	NI-N*-NI-NG-NI-NI-NS-HD-NN-HD-NS-NG-SS-HD-NI-NI-NN-NI-NN-NI-NG
PXO563	PXO563_Tal3b	TalAN	2	TalAN11	NI-N*-NI-HG-NI-NI-NS-HD-NN-HD-NS-NG-SS-HD-NI-NI-NN-NI-NN-NI-NG
PXO602	PXO602_Tal2b	TalAN	3	TalAN12	NI-HG-NI-HG-NI-NI-NI-HD-NN-HD-NS-HD-SS-HD-NI-NI-NN-NI-NN-NI-NG
XF89b	XF89b_Tal3b	TalAN	2	TalAN13	NI-N*-NI-HG-NI-NI-NS-HD-NN-HD-NS-NG-SS-HD-NI-NI-NN-NI-NN-NI-NG
PXO99A	PXO99A_Tal9c	TalAO	1	TalAO1	NI-NN-N*-NG-NS-NN-NN-NN-NI-NN-NI-N*-HD-HD-NI-NG-NG
MAFF311018	MAFF_Tal1c	TalAO	1	TalAO2	NI-NN-N*-NG-NS-NN-NN-NN-NI-NN-NI-N*-HD-HD-NI-NG-NG
PXO83	PXO83_Tal8c	TalAO	1	TalAO3	NI-NN-N*-NG-NS-NN-NN-NN-NI-NN-NI-N*-HD-HD-NI-NG-NG
PXO86	PXO86_Tal8c	TalAO	1	TalAO4	NI-NN-N*-NG-NS-NN-NN-NN-NI-NN-NI-N*-HD-HD-NI-NG-NG
PXO71	PXO71_Tal1c	TalAO	2	TalAO5	NI-NN-N*-NG-NS-NN-NN-NN-NI-NN-NI-NG-HD-HD-NI-NG
PXO145	PXO145_Tal8c	TalAO	1	TalAO6	NI-NN-N*-NG-NS-NN-NN-NN-NI-NN-NI-N*-HD-HD-NI-NG-NG
PXO211	PXO211_Tal7c	TalAO	1	TalAO7	NI-NN-N*-NG-NS-NN-NN-NN-NI-NN-NI-N*-HD-HD-NI-NG-NG
PXO236	PXO236_Tal7c	TalAO	1	TalAO8	NI-NN-N*-NG-NS-NN-NN-NN-NI-NN-NI-N*-HD-HD-NI-NG-NG
PXO282	PXO282_Tal1a	TalAO	2	TalAO9	NI-NN-N*-NG-NS-NN-NN-NN-NI-NN-NI-NG-HD-HD-NI-NG
PXO524	PXO524_Tal1d	TalAO	2	TalAO10	NI-NN-N*-NG-NS-NN-NN-NN-NI-NN-NI-NG-HD-HD-NI-NG
PXO563	PXO563_Tal1c	TalAO	2	TalAO11	NI-NN-N*-NG-NS-NN-NN-NN-NI-NN-NI-NG-HD-HD-NI-NG
PXO602	PXO602_Tal1c	TalAO	2	TalAO12	NI-NN-N*-NG-NS-NN-NN-NN-NI-NN-NI-NG-HD-HD-NI-NG
PXO602	PXO602_Tal4c	TalAO	3	TalAO13	NI-NN-N*-NG-NS-NN-NN-NN-NI-NN-NI-NG	TruncTALE/iTALE
XF89b	XF89b_Tal1c	TalAO	2	TalAO14	NI-NN-N*-NG-NS-NN-NN-NN-NI-NN-NI-NG-HD-HD-NI-NG
XM9	XM9_Tal1c	TalAO	2	TalAO15	NI-NN-N*-NG-NS-NN-NN-NN-NI-NN-NI-NG-HD-HD-NI-NG
PXO99A	PXO99A_Tal9a	TalAP	1	TalAP1	HD-HD-HD-NG-N*-NN-HD-HD-N*-NI-NI-NN-HD-HI-ND-HD-NI-HD-NG-NG
MAFF311018	MAFF_Tal1a	TalAP	1	TalAP2	HD-HD-HD-NG-N*-NG-HD-S*-HG-NI-NI-NN-HD-NN-ND-HD-NI-HD-HG-NG
PXO83	PXO83_Tal8a	TalAP	1	TalAP3	HD-HD-HD-NG-N*-NN-HD-HD-N*-NI-NI-NN-HD-HI-ND-HD-NI-HD-NG-NG
PXO86	PXO86_Tal8a	TalAP	1	TalAP4	HD-HD-HD-NG-N*-NN-HD-HD-N*-NI-NI-NN-HD-HI-ND-HD-NI-HD-NG-NG
PXO71	PXO71_Tal1a	TalAP	2	TalAP5	HD-HD-HD-NG-N*-NN-HD-HD-N*-NI-NI-NN-HD-HI-ND-NI-NI-HD-NG-NG
PXO145	PXO145_Tal8a	TalAP	1	TalAP6	HD-HD-HD-NG-N*-NN-HD-HD-N*-NI-NI-NN-HD-HI-ND-HD-NI-HD-NG-NG
PXO211	PXO211_Tal7a	TalAP	1	TalAP7	HD-HD-HD-NG-N*-NN-HD-HD-N*-NI-NI-NN-HD-HI-ND-HD-NI-HD-NG-NG
PXO236	PXO236_Tal7a	TalAP	5	TalAP8	HD-HD-N*-NG-N*-NN-HD-HD-N*-NI-NI-NN-NN-HD-NG-HD-NI-HD-NG-NG
PXO282	PXO282_Tal2a	TalAP	2	TalAP9	HD-HD-HD-NG-N*-NN-HD-HD-N*-NI-NI-NN-HD-HI-ND-NI-NI-HD-NG-NG
PXO524	PXO524_Tal1a	TalAP	2	TalAP10	HD-HD-HD-NG-N*-NN-HD-HD-N*-NI-NI-NN-HD-HI-ND-NI-NI-HD-NG-NG
PXO563	PXO563_Tal1a	TalAP	3	TalAP11	HD-HD-HD-NG-N*-NN-HD-HD-NI-NI-NI-NN-HD-HI-ND-HD-NI-HD-NG-NG
PXO602	PXO602_Tal4a	TalAP	2	TalAP12	HD-HD-HD-NG-N*-NN-HD-HD-N*-NI-NI-NN-HD-HI-ND-NI-NI-HD-NG-NG
XF89b	XF89b_Tal1a	TalAP	1	TalAP13	HD-HD-HD-NG-N*-NN-HD-HD-N*-NI-NI-NN-HD-HI-ND-HD-NI-HD-NG-NG
XM9	XM9_Tal1a	TalAP	4	TalAP14	HD-HD-HD-NG-N*-NN-HD-HD-NN-NI-NI-NN-HD-HI-ND-HD-NI-HD-NG-NG
PXO524	PXO524_Tal1b	TalAQ	4	TalAQ+	HD-HD-NN-NN-NG-HD-S*-HG-HD-NG-N*-NG-HD-HD-N*-NI-NI-NN-HD-HI-ND-HD-NG-NN-HG-N*	TruncTALE/iTALE
PXO99A	PXO99A_Tal9b	TalAQ	1	TalAQ1	HD-HD-NN-NN-NG-NG-HD-NS-HG-HD-NG-N*-HD-HD-HD-N*-NN-NI-NN-HD-HI-ND-HD-HG-NN-HG-N*
MAFF311018	MAFF_Tal1b	TalAQ	2	TalAQ2	HD-HD-NN-NN-NS-NG-HD-S*-HG-HD-NG-N*-HD-HD-HD-N*-NN-NI-NN-HD-HI-ND-HD-HG-NN-HG-N*
PXO83	PXO83_Tal8b	TalAQ	2	TalAQ3	HD-HD-NN-NN-NS-NG-HD-S*-HG-HD-NG-N*-HD-HD-HD-N*-NN-NI-NN-HD-HI-ND-HD-HG-NN-HG-N*
PXO86	PXO86_Tal8b	TalAQ	2	TalAQ4	HD-HD-NN-NN-NS-NG-HD-S*-HG-HD-NG-N*-HD-HD-HD-N*-NN-NI-NN-HD-HI-ND-HD-HG-NN-HG-N*
PXO71	PXO71_Tal1b	TalAQ	3	TalAQ5	HD-HD-NN-NN-NI-NG-HD-S*-HG-HD-NG-N*-NG-HD-HD-N*-NI-NI-NN-HD-HI-ND-HD-NG-NN-HG-N*
PXO145	PXO145_Tal8b	TalAQ	2	TalAQ6	HD-HD-NN-NN-NS-NG-HD-S*-HG-HD-NG-N*-HD-HD-HD-N*-NN-NI-NN-HD-HI-ND-HD-HG-NN-HG-N*
PXO211	PXO211_Tal7b	TalAQ	2	TalAQ7	HD-HD-NN-NN-NS-NG-HD-S*-HG-HD-NG-N*-HD-HD-HD-N*-NN-NI-NN-HD-HI-ND-HD-HG-NN-HG-N*
PXO236	PXO236_Tal7b	TalAQ	2	TalAQ8	HD-HD-NN-NN-NS-NG-HD-S*-HG-HD-NG-N*-HD-HD-HD-N*-NN-NI-NN-HD-HI-ND-HD-HG-NN-HG-N*
PXO524	PXO524_Tal1c	TalAQ	3	TalAQ9	HD-HD-NN-NN-NI-NG-HD-S*-HG-HD-NG-N*-NG-HD-HD-N*-NI-NI-NN-HD-HI-ND-HD-NG-NN-HG-N*
PXO563	PXO563_Tal1b	TalAQ	2	TalAQ10	HD-HD-NN-NN-NS-NG-HD-S*-HG-HD-NG-N*-HD-HD-HD-N*-NN-NI-NN-HD-HI-ND-HD-HG-NN-HG-N*
PXO602	PXO602_Tal1b	TalAQ	3	TalAQ11	HD-HD-NN-NN-NI-NG-HD-S*-HG-HD-NG-N*-NG-HD-HD-N*-NI-NI-NN-HD-HI-ND-HD-NG-NN-HG-N*
PXO602	PXO602_Tal4b	TalAQ	3	TalAQ11	HD-HD-NN-NN-NI-NG-HD-S*-HG-HD-NG-N*-NG-HD-HD-N*-NI-NI-NN-HD-HI-ND-HD-NG-NN-HG-N*
XF89b	XF89b_Tal1b	TalAQ	3	TalAQ13	HD-HD-NN-NN-NI-NG-HD-S*-HG-HD-NG-N*-NG-HD-HD-N*-NI-NI-NN-HD-HI-ND-HD-NG-NN-HG-N*
XM9	XM9_Tal1b	TalAQ	2	TalAQ14	HD-HD-NN-NN-NS-NG-HD-S*-HG-HD-NG-N*-HD-HD-HD-N*-NN-NI-NN-HD-HI-ND-HD-HG-NN-HG-N*
PXO99A	PXO99A_Tal5b	TalAR	1	TalAR1	NI-H*-NI-NN-NN-NN-NN-NN-HD-NI-HD-HG-HD-NI-N*-NS-NI-NI-HG-HD-NS-NS-NG
KACC10331	KACC_Tal4c	TalAR	2	TalAR2	NI-H*-NI-NN-NN-NN-NN-NN-HD-NI-NS-HG-HD-NI-N*-NS-NI-NI-HD-N*-NS-NI-N*
PXO83	PXO83_Tal4c	TalAR	2	TalAR3	NI-H*-NI-NN-NN-NN-NN-NN-HD-NI-NN-HG-HD-NI-N*-NS-NI-NI-HD-N*-NS-NI-NG
PXO86	PXO86_Tal5c	TalAR	2	TalAR4	NI-H*-NI-NN-NN-NN-NN-NN-HD-NI-NN-HG-HD-NI-N*-NS-NI-NI-HD-N*-NS-NI-NG
PXO71	PXO71_Tal4c	TalAR	1	TalAR5	NI-H*-NI-NN-NN-NN-NN-NN-HD-NI-NS-HG-HD-NI-N*-NS-NI-NI-HD-HD-N*-NS-N*
PXO145	PXO145_Tal4c	TalAR	2	TalAR6	NI-H*-NI-NN-NN-NN-NN-NN-HD-NI-NN-HG-HD-NI-N*-NS-NI-NI-HD-N*-NS-NI-NG
PXO236	PXO236_Tal5c	TalAR	3	TalAR7	NI-H*-NI-NN-NN-NN-NN-NN-HD-NI-NS-HG-HD-NI-N*-NS-NI-NI-HD-N*-NS-NI-NG
PXO282	PXO282_Tal5c	TalAR	1	TalAR8	NI-H*-NI-NN-NN-NN-NN-NN-HD-NI-NS-HG-HD-NI-N*-NS-NI-NI-HD-HD-N*-NS-N*
PXO524	PXO524_Tal4c	TalAR	1	TalAR9	NI-H*-NI-NN-NN-NN-NN-NN-HD-NI-NS-HG-HD-NI-N*-NS-NI-NI-HD-HD-N*-NS-N*
PXO563	PXO563_Tal4c	TalAR	1	TalAR10	NI-H*-NI-NN-NN-NN-NN-NN-HD-NI-NS-HG-HD-NI-N*-NS-NI-NI-HD-HD-N*-NS-N*
PXO602	PXO602_Tal4f	TalAR	1	TalAR11	NI-H*-NI-NN-NN-NN-NN-NN-HD-NI-NS-HG-HD-NI-N*-NS-NI-NI-HD-HD-N*-NS-N*
XF89b	XF89b_Tal4c	TalAR	1	TalAR12	NI-H*-NI-NN-NN-NN-NN-NN-HD-NI-NS-HG-HD-NI-N*-NS-NI-NI-HD-HD-N*-NS-N*
XM9	XM9_Tal4c	TalAR	1	TalAR13	NI-H*-NI-NN-NN-NN-NN-NN-HD-NI-NS-HG-HD-NI-N*-NS-NI-NI-HD-HD-N*-NS-N*
MAFF311018	MAFF_Tal6c	TalAS	2	TalAS1	NI-HG-NI-NI-HG-HD-NN-HD-HD-HD-NI-NI-NN-NI-HD-HD-HD-HG-NN-NN-HD-NS-NN-HD-NG-NS-N*
KACC10331	KACC_Tal5b	TalAS	5	TalAS2	NI-HG-NI-NI-NS-HD-NN-HD-HG-NI-NI-HG-HD-NN-HD-HD-HD-NI-NI-NN-NI-HD-HD-HD-HG-NN-NN-HD-NS-NN-HD-N*-NS-N*
PXO83	PXO83_Tal1	TalAS	1	TalAS3	NI-HG-NI-NI-HG-HD-NN-HD-HD-HD-NI-NI-NN-NI-HD-HD-HD-HG-NN-NN-HD-NS-NN-HD-N*-NS-N*
PXO86	PXO86_Tal1	TalAS	1	TalAS4	NI-HG-NI-NI-HG-HD-NN-HD-HD-HD-NI-NI-NN-NI-HD-HD-HD-HG-NN-NN-HD-NS-NN-HD-N*-NS-N*
PXO71	PXO71_Tal6c	TalAS	6	TalAS5	NI-NS-HG-NN-HD-HD-HD-NI-NI-NN-NI-HD-HD-HD-HG-NN-NN-HD-NS-NN-HD-NG-NS-N*	TruncTALE/iTALE
PXO71	PXO71_Tal6b	TalAS	3	TalAS6	NI-HG-NI-NS-HG-HD-NN-HD-HD-HD-NI-NI-NN-NI-HD-HD-HD-HG-NN-NN-HD-NS-NN-HD-NG-NS-N*
PXO145	PXO145_Tal1	TalAS	1	TalAS7	NI-HG-NI-NI-HG-HD-NN-HD-HD-HD-NI-NI-NN-NI-HD-HD-HD-HG-NN-NN-HD-NS-NN-HD-N*-NS-N*
PXO211	PXO211_Tal1	TalAS	1	TalAS8	NI-HG-NI-NI-HG-HD-NN-HD-HD-HD-NI-NI-NN-NI-HD-HD-HD-HG-NN-NN-HD-NS-NN-HD-N*-NS-N*
PXO524	PXO524_Tal6b	TalAS	2	TalAS9	NI-HG-NI-NI-HG-HD-NN-HD-HD-HD-NI-NI-NN-NI-HD-HD-HD-HG-NN-NN-HD-NS-NN-HD-NG-NS-N*
PXO563	PXO563_Tal6b	TalAS	2	TalAS10	NI-HG-NI-NI-HG-HD-NN-HD-HD-HD-NI-NI-NN-NI-HD-HD-HD-HG-NN-NN-HD-NS-NN-HD-NG-NS-N*
PXO602	PXO602_Tal6b	TalAS	2	TalAS11	NI-HG-NI-NI-HG-HD-NN-HD-HD-HD-NI-NI-NN-NI-HD-HD-HD-HG-NN-NN-HD-NS-NN-HD-NG-NS-N*
XM9	XM9_Tal6b	TalAS	4	TalAS12	NI-HG-NI-NI-HG-HD-NN-HD-HD-HD-NI-NI-NN-NI-HD-NS-HD-HG-NN-NN-HD-NS-NN-HD-NG-NS-N*
PXO99A	PXO99A_Tal3a	TalAW	1	TalAW1	NS-HD-NG-NG-NG-HD-HD-NG-HD-NN-NG-HD-NN-HD-NG-HD-NI-N*	TruncTALE/iTALE
PXO99A	PXO99A_Tal5a	TalBA	1	TalBA1	NI-NS-HD-HG-NS-NN-HD-H*-NG-NN-NN-HD-HD-NG-HD-NG
PXO83	PXO83_Tal4a	TalBA	1	TalBA2	NI-NS-HD-HG-NS-NN-HD-H*-NG-NN-NN-HD-HD-NG-HD-NG
PXO86	PXO86_Tal5a	TalBA	1	TalBA3	NI-NS-HD-HG-NS-NN-HD-H*-NG-NN-NN-HD-HD-NG-HD-NG
PXO145	PXO145_Tal4a	TalBA	1	TalBA4	NI-NS-HD-HG-NS-NN-HD-H*-NG-NN-NN-HD-HD-NG-HD-NG
PXO211	PXO211_Tal4a	TalBA	1	TalBA5	NI-NS-HD-HG-NS-NN-HD-H*-NG-NN-NN-HD-HD-NG-HD-NG
PXO236	PXO236_Tal6a	TalBA	1	TalBA6	NI-NS-HD-HG-NS-NN-HD-H*-NG-NN-NN-HD-HD-NG-HD-NG
PXO602	PXO602_Tal2a	TalBA	1	TalBA7	NI-NS-HD-HG-NS-NN-HD-H*-NG-NN-NN-HD-HD-NG-HD-NG
PXO83	PXO83_Tal7c	TalBJ	1	TalBJ2	NI-H*-NI-HG-NI-NI-NN-HD-NI-HD-NN-HG-NS-N*-HD-N*
PXO86	PXO86_Tal7c	TalBJ	1	TalBJ3	NI-H*-NI-HG-NI-NI-NN-HD-NI-HD-NN-HG-NS-N*-HD-N*
PXO145	PXO145_Tal2a	TalBJ	1	TalBJ4	NI-H*-NI-HG-NI-NI-NN-HD-NI-HD-NN-HG-NS-N*-HD-N*	TruncTALE/iTALE
PXO236	PXO236_Tal3c	TalBJ	1	TalBJ5	NI-H*-NI-HG-NI-NI-NN-HD-NI-HD-NN-HG-NS-N*-HD-N*
KACC10331	KACC_Tal6	TalBK	2	TalBK1	NI-HG-NI-NN-NI-NN-HD-HD-HD-HD-NS-NS-HD-NI-NI-HD	TruncTALE/iTALE
XM9	XM9_Tal7	TalBK	1	TalBK2	NI-HG-NI-NN-NI-NN-HD-NI-HD-HD-NS-NS-HD-NI-NI-HD-NG-HD-HD-HD-NG-NG
PXO99A	PXO99A_Tal1	TalBM	1	TalBM1	NI-NG-NI-NI-N*-NN-HD-HD-N*-NI-NI-NI-NG-HD-HG-NN-NS-NN-HD-HD-NG-N*
KACC10331	KACC_Tal1a	TalBP	1	TalBP1	HD-HD-HD-NG-N*-N*-NI-NI-NN-HD-HI-ND-HD-NI-HD-NG-NG	TruncTALE/iTALE
KACC10331	KACC_Tal3	TalBT	1	TalBT1	NI-NN-NN-NI-NI-NI-NS-HG-HD-NI-N*-NS-NI-NI-NN-NI-NG
PXO99A	PXO99A_Tal2b	TalBX	1	TalBX1	NN-HD-NI-HG-HD-NG-N*-HD-HD-NI-NG-NG-NI-HD-NG-NN-NG-NI-NI-NI-NI-N*-NS-N*
PXO71	PXO71_Tal6d	TalBX	2	TalBX2	NN-HD-NI-NG-HD-NG-N*-HD-HD-NI-NG-NG-NI-HD-NG-NN-NG-NI-NI-NI-NI-N*-NS-N*
MAFF311018	MAFF_Tal6a	TalBZ	1	TalBZ1	HD-HD-HD-NS-N*-NN-NS-N*-NS-NN-NI-NN-NI-HG-NI-NI-NS-HD-NN-HD-NS-NS-NN-HD-NN-NN-NN-NN-NN-HD-HD-NG
PXO83	PXO83_Tal5a	TalCA	1	TalCA1	NI-N*-NI-NS-NN-NG-NN-HD-HD-HD-NG-HD-NS-HD-N*-NS-NG
PXO86	PXO86_Tal4a	TalCA	1	TalCA2	NI-N*-NI-NS-NN-NG-NN-HD-HD-HD-NG-HD-NS-HD-N*-NS-NG
PXO145	PXO145_Tal5a	TalCA	1	TalCA3	NI-N*-NI-NS-NN-NG-NN-HD-HD-HD-NG-HD-NS-HD-N*-NS-NG
PXO211	PXO211_Tal3a	TalCA	1	TalCA4	NI-N*-NI-NS-NN-NG-NN-HD-HD-HD-NG-HD-NS-HD-N*-NS-NG
PXO71	PXO71_Tal5b	TalDQ	2	TalDQ1	NS-HD-NG-NG-NG-NG-HD-HD-HD-NN-HD-NG-HD-NI-HD-N*	TruncTALE/iTALE
PXO524	PXO524_Tal5a	TalDQ	1	TalDQ2	NS-HD-NG-NI-NI-NI-N*
PXO71	PXO71_Tal5a	TalDR	1	TalDR1	NS-HD-NG-NG-NG-NG-HD-HD-HD-HD-NN-HD-HD-HD-HD-NN-H*	TruncTALE/iTALE
PXO563	PXO563_Tal5a	TalDR	1	TalDR2	NS-HD-NG-NG-NG-NG-HD-HD-HD-HD-NN-HD-HD-HD-HD-NN-H*	TruncTALE/iTALE
PXO211	PXO211_Tal2b	TalDS	1	TalDS1	NI-HG-NI-NI-NS-HD-NN-HD-HD-HD-NS-N*-N*-HD-HD-NS-NS-NN-NN-NI-NG-NN-NI-N*-NS-N*
PXO211	PXO211_Tal4c	TalDT	1	TalDT1	NI-H*-NI-NN-NN-NN-NN-NN-NI-NN-HG-HD-NI-N*-NS-NI-NI-HD-N*-NS-NI-NG
PXO282	PXO282_Tal2d	TalDU	2	TalDU+	HD-HD-N*-NI-NI-NN-HD-HI-ND-HD-NG-NN-HG-N*	TruncTALE/iTALE
PXO282	PXO282_Tal2b	TalDU	1	TalDU1	HD-HD-NN-NN-NI-NG-HD-S*-HG-HD-NG-N*-HD-HD-N*-NI-NI-NN-HD-HI-ND-HD-NG-NN-HG-N*
PXO282	PXO282_Tal7b	TalDV	1	TalDV+	NI-HG-NI-NI-NS-HD-NN-HD-HD-HD-NS-HD-N*-NI-HD-HD-NN-NS-NN-NN-NG-NN-HD-N*-NS-NS-N*	TruncTALE/iTALE
PXO563	PXO563_Tal6c	TalDV	1	TalDV1	NI-HG-NI-NI-NS-HD-NN-HD-HD-HD-NS-HD-N*-NI-HD-HD-NN-NS-NN-NN-NG-NN-HD-N*-NS-NS-N*
PXO602	PXO602_Tal6c	TalDV	1	TalDV2	NI-HG-NI-NI-NS-HD-NN-HD-HD-HD-NS-HD-N*-NI-HD-HD-NN-NS-NN-NN-NG-NN-HD-N*-NS-NS-N*
XF89b	XF89b_Tal6c	TalDW	1	TalDW1	NI-HG-NI-HG-NI-NI-NI-HD-NN-HD-HD-HD-NG-HD-N*-HD-HD-NN-NS-NI-NN-NN-NG-NN-NN-NN-NG-NN-HD-N*-NS-N*
XF89b	XF89b_Tal6b	TalDX	1	TalDX1	NI-HG-NI-NI-HG-HD-NN-HD-HD-HD-NI-NI-NN-NI-HD-NG-NI-NN-NN-HD-NS-NN-HD-NG-NS-N*
XM9	XM9_Tal3b	TalDY	1	TalDY1	NI-N*-NI-HG-NI-NN-NI-NN-NI-NG
XM9	XM9_Tal6c	TalDZ	1	TalDZ1	NI-HG-NI-HG-NI-NI-NI-HD-NN-HD-HD-HD-NG-HD-N*-NI-HD-NN-NS-NI-NN-NN-NG-NN-NN-NG-NN-HD-N*-NS-N*
PXO524	PXO524_Tal4b	N/A	3++	N/A	NI-HG-N*-NG-NN-NG-HG-NG-HD-HG-HD-HD-NI-NN-NG	TruncTALE/iTALE
XM9	XM9_Tal3a	N/A	2++	N/A	NI-NG-HD
PXO282	PXO282_Tal2c	N/A	1++	N/A	NI-NN-N*-NG-NS-HD-HD-NI-NG	TruncTALE/iTALE
+: The specifice TALE name was not assigned in AnnoTALE.
++: TALEs that were not assigned to any group and share no similarity in RVDs, and these TALEs were grouped in "N/A" group in Figure 7a
TruncTALE/iTALE: truncated TALE/interfering TALE
