# Supplementary material for: Analysis of genetic diversity of Xanthomonas oryzae pv. oryzae populations in Taiwan
Source: Sci Rep. 2019 Jan 22;9:316. doi: 10.1038/s41598-018-36575-x (PMC6342995; doi:10.1038/s41598-018-36575-x)
Supplement: Supplementary file 6 — Supp_Table S5 [file 41598_2018_36575_MOESM6_ESM.xlsx]

## Sheet: Sheet1
Isolate	T3SS common name	Allele type	Gene ID
PXO602	AvrBs2	2	ATY49_RS00730
PXO282	AvrBs2	2	ATY46_RS00730
PXO524	AvrBs2	3	ATY47_RS00715
XM9	AvrBs2	2	B4599_00765
PXO71	AvrBs2	2	ATY42_RS00730
PXO563	AvrBs2	2	ATY48_RS00720
XF89b	AvrBs2	2	ABM06_RS00775
MAFF	AvrBs2	2	TX61_RS00725
KACC	AvrBs2	2	XOO_RS00820
PXO236	AvrBs2	2	ATY45_RS00695
PXO211	AvrBs2	2	ATY44_RS00770
PXO145	AvrBs2	2	ATY43_RS00770
PXO86	AvrBs2	2	AZ54_RS00750
PXO83	AvrBs2	2	APZ20_RS00750
PXO99A	AvrBs2	1	PXO_RS00725
PXO602	HpaA	1	ATY49_RS00495
PXO282	HpaA	1	ATY46_RS00495
PXO524	HpaA	1	ATY47_RS00485
XM9	HpaA	1	B4599_00525
PXO71	HpaA	1	ATY42_RS00495
PXO563	HpaA	1	ATY48_RS00490
XF89b	HpaA	1	ABM06_RS00510
MAFF	HpaA	1	TX61_RS00480
KACC	HpaA	1	XOO_RS00375
PXO236	HpaA	1	ATY45_RS00360
PXO211	HpaA	1	ATY44_RS00360
PXO145	HpaA	1	ATY43_RS00360
PXO86	HpaA	1	AZ54_RS00345
PXO83	HpaA	1	APZ20_RS00350
PXO99A	HpaA	1	PXO_RS00335
PXO602	XopA	1	ATY49_RS00415
PXO282	XopA	1	ATY46_RS00415
PXO524	XopA	1	ATY47_RS00405
XM9	XopA	2	B4599_00445
PXO71	XopA	1	ATY42_RS00415
PXO563	XopA	1	ATY48_RS00410
XF89b	XopA	1	ABM06_RS00430
MAFF	XopA	1	TX61_RS00400
KACC	XopA	1	XOO_RS00455
PXO236	XopA	2	ATY45_RS23525
PXO211	XopA	2	ATY44_RS23870
PXO145	XopA	2	ATY43_RS00440
PXO86	XopA	2	AZ54_RS24010
PXO83	XopA	2	APZ20_RS23710
PXO99A	XopA	1	PXO_RS00415
PXO602	XopD	2	ATY49_RS17210
PXO282	XopD	2	ATY46_RS17450
PXO524	XopD	1	ATY47_RS17355
XM9	XopD	2	B4599_17595
PXO71	XopD	2	ATY42_RS17150
PXO563	XopD	2	ATY48_RS17300
XF89b	XopD	2	ABM06_RS17875
MAFF	XopD	2	TX61_RS16905
KACC	XopD	1	XOO_RS16875
PXO236	XopD	2	ATY45_RS06320
PXO211	XopD	2	ATY44_RS06535
PXO145	XopD	2	ATY43_RS13055
PXO86	XopD	2	AZ54_RS06295
PXO83	XopD	2	APZ20_RS06485
PXO99A	XopD	1	PXO_RS17330
PXO602	XopF	2	ATY49_RS00525
PXO282	XopF	1	ATY46_RS00525
PXO524	XopF	3	ATY47_RS00515
XM9	XopF	1	B4599_00555
PXO71	XopF	1	ATY42_RS00525
PXO563	XopF	1	ATY48_RS00520
XF89b	XopF	1	ABM06_RS00540
MAFF	XopF	1	TX61_RS00505
KACC	XopF	1	XOO_RS00350
PXO236	XopF	1	ATY45_RS00330
PXO211	XopF	1	ATY44_RS00330
PXO145	XopF	1	ATY43_RS00330
PXO86	XopF	1	AZ54_RS00320
PXO83	XopF	1	APZ20_RS00320
PXO99A	XopF	1	PXO_RS00310
PXO602	XopI	1	ATY49_RS25435
PXO282	XopI	1	ATY46_RS25695
PXO524	XopI	1	ATY47_RS25515
XM9	XopI	1	B4599_19970
PXO71	XopI	1	ATY42_RS25275
PXO563	XopI	1	ATY48_RS25440
XF89b	XopI	1	ABM06_RS20170
MAFF	XopI	1	TX61_RS25795
KACC	XopI	1	XOO_RS19030
PXO236	XopI	2	ATY45_RS24065
PXO211	XopI	1	ATY44_RS24415
PXO145	XopI	1	ATY43_RS15110
PXO86	XopI	1	AZ54_RS24550
PXO83	XopI	1	APZ20_RS24305
PXO99A	XopI	1	PXO_RS25545
PXO602	XopK	3*	ATY49_RS08760
PXO282	XopK	3*	ATY46_RS08825
PXO524	XopK	1	ATY47_RS08840
XM9	XopK	1	B4599_08845
PXO71	XopK	1	ATY42_RS08570
PXO563	XopK	1	ATY48_RS08555
XF89b	XopK	1	ABM06_RS08770
MAFF	XopK	1	TX61_RS08570
KACC	XopK	2	XOO_RS08670
PXO236	XopK	1	ATY45_RS15040
PXO211	XopK	1	ATY44_RS15315
PXO145	XopK	1	ATY43_RS04245
PXO86	XopK	1	AZ54_RS14745
PXO83	XopK	1	APZ20_RS15175
PXO99A	XopK	1	PXO_RS14875
PXO602	XopL	2	ATY49_RS08795
PXO282	XopL	2	ATY46_RS08790
PXO524	XopL	2	ATY47_RS08805
XM9	XopL	2	B4599_08805
PXO71	XopL	2	ATY42_RS08535
PXO563	XopL	2	ATY48_RS08520
XF89b	XopL	2	ABM06_RS08730
MAFF	XopL	2	TX61_RS08535
KACC	XopL	2	XOO_RS08645
PXO236	XopL	1	ATY45_RS15065
PXO211	XopL	1	ATY44_RS15340
PXO145	XopL	1	ATY43_RS04220
PXO86	XopL	1	AZ54_RS14770
PXO83	XopL	1	APZ20_RS15200
PXO99A	XopL	1	PXO_RS14900
PXO602	XopN	2	ATY49_RS01605
PXO282	XopN	2	ATY46_RS01585
PXO524	XopN	2	ATY47_RS01590
XM9	XopN	2	B4599_01630
PXO71	XopN	2	ATY42_RS01570
PXO563	XopN	2	ATY48_RS01555
XF89b	XopN	2	ABM06_RS01640
MAFF	XopN	2	TX61_RS01580
KACC	XopN	3	XOO_RS01635
PXO236	XopN	2	ATY45_RS22440
PXO211	XopN	3	ATY44_RS22800
PXO145	XopN	3	ATY43_RS22880
PXO86	XopN	3	AZ54_RS22000
PXO83	XopN	3	APZ20_RS22630
PXO99A	XopN	1	PXO_RS23030
PXO602	XopP	2	ATY49_RS17215
PXO282	XopP	2	ATY46_RS17455
PXO524	XopP	4	ATY47_RS17360
XM9	XopP	2	B4599_17600
PXO71	XopP	2	ATY42_RS17155
PXO563	XopP	2	ATY48_RS17305
XF89b	XopP	2	ABM06_RS17880
MAFF	XopP	2	TX61_RS16910
KACC	XopP	3	XOO_RS16885
PXO236	XopP	3	ATY45_RS06310
PXO211	XopP	3	ATY44_RS06525
PXO145	XopP	3	ATY43_RS13065
PXO86	XopP	3	AZ54_RS06285
PXO83	XopP	3	APZ20_RS06475
PXO99A	XopP	1	PXO_RS17335
PXO602	XopQ	1	ATY49_RS22595
PXO282	XopQ	1	ATY46_RS22835
PXO524	XopQ	1	ATY47_RS22695
XM9	XopQ	1	B4599_23125
PXO71	XopQ	1	ATY42_RS22455
PXO563	XopQ	1	ATY48_RS22690
XF89b	XopQ	1	ABM06_RS23380
MAFF	XopQ	3	TX61_RS22105
KACC	XopQ	2	XOO_RS22075
PXO236	XopQ	1	ATY45_RS01410
PXO211	XopQ	2	ATY44_RS01485
PXO145	XopQ	2	ATY43_RS01485
PXO86	XopQ	2	AZ54_RS01470
PXO83	XopQ	2	APZ20_RS01470
PXO99A	XopQ	1	PXO_RS01415
PXO602	XopR	2	ATY49_RS22195
PXO282	XopR	2	ATY46_RS22435
PXO524	XopR	2	ATY47_RS22305
XM9	XopR	3	B4599_22720
PXO71	XopR	2	ATY42_RS22065
PXO563	XopR	3	ATY48_RS22285
XF89b	XopR	4	ABM06_RS22975
MAFF	XopR	3	TX61_RS21730
KACC	XopR	3	XOO_RS21705
PXO236	XopR	3	ATY45_RS01800
PXO211	XopR	3	ATY44_RS01865
PXO145	XopR	3	ATY43_RS01865
PXO86	XopR	3	AZ54_RS01835
PXO83	XopR	3	APZ20_RS01845
PXO99A	XopR	1	PXO_RS24050
PXO602	XopU	2	ATY49_RS15220
PXO282	XopU	2	ATY46_RS15475
PXO524	XopU	2	ATY47_RS15385
XM9	XopU	2	B4599_15535
PXO71	XopU	4	ATY42_RS15160
PXO563	XopU	2	ATY48_RS15255
XF89b	XopU	2	ABM06_RS15830
MAFF	XopU	2	TX61_RS15010
KACC	XopU	5*	XOO_RS14965
PXO236	XopU	3	ATY45_RS08345
PXO211	XopU	3	ATY44_RS08580
PXO145	XopU	3	ATY43_RS11000
PXO86	XopU	3	AZ54_RS08290
PXO83	XopU	3	APZ20_RS08520
PXO99A	XopU	1	PXO_RS07475
PXO602	XopV	1	ATY49_RS20325
PXO282	XopV	1	ATY46_RS20580
PXO524	XopV	1	ATY47_RS20450
XM9	XopV	1	B4599_20890
PXO71	XopV	1	ATY42_RS20260
PXO563	XopV	1	ATY48_RS20445
XF89b	XopV	2	ABM06_RS21135
MAFF	XopV	2	TX61_RS19955
KACC	XopV	2	XOO_RS19940
PXO236	XopV	1	ATY45_RS03405
PXO211	XopV	1	ATY44_RS03535
PXO145	XopV	1	ATY43_RS16060
PXO86	XopV	1	AZ54_RS03445
PXO83	XopV	2	APZ20_RS03510
PXO99A	XopV	1	PXO_RS03830
PXO602	XopW	1	ATY49_RS23475
PXO282	XopW	1	ATY46_RS23715
PXO524	XopW	1	ATY47_RS23575
XM9	XopW	1	B4599_00210
PXO71	XopW	1	ATY42_RS23335
PXO563	XopW	1	ATY48_RS23560
XF89b	XopW	1	ABM06_RS00210
MAFF	XopW	1	TX61_RS23835
KACC	XopW	1	Has an identical sequence, but not annotated (Genome position: 138308-138631)
PXO236	XopW	1	ATY45_RS23565
PXO211	XopW	1	ATY44_RS23910
PXO145	XopW	1	ATY43_RS00645
PXO86	XopW	1	AZ54_RS24045
PXO83	XopW	1	APZ20_RS23755
PXO99A	XopW	1	PXO_RS25045
PXO602	XopX	2	ATY49_RS21640
PXO282	XopX	2	ATY46_RS21890
PXO524	XopX	2	ATY47_RS21755
XM9	XopX	5	B4599_22190
PXO71	XopX	5	ATY42_RS21525
PXO563	XopX	5	ATY48_RS21740
XF89b	XopX	4	ABM06_RS22435
MAFF	XopX	4	TX61_RS21220
KACC	XopX	4	XOO_RS21200
PXO236	XopX	3	ATY45_RS02310
PXO211	XopX	3	ATY44_RS02410
PXO145	XopX	3	ATY43_RS02410
PXO86	XopX	3	AZ54_RS02345
PXO83	XopX	3	APZ20_RS02385
PXO99A	XopX	1	PXO_RS02310
PXO602	XopY	2	ATY49_RS09450
PXO282	XopY	2	ATY46_RS07910
PXO524	XopY	4	ATY47_RS07935
XM9	XopY	3	B4599_08135
PXO71	XopY	2	ATY42_RS07880
PXO563	XopY	2	ATY48_RS07875
XF89b	XopY	3	ABM06_RS08070
MAFF	XopY	5	TX61_RS07660
KACC	XopY	3	XOO_RS07780
PXO236	XopY	3	ATY45_RS15685
PXO211	XopY	2	ATY44_RS16020
PXO145	XopY	2	ATY43_RS03540
PXO86	XopY	3	AZ54_RS15440
PXO83	XopY	2	APZ20_RS15870
PXO99A	XopY	1	PXO_RS07005
PXO602	XopZ	1	ATY49_RS12680
PXO282	XopZ	1	ATY46_RS12945
PXO524	XopZ	1	ATY47_RS12860
XM9	XopZ	1	B4599_12835
PXO71	XopZ	1	ATY42_RS12610
PXO563	XopZ	1	ATY48_RS12635
XF89b	XopZ	1	ABM06_RS12925
MAFF	XopZ	2	TX61_RS12455
KACC	XopZ	1	XOO_RS12500
PXO236	XopZ	1	ATY45_RS12580
PXO211	XopZ	1	ATY44_RS11035
PXO145	XopZ	3	ATY43_RS08480
PXO86	XopZ	1	AZ54_RS10750
PXO83	XopZ	1	APZ20_RS11820
PXO99A	XopZ	1	PXO_RS11755
PXO602	XopAA	2	ATY49_RS15210
PXO282	XopAA	2	ATY46_RS15465
PXO524	XopAA	3	ATY47_RS15375
XM9	XopAA	2	B4599_15525
PXO71	XopAA	4	ATY42_RS15150
PXO563	XopAA	2	ATY48_RS15245
XF89b	XopAA	2	ABM06_RS15820
MAFF	XopAA	2	TX61_RS15000
KACC	XopAA	5	XOO_RS14955
PXO236	XopAA	3	ATY45_RS08355
PXO211	XopAA	3	ATY44_RS08590
PXO145	XopAA	3	ATY43_RS10990
PXO86	XopAA	3	AZ54_RS08300
PXO83	XopAA	3	APZ20_RS08530
PXO99A	XopAA	1	PXO_RS07485
PXO602	XopAB	1	ATY49_RS16785
PXO282	XopAB	1	ATY46_RS17030
PXO524	XopAB	1	ATY47_RS16935
XM9	XopAB	1	B4599_17155
PXO71	XopAB	1	ATY42_RS16720
PXO563	XopAB	1	ATY48_RS16885
XF89b	XopAB	2	ABM06_RS17455
MAFF	XopAB	1	TX61_RS16515
KACC	XopAB	1	XOO_RS16480
PXO236	XopAB	2	ATY45_RS06760
PXO211	XopAB	2	ATY44_RS06980
PXO145	XopAB	2	ATY43_RS12600
PXO86	XopAB	2	AZ54_RS06720
PXO83	XopAB	2	APZ20_RS06935
PXO99A	XopAB	1	PXO_RS16935
PXO602	XopAD	2	ATY49_RS22250
PXO282	XopAD	2	ATY46_RS22490
PXO524	XopAD	2	ATY47_RS22360
XM9	XopAD	2	B4599_22775
PXO71	XopAD	2	ATY42_RS22120
PXO563	XopAD	2	ATY48_RS22340
XF89b	XopAD	2	ABM06_RS23030
MAFF	XopAD	2	TX61_RS21785
KACC	XopAD	5	XOO_RS21760
PXO236	XopAD	3	ATY45_RS01745
PXO211	XopAD	3	ATY44_RS01810
PXO145	XopAD	3	ATY43_RS01810
PXO86	XopAD	3	AZ54_RS01780
PXO83	XopAD	4	APZ20_RS01790
PXO99A	XopAD	1	PXO_RS01735
PXO602	XopAE	1	ATY49_RS00550
PXO282	XopAE	2	ATY46_RS00545
PXO524	XopAE	2	ATY47_RS00535
XM9	XopAE	1	B4599_00575
PXO71	XopAE	2	ATY42_RS00545
PXO563	XopAE	2	ATY48_RS00540
XF89b	XopAE	1	ABM06_RS00575
MAFF	XopAE	3	TX61_RS00540
KACC	XopAE	3	XOO_RS00310
PXO236	XopAE	1	ATY45_RS00310
PXO211	XopAE	1	ATY44_RS00310
PXO145	XopAE	1	ATY43_RS00310
PXO86	XopAE	1	AZ54_RS00300
PXO83	XopAE	1	APZ20_RS00300
PXO99A	XopAE	1	PXO_RS00290
PXO602	XopT	1	ATY49_RS11640
PXO282	XopT	1	ATY46_RS11900
PXO524	XopT	1	ATY47_RS11825
XM9	XopT	2	B4599_11815
PXO71	XopT	1	ATY42_RS11565
PXO563	XopT	1	ATY48_RS11580
XF89b	XopT	2	ABM06_RS11900
MAFF	XopT	5	TX61_RS22980
KACC	XopT	3	XOO_RS11480
PXO236	XopT	4*	ATY45_RS11125
PXO211	XopT	4*	ATY44_RS12415
PXO145	XopT	6*	ATY43_RS06995
PXO86	XopT	4*	AZ54_RS12080
PXO83	XopT	4*	APZ20_RS10450
PXO602	XopG	2	ATY49_RS25820
PXO282	XopG	2	ATY46_RS26085
PXO524	XopG	2	ATY47_RS25900
XM9	XopG	2	B4599_23375
PXO71	XopG	2	ATY42_RS25665
PXO563	XopG	2	ATY48_RS25830
XF89b	XopG	2	ABM06_RS23635
MAFF	XopG	2	TX61_RS26215
KACC	XopG	2	XOO_RS22325
PXO99A	XopG	1*	PXO_RS25155
*: Pseudogene
