# Supplementary material for: Analysis of genetic diversity of Xanthomonas oryzae pv. oryzae populations in Taiwan
Source: Sci Rep. 2019 Jan 22;9:316. doi: 10.1038/s41598-018-36575-x (PMC6342995; doi:10.1038/s41598-018-36575-x)
Supplement: Supplementary file 7 — Supp_Table S6 [file 41598_2018_36575_MOESM7_ESM.xlsx]

## Sheet: Sheet1
Name	TAL_SEQ	SEQ_ID	SCORE	EBEstrand	TALBS_distance_from_end	TALBS_start	TALBS_end	TALBS_sequence	RANK	Chromosome	Strand	Gene_start	Gene_end	Annotation
>KACCtal1a	HD-HD-HD-NG-N*-N*-NI-NI-NN-HD-HI-ND-HD-NI-HD-NG-NG	Osativa_LOC_Os04g16792	14.858	+strand	-628	372	390	cccctggaaacaccactt	1	Chr4	1	9144093	9144349	uncharacterized protein ycf76, putative
>KACCtal1a	HD-HD-HD-NG-N*-N*-NI-NI-NN-HD-HI-ND-HD-NI-HD-NG-NG	Osativa_LOC_Os04g16794	14.858	+strand	-944	56	74	cccctggaaacaccactt	2	Chr4	1	9144409	9144625	hypothetical protein
>KACCtal1a	HD-HD-HD-NG-N*-N*-NI-NI-NN-HD-HI-ND-HD-NI-HD-NG-NG	Osativa_LOC_Os05g49060	14.816	+strand	-34	966	984	TCCCTCCAAGAAACACTT	3	Chr5	-1	28128414	28131204	uncharacterized protein ycf23, putative, expressed
>KACCtal1a	HD-HD-HD-NG-N*-N*-NI-NI-NN-HD-HI-ND-HD-NI-HD-NG-NG	Osativa_LOC_Os08g06630	14.604	+strand	-255	745	763	TCCCTCCACACCCCACTC	4	Chr8	1	3732441	3736521	RNA polymerase sigma factor, putative, expressed
>KACCtal1a	HD-HD-HD-NG-N*-N*-NI-NI-NN-HD-HI-ND-HD-NI-HD-NG-NG	Osativa_LOC_Os04g09790	14.412	-strand	-737	245	263	CCCATCCAAACACCACCT	5	Chr4	1	5252243	5252716	spidroin-1, putative, expressed
>KACCtal1a	HD-HD-HD-NG-N*-N*-NI-NI-NN-HD-HI-ND-HD-NI-HD-NG-NG	Osativa_LOC_Os04g58530	14.316	-strand	-537	445	463	TCCCTCTAAGCCCCCCTC	6	Chr4	1	34807133	34807784	expressed protein
>KACCtal1a	HD-HD-HD-NG-N*-N*-NI-NI-NN-HD-HI-ND-HD-NI-HD-NG-NG	Osativa_LOC_Os03g12590	14.315	+strand	-88	912	930	TCCCTCCACGCACCACCC	7	Chr3	1	6676289	6683848	coatomer subunit gamma-1, putative, expressed
>KACCtal1a	HD-HD-HD-NG-N*-N*-NI-NI-NN-HD-HI-ND-HD-NI-HD-NG-NG	Osativa_LOC_Os01g24790	14.2	-strand	-627	355	373	cccctccaagccccaccc	8	Chr1	1	13957512	13959245	transferase family protein, putative, expressed
>KACCtal1a	HD-HD-HD-NG-N*-N*-NI-NI-NN-HD-HI-ND-HD-NI-HD-NG-NG	Osativa_LOC_Os08g06060	14.16	+strand	-196	804	822	TCCCTCCAAAACCCCCTT	9	Chr8	1	3307520	3310590	CGMC_MAPKCMGC_2_ERK.13 - CGMC includes CDA, MAPK, GSK3, and CLKC kinases, expressed
>KACCtal1a	HD-HD-HD-NG-N*-N*-NI-NI-NN-HD-HI-ND-HD-NI-HD-NG-NG	Osativa_LOC_Os08g06620	14.094	+strand	-146	854	872	TCCCTCTCACCACCACCT	10	Chr8	-1	3728097	3728844	DNA polymerase delta subunit 4 family, putative, expressed
>KACCtal1a	HD-HD-HD-NG-N*-N*-NI-NI-NN-HD-HI-ND-HD-NI-HD-NG-NG	Osativa_LOC_Os08g06680	13.911	+strand	-514	486	504	TCCCTCCAACCACCGCCT	11	Chr8	-1	3750657	3750959	hypothetical protein
>KACCtal1a	HD-HD-HD-NG-N*-N*-NI-NI-NN-HD-HI-ND-HD-NI-HD-NG-NG	Osativa_LOC_Os12g30040	13.871	+strand	-53	947	965	TCCCTCCAAGAACCACCC	12	Chr12	-1	17979097	17983355	transmembrane amino acid transporter protein, putative, expressed
>KACCtal1a	HD-HD-HD-NG-N*-N*-NI-NI-NN-HD-HI-ND-HD-NI-HD-NG-NG	Osativa_LOC_Os03g51910	13.835	-strand	-237	745	763	TCCCTTCAAGAACCACTA	13	Chr3	-1	29774810	29776910	basic helix-loop-helix protein, putative, expressed
>KACCtal1a	HD-HD-HD-NG-N*-N*-NI-NI-NN-HD-HI-ND-HD-NI-HD-NG-NG	Osativa_LOC_Os07g40090	13.691	+strand	-96	904	922	cccctcgccgcaccactt	14	Chr7	-1	24060315	24061719	hypothetical protein
>KACCtal1a	HD-HD-HD-NG-N*-N*-NI-NI-NN-HD-HI-ND-HD-NI-HD-NG-NG	Osativa_LOC_Os04g35420	13.689	+strand	-472	528	546	tccctcccagtcccactt	15	Chr4	-1	21547034	21558315	helicase conserved C-terminal domain containing protein, expressed
>KACCtal1a	HD-HD-HD-NG-N*-N*-NI-NI-NN-HD-HI-ND-HD-NI-HD-NG-NG	Osativa_LOC_Os04g34450	13.689	-strand	-708	274	292	TCCCTCCAAGTCCCCCTT	16	Chr4	1	20862474	20872470	expressed protein
>KACCtal1a	HD-HD-HD-NG-N*-N*-NI-NI-NN-HD-HI-ND-HD-NI-HD-NG-NG	Osativa_LOC_Os03g03870	13.689	-strand	-468	514	532	TCCCTCCAAGCCTCACCT	17	Chr3	1	1752160	1758218	DNA-binding bromodomain-containing protein, putative, expressed
>KACCtal1a	HD-HD-HD-NG-N*-N*-NI-NI-NN-HD-HI-ND-HD-NI-HD-NG-NG	Osativa_LOC_Os11g34820	13.689	+strand	-387	613	631	TCCCACCAACCACCACTC	18	Chr11	1	20396868	20401822	THUMP domain-containing protein, putative, expressed
>KACCtal1a	HD-HD-HD-NG-N*-N*-NI-NI-NN-HD-HI-ND-HD-NI-HD-NG-NG	Osativa_LOC_Os12g25820	13.654	-strand	-209	773	791	CCCCTATGAGCACCACTT	19	Chr12	1	14974986	14977565	O-methyltransferase, putative, expressed
>KACCtal1a	HD-HD-HD-NG-N*-N*-NI-NI-NN-HD-HI-ND-HD-NI-HD-NG-NG	Osativa_LOC_Os06g47440	13.651	-strand	-841	141	159	TACCTGCAAACACCACCT	20	Chr6	-1	28736300	28738620	expressed protein
>KACCtal1a	HD-HD-HD-NG-N*-N*-NI-NI-NN-HD-HI-ND-HD-NI-HD-NG-NG	Osativa_LOC_Os10g26360	13.585	-strand	-976	6	24	tccctttccccaccactt	21	Chr10	-1	13666156	13672889	transposon protein, putative, unclassified, expressed
>KACCtal1a	HD-HD-HD-NG-N*-N*-NI-NI-NN-HD-HI-ND-HD-NI-HD-NG-NG	Osativa_LOC_Os01g05800	13.469	+strand	-36	964	982	cccctctaaacccccctc	22	Chr1	1	2770140	2774609	inner membrane protein, putative, expressed
>KACCtal1a	HD-HD-HD-NG-N*-N*-NI-NI-NN-HD-HI-ND-HD-NI-HD-NG-NG	Osativa_LOC_Os03g19880	13.467	+strand	-184	816	834	TCTCTCCAAACCCCCCTT	23	Chr3	1	11178285	11178656	expressed protein
>KACCtal1a	HD-HD-HD-NG-N*-N*-NI-NI-NN-HD-HI-ND-HD-NI-HD-NG-NG	Osativa_LOC_Os06g46680	13.467	-strand	-695	287	305	tctctccaAacccccctt	24	Chr6	1	28354739	28358400	cytochrome P450, putative, expressed
>KACCtal1a	HD-HD-HD-NG-N*-N*-NI-NI-NN-HD-HI-ND-HD-NI-HD-NG-NG	Osativa_LOC_Os06g17440	13.467	+strand	-381	619	637	TCCTTCCACCCACCACTT	25	Chr6	1	10120875	10124422	microtubule-associated protein, putative, expressed
>KACCtal1a	HD-HD-HD-NG-N*-N*-NI-NI-NN-HD-HI-ND-HD-NI-HD-NG-NG	Osativa_LOC_Os02g41490	13.438	-strand	-94	888	906	tccctccccgccccactc	26	Chr2	-1	24866771	24867775	expressed protein
>KACCtal1a	HD-HD-HD-NG-N*-N*-NI-NI-NN-HD-HI-ND-HD-NI-HD-NG-NG	Osativa_LOC_Os06g05020	13.431	+strand	-131	869	887	CCCCTTCAAGCACCATCT	27	Chr6	-1	2212543	2213563	early nodulin 93 ENOD93 protein, putative, expressed
>KACCtal1a	HD-HD-HD-NG-N*-N*-NI-NI-NN-HD-HI-ND-HD-NI-HD-NG-NG	Osativa_LOC_Os09g24540	13.429	+strand	-782	218	236	TCACTCAAAACACCCCTT	28	Chr9	-1	14610699	14613281	peptidyl-prolyl cis-trans isomerase, putative, expressed
>KACCtal1a	HD-HD-HD-NG-N*-N*-NI-NI-NN-HD-HI-ND-HD-NI-HD-NG-NG	Osativa_LOC_Os06g05480	13.391	+strand	-818	182	200	TCCTTTCAAACAACACTT	29	Chr6	-1	2477492	2478406	expressed protein
>KACCtal1a	HD-HD-HD-NG-N*-N*-NI-NI-NN-HD-HI-ND-HD-NI-HD-NG-NG	Osativa_LOC_Os12g09590	13.363	+strand	-637	363	381	TCCCTTTAAgagcccctt	30	Chr12	-1	5045138	5050558	leafbladeless1, putative, expressed
>KACCtal1a	HD-HD-HD-NG-N*-N*-NI-NI-NN-HD-HI-ND-HD-NI-HD-NG-NG	Osativa_LOC_Os03g42590	13.362	-strand	-982	0	18	TCCATTCCAGCACCACCT	31	Chr3	-1	23705188	23705874	expressed protein
>KACCtal1a	HD-HD-HD-NG-N*-N*-NI-NI-NN-HD-HI-ND-HD-NI-HD-NG-NG	Osativa_LOC_Os07g30930	13.362	+strand	-814	186	204	TCCATCTCCGCACCACTT	32	Chr7	1	18309682	18312468	pentatricopeptide repeat domain containing protein, putative, expressed
>KACCtal1a	HD-HD-HD-NG-N*-N*-NI-NI-NN-HD-HI-ND-HD-NI-HD-NG-NG	Osativa_LOC_Os10g02920	13.247	-strand	-748	234	252	CCACCTCAAGCCCCACTT	33	Chr10	-1	1189812	1191788	cytochrome b561, putative, expressed
>KACCtal1a	HD-HD-HD-NG-N*-N*-NI-NI-NN-HD-HI-ND-HD-NI-HD-NG-NG	Osativa_LOC_Os09g04995	13.247	+strand	-165	835	853	CCCCTCACAACACCACCT	34	Chr9	-1	2688913	2691284	expressed protein
>KACCtal1a	HD-HD-HD-NG-N*-N*-NI-NI-NN-HD-HI-ND-HD-NI-HD-NG-NG	Osativa_LOC_Os05g50310	13.218	+strand	-286	714	732	TCCCCCAAAGCCCCACTC	35	Chr5	1	28835774	28836869	ZF-HD protein dimerisation region containing protein, expressed
>KACCtal1a	HD-HD-HD-NG-N*-N*-NI-NI-NN-HD-HI-ND-HD-NI-HD-NG-NG	Osativa_LOC_Os01g24030	13.216	+strand	-76	924	942	TCCCCCCACCCACCACCT	36	Chr1	1	13539762	13541958	AMP-binding enzyme, putative, expressed
>KACCtal1a	HD-HD-HD-NG-N*-N*-NI-NI-NN-HD-HI-ND-HD-NI-HD-NG-NG	Osativa_LOC_Os03g57070	13.216	-strand	-408	574	592	TCCCTCCCACCACCCCTC	37	Chr3	1	32532280	32535648	amine oxidase-related, putative, expressed
>KACCtal1a	HD-HD-HD-NG-N*-N*-NI-NI-NN-HD-HI-ND-HD-NI-HD-NG-NG	Osativa_LOC_Os10g36060	13.208	-strand	-723	259	277	tcaatgcaaacaccactt	38	Chr10	1	19276101	19281496	protein transport protein-related, putative, expressed
>KACCtal1a	HD-HD-HD-NG-N*-N*-NI-NI-NN-HD-HI-ND-HD-NI-HD-NG-NG	Osativa_LOC_Os07g07620	13.208	+strand	-715	285	303	TCCATTCAAACCACACTT	39	Chr7	-1	3817981	3820729	pentatricopeptide, putative, expressed
>KACCtal1a	HD-HD-HD-NG-N*-N*-NI-NI-NN-HD-HI-ND-HD-NI-HD-NG-NG	Osativa_LOC_Os01g45710	13.206	-strand	-280	702	720	tccatccaaacacacctT	40	Chr1	1	25952641	25954080	expressed protein
>KACCtal1a	HD-HD-HD-NG-N*-N*-NI-NI-NN-HD-HI-ND-HD-NI-HD-NG-NG	Osativa_LOC_Os09g04950	13.181	-strand	-372	610	628	cccctttcagcccccctt	41	Chr9	-1	2656057	2660221	retrotransposon protein, putative, unclassified, expressed
>KACCtal1a	HD-HD-HD-NG-N*-N*-NI-NI-NN-HD-HI-ND-HD-NI-HD-NG-NG	Osativa_LOC_Os08g01210	13.18	-strand	-614	368	386	TCCCTTCAAGCCTCACCT	42	Chr8	-1	147889	148455	harpin-induced protein 1 domain containing protein, expressed
>KACCtal1a	HD-HD-HD-NG-N*-N*-NI-NI-NN-HD-HI-ND-HD-NI-HD-NG-NG	Osativa_LOC_Os08g36480	13.18	-strand	-787	195	213	TCCCATCAACCACCACTC	43	Chr8	1	23033230	23038596	nitrate reductase, putative, expressed
>KACCtal1a	HD-HD-HD-NG-N*-N*-NI-NI-NN-HD-HI-ND-HD-NI-HD-NG-NG	Osativa_LOC_Os12g10710	13.18	-strand	-80	902	920	TCCCTGCAAACACCACTG	44	Chr12	-1	5740541	5748025	NB-ARC domain containing protein, expressed
>KACCtal1a	HD-HD-HD-NG-N*-N*-NI-NI-NN-HD-HI-ND-HD-NI-HD-NG-NG	Osativa_LOC_Os05g04170	13.18	+strand	-592	408	426	TCTCTCTAAGCCCCCCTT	45	Chr5	-1	1866878	1871653	AMP-binding enzyme, putative, expressed
>KACCtal1a	HD-HD-HD-NG-N*-N*-NI-NI-NN-HD-HI-ND-HD-NI-HD-NG-NG	Osativa_LOC_Os01g16700	13.178	+strand	-696	304	322	TCCTCCCAAGCACCCCTT	46	Chr1	-1	9484035	9486050	retrotransposon protein, putative, LINE subclass, expressed
>KACCtal1a	HD-HD-HD-NG-N*-N*-NI-NI-NN-HD-HI-ND-HD-NI-HD-NG-NG	Osativa_LOC_Os05g36020	13.14	-strand	-532	450	468	TCACTCTCAACACCACCT	47	Chr5	-1	21332886	21333209	expressed protein
>KACCtal1a	HD-HD-HD-NG-N*-N*-NI-NI-NN-HD-HI-ND-HD-NI-HD-NG-NG	Osativa_LOC_Os08g06480	13.14	-strand	-82	900	918	TCCCCTCAAAAACCACCT	48	Chr8	1	3667092	3675813	lissencephaly type-1-like homology motif, putative, expressed
>KACCtal1a	HD-HD-HD-NG-N*-N*-NI-NI-NN-HD-HI-ND-HD-NI-HD-NG-NG	Osativa_LOC_Os05g41800	13.14	-strand	-913	69	87	tcacctcaaacaccaccT	49	Chr5	1	24480751	24483094	ribosomal protein L11 methyltransferase-related, putative, expressed
>KACCtal1a	HD-HD-HD-NG-N*-N*-NI-NI-NN-HD-HI-ND-HD-NI-HD-NG-NG	Osativa_LOC_Os01g56969	13.104	+strand	-248	752	770	ttcctttaagcacaactt	50	Chr1	1	32900891	32902628	homeobox-leucine zipper protein ATHB-54, putative, expressed
>KACCtal1a	HD-HD-HD-NG-N*-N*-NI-NI-NN-HD-HI-ND-HD-NI-HD-NG-NG	Osativa_LOC_Os01g11300	13.101	-strand	-910	72	90	cccctcccacccccacct	51	Chr1	-1	6057440	6059109	cytochrome P450, putative, expressed
>KACCtal1a	HD-HD-HD-NG-N*-N*-NI-NI-NN-HD-HI-ND-HD-NI-HD-NG-NG	Osativa_LOC_Os01g59890	13.101	-strand	-773	209	227	CCCCCCCCACCCCCACTT	52	Chr1	1	34636151	34639624	pentatricopeptide, putative, expressed
>KACCtal1a	HD-HD-HD-NG-N*-N*-NI-NI-NN-HD-HI-ND-HD-NI-HD-NG-NG	Osativa_LOC_Os02g36280	13.101	+strand	-678	322	340	cccctcccaccgccacct	53	Chr2	-1	21904354	21906350	cytochrome P450, putative, expressed
>KACCtal1a	HD-HD-HD-NG-N*-N*-NI-NI-NN-HD-HI-ND-HD-NI-HD-NG-NG	Osativa_LOC_Os06g08670	13.027	+strand	-776	224	242	ccccTTAAagccacactt	54	Chr6	1	4321607	4325283	glutathione peroxidase, putative, expressed
>KACCtal1a	HD-HD-HD-NG-N*-N*-NI-NI-NN-HD-HI-ND-HD-NI-HD-NG-NG	Osativa_LOC_Os09g23740	13.024	-strand	-19	963	981	CCCATCCACACACCACTC	55	Chr9	-1	14110003	14118239	1-phosphatidylinositol-4-phosphate 5-kinase/ zinc ion binding protein, putative, expressed
>KACCtal1a	HD-HD-HD-NG-N*-N*-NI-NI-NN-HD-HI-ND-HD-NI-HD-NG-NG	Osativa_LOC_Os06g40940	13.024	+strand	-927	73	91	cccatccaaacaccaccC	56	Chr6	-1	24399538	24404626	glycine dehydrogenase, putative, expressed
>KACCtal1a	HD-HD-HD-NG-N*-N*-NI-NI-NN-HD-HI-ND-HD-NI-HD-NG-NG	Osativa_LOC_Os06g06300	12.986	-strand	-400	582	600	tcaatacaaacaccactt	57	Chr6	1	2926823	2928474	osFTL3 FT-Like3 homologous to Flowering Locus T gene; contains Pfam profile PF01161: Phosphatidylethanolamine-binding protein, expressed
>KACCtal1a	HD-HD-HD-NG-N*-N*-NI-NI-NN-HD-HI-ND-HD-NI-HD-NG-NG	Osativa_LOC_Os05g51860	12.986	+strand	-824	176	194	tcaatacaaacaccactt	58	Chr5	1	29763179	29767039	expressed protein
>KACCtal1a	HD-HD-HD-NG-N*-N*-NI-NI-NN-HD-HI-ND-HD-NI-HD-NG-NG	Osativa_LOC_Os02g38386	12.984	-strand	-417	565	583	tcaatccaagcacaactt	59	Chr2	1	23209694	23210456	NBS-LRR disease resistance protein, putative, expressed
>KACCtal1a	HD-HD-HD-NG-N*-N*-NI-NI-NN-HD-HI-ND-HD-NI-HD-NG-NG	Osativa_LOC_Os08g06460	12.958	-strand	-109	873	891	TCCTTTCAAACCCCACCT	60	Chr8	-1	3622716	3624996	dnaJ domain containing protein, expressed
>KACCtal1a	HD-HD-HD-NG-N*-N*-NI-NI-NN-HD-HI-ND-HD-NI-HD-NG-NG	Osativa_LOC_Os08g30840	12.958	-strand	-493	489	507	TCCCTCAAAGCACCATCT	61	Chr8	-1	19036947	19038446	expressed protein
>KACCtal1a	HD-HD-HD-NG-N*-N*-NI-NI-NN-HD-HI-ND-HD-NI-HD-NG-NG	Osativa_LOC_Os10g43075	12.956	+strand	-588	412	430	TCCCTCCAGACACAACCT	62	Chr10	-1	23195740	23206044	expressed protein
>KACCtal1a	HD-HD-HD-NG-N*-N*-NI-NI-NN-HD-HI-ND-HD-NI-HD-NG-NG	Osativa_LOC_Os06g48270	12.956	-strand	-839	143	161	TCCCTCCAAACACCCTCT	63	Chr6	1	29189143	29191425	expressed protein
>KACCtal1a	HD-HD-HD-NG-N*-N*-NI-NI-NN-HD-HI-ND-HD-NI-HD-NG-NG	Osativa_LOC_Os06g04620	12.956	+strand	-210	790	808	TCTCTCCAAACACCCCCT	64	Chr6	1	2017778	2019458	GDP-mannose 4,6 dehydratase 2, putative, expressed
>KACCtal1a	HD-HD-HD-NG-N*-N*-NI-NI-NN-HD-HI-ND-HD-NI-HD-NG-NG	Osativa_LOC_Os10g11506	12.93	+strand	-927	73	91	tccccgtacgcgccactt	65	Chr10	-1	6373728	6376685	retrotransposon protein, putative, unclassified, expressed
>KACCtal1a	HD-HD-HD-NG-N*-N*-NI-NI-NN-HD-HI-ND-HD-NI-HD-NG-NG	Osativa_LOC_Os05g24720	12.92	+strand	-976	24	42	TTCCTCTAAGCACCATTT	66	Chr5	1	14329545	14333026	retrotransposon protein, putative, unclassified, expressed
>KACCtal1a	HD-HD-HD-NG-N*-N*-NI-NI-NN-HD-HI-ND-HD-NI-HD-NG-NG	Osativa_LOC_Os07g12570	12.89	+strand	-101	899	917	TCCCCCTAAGCACCACCA	67	Chr7	-1	7168644	7171091	expressed protein
>KACCtal1a	HD-HD-HD-NG-N*-N*-NI-NI-NN-HD-HI-ND-HD-NI-HD-NG-NG	Osativa_LOC_Os02g10740	12.89	+strand	-82	918	936	TCCCTTCCGACACCACCT	68	Chr2	-1	5663004	5668429	calcium-binding mitochondrial carrier CBG00135, putative, expressed
>KACCtal1a	HD-HD-HD-NG-N*-N*-NI-NI-NN-HD-HI-ND-HD-NI-HD-NG-NG	Osativa_LOC_Os12g36680	12.881	+strand	-72	928	946	CCCCCCAAACCCCCACTT	69	Chr12	1	22466362	22469275	expressed protein
>KACCtal1a	HD-HD-HD-NG-N*-N*-NI-NI-NN-HD-HI-ND-HD-NI-HD-NG-NG	Osativa_LOC_Os06g34750	12.854	-strand	-352	630	648	TCCCTTTGAGCACTACTT	70	Chr6	-1	20195556	20195720	expressed protein
>KACCtal1a	HD-HD-HD-NG-N*-N*-NI-NI-NN-HD-HI-ND-HD-NI-HD-NG-NG	Osativa_LOC_Os09g06910	12.842	-strand	-555	427	445	cctctccaaaccccCCTT	71	Chr9	-1	3325212	3332210	retrotransposon protein, putative, unclassified, expressed
>KACCtal1a	HD-HD-HD-NG-N*-N*-NI-NI-NN-HD-HI-ND-HD-NI-HD-NG-NG	Osativa_LOC_Os06g40520	12.842	-strand	-555	427	445	cctctccaaaccccCCTT	72	Chr6	-1	24150152	24154302	TNP1, putative, expressed
>KACCtal1a	HD-HD-HD-NG-N*-N*-NI-NI-NN-HD-HI-ND-HD-NI-HD-NG-NG	Osativa_LOC_Os11g41720	12.842	-strand	-555	427	445	cctctccaaaccccCCTT	73	Chr11	-1	25051313	25055095	TNP1, putative, expressed
>KACCtal1a	HD-HD-HD-NG-N*-N*-NI-NI-NN-HD-HI-ND-HD-NI-HD-NG-NG	Osativa_LOC_Os07g40090	12.814	+strand	-192	808	826	cccctcgccgcgccactt	74	Chr7	-1	24060315	24061719	hypothetical protein
>KACCtal1a	HD-HD-HD-NG-N*-N*-NI-NI-NN-HD-HI-ND-HD-NI-HD-NG-NG	Osativa_LOC_Os06g45990	12.812	-strand	-334	648	666	cccccccccgccccACTT	75	Chr6	1	27875114	27877420	patellin-5, putative, expressed
>KACCtal1a	HD-HD-HD-NG-N*-N*-NI-NI-NN-HD-HI-ND-HD-NI-HD-NG-NG	Osativa_LOC_Os12g34340	12.812	-strand	-295	687	705	CCCCCCCCAGCCCCCCTT	76	Chr12	1	20814294	20816344	pentatricopeptide, putative, expressed
>KACCtal1a	HD-HD-HD-NG-N*-N*-NI-NI-NN-HD-HI-ND-HD-NI-HD-NG-NG	Osativa_LOC_Os12g20410	12.812	+strand	-125	875	893	TCCCCCCAACCCCCACAT	77	Chr12	1	11915431	11918741	matrix attachment region binding protein, putative, expressed
>KACCtal1a	HD-HD-HD-NG-N*-N*-NI-NI-NN-HD-HI-ND-HD-NI-HD-NG-NG	Osativa_LOC_Os08g34790	12.804	+strand	-166	834	852	CCCCACCAAACACCATTT	78	Chr8	-1	21872411	21875498	AMP-binding domain containing protein, expressed
>KACCtal1a	HD-HD-HD-NG-N*-N*-NI-NI-NN-HD-HI-ND-HD-NI-HD-NG-NG	Osativa_LOC_Os01g55030	12.804	-strand	-920	62	80	CCCATCGAAGCACCAATT	79	Chr1	-1	31638589	31640485	DNA-binding protein-related, putative, expressed
>KACCtal1a	HD-HD-HD-NG-N*-N*-NI-NI-NN-HD-HI-ND-HD-NI-HD-NG-NG	Osativa_LOC_Os02g36290	12.776	+strand	-490	510	528	CCCCCCTAAGCCCCACTA	80	Chr2	-1	21913025	21913476	hypothetical protein
>KACCtal1a	HD-HD-HD-NG-N*-N*-NI-NI-NN-HD-HI-ND-HD-NI-HD-NG-NG	Osativa_LOC_Os07g04130	12.776	+strand	-964	36	54	CCCCCCTAAGCCCCACTA	81	Chr7	1	1753789	1756077	expressed protein
>KACCtal1a	HD-HD-HD-NG-N*-N*-NI-NI-NN-HD-HI-ND-HD-NI-HD-NG-NG	Osativa_LOC_Os07g04120	12.776	-strand	-386	596	614	CCCCCCTAAGCCCCACTA	82	Chr7	-1	1751751	1752506	expressed protein
>KACCtal1a	HD-HD-HD-NG-N*-N*-NI-NI-NN-HD-HI-ND-HD-NI-HD-NG-NG	Osativa_LOC_Os09g20860	12.774	+strand	-488	512	530	TCCCTACAAGCCACACCT	83	Chr9	-1	12558111	12561814	calmodulin-binding protein, putative, expressed
>KACCtal1a	HD-HD-HD-NG-N*-N*-NI-NI-NN-HD-HI-ND-HD-NI-HD-NG-NG	Osativa_LOC_Os11g40510	12.774	+strand	-823	177	195	TCCCCCGAAAACCCACTT	84	Chr11	-1	24170641	24175621	RNA recognition motif containing protein, putative, expressed
>KACCtal1a	HD-HD-HD-NG-N*-N*-NI-NI-NN-HD-HI-ND-HD-NI-HD-NG-NG	Osativa_LOC_Os03g15740	12.773	+strand	-668	332	350	TCCCTCCCAACCCACCTT	85	Chr3	1	8679110	8682336	uncharacterized TPR repeat-containing protein, putative, expressed
>KACCtal1a	HD-HD-HD-NG-N*-N*-NI-NI-NN-HD-HI-ND-HD-NI-HD-NG-NG	Osativa_LOC_Os07g09670	12.766	-strand	-765	217	235	CTCCTCTAAACAACACTT	86	Chr7	-1	5128594	5133142	galactosyltransferase family protein, putative, expressed
>KACCtal1a	HD-HD-HD-NG-N*-N*-NI-NI-NN-HD-HI-ND-HD-NI-HD-NG-NG	Osativa_LOC_Os04g35170	12.763	-strand	-691	291	309	tcaatccaaacacaactt	87	Chr4	1	21373510	21377751	expressed protein
>KACCtal1a	HD-HD-HD-NG-N*-N*-NI-NI-NN-HD-HI-ND-HD-NI-HD-NG-NG	Osativa_LOC_Os10g28340	12.763	-strand	-917	65	83	tcaatccaaacacaactt	88	Chr10	-1	14746101	14750175	heat stress transcription factor, putative, expressed
>KACCtal1a	HD-HD-HD-NG-N*-N*-NI-NI-NN-HD-HI-ND-HD-NI-HD-NG-NG	Osativa_LOC_Os04g31320	12.763	+strand	-930	70	88	tcaatccaaacacaactt	89	Chr4	1	18735459	18738055	SWIB/MDM2 domain containing protein, expressed
>KACCtal1a	HD-HD-HD-NG-N*-N*-NI-NI-NN-HD-HI-ND-HD-NI-HD-NG-NG	Osativa_LOC_Os04g31190	12.763	+strand	-430	570	588	tcaatccaaacacaactt	90	Chr4	-1	18659440	18669921	dynamin family protein, putative, expressed
>KACCtal1a	HD-HD-HD-NG-N*-N*-NI-NI-NN-HD-HI-ND-HD-NI-HD-NG-NG	Osativa_LOC_Os07g45090	12.763	+strand	-864	136	154	tcaatccaaacacaactt	91	Chr7	1	26913464	26917496	NADH-ubiquinone oxidoreductase 51 kDa subunit, mitochondrial precursor, putative, expressed
>KACCtal1a	HD-HD-HD-NG-N*-N*-NI-NI-NN-HD-HI-ND-HD-NI-HD-NG-NG	Osativa_LOC_Os07g37290	12.763	+strand	-775	225	243	tcaatccaaacacaactt	92	Chr7	1	22343452	22343673	expressed protein
>KACCtal1a	HD-HD-HD-NG-N*-N*-NI-NI-NN-HD-HI-ND-HD-NI-HD-NG-NG	Osativa_LOC_Os01g68500	12.763	+strand	-512	488	506	tcaatccaaacacaactt	93	Chr1	-1	39801462	39802517	expressed protein
>KACCtal1a	HD-HD-HD-NG-N*-N*-NI-NI-NN-HD-HI-ND-HD-NI-HD-NG-NG	Osativa_LOC_Os01g42780	12.763	-strand	-696	286	304	tcaatccaaacacaactt	94	Chr1	-1	24343518	24345173	cysteine proteinase EP-B 2 precursor, putative, expressed
>KACCtal1a	HD-HD-HD-NG-N*-N*-NI-NI-NN-HD-HI-ND-HD-NI-HD-NG-NG	Osativa_LOC_Os01g56750	12.763	+strand	-229	771	789	tcaatccaaacacaactt	95	Chr1	1	32745017	32746482	OsFBDUF8 - F-box and DUF domain containing protein, expressed
>KACCtal1a	HD-HD-HD-NG-N*-N*-NI-NI-NN-HD-HI-ND-HD-NI-HD-NG-NG	Osativa_LOC_Os03g24184	12.763	-strand	-890	92	110	tcaatccaaacacaactt	96	Chr3	-1	13743553	13748160	TRAF-type zinc finger domain-containing protein 1, putative, expressed
>KACCtal1a	HD-HD-HD-NG-N*-N*-NI-NI-NN-HD-HI-ND-HD-NI-HD-NG-NG	Osativa_LOC_Os02g01180	12.763	+strand	-244	756	774	tcaatccaaacacaactt	97	Chr2	-1	98001	107812	kinesin motor domain containing protein, putative, expressed
>KACCtal1a	HD-HD-HD-NG-N*-N*-NI-NI-NN-HD-HI-ND-HD-NI-HD-NG-NG	Osativa_LOC_Os06g04020	12.763	+strand	-983	17	35	tcaatccaaacacaactt	98	Chr6	-1	1642214	1643800	histone H1, putative, expressed
>KACCtal1a	HD-HD-HD-NG-N*-N*-NI-NI-NN-HD-HI-ND-HD-NI-HD-NG-NG	Osativa_LOC_Os06g04020	12.763	+strand	-898	102	120	tcaatccaaacacaactt	99	Chr6	-1	1642214	1643800	histone H1, putative, expressed
>KACCtal1a	HD-HD-HD-NG-N*-N*-NI-NI-NN-HD-HI-ND-HD-NI-HD-NG-NG	Osativa_LOC_Os05g37910	12.763	+strand	-736	264	282	tcaatccaaacacaactt	100	Chr5	-1	22214569	22219617	phosphatidic acid phosphatase-related, putative, expressed
>KACCtal1a	HD-HD-HD-NG-N*-N*-NI-NI-NN-HD-HI-ND-HD-NI-HD-NG-NG	Osativa_LOC_Os04g27950	12.763	+strand	-562	438	456	tcaatccaaacacaactt	101	Chr4	1	16494989	16497756	expressed protein
>KACCtal1a	HD-HD-HD-NG-N*-N*-NI-NI-NN-HD-HI-ND-HD-NI-HD-NG-NG	Osativa_LOC_Os03g12940	12.763	-strand	-587	395	413	tcaatccaaacacaactt	102	Chr3	-1	6980639	6989565	OsFBO13 - F-box and other domain containing protein, expressed
>KACCtal1a	HD-HD-HD-NG-N*-N*-NI-NI-NN-HD-HI-ND-HD-NI-HD-NG-NG	Osativa_LOC_Os11g42850	12.763	+strand	-281	719	737	tcaatccaaacacaactt	103	Chr11	-1	25806201	25810387	expressed protein
>KACCtal1a	HD-HD-HD-NG-N*-N*-NI-NI-NN-HD-HI-ND-HD-NI-HD-NG-NG	Osativa_LOC_Os10g42230	12.735	-strand	-446	536	554	TCACACCAAACACCACTC	104	Chr10	-1	22741627	22745859	AT hook motif domain containing protein, expressed
>KACCtal1a	HD-HD-HD-NG-N*-N*-NI-NI-NN-HD-HI-ND-HD-NI-HD-NG-NG	Osativa_LOC_Os10g35300	12.735	-strand	-533	449	467	TCCAACCAAACACCACCt	105	Chr10	-1	18873518	18875014	dof zinc finger domain containing protein, putative, expressed
>KACCtal1a	HD-HD-HD-NG-N*-N*-NI-NI-NN-HD-HI-ND-HD-NI-HD-NG-NG	Osativa_LOC_Os01g63444	12.735	+strand	-81	919	937	tccaaccaaacaccactc	106	Chr1	1	36756897	36759008	expressed protein
>KACCtal1a	HD-HD-HD-NG-N*-N*-NI-NI-NN-HD-HI-ND-HD-NI-HD-NG-NG	Osativa_LOC_Os01g19694	12.735	+strand	-570	430	448	TACCTCCAAACACCACCA	107	Chr1	1	11166948	11174452	Homeobox domain containing protein, expressed
>KACCtal1a	HD-HD-HD-NG-N*-N*-NI-NI-NN-HD-HI-ND-HD-NI-HD-NG-NG	Osativa_LOC_Os01g34390	12.735	+strand	-169	831	849	TCCAACCAAACACCACCT	108	Chr1	-1	18961318	18969005	prenyltransferase, putative, expressed
>KACCtal1a	HD-HD-HD-NG-N*-N*-NI-NI-NN-HD-HI-ND-HD-NI-HD-NG-NG	Osativa_LOC_Os03g01436	12.735	-strand	-694	288	306	TTCCTCCAAGAACCACCT	109	Chr3	1	304170	305342	expressed protein
>KACCtal1a	HD-HD-HD-NG-N*-N*-NI-NI-NN-HD-HI-ND-HD-NI-HD-NG-NG	Osativa_LOC_Os03g20140	12.735	-strand	-683	299	317	TCCAACCAAACACCACCT	110	Chr3	1	11373339	11376710	transposon protein, putative, CACTA, En/Spm sub-class, expressed
>KACCtal1a	HD-HD-HD-NG-N*-N*-NI-NI-NN-HD-HI-ND-HD-NI-HD-NG-NG	Osativa_LOC_Os09g32956	12.735	-strand	-622	360	378	tccaaccaaacaccacct	111	Chr9	1	19666996	19667795	hypothetical protein
>KACCtal1a	HD-HD-HD-NG-N*-N*-NI-NI-NN-HD-HI-ND-HD-NI-HD-NG-NG	Osativa_LOC_Os06g01680	12.735	-strand	-793	189	207	TCACTCCACGCACCATTt	112	Chr6	1	403722	410270	expressed protein
>KACCtal1a	HD-HD-HD-NG-N*-N*-NI-NI-NN-HD-HI-ND-HD-NI-HD-NG-NG	Osativa_LOC_Os06g10230	12.735	-strand	-645	337	355	tccaaccaaacaccacct	113	Chr6	-1	5244239	5251843	receptor-like protein kinase 5 precursor, putative, expressed
>KACCtal1a	HD-HD-HD-NG-N*-N*-NI-NI-NN-HD-HI-ND-HD-NI-HD-NG-NG	Osativa_LOC_Os05g18650	12.735	-strand	-741	241	259	tccaaccaaacaccacct	114	Chr5	-1	10800235	10803196	expressed protein
>KACCtal1a	HD-HD-HD-NG-N*-N*-NI-NI-NN-HD-HI-ND-HD-NI-HD-NG-NG	Osativa_LOC_Os05g36190	12.735	-strand	-946	36	54	TCACTCCACACACCACTA	115	Chr5	-1	21460163	21463405	OsFBT7 - F-box and tubby domain containing protein, expressed
>KACCtal1a	HD-HD-HD-NG-N*-N*-NI-NI-NN-HD-HI-ND-HD-NI-HD-NG-NG	Osativa_LOC_Os01g31629	12.735	+strand	-416	584	602	tccaaccaaacaccacct	116	Chr1	-1	17309304	17325760	expressed protein
>KACCtal1a	HD-HD-HD-NG-N*-N*-NI-NI-NN-HD-HI-ND-HD-NI-HD-NG-NG	Osativa_LOC_Os03g21770	12.735	+strand	-581	419	437	TCCAACCAAACACCACCT	117	Chr3	1	12440663	12442710	phosphoenolpyruvate carboxylase kinase, putative, expressed
>KACCtal1a	HD-HD-HD-NG-N*-N*-NI-NI-NN-HD-HI-ND-HD-NI-HD-NG-NG	Osativa_LOC_Os03g49240	12.735	+strand	-995	5	23	TCCAACCAAACACCACCT	118	Chr3	-1	28043530	28044822	expressed protein
>KACCtal1a	HD-HD-HD-NG-N*-N*-NI-NI-NN-HD-HI-ND-HD-NI-HD-NG-NG	Osativa_LOC_Os03g49250	12.735	-strand	-422	560	578	TCCAACCAAACACCACCT	119	Chr3	1	28045992	28048141	OsFBO16 - F-box and other domain containing protein, expressed
>KACCtal1a	HD-HD-HD-NG-N*-N*-NI-NI-NN-HD-HI-ND-HD-NI-HD-NG-NG	Osativa_LOC_Os09g24990	12.735	+strand	-623	377	395	tccaaccaaacaccacct	120	Chr9	1	14929156	14930269	CAF1 family ribonuclease containing protein, putative, expressed
>KACCtal1a	HD-HD-HD-NG-N*-N*-NI-NI-NN-HD-HI-ND-HD-NI-HD-NG-NG	Osativa_LOC_Os06g01670	12.735	+strand	-136	864	882	TCACTCCACGCACCATTt	121	Chr6	-1	398591	403494	myb-like DNA-binding domain containing protein, expressed
>KACCtal1a	HD-HD-HD-NG-N*-N*-NI-NI-NN-HD-HI-ND-HD-NI-HD-NG-NG	Osativa_LOC_Os01g73250	12.708	+strand	-60	940	958	TCCCTTGCACCACCACCT	122	Chr1	1	42460556	42461184	abscisic stress-ripening, putative, expressed
>KACCtal1a	HD-HD-HD-NG-N*-N*-NI-NI-NN-HD-HI-ND-HD-NI-HD-NG-NG	Osativa_LOC_Os03g46870	12.707	+strand	-82	918	936	TCCCCTCAAACCCCCCCT	123	Chr3	-1	26512344	26514067	expressed protein
>KACCtal1a	HD-HD-HD-NG-N*-N*-NI-NI-NN-HD-HI-ND-HD-NI-HD-NG-NG	Osativa_LOC_Os01g40590	12.707	+strand	-172	828	846	TCCCTTCCACCACCACCC	124	Chr1	-1	22918453	22923870	tyrosine protein kinase domain containing protein, putative, expressed
>KACCtal1a	HD-HD-HD-NG-N*-N*-NI-NI-NN-HD-HI-ND-HD-NI-HD-NG-NG	Osativa_LOC_Os12g24630	12.707	-strand	-901	81	99	TCCCTTCACCCACCCCTC	125	Chr12	-1	14096968	14098559	retrotransposon protein, putative, unclassified, expressed
>KACCtal1a	HD-HD-HD-NG-N*-N*-NI-NI-NN-HD-HI-ND-HD-NI-HD-NG-NG	Osativa_LOC_Os12g02520	12.707	+strand	-79	921	939	tcccctccaccaccacct	126	Chr12	-1	858268	860498	OsMan09 - Endo-Beta-Mannanase, expressed
>KACCtal1a	HD-HD-HD-NG-N*-N*-NI-NI-NN-HD-HI-ND-HD-NI-HD-NG-NG	Osativa_LOC_Os09g38550	12.705	-strand	-17	965	983	TCCCCCCAAACACCCCCC	127	Chr9	-1	22173734	22178361	protein phosphatase 2C, putative, expressed
>KACCtal1a	HD-HD-HD-NG-N*-N*-NI-NI-NN-HD-HI-ND-HD-NI-HD-NG-NG	Osativa_LOC_Os04g09920	12.698	-strand	-411	571	589	tcactttaaacccaactt	128	Chr4	-1	5332329	5334479	cytochrome P450, putative, expressed
>KACCtal1a	HD-HD-HD-NG-N*-N*-NI-NI-NN-HD-HI-ND-HD-NI-HD-NG-NG	Osativa_LOC_Os04g38970	12.697	-strand	-804	178	196	taactctaaacaccacct	129	Chr4	-1	23148230	23151738	protein binding protein, putative, expressed
>KACCtal1a	HD-HD-HD-NG-N*-N*-NI-NI-NN-HD-HI-ND-HD-NI-HD-NG-NG	Osativa_LOC_Os01g44330	12.669	+strand	-229	771	789	TCCCTTCACGCATCACCT	130	Chr1	-1	25439082	25441079	laccase precursor protein, putative, expressed
>KACCtal1a	HD-HD-HD-NG-N*-N*-NI-NI-NN-HD-HI-ND-HD-NI-HD-NG-NG	Osativa_LOC_Os02g09070	12.669	+strand	-226	774	792	TCCCACTAAACACCCCCT	131	Chr2	-1	4640152	4641461	zinc-binding protein, putative, expressed
>KACCtal1a	HD-HD-HD-NG-N*-N*-NI-NI-NN-HD-HI-ND-HD-NI-HD-NG-NG	Osativa_LOC_Os04g09360	12.658	+strand	-178	822	840	cccctccaacccacacct	132	Chr4	1	4976186	4984715	retrotransposon protein, putative, Ty3-gypsy subclass, expressed
>KACCtal1a	HD-HD-HD-NG-N*-N*-NI-NI-NN-HD-HI-ND-HD-NI-HD-NG-NG	Osativa_LOC_Os06g43870	12.658	-strand	-326	656	674	CCCATCCCACCCCCACTT	133	Chr6	-1	26421512	26427830	expressed protein
>KACCtal1a	HD-HD-HD-NG-N*-N*-NI-NI-NN-HD-HI-ND-HD-NI-HD-NG-NG	Osativa_LOC_Os03g41612	12.62	-strand	-632	350	368	CCCCTCCAACCAACACAT	134	Chr3	-1	23135473	23140230	ribosomal protein L25, putative, expressed
>KACCtal1a	HD-HD-HD-NG-N*-N*-NI-NI-NN-HD-HI-ND-HD-NI-HD-NG-NG	Osativa_LOC_Os11g30180	12.62	+strand	-47	953	971	CCACTCCAACCACCACAT	135	Chr11	1	17545414	17545734	EF hand family protein, expressed
>KACCtal1a	HD-HD-HD-NG-N*-N*-NI-NI-NN-HD-HI-ND-HD-NI-HD-NG-NG	Osativa_LOC_Os08g39100	12.62	+strand	-271	729	747	CCCAACCAAACCCCACTT	136	Chr8	-1	24700142	24704804	protein phosphatase 2C, putative, expressed
>KACCtal1a	HD-HD-HD-NG-N*-N*-NI-NI-NN-HD-HI-ND-HD-NI-HD-NG-NG	Osativa_LOC_Os03g29770	12.62	+strand	-67	933	951	CCACTCCAACCACCACAT	137	Chr3	-1	16974774	16975735	EF hand family protein, expressed
>KACCtal1a	HD-HD-HD-NG-N*-N*-NI-NI-NN-HD-HI-ND-HD-NI-HD-NG-NG	Osativa_LOC_Os03g28410	12.592	+strand	-203	797	815	CCCCTCGAAACCCCACCC	138	Chr3	-1	16383886	16386431	ribosomal protein S2, putative, expressed
>KACCtal1a	HD-HD-HD-NG-N*-N*-NI-NI-NN-HD-HI-ND-HD-NI-HD-NG-NG	Osativa_LOC_Os02g55270	12.591	-strand	-545	437	455	CCCCTCCACACCCCCCTC	139	Chr2	1	33843885	33845147	NLI interacting factor-like phosphatase, putative, expressed
>KACCtal1a	HD-HD-HD-NG-N*-N*-NI-NI-NN-HD-HI-ND-HD-NI-HD-NG-NG	Osativa_LOC_Os08g09700	12.59	+strand	-693	307	325	CCCCTCCACCCACCACCC	140	Chr8	1	5602622	5607317	OsFBX270 - F-box domain containing protein, expressed
>KACCtal1a	HD-HD-HD-NG-N*-N*-NI-NI-NN-HD-HI-ND-HD-NI-HD-NG-NG	Osativa_LOC_Os01g28810	12.59	-strand	-140	842	860	CCCCCCCCCCCACCACTT	141	Chr1	-1	16135872	16141134	expressed protein
>KACCtal1a	HD-HD-HD-NG-N*-N*-NI-NI-NN-HD-HI-ND-HD-NI-HD-NG-NG	Osativa_LOC_Os06g34360	12.59	+strand	-117	883	901	CCCCCCCCCCCACCACTT	142	Chr6	1	20000027	20000815	zinc finger, C3HC4 type domain containing protein, expressed
>KACCtal1a	HD-HD-HD-NG-N*-N*-NI-NI-NN-HD-HI-ND-HD-NI-HD-NG-NG	Osativa_LOC_Os05g26194	12.59	-strand	-3	979	997	cccctcccaccaccaccC	143	Chr5	-1	15245153	15245759	expressed protein
>KACCtal1a	HD-HD-HD-NG-N*-N*-NI-NI-NN-HD-HI-ND-HD-NI-HD-NG-NG	Osativa_LOC_Os04g55760	12.582	+strand	-644	356	374	ccaatgcaaacaccactt	144	Chr4	1	33192623	33196131	OsWAK55 - OsWAK receptor-like protein kinase, expressed
>KACCtal1a	HD-HD-HD-NG-N*-N*-NI-NI-NN-HD-HI-ND-HD-NI-HD-NG-NG	Osativa_LOC_Os03g38210	12.582	+strand	-201	799	817	CACCTGCAAAAACCACTT	145	Chr3	1	21212849	21215801	MYB family transcription factor, putative, expressed
>KACCtal1a	HD-HD-HD-NG-N*-N*-NI-NI-NN-HD-HI-ND-HD-NI-HD-NG-NG	Osativa_LOC_Os03g38200	12.582	-strand	-798	184	202	CACCTGCAAAAACCACTT	146	Chr3	-1	21211052	21211849	hypothetical protein
>KACCtal1a	HD-HD-HD-NG-N*-N*-NI-NI-NN-HD-HI-ND-HD-NI-HD-NG-NG	Osativa_LOC_Os04g53240	12.581	+strand	-711	289	307	cccatccaaacacaacct	147	Chr4	-1	31716368	31719173	autophagy-related protein, putative, expressed
>KACCtal1a	HD-HD-HD-NG-N*-N*-NI-NI-NN-HD-HI-ND-HD-NI-HD-NG-NG	Osativa_LOC_Os07g08760	12.581	+strand	-136	864	882	CCCCTCCAAAAACAACTC	148	Chr7	-1	4503371	4507031	START domain containing protein, putative, expressed
>KACCtal1a	HD-HD-HD-NG-N*-N*-NI-NI-NN-HD-HI-ND-HD-NI-HD-NG-NG	Osativa_LOC_Os04g02280	12.553	-strand	-13	969	987	TCCACACAAACCCCACTT	149	Chr4	-1	793538	799310	OsFBX114 - F-box domain containing protein, expressed
>KACCtal1a	HD-HD-HD-NG-N*-N*-NI-NI-NN-HD-HI-ND-HD-NI-HD-NG-NG	Osativa_LOC_Os01g68000	12.553	-strand	-122	860	878	TCCATCAAAACCCCACCT	150	Chr1	1	39523638	39527227	AML1, putative, expressed
>KACCtal1a	HD-HD-HD-NG-N*-N*-NI-NI-NN-HD-HI-ND-HD-NI-HD-NG-NG	Osativa_LOC_Os09g02200	12.553	+strand	-547	453	471	CCCCTCCACACACCACCA	151	Chr9	1	873791	874087	expressed protein
>KACCtal1a	HD-HD-HD-NG-N*-N*-NI-NI-NN-HD-HI-ND-HD-NI-HD-NG-NG	Osativa_LOC_Os03g51690	12.553	+strand	-625	375	393	TCCCTACAAAAGCCACTC	152	Chr3	-1	29596277	29606861	Homeobox domain containing protein, expressed
>KACCtal1a	HD-HD-HD-NG-N*-N*-NI-NI-NN-HD-HI-ND-HD-NI-HD-NG-NG	Osativa_LOC_Os12g26044	12.523	-strand	-417	565	583	TCCCCCCGACCACCACCT	153	Chr12	-1	15127532	15129908	expressed protein
>KACCtal1a	HD-HD-HD-NG-N*-N*-NI-NI-NN-HD-HI-ND-HD-NI-HD-NG-NG	Osativa_LOC_Os08g41270	12.516	+strand	-155	845	863	CCCATTTAAACCCCACCT	154	Chr8	1	26062466	26069841	endonuclease/exonuclease/phosphatase family domain containing protein, expressed
>KACCtal1a	HD-HD-HD-NG-N*-N*-NI-NI-NN-HD-HI-ND-HD-NI-HD-NG-NG	Osativa_LOC_Os06g34880	12.516	+strand	-166	834	852	CCCCTCTGAACACCATTT	155	Chr6	-1	20286761	20287144	zinc finger, C3HC4 type domain containing protein, expressed
>KACCtal1a	HD-HD-HD-NG-N*-N*-NI-NI-NN-HD-HI-ND-HD-NI-HD-NG-NG	Osativa_LOC_Os10g37670	12.515	-strand	-695	287	305	cccatctaaacaccccct	156	Chr10	-1	20160992	20162434	actin-depolymerizing factor, putative, expressed
>KACCtal1a	HD-HD-HD-NG-N*-N*-NI-NI-NN-HD-HI-ND-HD-NI-HD-NG-NG	Osativa_LOC_Os04g46444	12.515	+strand	-486	514	532	cccatctaaacaccccct	157	Chr4	1	27544416	27545300	expressed protein
>KACCtal1a	HD-HD-HD-NG-N*-N*-NI-NI-NN-HD-HI-ND-HD-NI-HD-NG-NG	Osativa_LOC_Os01g59930	12.515	-strand	-914	68	86	cccatctaaacaccccct	158	Chr1	-1	34652074	34655488	NADH-cytochrome b5 reductase, putative, expressed
>KACCtal1a	HD-HD-HD-NG-N*-N*-NI-NI-NN-HD-HI-ND-HD-NI-HD-NG-NG	Osativa_LOC_Os01g13260	12.515	+strand	-321	679	697	cccatctaaacaccccct	159	Chr1	-1	7389342	7393708	cyclin-A1, putative, expressed
>KACCtal1a	HD-HD-HD-NG-N*-N*-NI-NI-NN-HD-HI-ND-HD-NI-HD-NG-NG	Osativa_LOC_Os03g45230	12.515	+strand	-178	822	840	cccatctaaacaccccct	160	Chr3	1	25538862	25540143	expressed protein
>KACCtal1a	HD-HD-HD-NG-N*-N*-NI-NI-NN-HD-HI-ND-HD-NI-HD-NG-NG	Osativa_LOC_Os03g29910	12.515	-strand	-696	286	304	cccatctaaacaccccct	161	Chr3	1	17039298	17044124	expressed protein
>KACCtal1a	HD-HD-HD-NG-N*-N*-NI-NI-NN-HD-HI-ND-HD-NI-HD-NG-NG	Osativa_LOC_Os02g46320	12.515	-strand	-416	566	584	cccatctaaacaccccct	162	Chr2	1	28233661	28237216	glucosyltransferase, putative, expressed
>KACCtal1a	HD-HD-HD-NG-N*-N*-NI-NI-NN-HD-HI-ND-HD-NI-HD-NG-NG	Osativa_LOC_Os02g43940	12.515	-strand	-722	260	278	cccatctaaacaccccct	163	Chr2	1	26524573	26526019	AP2 domain containing protein, expressed
>KACCtal1a	HD-HD-HD-NG-N*-N*-NI-NI-NN-HD-HI-ND-HD-NI-HD-NG-NG	Osativa_LOC_Os06g40609	12.515	-strand	-747	235	253	cccatctaaacaccccct	164	Chr6	1	24215332	24217187	expressed protein
>KACCtal1a	HD-HD-HD-NG-N*-N*-NI-NI-NN-HD-HI-ND-HD-NI-HD-NG-NG	Osativa_LOC_Os05g48930	12.515	+strand	-655	345	363	cccatctaaacaccccct	165	Chr5	1	28067838	28068782	OsGrx_S2 - glutaredoxin subgroup III, expressed
>KACCtal1a	HD-HD-HD-NG-N*-N*-NI-NI-NN-HD-HI-ND-HD-NI-HD-NG-NG	Osativa_LOC_Os11g01460	12.515	-strand	-665	317	335	cccatctaaacaccccct	166	Chr11	1	269026	271931	expressed protein
>KACCtal1a	HD-HD-HD-NG-N*-N*-NI-NI-NN-HD-HI-ND-HD-NI-HD-NG-NG	Osativa_LOC_Os11g19050	12.515	-strand	-229	753	771	cccatctaaacaccccct	167	Chr11	-1	10859964	10860918	expressed protein
>KACCtal1a	HD-HD-HD-NG-N*-N*-NI-NI-NN-HD-HI-ND-HD-NI-HD-NG-NG	Osativa_LOC_Os10g37680	12.515	+strand	-598	402	420	cccatctaaacaccccct	168	Chr10	1	20163689	20165689	expressed protein
>KACCtal1a	HD-HD-HD-NG-N*-N*-NI-NI-NN-HD-HI-ND-HD-NI-HD-NG-NG	Osativa_LOC_Os05g43700	12.515	+strand	-671	329	347	cccatctaaacaccccct	169	Chr5	-1	25402415	25404472	expressed protein
>KACCtal1a	HD-HD-HD-NG-N*-N*-NI-NI-NN-HD-HI-ND-HD-NI-HD-NG-NG	Osativa_LOC_Os11g09720	12.515	+strand	-513	487	505	cccatctaaacaccccct	170	Chr11	1	5184722	5187956	transposon protein, putative, CACTA, En/Spm sub-class, expressed
>KACCtal1a	HD-HD-HD-NG-N*-N*-NI-NI-NN-HD-HI-ND-HD-NI-HD-NG-NG	Osativa_LOC_Os01g66810	12.514	-strand	-875	107	125	TCCCTTCAACCACTAATT	171	Chr1	1	38790403	38791154	expressed protein
>KACCtal1a	HD-HD-HD-NG-N*-N*-NI-NI-NN-HD-HI-ND-HD-NI-HD-NG-NG	Osativa_LOC_Os08g34650	12.513	-strand	-491	491	509	TCCATCCAAGAACCACAT	172	Chr8	-1	21765336	21771301	receptor-like protein kinase precursor, putative, expressed
>KACCtal1a	HD-HD-HD-NG-N*-N*-NI-NI-NN-HD-HI-ND-HD-NI-HD-NG-NG	Osativa_LOC_Os02g55230	12.513	+strand	-471	529	547	TACCTCCAAACACCATCT	173	Chr2	-1	33824477	33828248	carboxyl-terminal proteinase, putative, expressed
>KACCtal1a	HD-HD-HD-NG-N*-N*-NI-NI-NN-HD-HI-ND-HD-NI-HD-NG-NG	Osativa_LOC_Os08g40820	12.486	-strand	-108	874	892	TCCCTGCAAGCACCACAA	174	Chr8	1	25817761	25823321	expressed protein
>KACCtal1a	HD-HD-HD-NG-N*-N*-NI-NI-NN-HD-HI-ND-HD-NI-HD-NG-NG	Osativa_LOC_Os01g69160	12.485	-strand	-935	47	65	TCCCTCTAAGCCCAACCC	175	Chr1	1	40200998	40203691	regulatory protein, putative, expressed
>KACCtal1a	HD-HD-HD-NG-N*-N*-NI-NI-NN-HD-HI-ND-HD-NI-HD-NG-NG	Osativa_LOC_Os01g05660	12.449	-strand	-37	945	963	TCCTTATAAGCACCACCT	176	Chr1	-1	2698928	2703491	expressed protein
>KACCtal1a	HD-HD-HD-NG-N*-N*-NI-NI-NN-HD-HI-ND-HD-NI-HD-NG-NG	Osativa_LOC_Os01g26070	12.37	-strand	-542	440	458	CCCCCACCACCACCACTT	177	Chr1	1	14769271	14769883	expressed protein
>KACCtal1a	HD-HD-HD-NG-N*-N*-NI-NI-NN-HD-HI-ND-HD-NI-HD-NG-NG	Osativa_LOC_Os10g37640	12.37	+strand	-774	226	244	cccctcacaccaccacct	178	Chr10	-1	20140647	20144863	HIT zinc finger domain containing protein, expressed
>KACCtal1a	HD-HD-HD-NG-N*-N*-NI-NI-NN-HD-HI-ND-HD-NI-HD-NG-NG	Osativa_LOC_Os12g03601	12.37	+strand	-882	118	136	cccctcacaccaccacct	179	Chr12	-1	1445553	1446381	expressed protein
>KACCtal1a	HD-HD-HD-NG-N*-N*-NI-NI-NN-HD-HI-ND-HD-NI-HD-NG-NG	Osativa_LOC_Os05g46350	12.37	+strand	-113	887	905	CCCCTACCCCCACCACTT	180	Chr5	1	26863363	26866194	IQ calmodulin-binding motif domain containing protein, expressed
>KACCtal1a	HD-HD-HD-NG-N*-N*-NI-NI-NN-HD-HI-ND-HD-NI-HD-NG-NG	Osativa_LOC_Os11g42360	12.37	-strand	-488	494	512	CCCCTACCACCACCCCTT	181	Chr11	1	25497841	25498528	expressed protein
>KACCtal1a	HD-HD-HD-NG-N*-N*-NI-NI-NN-HD-HI-ND-HD-NI-HD-NG-NG	Osativa_LOC_Os11g36060	12.37	+strand	-46	954	972	ccccccAAAACCCCACCT	182	Chr11	1	21188305	21197971	THUMP domain-containing protein, putative, expressed
>KACCtal1a	HD-HD-HD-NG-N*-N*-NI-NI-NN-HD-HI-ND-HD-NI-HD-NG-NG	Osativa_LOC_Os01g56800	12.369	+strand	-233	767	785	CACCTCCACGCCCCCCTT	183	Chr1	-1	32773479	32783710	MATH domain containing protein, expressed
>KACCtal1a	HD-HD-HD-NG-N*-N*-NI-NI-NN-HD-HI-ND-HD-NI-HD-NG-NG	Osativa_LOC_Os01g39190	12.341	+strand	-49	951	969	TCCCTGCAACCCCCACCC	184	Chr1	1	22046105	22051738	retrotransposon protein, putative, unclassified, expressed
>KACCtal1a	HD-HD-HD-NG-N*-N*-NI-NI-NN-HD-HI-ND-HD-NI-HD-NG-NG	Osativa_LOC_Os09g32920	12.339	-strand	-929	53	71	TCCCCCCCCCCCCCACTT	185	Chr9	-1	19618766	19620180	expressed protein
>KACCtal1a	HD-HD-HD-NG-N*-N*-NI-NI-NN-HD-HI-ND-HD-NI-HD-NG-NG	Osativa_LOC_Os06g13030	12.339	+strand	-219	781	799	TCCCTCCACCCGCCCCCT	186	Chr6	-1	7133789	7140003	OsLIM - LIM domain protein, putative actin-binding protein and transcription factor, expressed
>KACCtal1a	HD-HD-HD-NG-N*-N*-NI-NI-NN-HD-HI-ND-HD-NI-HD-NG-NG	Osativa_LOC_Os08g12110	12.339	+strand	-152	848	866	TCCCCCCCCCCCCCACTT	187	Chr8	-1	7128068	7133090	retrotransposon protein, putative, unclassified, expressed
>KACCtal1a	HD-HD-HD-NG-N*-N*-NI-NI-NN-HD-HI-ND-HD-NI-HD-NG-NG	Osativa_LOC_Os11g26180	12.339	+strand	-665	335	353	tccctccccccccccctt	188	Chr11	-1	14987029	14991358	retrotransposon protein, putative, Ty3-gypsy subclass, expressed
>KACCtal1a	HD-HD-HD-NG-N*-N*-NI-NI-NN-HD-HI-ND-HD-NI-HD-NG-NG	Osativa_LOC_Os08g23240	12.332	-strand	-656	326	344	ccccttccaaccccattt	189	Chr8	1	14030825	14033372	retrotransposon protein, putative, unclassified, expressed
>KACCtal1a	HD-HD-HD-NG-N*-N*-NI-NI-NN-HD-HI-ND-HD-NI-HD-NG-NG	Osativa_LOC_Os02g17010	12.332	-strand	-969	13	31	ccccttccaaccccattt	190	Chr2	-1	9719291	9720780	retrotransposon protein, putative, Ty1-copia subclass, expressed
>KACCtal1a	HD-HD-HD-NG-N*-N*-NI-NI-NN-HD-HI-ND-HD-NI-HD-NG-NG	Osativa_LOC_Os02g51810	12.332	+strand	-58	942	960	CTCCTCTAAACCCCACCT	191	Chr2	1	31739493	31747386	expressed protein
>KACCtal1a	HD-HD-HD-NG-N*-N*-NI-NI-NN-HD-HI-ND-HD-NI-HD-NG-NG	Osativa_LOC_Os10g24090	12.331	+strand	-891	109	127	TCCTTCCAAACCCCATTT	192	Chr10	1	12342663	12343370	glucosyltransferase, putative, expressed
>KACCtal1a	HD-HD-HD-NG-N*-N*-NI-NI-NN-HD-HI-ND-HD-NI-HD-NG-NG	Osativa_LOC_Os10g24094	12.331	-strand	-793	189	207	TCCTTCCAAACCCCATTT	193	Chr10	-1	12340609	12342279	expressed protein
>KACCtal1a	HD-HD-HD-NG-N*-N*-NI-NI-NN-HD-HI-ND-HD-NI-HD-NG-NG	Osativa_LOC_Os05g44280	12.331	+strand	-806	194	212	CCCCACCACGCACAACTT	194	Chr5	1	25763617	25765532	retrotransposon protein, putative, LINE subclass, expressed
>KACCtal1a	HD-HD-HD-NG-N*-N*-NI-NI-NN-HD-HI-ND-HD-NI-HD-NG-NG	Osativa_LOC_Os10g38140	12.329	+strand	-208	792	810	tcactccaaacccaactc	195	Chr10	-1	20431775	20433265	glutathione S-transferase, putative, expressed
>KACCtal1a	HD-HD-HD-NG-N*-N*-NI-NI-NN-HD-HI-ND-HD-NI-HD-NG-NG	Osativa_LOC_Os06g38990	12.329	+strand	-602	398	416	TCCATCCAAACCACACTC	196	Chr6	-1	23144699	23148851	receptor-like protein kinase 2 precursor, putative, expressed
>KACCtal1a	HD-HD-HD-NG-N*-N*-NI-NI-NN-HD-HI-ND-HD-NI-HD-NG-NG	Osativa_LOC_Os02g43440	12.329	+strand	-416	584	602	TCACCCCAACCACCAATT	197	Chr2	-1	26214276	26215275	expressed protein
>KACCtal1a	HD-HD-HD-NG-N*-N*-NI-NI-NN-HD-HI-ND-HD-NI-HD-NG-NG	Osativa_LOC_Os02g26720	12.303	+strand	-286	714	732	TCCCTGCAACCACCACCA	198	Chr2	1	15697842	15699391	Inositol 1, 3, 4-trisphosphate 5/6-kinase, putative, expressed
>KACCtal1a	HD-HD-HD-NG-N*-N*-NI-NI-NN-HD-HI-ND-HD-NI-HD-NG-NG	Osativa_LOC_Os06g28490	12.303	+strand	-379	621	639	ccccttcccgcccccctt	199	Chr6	1	16203638	16204684	retrotransposon protein, putative, unclassified, expressed
>KACCtal1a	HD-HD-HD-NG-N*-N*-NI-NI-NN-HD-HI-ND-HD-NI-HD-NG-NG	Osativa_LOC_Os04g46380	12.301	+strand	-361	639	657	TCCCCCCAAACCCCCCAT	200	Chr4	1	27498110	27498747	expressed protein
>KACCtal1b	NI-NN-NI-HG-HG-HD-NG-HD-HG-HD-HD-HD-NG	Osativa_LOC_Os08g05910	14.829	+strand	-156	844	858	TAGATTCTCTCCCT	1	Chr8	-1	3182334	3190438	peptide transporter PTR2, putative, expressed
>KACCtal1b	NI-NN-NI-HG-HG-HD-NG-HD-HG-HD-HD-HD-NG	Osativa_LOC_Os07g45290	13.982	+strand	-178	822	836	CAAATTCTCTCCCT	2	Chr7	-1	27019245	27023518	cytochrome P450 72A1, putative, expressed
>KACCtal1b	NI-NN-NI-HG-HG-HD-NG-HD-HG-HD-HD-HD-NG	Osativa_LOC_Os01g34300	13.982	+strand	-187	813	827	caaattctctccct	3	Chr1	1	18907491	18907899	expressed protein
>KACCtal1b	NI-NN-NI-HG-HG-HD-NG-HD-HG-HD-HD-HD-NG	Osativa_LOC_Os02g30280	13.982	+strand	-83	917	931	CAAATTCTCTCCCT	4	Chr2	1	18005165	18006376	expressed protein
>KACCtal1b	NI-NN-NI-HG-HG-HD-NG-HD-HG-HD-HD-HD-NG	Osativa_LOC_Os02g55320	13.731	+strand	-722	278	292	TACATTCTCTCCCT	5	Chr2	-1	33859825	33864842	two-component response regulator, putative, expressed
>KACCtal1b	NI-NN-NI-HG-HG-HD-NG-HD-HG-HD-HD-HD-NG	Osativa_LOC_Os04g03520	13.442	+strand	-784	216	230	TCGATTCTCTCCCT	6	Chr4	1	1531391	1532378	expressed protein
>KACCtal1b	NI-NN-NI-HG-HG-HD-NG-HD-HG-HD-HD-HD-NG	Osativa_LOC_Os10g35180	13.442	+strand	-202	798	812	TAGCTTCTCTCCCT	7	Chr10	1	18784685	18791044	white-brown complex homolog protein 11, putative, expressed
>KACCtal1b	NI-NN-NI-HG-HG-HD-NG-HD-HG-HD-HD-HD-NG	Osativa_LOC_Os01g22070	13.22	+strand	-870	130	144	taaattctctcccc	8	Chr1	1	12394022	12397207	transposon protein, putative, Mutator sub-class, expressed
>KACCtal1b	NI-NN-NI-HG-HG-HD-NG-HD-HG-HD-HD-HD-NG	Osativa_LOC_Os08g07920	13.22	+strand	-958	42	56	TAACTTCTCTCCCT	9	Chr8	1	4462149	4464256	disease resistance protein RPM1, putative, expressed
>KACCtal1b	NI-NN-NI-HG-HG-HD-NG-HD-HG-HD-HD-HD-NG	Osativa_LOC_Os08g07900	13.22	-strand	-967	19	33	TAACTTCTCTCCCT	10	Chr8	-1	4454559	4460223	retrotransposon protein, putative, LINE subclass, expressed
>KACCtal1b	NI-NN-NI-HG-HG-HD-NG-HD-HG-HD-HD-HD-NG	Osativa_LOC_Os08g07910	13.22	-strand	-69	917	931	TAACTTCTCTCCCT	11	Chr8	-1	4460619	4461121	expressed protein
>KACCtal1b	NI-NN-NI-HG-HG-HD-NG-HD-HG-HD-HD-HD-NG	Osativa_LOC_Os01g55030	13.22	+strand	-98	902	916	TAAATTCTCTCCCC	12	Chr1	-1	31638589	31640485	DNA-binding protein-related, putative, expressed
>KACCtal1b	NI-NN-NI-HG-HG-HD-NG-HD-HG-HD-HD-HD-NG	Osativa_LOC_Os03g07400	13.22	+strand	-221	779	793	tcaATTCTCTCCCT	13	Chr3	-1	3757520	3758135	expressed protein
>KACCtal1b	NI-NN-NI-HG-HG-HD-NG-HD-HG-HD-HD-HD-NG	Osativa_LOC_Os03g24184	13.22	+strand	-231	769	783	TAAATTctctcccc	14	Chr3	-1	13743553	13748160	TRAF-type zinc finger domain-containing protein 1, putative, expressed
>KACCtal1b	NI-NN-NI-HG-HG-HD-NG-HD-HG-HD-HD-HD-NG	Osativa_LOC_Os06g28380	13.22	+strand	-781	219	233	TAAATTCTCCCCCT	15	Chr6	1	16139292	16144761	retrotransposon protein, putative, Ty3-gypsy subclass, expressed
>KACCtal1b	NI-NN-NI-HG-HG-HD-NG-HD-HG-HD-HD-HD-NG	Osativa_LOC_Os12g43850	13.22	+strand	-136	864	878	tcaattctctccct	16	Chr12	1	27220381	27225337	retrotransposon protein, putative, unclassified, expressed
>KACCtal1b	NI-NN-NI-HG-HG-HD-NG-HD-HG-HD-HD-HD-NG	Osativa_LOC_Os08g25140	13.105	-strand	-396	590	604	cacattctctccct	17	Chr8	1	15273554	15277810	ethanol tolerance protein GEKO1, putative, expressed
>KACCtal1b	NI-NN-NI-HG-HG-HD-NG-HD-HG-HD-HD-HD-NG	Osativa_LOC_Os06g31290	13.105	+strand	-226	774	788	CACATTCTCTCCCT	18	Chr6	1	18204804	18205130	expressed protein
>KACCtal1b	NI-NN-NI-HG-HG-HD-NG-HD-HG-HD-HD-HD-NG	Osativa_LOC_Os07g34540	12.998	+strand	-89	911	925	tagattctctacct	19	Chr7	-1	20707355	20708661	hypothetical protein
>KACCtal1b	NI-NN-NI-HG-HG-HD-NG-HD-HG-HD-HD-HD-NG	Osativa_LOC_Os12g35320	12.998	-strand	-926	60	74	TAGATTCTATCCCT	20	Chr12	1	21456301	21459958	RING finger and CHY zinc finger domain-containing protein 1, putative, expressed
>KACCtal1b	NI-NN-NI-HG-HG-HD-NG-HD-HG-HD-HD-HD-NG	Osativa_LOC_Os03g64330	12.816	-strand	-291	695	709	CCGATTCTCTCCCT	21	Chr3	1	36360645	36361743	aquaporin protein, putative, expressed
>KACCtal1b	NI-NN-NI-HG-HG-HD-NG-HD-HG-HD-HD-HD-NG	Osativa_LOC_Os09g23350	12.816	+strand	-667	333	347	CAGCTTCTCTCCCT	22	Chr9	1	13875253	13879720	trehalose synthase, putative, expressed
>KACCtal1b	NI-NN-NI-HG-HG-HD-NG-HD-HG-HD-HD-HD-NG	Osativa_LOC_Os01g22030	12.816	-strand	-667	319	333	CAGATTCCCTCCCT	23	Chr1	-1	12371941	12372306	expressed protein
>KACCtal1b	NI-NN-NI-HG-HG-HD-NG-HD-HG-HD-HD-HD-NG	Osativa_LOC_Os10g06900	12.777	-strand	-530	456	470	TAAATTCTCTCCAT	24	Chr10	-1	3589774	3590031	expressed protein
>KACCtal1b	NI-NN-NI-HG-HG-HD-NG-HD-HG-HD-HD-HD-NG	Osativa_LOC_Os10g25310	12.777	+strand	-255	745	759	TAAATTCTCTCCAT	25	Chr10	1	13088805	13091555	SPX domain containing protein, putative, expressed
>KACCtal1b	NI-NN-NI-HG-HG-HD-NG-HD-HG-HD-HD-HD-NG	Osativa_LOC_Os07g26010	12.777	+strand	-563	437	451	taaattctatccct	26	Chr7	-1	14922451	14923318	retrotransposon protein, putative, unclassified
>KACCtal1b	NI-NN-NI-HG-HG-HD-NG-HD-HG-HD-HD-HD-NG	Osativa_LOC_Os11g24680	12.777	-strand	-960	26	40	taaattatctccct	27	Chr11	1	14073580	14074648	hypothetical protein
>KACCtal1b	NI-NN-NI-HG-HG-HD-NG-HD-HG-HD-HD-HD-NG	Osativa_LOC_Os05g05770	12.748	+strand	-608	392	406	TGGATTCTCTCCCT	28	Chr5	1	2872735	2873699	hypothetical protein
>KACCtal1b	NI-NN-NI-HG-HG-HD-NG-HD-HG-HD-HD-HD-NG	Osativa_LOC_Os02g49420	12.594	+strand	-64	936	950	CAActtctctccct	29	Chr2	-1	30198593	30199848	fasciclin-like arabinogalactan precursor protein, putative, expressed
>KACCtal1b	NI-NN-NI-HG-HG-HD-NG-HD-HG-HD-HD-HD-NG	Osativa_LOC_Os10g07060	12.594	-strand	-300	686	700	ccaattctctccct	30	Chr10	1	3716418	3717249	B3 DNA binding domain containing protein, expressed
>KACCtal1b	NI-NN-NI-HG-HG-HD-NG-HD-HG-HD-HD-HD-NG	Osativa_LOC_Os07g26410	12.594	+strand	-44	956	970	ccaattctctccct	31	Chr7	-1	15173292	15177870	retrotransposon protein, putative, Ty3-gypsy subclass, expressed
>KACCtal1b	NI-NN-NI-HG-HG-HD-NG-HD-HG-HD-HD-HD-NG	Osativa_LOC_Os01g73210	12.594	-strand	-346	640	654	CAAATCCTCTCCCT	32	Chr1	-1	42443617	42443943	expressed protein
>KACCtal1b	NI-NN-NI-HG-HG-HD-NG-HD-HG-HD-HD-HD-NG	Osativa_LOC_Os03g52660	12.594	+strand	-492	508	522	CAAAttctctcccc	33	Chr3	1	30197260	30199278	ATP synthase F1, delta subunit family protein, putative, expressed
>KACCtal1b	NI-NN-NI-HG-HG-HD-NG-HD-HG-HD-HD-HD-NG	Osativa_LOC_Os03g56180	12.594	-strand	-548	438	452	CAAATCCTCTCCCT	34	Chr3	-1	32013216	32015250	legume lectins beta domain containing protein, expressed
>KACCtal1b	NI-NN-NI-HG-HG-HD-NG-HD-HG-HD-HD-HD-NG	Osativa_LOC_Os12g34500	12.594	+strand	-185	815	829	CAAATTCTCTCCCC	35	Chr12	1	20884722	20886410	expressed protein
>KACCtal1b	NI-NN-NI-HG-HG-HD-NG-HD-HG-HD-HD-HD-NG	Osativa_LOC_Os05g11840	12.594	+strand	-290	710	724	CAAATTCCCTCCCT	36	Chr5	1	6750798	6752113	expressed protein
>KACCtal1b	NI-NN-NI-HG-HG-HD-NG-HD-HG-HD-HD-HD-NG	Osativa_LOC_Os11g11650	12.594	-strand	-186	800	814	CAACTTCTCTCCCT	37	Chr11	1	6476965	6480428	expressed protein
>KACCtal1b	NI-NN-NI-HG-HG-HD-NG-HD-HG-HD-HD-HD-NG	Osativa_LOC_Os08g36930	12.527	+strand	-169	831	845	tagaatctctccct	38	Chr8	1	23362804	23368800	retrotransposon protein, putative, unclassified, expressed
>KACCtal1b	NI-NN-NI-HG-HG-HD-NG-HD-HG-HD-HD-HD-NG	Osativa_LOC_Os03g19150	12.527	+strand	-169	831	845	tagaatctctccct	39	Chr3	-1	10732265	10735310	retrotransposon protein, putative, unclassified, expressed
>KACCtal1b	NI-NN-NI-HG-HG-HD-NG-HD-HG-HD-HD-HD-NG	Osativa_LOC_Os02g01390	12.527	+strand	-169	831	845	tagaatctctccct	40	Chr2	1	230669	236824	retrotransposon protein, putative, unclassified, expressed
>KACCtal1b	NI-NN-NI-HG-HG-HD-NG-HD-HG-HD-HD-HD-NG	Osativa_LOC_Os09g40040	12.527	+strand	-169	831	845	tagaatctctccct	41	Chr9	-1	22980712	22986867	retrotransposon protein, putative, unclassified, expressed
>KACCtal1b	NI-NN-NI-HG-HG-HD-NG-HD-HG-HD-HD-HD-NG	Osativa_LOC_Os06g48090	12.527	+strand	-169	831	845	tagaatctctccct	42	Chr6	1	29095903	29102041	retrotransposon protein, putative, unclassified, expressed
>KACCtal1b	NI-NN-NI-HG-HG-HD-NG-HD-HG-HD-HD-HD-NG	Osativa_LOC_Os06g14630	12.527	+strand	-242	758	772	TGAATTCTCTCCCT	43	Chr6	1	8236902	8238699	GDSL-like lipase/acylhydrolase, putative, expressed
>KACCtal1b	NI-NN-NI-HG-HG-HD-NG-HD-HG-HD-HD-HD-NG	Osativa_LOC_Os06g44130	12.527	+strand	-169	831	845	tagaatctctccct	44	Chr6	-1	26608730	26610422	retrotransposon protein, putative, unclassified
>KACCtal1b	NI-NN-NI-HG-HG-HD-NG-HD-HG-HD-HD-HD-NG	Osativa_LOC_Os12g26240	12.527	+strand	-169	831	845	tagaatctctccct	45	Chr12	1	15292273	15298427	retrotransposon protein, putative, unclassified, expressed
>KACCtal1b	NI-NN-NI-HG-HG-HD-NG-HD-HG-HD-HD-HD-NG	Osativa_LOC_Os10g36130	12.527	+strand	-448	552	566	tagaatctctccct	46	Chr10	-1	19311201	19312151	hypothetical protein
>KACCtal1b	NI-NN-NI-HG-HG-HD-NG-HD-HG-HD-HD-HD-NG	Osativa_LOC_Os04g10260	12.527	+strand	-648	352	366	tagaatctctccct	47	Chr4	-1	5539574	5545471	basic region leucine zipper domain containing protein, expressed
>KACCtal1b	NI-NN-NI-HG-HG-HD-NG-HD-HG-HD-HD-HD-NG	Osativa_LOC_Os04g55555	12.527	-strand	-329	657	671	tagaatctctccct	48	Chr4	-1	33063500	33066192	retrotransposon protein, putative, unclassified, expressed
>KACCtal1b	NI-NN-NI-HG-HG-HD-NG-HD-HG-HD-HD-HD-NG	Osativa_LOC_Os04g39400	12.527	+strand	-168	832	846	tagaatctctccct	49	Chr4	-1	23450040	23456195	retrotransposon protein, putative, unclassified, expressed
>KACCtal1b	NI-NN-NI-HG-HG-HD-NG-HD-HG-HD-HD-HD-NG	Osativa_LOC_Os04g43600	12.527	+strand	-331	669	683	tagaatctctccct	50	Chr4	-1	25799856	25802057	transposon protein, putative, CACTA, En/Spm sub-class, expressed
>KACCtal1b	NI-NN-NI-HG-HG-HD-NG-HD-HG-HD-HD-HD-NG	Osativa_LOC_Os04g51590	12.527	+strand	-354	646	660	TAGATTCTCTCCCA	51	Chr4	1	30563964	30568271	retrotransposon protein, putative, unclassified, expressed
>KACCtal1b	NI-NN-NI-HG-HG-HD-NG-HD-HG-HD-HD-HD-NG	Osativa_LOC_Os07g15620	12.527	+strand	-508	492	506	tagaatctctccct	52	Chr7	1	9056468	9062296	retrotransposon protein, putative, unclassified, expressed
>KACCtal1b	NI-NN-NI-HG-HG-HD-NG-HD-HG-HD-HD-HD-NG	Osativa_LOC_Os01g74680	12.527	+strand	-169	831	845	tagaatctctccct	53	Chr1	1	43257620	43263297	retrotransposon protein, putative, unclassified, expressed
>KACCtal1b	NI-NN-NI-HG-HG-HD-NG-HD-HG-HD-HD-HD-NG	Osativa_LOC_Os01g12360	12.527	+strand	-169	831	845	tagaatctctccct	54	Chr1	-1	6751357	6757512	retrotransposon protein, putative, unclassified, expressed
>KACCtal1b	NI-NN-NI-HG-HG-HD-NG-HD-HG-HD-HD-HD-NG	Osativa_LOC_Os03g53810	12.527	+strand	-169	831	845	tagaatctctccct	55	Chr3	1	30860556	30866708	retrotransposon protein, putative, unclassified, expressed
>KACCtal1b	NI-NN-NI-HG-HG-HD-NG-HD-HG-HD-HD-HD-NG	Osativa_LOC_Os03g63270	12.527	-strand	-604	382	396	TGAATTCTCTCCCT	56	Chr3	1	35753292	35758055	regulatory protein, putative, expressed
>KACCtal1b	NI-NN-NI-HG-HG-HD-NG-HD-HG-HD-HD-HD-NG	Osativa_LOC_Os09g39900	12.527	+strand	-169	831	845	tagaatctctccct	57	Chr9	-1	22871963	22878118	retrotransposon protein, putative, unclassified, expressed
>KACCtal1b	NI-NN-NI-HG-HG-HD-NG-HD-HG-HD-HD-HD-NG	Osativa_LOC_Os06g22580	12.527	-strand	-984	2	16	tagaatctctccct	58	Chr6	1	13135269	13136330	retrotransposon protein, putative, Ty3-gypsy subclass
>KACCtal1b	NI-NN-NI-HG-HG-HD-NG-HD-HG-HD-HD-HD-NG	Osativa_LOC_Os06g05050	12.527	-strand	-621	365	379	tagaatctctccct	59	Chr6	1	2229206	2233267	OsWAK61 - OsWAK receptor-like protein kinase, expressed
>KACCtal1b	NI-NN-NI-HG-HG-HD-NG-HD-HG-HD-HD-HD-NG	Osativa_LOC_Os06g05040	12.527	+strand	-169	831	845	tagaatctctccct	60	Chr6	-1	2222261	2228415	retrotransposon protein, putative, unclassified, expressed
>KACCtal1b	NI-NN-NI-HG-HG-HD-NG-HD-HG-HD-HD-HD-NG	Osativa_LOC_Os12g03010	12.527	+strand	-169	831	845	tagaatctctccct	61	Chr12	-1	1120567	1126722	retrotransposon protein, putative, unclassified, expressed
>KACCtal1b	NI-NN-NI-HG-HG-HD-NG-HD-HG-HD-HD-HD-NG	Osativa_LOC_Os11g09414	12.527	+strand	-169	831	845	tagaatctctccct	62	Chr11	-1	5047811	5053949	retrotransposon protein, putative, unclassified, expressed
>KACCtal1b	NI-NN-NI-HG-HG-HD-NG-HD-HG-HD-HD-HD-NG	Osativa_LOC_Os11g20290	12.527	+strand	-507	493	507	tagaatctctccct	63	Chr11	1	11723214	11729030	retrotransposon protein, putative, unclassified, expressed
>KACCtal1b	NI-NN-NI-HG-HG-HD-NG-HD-HG-HD-HD-HD-NG	Osativa_LOC_Os01g64600	12.527	+strand	-168	832	846	tagaatctctccct	64	Chr1	1	37490731	37496885	retrotransposon protein, putative, unclassified, expressed
>KACCtal1b	NI-NN-NI-HG-HG-HD-NG-HD-HG-HD-HD-HD-NG	Osativa_LOC_Os01g54660	12.527	+strand	-169	831	845	tagaatctctccct	65	Chr1	-1	31444256	31450372	retrotransposon protein, putative, unclassified, expressed
>KACCtal1b	NI-NN-NI-HG-HG-HD-NG-HD-HG-HD-HD-HD-NG	Osativa_LOC_Os12g34630	12.527	+strand	-169	831	845	tagaatctctccct	66	Chr12	-1	20986777	20989836	retrotransposon protein, putative, unclassified, expressed
>KACCtal1b	NI-NN-NI-HG-HG-HD-NG-HD-HG-HD-HD-HD-NG	Osativa_LOC_Os04g24390	12.373	+strand	-188	812	826	cagattatctccct	67	Chr4	1	13984192	13986892	retrotransposon protein, putative, unclassified, expressed
>KACCtal1b	NI-NN-NI-HG-HG-HD-NG-HD-HG-HD-HD-HD-NG	Osativa_LOC_Os04g17720	12.373	+strand	-188	812	826	cagattatctccct	68	Chr4	-1	9705815	9708515	retrotransposon protein, putative, unclassified, expressed
>KACCtal1b	NI-NN-NI-HG-HG-HD-NG-HD-HG-HD-HD-HD-NG	Osativa_LOC_Os02g32465	12.373	-strand	-74	912	926	CAGATTCTCTACCT	69	Chr2	1	19201969	19202415	expressed protein
>KACCtal1b	NI-NN-NI-HG-HG-HD-NG-HD-HG-HD-HD-HD-NG	Osativa_LOC_Os01g18910	12.343	+strand	-940	60	74	TCCATTCTCTCCCT	70	Chr1	-1	10691398	10692494	peroxidase precursor, putative, expressed
>KACCtal1b	NI-NN-NI-HG-HG-HD-NG-HD-HG-HD-HD-HD-NG	Osativa_LOC_Os08g44300	12.343	+strand	-888	112	126	TACATCCTCTCCCT	71	Chr8	-1	27883639	27885450	retrotransposon protein, putative, Ty3-gypsy subclass, expressed
>KACCtal1b	NI-NN-NI-HG-HG-HD-NG-HD-HG-HD-HD-HD-NG	Osativa_LOC_Os07g05830	12.343	-strand	-824	162	176	TACATCCTCTCCCT	72	Chr7	-1	2801928	2804209	zinc-finger protein, putative, expressed
>KACCtal1b	NI-NN-NI-HG-HG-HD-NG-HD-HG-HD-HD-HD-NG	Osativa_LOC_Os02g20190	12.343	-strand	-653	333	347	tacattctccccct	73	Chr2	-1	11895625	11896755	Leucine Rich Repeat family protein, expressed
>KACCtal1b	NI-NN-NI-HG-HG-HD-NG-HD-HG-HD-HD-HD-NG	Osativa_LOC_Os06g05690	12.343	-strand	-865	121	135	tacattctccccct	74	Chr6	1	2574177	2576722	cysteine synthase, chloroplast/chromoplast precursor, putative, expressed
>KACCtal1b	NI-NN-NI-HG-HG-HD-NG-HD-HG-HD-HD-HD-NG	Osativa_LOC_Os12g04790	12.343	+strand	-328	672	686	TACACTCTCTCCCT	75	Chr12	1	2042903	2045476	expressed protein
>KACCtal1b	NI-NN-NI-HG-HG-HD-NG-HD-HG-HD-HD-HD-NG	Osativa_LOC_Os12g36770	12.343	-strand	-520	466	480	taccttctctccct	76	Chr12	-1	22530214	22534974	lipase class 3 family protein, putative, expressed
>KACCtal1b	NI-NN-NI-HG-HG-HD-NG-HD-HG-HD-HD-HD-NG	Osativa_LOC_Os05g39230	12.343	+strand	-98	902	916	tccattctctccct	77	Chr5	1	22996896	23005544	low photochemical bleaching 1 protein, putative, expressed
>KACCtal1b	NI-NN-NI-HG-HG-HD-NG-HD-HG-HD-HD-HD-NG	Osativa_LOC_Os02g55540	12.343	-strand	-377	609	623	tacattctccccct	78	Chr2	-1	34008244	34010089	F-box/LRR-repeat protein 14, putative, expressed
>KACCtal1b	NI-NN-NI-HG-HG-HD-NG-HD-HG-HD-HD-HD-NG	Osativa_LOC_Os05g51540	12.305	-strand	-17	969	983	TAGATTCTCTCTCT	79	Chr5	-1	29552528	29554142	expressed protein
>KACCtal1b	NI-NN-NI-HG-HG-HD-NG-HD-HG-HD-HD-HD-NG	Osativa_LOC_Os04g32790	12.305	+strand	-27	973	987	TAGATTCTCTCTCT	80	Chr4	1	19790424	19791835	AP2 domain containing protein, expressed
>KACCtal1b	NI-NN-NI-HG-HG-HD-NG-HD-HG-HD-HD-HD-NG	Osativa_LOC_Os02g42720	12.305	+strand	-295	705	719	TAAATTCTCACCCT	81	Chr2	-1	25689316	25690280	expressed protein
>KACCtal1b	NI-NN-NI-HG-HG-HD-NG-HD-HG-HD-HD-HD-NG	Osativa_LOC_Os09g30418	12.305	+strand	-124	876	890	TAAATACTCTCCCT	82	Chr9	-1	18535746	18541109	heat shock protein, putative, expressed
>KACCtal1b	NI-NN-NI-HG-HG-HD-NG-HD-HG-HD-HD-HD-NG	Osativa_LOC_Os09g30442	12.305	-strand	-942	44	58	TAAATACTCTCCCT	83	Chr9	1	18542176	18542542	expressed protein
>KACCtal1b	NI-NN-NI-HG-HG-HD-NG-HD-HG-HD-HD-HD-NG	Osativa_LOC_Os06g22140	12.305	+strand	-144	856	870	TAAAATCTCTCCCT	84	Chr6	-1	12848656	12852859	thioredoxin reductase 2, putative, expressed
>KACCtal1b	NI-NN-NI-HG-HG-HD-NG-HD-HG-HD-HD-HD-NG	Osativa_LOC_Os12g38560	12.305	+strand	-297	703	717	TAAATTCTCTCCCA	85	Chr12	1	23674529	23677395	expressed protein
>KACCtal1b	NI-NN-NI-HG-HG-HD-NG-HD-HG-HD-HD-HD-NG	Osativa_LOC_Os05g44280	12.305	-strand	-138	848	862	TAAATTCTCACCCT	86	Chr5	1	25763617	25765532	retrotransposon protein, putative, LINE subclass, expressed
>KACCtal1b	NI-NN-NI-HG-HG-HD-NG-HD-HG-HD-HD-HD-NG	Osativa_LOC_Os05g29170	12.305	+strand	-846	154	168	TAGATTCTCTCTCT	87	Chr5	1	17135217	17135905	expressed protein
>KACCtal1b	NI-NN-NI-HG-HG-HD-NG-HD-HG-HD-HD-HD-NG	Osativa_LOC_Os05g11560	12.305	-strand	-16	970	984	TAGATTCTCTCTCT	88	Chr5	-1	6541379	6544810	aquaporin protein, putative, expressed
>KACCtal1b	NI-NN-NI-HG-HG-HD-NG-HD-HG-HD-HD-HD-NG	Osativa_LOC_Os06g48850	12.305	+strand	-112	888	902	TAAATTCTCACCCT	89	Chr6	1	29577974	29578378	OsSAUR27 - Auxin-responsive SAUR gene family member, expressed
>KACCtal1b	NI-NN-NI-HG-HG-HD-NG-HD-HG-HD-HD-HD-NG	Osativa_LOC_Os11g03140	12.151	+strand	-621	379	393	CAAATTATCTCCCT	90	Chr11	-1	1131698	1132362	expressed protein
>KACCtal1b	NI-NN-NI-HG-HG-HD-NG-HD-HG-HD-HD-HD-NG	Osativa_LOC_Os10g29900	12.151	+strand	-289	711	725	caaattatctccct	91	Chr10	-1	15531669	15532079	expressed protein
>KACCtal1b	NI-NN-NI-HG-HG-HD-NG-HD-HG-HD-HD-HD-NG	Osativa_LOC_Os07g16930	12.151	-strand	-809	177	191	CAAATTCTCTCCAT	92	Chr7	1	9963285	9965579	expressed protein
>KACCtal1b	NI-NN-NI-HG-HG-HD-NG-HD-HG-HD-HD-HD-NG	Osativa_LOC_Os01g66760	12.151	+strand	-319	681	695	caaattatctccct	93	Chr1	1	38770126	38771798	inactive receptor kinase At2g26730 precursor, putative, expressed
>KACCtal1b	NI-NN-NI-HG-HG-HD-NG-HD-HG-HD-HD-HD-NG	Osativa_LOC_Os01g37460	12.151	+strand	-687	313	327	CAAATTCTATCCCT	94	Chr1	1	20935789	20937446	zinc finger family protein, putative, expressed
>KACCtal1b	NI-NN-NI-HG-HG-HD-NG-HD-HG-HD-HD-HD-NG	Osativa_LOC_Os03g51670	12.151	+strand	-786	214	228	caaattatctccct	95	Chr3	-1	29585925	29591307	serine esterase family protein, putative, expressed
>KACCtal1b	NI-NN-NI-HG-HG-HD-NG-HD-HG-HD-HD-HD-NG	Osativa_ChrSy.fgenesh.gene.74	12.151	-strand	-956	30	44	caaattatctccct	96	ChrSy	1	511465	512934	expressed protein
>KACCtal1b	NI-NN-NI-HG-HG-HD-NG-HD-HG-HD-HD-HD-NG	Osativa_LOC_Os11g03150	12.151	-strand	-905	81	95	CAAATTATCTCCCT	97	Chr11	1	1133889	1134959	retrotransposon protein, putative, SINE subclass, expressed
>KACCtal1b	NI-NN-NI-HG-HG-HD-NG-HD-HG-HD-HD-HD-NG	Osativa_LOC_Os06g30940	12.151	-strand	-454	532	546	caaattatctccct	98	Chr6	1	17997701	18000860	pentatricopeptide, putative, expressed
>KACCtal1b	NI-NN-NI-HG-HG-HD-NG-HD-HG-HD-HD-HD-NG	Osativa_LOC_Os08g06360	12.123	+strand	-568	432	446	CAGGTTCTCTCCCT	99	Chr8	-1	3521465	3524102	THO complex subunit 7, putative, expressed
>KACCtal1b	NI-NN-NI-HG-HG-HD-NG-HD-HG-HD-HD-HD-NG	Osativa_LOC_Os10g41910	12.083	+strand	-141	859	873	TAAATTTTCTCCCT	100	Chr10	1	22549153	22550202	expressed protein
>KACCtal1b	NI-NN-NI-HG-HG-HD-NG-HD-HG-HD-HD-HD-NG	Osativa_LOC_Os10g41900	12.083	-strand	-262	724	738	TAAATTTTCTCCCT	101	Chr10	-1	22544858	22548749	mla1, putative, expressed
>KACCtal1b	NI-NN-NI-HG-HG-HD-NG-HD-HG-HD-HD-HD-NG	Osativa_LOC_Os04g51630	12.083	-strand	-427	559	573	taaattctctctct	102	Chr4	1	30599970	30602354	60S ribosomal protein L7, putative, expressed
>KACCtal1b	NI-NN-NI-HG-HG-HD-NG-HD-HG-HD-HD-HD-NG	Osativa_LOC_Os04g02410	12.083	+strand	-499	501	515	TAAATTTTCTCCCT	103	Chr4	-1	868183	868779	expressed protein
>KACCtal1b	NI-NN-NI-HG-HG-HD-NG-HD-HG-HD-HD-HD-NG	Osativa_LOC_Os07g15510	12.083	-strand	-23	963	977	TAAATTTTCTCCCT	104	Chr7	-1	8998594	9001320	retrotransposon protein, putative, unclassified, expressed
>KACCtal1b	NI-NN-NI-HG-HG-HD-NG-HD-HG-HD-HD-HD-NG	Osativa_LOC_Os01g27230	12.083	-strand	-701	285	299	TAAATTTTCTCCCT	105	Chr1	-1	15185076	15188301	12-oxophytodienoate reductase, putative, expressed
>KACCtal1b	NI-NN-NI-HG-HG-HD-NG-HD-HG-HD-HD-HD-NG	Osativa_LOC_Os03g29200	12.083	+strand	-160	840	854	taaattctctctct	106	Chr3	1	16603443	16604117	retrotransposon protein, putative, unclassified, expressed
>KACCtal1b	NI-NN-NI-HG-HG-HD-NG-HD-HG-HD-HD-HD-NG	Osativa_LOC_Os06g38390	12.083	+strand	-277	723	737	taaattctctctct	107	Chr6	-1	22744902	22745276	retrotransposon protein, putative, Ty1-copia subclass, expressed
>KACCtal1b	NI-NN-NI-HG-HG-HD-NG-HD-HG-HD-HD-HD-NG	Osativa_LOC_Os06g38380	12.083	+strand	-277	723	737	taaattctctctct	108	Chr6	-1	22742844	22743215	retrotransposon protein, putative, Ty1-copia subclass, expressed
>KACCtal1b	NI-NN-NI-HG-HG-HD-NG-HD-HG-HD-HD-HD-NG	Osativa_LOC_Os06g14770	12.083	+strand	-927	73	87	TAAATTTTCTCCCT	109	Chr6	1	8369639	8369989	expressed protein
>KACCtal1b	NI-NN-NI-HG-HG-HD-NG-HD-HG-HD-HD-HD-NG	Osativa_LOC_Os11g39100	12.083	+strand	-441	559	573	TAAATTTTCTCCCT	110	Chr11	-1	23271505	23272107	expressed protein
>KACCtal1b	NI-NN-NI-HG-HG-HD-NG-HD-HG-HD-HD-HD-NG	Osativa_LOC_Os07g05000	12.083	+strand	-249	751	765	TAAATtctctctct	111	Chr7	1	2197573	2201446	oxidoreductase, aldo/keto reductase family protein, putative, expressed
>KACCtal1b	NI-NN-NI-HG-HG-HD-NG-HD-HG-HD-HD-HD-NG	Osativa_LOC_Os10g32850	12.054	+strand	-576	424	438	TAGCTTCTCCCCCT	112	Chr10	-1	17192814	17195076	expressed protein
>KACCtal1b	NI-NN-NI-HG-HG-HD-NG-HD-HG-HD-HD-HD-NG	Osativa_LOC_Os08g43300	12.054	+strand	-407	593	607	TCGCTTCTCTCCCT	113	Chr8	-1	27365105	27370831	UBX domain-containing protein, putative, expressed
>KACCtal1b	NI-NN-NI-HG-HG-HD-NG-HD-HG-HD-HD-HD-NG	Osativa_LOC_Os04g02780	12.054	-strand	-586	400	414	tcgcttctctccct	114	Chr4	1	1073401	1076455	amidase family protein, putative, expressed
>KACCtal1b	NI-NN-NI-HG-HG-HD-NG-HD-HG-HD-HD-HD-NG	Osativa_LOC_Os01g43100	12.054	+strand	-211	789	803	TAGATCCTCTCCCC	115	Chr1	1	24584654	24589423	protein phosphatase 2C, putative, expressed
>KACCtal1b	NI-NN-NI-HG-HG-HD-NG-HD-HG-HD-HD-HD-NG	Osativa_LOC_Os11g37410	12.054	-strand	-472	514	528	tagcttctctcccc	116	Chr11	1	22090454	22090687	expressed protein
>KACCtal1b	NI-NN-NI-HG-HG-HD-NG-HD-HG-HD-HD-HD-NG	Osativa_LOC_Os10g33390	12.054	+strand	-590	410	424	TCGATTCCCTCCCT	117	Chr10	-1	17572163	17573761	hypothetical protein
>KACCtal1b	NI-NN-NI-HG-HG-HD-NG-HD-HG-HD-HD-HD-NG	Osativa_LOC_Os10g33380	12.054	-strand	-39	947	961	TCGATTCCCTCCCT	118	Chr10	1	17574391	17575949	transposon protein, putative, unclassified
>KACCtal1b	NI-NN-NI-HG-HG-HD-NG-HD-HG-HD-HD-HD-NG	Osativa_LOC_Os10g36680	12.054	+strand	-385	615	629	TAGACCCTCTCCCT	119	Chr10	-1	19616304	19618622	ubiquitin carboxyl-terminal hydrolase, family 1, putative, expressed
>KACCtal1b	NI-NN-NI-HG-HG-HD-NG-HD-HG-HD-HD-HD-NG	Osativa_LOC_Os10g34520	12.054	+strand	-851	149	163	tcgcttctctccct	120	Chr10	1	18411506	18414285	mitosis protein dim1, putative, expressed
>KACCtal1b	NI-NN-NI-HG-HG-HD-NG-HD-HG-HD-HD-HD-NG	Osativa_LOC_Os08g10120	12.054	+strand	-930	70	84	tcgcttctctccCT	121	Chr8	-1	5869843	5873591	retrotransposon protein, putative, Ty1-copia subclass, expressed
>KACCtal1b	NI-NN-NI-HG-HG-HD-NG-HD-HG-HD-HD-HD-NG	Osativa_LOC_Os07g40560	12.054	-strand	-610	376	390	TAGACTCTCTCCCC	122	Chr7	1	24308242	24308886	expressed protein
>KACCtal1b	NI-NN-NI-HG-HG-HD-NG-HD-HG-HD-HD-HD-NG	Osativa_LOC_Os01g28130	12.054	+strand	-947	53	67	TCGCTTCTCTCCCT	123	Chr1	-1	15747307	15753486	retrotransposon protein, putative, unclassified
>KACCtal1b	NI-NN-NI-HG-HG-HD-NG-HD-HG-HD-HD-HD-NG	Osativa_LOC_Os09g19890	12.054	+strand	-888	112	126	TAGCTCCTCTCCCT	124	Chr9	1	11904357	11908232	expressed protein
>KACCtal1b	NI-NN-NI-HG-HG-HD-NG-HD-HG-HD-HD-HD-NG	Osativa_LOC_Os12g13300	12.054	+strand	-152	848	862	TAGCCTCTCTCCCT	125	Chr12	1	7419654	7427710	expressed protein
>KACCtal1b	NI-NN-NI-HG-HG-HD-NG-HD-HG-HD-HD-HD-NG	Osativa_LOC_Os11g10730	12.054	-strand	-923	63	77	TAGCCTCTCTCCCT	126	Chr11	-1	5893830	5894226	retrotransposon protein, putative, unclassified, expressed
>KACCtal1b	NI-NN-NI-HG-HG-HD-NG-HD-HG-HD-HD-HD-NG	Osativa_LOC_Os10g25020	12.054	+strand	-383	617	631	TAGCTTCTCTCCCC	127	Chr10	-1	12879408	12880295	red chlorophyll catabolite reductase, putative, expressed
>KACCtal1b	NI-NN-NI-HG-HG-HD-NG-HD-HG-HD-HD-HD-NG	Osativa_LOC_Os08g13440	12.054	-strand	-36	950	964	TAGCTCCTCTCCCT	128	Chr8	-1	7994392	7995717	cupin domain containing protein, expressed
>KACCtal1b	NI-NN-NI-HG-HG-HD-NG-HD-HG-HD-HD-HD-NG	Osativa_LOC_Os02g11060	12.054	+strand	-170	830	844	TCGATTCCCTCCCT	129	Chr2	1	5924720	5930096	WD domain, G-beta repeat domain containing protein, expressed
>KACCtal1b	NI-NN-NI-HG-HG-HD-NG-HD-HG-HD-HD-HD-NG	Osativa_ChrSy.fgenesh.gene.24	12.054	+strand	-794	206	220	TAGCTCCTCTCCCT	130	ChrSy	1	146719	147303	expressed protein
>KACCtal1b	NI-NN-NI-HG-HG-HD-NG-HD-HG-HD-HD-HD-NG	Osativa_LOC_Os11g10740	12.054	+strand	-218	782	796	TAGCCTCTCTCCCT	131	Chr11	1	5895364	5896776	tetratricopeptide-like helical, putative, expressed
>KACCtal1b	NI-NN-NI-HG-HG-HD-NG-HD-HG-HD-HD-HD-NG	Osativa_LOC_Os06g48620	11.901	+strand	-135	865	879	CAGATTCTCACCCT	132	Chr6	1	29413392	29418992	4-amino-4-deoxychorismate synthase, putative, expressed
>KACCtal1b	NI-NN-NI-HG-HG-HD-NG-HD-HG-HD-HD-HD-NG	Osativa_LOC_Os05g40520	11.901	-strand	-202	784	798	CAAGTTCTCTCCCT	133	Chr5	-1	23792979	23794190	OsFBT8 - F-box and tubby domain containing protein, expressed
>KACCtal1b	NI-NN-NI-HG-HG-HD-NG-HD-HG-HD-HD-HD-NG	Osativa_LOC_Os08g24500	11.832	+strand	-584	416	430	taaaccctctccct	134	Chr8	-1	14796356	14798128	retrotransposon protein, putative, Ty3-gypsy subclass, expressed
>KACCtal1b	NI-NN-NI-HG-HG-HD-NG-HD-HG-HD-HD-HD-NG	Osativa_LOC_Os07g36000	11.832	+strand	-460	540	554	taaaccctctccct	135	Chr7	-1	21532743	21537675	retrotransposon protein, putative, unclassified, expressed
>KACCtal1b	NI-NN-NI-HG-HG-HD-NG-HD-HG-HD-HD-HD-NG	Osativa_LOC_Os01g07270	11.832	-strand	-952	34	48	TAACTCCTCTCCCT	136	Chr1	1	3430549	3430923	transposon protein, putative, unclassified, expressed
>KACCtal1b	NI-NN-NI-HG-HG-HD-NG-HD-HG-HD-HD-HD-NG	Osativa_LOC_Os06g02820	11.832	-strand	-389	597	611	taaatcccctccct	137	Chr6	-1	1030148	1033643	transposon protein, putative, unclassified, expressed
>KACCtal1b	NI-NN-NI-HG-HG-HD-NG-HD-HG-HD-HD-HD-NG	Osativa_LOC_Os10g19064	11.832	-strand	-617	369	383	tcaattctccccct	138	Chr10	-1	9712755	9715774	retrotransposon protein, putative, Ty1-copia subclass
>KACCtal1b	NI-NN-NI-HG-HG-HD-NG-HD-HG-HD-HD-HD-NG	Osativa_LOC_Os04g35260	11.832	+strand	-719	281	295	TCAATTCTCCCCCT	139	Chr4	-1	21429477	21445422	DEAD/DEAH box helicase domain containing protein, expressed
>KACCtal1b	NI-NN-NI-HG-HG-HD-NG-HD-HG-HD-HD-HD-NG	Osativa_LOC_Os07g44390	11.832	+strand	-461	539	553	taaaccctctccct	140	Chr7	-1	26521936	26526160	retrotransposon protein, putative, Ty1-copia subclass, expressed
>KACCtal1b	NI-NN-NI-HG-HG-HD-NG-HD-HG-HD-HD-HD-NG	Osativa_LOC_Os07g08330	11.832	+strand	-89	911	925	TAACCTCTCTCCCT	141	Chr7	1	4263172	4265798	ribosomal protein L4, putative, expressed
>KACCtal1b	NI-NN-NI-HG-HG-HD-NG-HD-HG-HD-HD-HD-NG	Osativa_LOC_Os07g38090	11.832	+strand	-737	263	277	TAAATTCCCTCCCC	142	Chr7	1	22840986	22843954	zinc finger family protein, putative, expressed
>KACCtal1b	NI-NN-NI-HG-HG-HD-NG-HD-HG-HD-HD-HD-NG	Osativa_LOC_Os07g48260	11.832	-strand	-900	86	100	TAAACTCTCTCCCC	143	Chr7	-1	28828793	28832398	WRKY47, expressed
>KACCtal1b	NI-NN-NI-HG-HG-HD-NG-HD-HG-HD-HD-HD-NG	Osativa_LOC_Os07g35990	11.832	+strand	-134	866	880	taaaccctctccct	144	Chr7	-1	21531376	21532128	strictosidine synthase 1 precursor, putative, expressed
>KACCtal1b	NI-NN-NI-HG-HG-HD-NG-HD-HG-HD-HD-HD-NG	Osativa_LOC_Os01g37610	11.832	+strand	-460	540	554	taaaccctctccct	145	Chr1	-1	21048778	21053710	retrotransposon protein, putative, unclassified, expressed
>KACCtal1b	NI-NN-NI-HG-HG-HD-NG-HD-HG-HD-HD-HD-NG	Osativa_LOC_Os01g07260	11.832	+strand	-100	900	914	TAACTCCTCTCCCT	146	Chr1	-1	3425737	3429654	expressed protein
>KACCtal1b	NI-NN-NI-HG-HG-HD-NG-HD-HG-HD-HD-HD-NG	Osativa_LOC_Os01g18000	11.832	+strand	-433	567	581	taaaccctctccct	147	Chr1	-1	10071411	10076360	retrotransposon protein, putative, Ty3-gypsy subclass, expressed
>KACCtal1b	NI-NN-NI-HG-HG-HD-NG-HD-HG-HD-HD-HD-NG	Osativa_LOC_Os01g14850	11.832	+strand	-113	887	901	TAAATCCTCTCCCC	148	Chr1	-1	8305547	8306555	MFS18 protein precursor, putative, expressed
>KACCtal1b	NI-NN-NI-HG-HG-HD-NG-HD-HG-HD-HD-HD-NG	Osativa_LOC_Os03g13700	11.832	+strand	-457	543	557	taaaccctctccct	149	Chr3	1	7410319	7415201	retrotransposon protein, putative, unclassified, expressed
>KACCtal1b	NI-NN-NI-HG-HG-HD-NG-HD-HG-HD-HD-HD-NG	Osativa_LOC_Os03g24260	11.832	+strand	-460	540	554	taaaccctctccct	150	Chr3	1	13802154	13807069	retrotransposon protein, putative, unclassified, expressed
>KACCtal1b	NI-NN-NI-HG-HG-HD-NG-HD-HG-HD-HD-HD-NG	Osativa_LOC_Os06g10560	11.832	+strand	-218	782	796	TAAATTCCCCCCCT	151	Chr6	1	5449104	5453124	leaf senescence related protein, putative, expressed
>KACCtal1b	NI-NN-NI-HG-HG-HD-NG-HD-HG-HD-HD-HD-NG	Osativa_LOC_Os12g09070	11.832	+strand	-89	911	925	TAAATCCCCTCCCT	152	Chr12	1	4742393	4743073	expressed protein
>KACCtal1b	NI-NN-NI-HG-HG-HD-NG-HD-HG-HD-HD-HD-NG	Osativa_LOC_Os12g02290	11.832	+strand	-198	802	816	TAAACCCTCTCCCT	153	Chr12	1	723133	724301	LTPL23 - Protease inhibitor/seed storage/LTP family protein precursor, expressed
>KACCtal1b	NI-NN-NI-HG-HG-HD-NG-HD-HG-HD-HD-HD-NG	Osativa_LOC_Os12g04390	11.832	+strand	-812	188	202	tcaactctctccct	154	Chr12	1	1864325	1865547	hypothetical protein
>KACCtal1b	NI-NN-NI-HG-HG-HD-NG-HD-HG-HD-HD-HD-NG	Osativa_LOC_Os12g22480	11.832	-strand	-540	446	460	tcaattctccccct	155	Chr12	1	12685183	12686109	transposon protein, putative, unclassified, expressed
>KACCtal1b	NI-NN-NI-HG-HG-HD-NG-HD-HG-HD-HD-HD-NG	Osativa_LOC_Os05g05040	11.832	+strand	-501	499	513	taaaccctctccct	156	Chr5	-1	2452662	2453318	expressed protein
>KACCtal1b	NI-NN-NI-HG-HG-HD-NG-HD-HG-HD-HD-HD-NG	Osativa_LOC_Os05g30930	11.832	+strand	-226	774	788	tcacttctctccct	157	Chr5	1	17961391	17961591	hypothetical protein
>KACCtal1b	NI-NN-NI-HG-HG-HD-NG-HD-HG-HD-HD-HD-NG	Osativa_LOC_Os11g37710	11.832	+strand	-438	562	576	taaaccctctccct	158	Chr11	1	22289994	22294793	retrotransposon protein, putative, unclassified, expressed
>KACCtal1b	NI-NN-NI-HG-HG-HD-NG-HD-HG-HD-HD-HD-NG	Osativa_LOC_Os11g05880	11.832	+strand	-460	540	554	TAACTCCTCTCCCT	159	Chr11	-1	2759755	2764984	exo70 exocyst complex subunit, putative, expressed
>KACCtal1b	NI-NN-NI-HG-HG-HD-NG-HD-HG-HD-HD-HD-NG	Osativa_LOC_Os04g15730	11.832	-strand	-656	330	344	tcaattctccccct	160	Chr4	1	8552915	8553331	retrotransposon protein, putative, Ty1-copia subclass
>KACCtal1b	NI-NN-NI-HG-HG-HD-NG-HD-HG-HD-HD-HD-NG	Osativa_LOC_Os11g06740	11.717	-strand	-373	613	627	cacattctctcccc	161	Chr11	1	3290806	3293567	syntaxin 6, putative, expressed
>KACCtal1b	NI-NN-NI-HG-HG-HD-NG-HD-HG-HD-HD-HD-NG	Osativa_LOC_Os11g14150	11.717	+strand	-76	924	938	CACATTCTCCCCCT	162	Chr11	-1	7897511	7899220	transposon protein, putative, Pong sub-class, expressed
>KACCtal1b	NI-NN-NI-HG-HG-HD-NG-HD-HG-HD-HD-HD-NG	Osativa_LOC_Os10g05970	11.717	-strand	-894	92	106	CACATcctctccct	163	Chr10	-1	3012696	3013952	POEI12 - Pollen Ole e I allergen and extensin family protein precursor, expressed
>KACCtal1b	NI-NN-NI-HG-HG-HD-NG-HD-HG-HD-HD-HD-NG	Osativa_LOC_Os08g39160	11.717	+strand	-104	896	910	CACACTCTCTCCCT	164	Chr8	1	24731592	24734103	formyl transferase, putative, expressed
>KACCtal1b	NI-NN-NI-HG-HG-HD-NG-HD-HG-HD-HD-HD-NG	Osativa_LOC_Os08g36090	11.717	+strand	-149	851	865	CACATCCTCTCCCT	165	Chr8	1	22745581	22745823	expressed protein
>KACCtal1b	NI-NN-NI-HG-HG-HD-NG-HD-HG-HD-HD-HD-NG	Osativa_LOC_Os04g33570	11.717	+strand	-56	944	958	CACCTTCTCTCCCT	166	Chr4	-1	20319029	20321514	RCN4 Centroradialis-like1 homologous to TFL1 gene; contains Pfam profile PF01161: Phosphatidylethanolamine-binding protein, expressed
>KACCtal1b	NI-NN-NI-HG-HG-HD-NG-HD-HG-HD-HD-HD-NG	Osativa_LOC_Os01g16260	11.717	+strand	-613	387	401	cacattctctcccc	167	Chr1	-1	9206917	9211788	major facilitator superfamily antiporter, putative, expressed
>KACCtal1b	NI-NN-NI-HG-HG-HD-NG-HD-HG-HD-HD-HD-NG	Osativa_LOC_Os01g14020	11.717	+strand	-166	834	848	CACATTCCCTCCCT	168	Chr1	1	7852645	7855760	expressed protein
>KACCtal1b	NI-NN-NI-HG-HG-HD-NG-HD-HG-HD-HD-HD-NG	Osativa_LOC_Os01g26130	11.717	+strand	-481	519	533	CCCATTCTCTccct	169	Chr1	1	14799300	14801932	expressed protein
>KACCtal1b	NI-NN-NI-HG-HG-HD-NG-HD-HG-HD-HD-HD-NG	Osativa_LOC_Os03g16170	11.717	+strand	-50	950	964	CACCTTCTCTCCCT	170	Chr3	-1	8921370	8923437	protein phosphatase 2C, putative, expressed
>KACCtal1b	NI-NN-NI-HG-HG-HD-NG-HD-HG-HD-HD-HD-NG	Osativa_LOC_Os09g10930	11.717	-strand	-782	204	218	cacattctctcccc	171	Chr9	1	6016388	6020410	gamma response I protein, putative, expressed
>KACCtal1b	NI-NN-NI-HG-HG-HD-NG-HD-HG-HD-HD-HD-NG	Osativa_LOC_Os12g30520	11.717	+strand	-337	663	677	CACACTCTCTCCCT	172	Chr12	-1	18314936	18319067	pumilio-family RNA binding repeat containing protein, expressed
>KACCtal1b	NI-NN-NI-HG-HG-HD-NG-HD-HG-HD-HD-HD-NG	Osativa_LOC_Os12g30770	11.717	-strand	-506	480	494	cccattctctccct	173	Chr12	-1	18476128	18479313	retrotransposon protein, putative, unclassified, expressed
>KACCtal1b	NI-NN-NI-HG-HG-HD-NG-HD-HG-HD-HD-HD-NG	Osativa_LOC_Os11g28750	11.717	+strand	-200	800	814	CACCTTCTCTCCCT	174	Chr11	1	16648481	16652131	hypothetical protein
>KACCtal1b	NI-NN-NI-HG-HG-HD-NG-HD-HG-HD-HD-HD-NG	Osativa_LOC_Os11g13650	11.717	+strand	-422	578	592	cacactctctccct	175	Chr11	-1	7473445	7474197	cellulose synthase, putative, expressed
>KACCtal1b	NI-NN-NI-HG-HG-HD-NG-HD-HG-HD-HD-HD-NG	Osativa_LOC_Os02g20770	11.717	+strand	-76	924	938	CACATTCTCCCCCT	176	Chr2	-1	12268256	12268907	transposon protein, putative, Pong sub-class, expressed
>KACCtal1b	NI-NN-NI-HG-HG-HD-NG-HD-HG-HD-HD-HD-NG	Osativa_LOC_Os06g20400	11.717	+strand	-604	396	410	caCATTCTCTCCCC	177	Chr6	-1	11718878	11722902	DHHC zinc finger domain containing protein, expressed
>KACCtal1b	NI-NN-NI-HG-HG-HD-NG-HD-HG-HD-HD-HD-NG	Osativa_LOC_Os08g33320	11.679	-strand	-13	973	987	CAAAATCTCTCCCT	178	Chr8	-1	20776096	20782667	expressed protein
>KACCtal1b	NI-NN-NI-HG-HG-HD-NG-HD-HG-HD-HD-HD-NG	Osativa_LOC_Os07g02430	11.679	+strand	-162	838	852	CAAAATCTCTCCCT	179	Chr7	-1	834299	835728	expressed protein
>KACCtal1b	NI-NN-NI-HG-HG-HD-NG-HD-HG-HD-HD-HD-NG	Osativa_LOC_Os01g66140	11.679	+strand	-262	738	752	CAGATTCTCTCTCT	180	Chr1	-1	38413166	38424621	plus-3 domain containing protein, putative, expressed
>KACCtal1b	NI-NN-NI-HG-HG-HD-NG-HD-HG-HD-HD-HD-NG	Osativa_LOC_Os01g50580	11.679	-strand	-611	375	389	cagattctttccct	181	Chr1	1	29039999	29041364	cytochrome P450, putative, expressed
>KACCtal1b	NI-NN-NI-HG-HG-HD-NG-HD-HG-HD-HD-HD-NG	Osativa_LOC_Os03g61280	11.679	-strand	-822	164	178	CAGATTCTCTCTCT	182	Chr3	1	34797500	34800810	OsMan05 - Endo-Beta-Mannanase, expressed
>KACCtal1b	NI-NN-NI-HG-HG-HD-NG-HD-HG-HD-HD-HD-NG	Osativa_LOC_Os05g14030	11.679	-strand	-985	1	15	CAGATTCTCTCTCT	183	Chr5	1	7837222	7837596	receptor kinase, putative, expressed
>KACCtal1b	NI-NN-NI-HG-HG-HD-NG-HD-HG-HD-HD-HD-NG	Osativa_LOC_Os10g07030	11.65	-strand	-632	354	368	TACGTTCTCTCCCT	184	Chr10	-1	3683830	3685802	expressed protein
>KACCtal1b	NI-NN-NI-HG-HG-HD-NG-HD-HG-HD-HD-HD-NG	Osativa_LOC_Os08g25570	11.61	+strand	-357	643	657	TAGATTCTCTACCC	185	Chr8	1	15554139	15559152	histone deacetylase, putative, expressed
>KACCtal1b	NI-NN-NI-HG-HG-HD-NG-HD-HG-HD-HD-HD-NG	Osativa_LOC_Os04g42174	11.61	+strand	-204	796	810	TAGATTCCCTCACT	186	Chr4	1	24962835	24966542	expressed protein
>KACCtal1b	NI-NN-NI-HG-HG-HD-NG-HD-HG-HD-HD-HD-NG	Osativa_LOC_Os01g56810	11.61	+strand	-858	142	156	TAGATTCTCCCCAT	187	Chr1	-1	32788487	32792750	cytokinin dehydrogenase precursor, putative, expressed
>KACCtal1b	NI-NN-NI-HG-HG-HD-NG-HD-HG-HD-HD-HD-NG	Osativa_LOC_Os01g71700	11.61	-strand	-12	974	988	TAGATCCTCTACCT	188	Chr1	-1	41549008	41551494	amino acid permease family protein, putative, expressed
>KACCtal1b	NI-NN-NI-HG-HG-HD-NG-HD-HG-HD-HD-HD-NG	Osativa_LOC_Os03g18250	11.61	+strand	-236	764	778	TAGATTCTCTCCAC	189	Chr3	-1	10230612	10231357	expressed protein
>KACCtal1b	NI-NN-NI-HG-HG-HD-NG-HD-HG-HD-HD-HD-NG	Osativa_LOC_Os02g57100	11.61	-strand	-338	648	662	TAGATCCTATCCCT	190	Chr2	-1	34963624	34966602	expressed protein
>KACCtal1b	NI-NN-NI-HG-HG-HD-NG-HD-HG-HD-HD-HD-NG	Osativa_LOC_Os06g09180	11.61	+strand	-497	503	517	TAGCTTCTCTCCAT	191	Chr6	1	4616608	4618211	OsMKK5 - putative MAPKK based on amino acid sequence homology, expressed
>KACCtal1b	NI-NN-NI-HG-HG-HD-NG-HD-HG-HD-HD-HD-NG	Osativa_LOC_Os07g31920	11.458	-strand	-575	411	425	caaattttctccct	192	Chr7	-1	18980023	18982336	transposon protein, putative, CACTA, En/Spm sub-class, expressed
>KACCtal1b	NI-NN-NI-HG-HG-HD-NG-HD-HG-HD-HD-HD-NG	Osativa_LOC_Os07g15790	11.458	-strand	-574	412	426	caaattttctccct	193	Chr7	1	9167486	9170528	transposon protein, putative, CACTA, En/Spm sub-class, expressed
>KACCtal1b	NI-NN-NI-HG-HG-HD-NG-HD-HG-HD-HD-HD-NG	Osativa_LOC_Os01g08060	11.458	-strand	-575	411	425	caaattttctccct	194	Chr1	1	3903490	3904910	transposon protein, putative, CACTA, En/Spm sub-class, expressed
>KACCtal1b	NI-NN-NI-HG-HG-HD-NG-HD-HG-HD-HD-HD-NG	Osativa_LOC_Os01g34140	11.458	-strand	-337	649	663	caaattttctccct	195	Chr1	-1	18805591	18813660	transposon protein, putative, CACTA, En/Spm sub-class, expressed
>KACCtal1b	NI-NN-NI-HG-HG-HD-NG-HD-HG-HD-HD-HD-NG	Osativa_LOC_Os02g32360	11.458	-strand	-337	649	663	caaattttctccct	196	Chr2	1	19111922	19119711	transposon protein, putative, CACTA, En/Spm sub-class, expressed
>KACCtal1b	NI-NN-NI-HG-HG-HD-NG-HD-HG-HD-HD-HD-NG	Osativa_LOC_Os09g14390	11.458	-strand	-574	412	426	caaattttctccct	197	Chr9	-1	8497999	8500397	transposon protein, putative, CACTA, En/Spm sub-class, expressed
>KACCtal1b	NI-NN-NI-HG-HG-HD-NG-HD-HG-HD-HD-HD-NG	Osativa_LOC_Os09g25250	11.458	-strand	-540	446	460	caaattttctccct	198	Chr9	-1	15119921	15123015	transposon protein, putative, CACTA, En/Spm sub-class, expressed
>KACCtal1b	NI-NN-NI-HG-HG-HD-NG-HD-HG-HD-HD-HD-NG	Osativa_LOC_Os12g18020	11.458	-strand	-337	649	663	caaattttctccct	199	Chr12	-1	10360450	10363733	transposon protein, putative, CACTA, En/Spm sub-class, expressed
>KACCtal1b	NI-NN-NI-HG-HG-HD-NG-HD-HG-HD-HD-HD-NG	Osativa_LOC_Os05g47840	11.458	-strand	-126	860	874	CAAATTCTCTCTCT	200	Chr5	-1	27422988	27424795	IPP transferase, putative, expressed
>KACCtal2a	NN-HD-NS-NG-HD-NN-N*-NI-HD-NS-HD-NN-HD-NN-HD-NN-NN-NN-NN-NN-NN-NN-HD-NG	Osativa_LOC_Os06g25240	15.885	-strand	-534	441	466	TGCAACACACGCACGCGAGAAAGCC	1	Chr6	1	14766578	14767205	expressed protein
>KACCtal2a	NN-HD-NS-NG-HD-NN-N*-NI-HD-NS-HD-NN-HD-NN-HD-NN-NN-NN-NN-NN-NN-NN-HD-NG	Osativa_LOC_Os03g14270	15.874	-strand	-672	303	328	TCCATCACACACGCACACGCACACT	2	Chr3	-1	7767062	7768701	DUF260 domain containing protein, putative, expressed
>KACCtal2a	NN-HD-NS-NG-HD-NN-N*-NI-HD-NS-HD-NN-HD-NN-HD-NN-NN-NN-NN-NN-NN-NN-HD-NG	Osativa_LOC_Os07g40380	15.691	+strand	-942	58	83	CACATCGCACACACGCCACGCCGCT	3	Chr7	1	24210969	24212734	expressed protein
>KACCtal2a	NN-HD-NS-NG-HD-NN-N*-NI-HD-NS-HD-NN-HD-NN-HD-NN-NN-NN-NN-NN-NN-NN-HD-NG	Osativa_LOC_Os03g52475	15.691	+strand	-810	190	215	CACATCGCACACACGCCACGCCGCT	4	Chr3	-1	30115650	30116657	pentatricopeptide, putative, expressed
>KACCtal2a	NN-HD-NS-NG-HD-NN-N*-NI-HD-NS-HD-NN-HD-NN-HD-NN-NN-NN-NN-NN-NN-NN-HD-NG	Osativa_LOC_Os07g29460	15.633	-strand	-829	146	171	tacctcacccacacacggccagact	5	Chr7	-1	17301273	17305008	retrotransposon protein, putative, Ty1-copia subclass, expressed
>KACCtal2a	NN-HD-NS-NG-HD-NN-N*-NI-HD-NS-HD-NN-HD-NN-HD-NN-NN-NN-NN-NN-NN-NN-HD-NG	Osativa_LOC_Os02g12110	15.633	+strand	-990	10	35	tacctcacccacacacgaccggact	6	Chr2	-1	6298111	6298881	retrotransposon protein, putative, unclassified, expressed
>KACCtal2a	NN-HD-NS-NG-HD-NN-N*-NI-HD-NS-HD-NN-HD-NN-HD-NN-NN-NN-NN-NN-NN-NN-HD-NG	Osativa_LOC_Os02g47580	15.596	+strand	-617	383	408	CGCATCGCACGCGCGCGCGCGCGCC	7	Chr2	-1	29072412	29076488	expressed protein
>KACCtal2a	NN-HD-NS-NG-HD-NN-N*-NI-HD-NS-HD-NN-HD-NN-HD-NN-NN-NN-NN-NN-NN-NN-HD-NG	Osativa_LOC_Os01g56210	15.567	+strand	-993	7	32	tacctcgtccacacgcggccagact	8	Chr1	-1	32371982	32372869	expressed protein
>KACCtal2a	NN-HD-NS-NG-HD-NN-N*-NI-HD-NS-HD-NN-HD-NN-HD-NN-NN-NN-NN-NN-NN-NN-HD-NG	Osativa_LOC_Os05g35380	15.547	+strand	-147	853	878	TACATCACACACGCACACGCGAACA	9	Chr5	-1	21006683	21009694	universal stress protein domain containing protein, putative, expressed
>KACCtal2a	NN-HD-NS-NG-HD-NN-N*-NI-HD-NS-HD-NN-HD-NN-HD-NN-NN-NN-NN-NN-NN-NN-HD-NG	Osativa_LOC_Os12g30630	15.163	-strand	-177	798	823	CGCGTCGCACTCGCACGGCGAGGTT	10	Chr12	1	18395471	18408376	transposon protein, putative, CACTA, En/Spm sub-class, expressed
>KACCtal2a	NN-HD-NS-NG-HD-NN-N*-NI-HD-NS-HD-NN-HD-NN-HD-NN-NN-NN-NN-NN-NN-NN-HD-NG	Osativa_LOC_Os12g37640	15.115	-strand	-601	374	399	CACGCCACACGCACACGGCGCAGCT	11	Chr12	1	23106121	23111532	xaa-Pro aminopeptidase, putative, expressed
>KACCtal2a	NN-HD-NS-NG-HD-NN-N*-NI-HD-NS-HD-NN-HD-NN-HD-NN-NN-NN-NN-NN-NN-NN-HD-NG	Osativa_LOC_Os07g12440	15.113	-strand	-909	66	91	TACACCACACGCACGCCGCCAAGCT	12	Chr7	-1	7095525	7095816	expressed protein
>KACCtal2a	NN-HD-NS-NG-HD-NN-N*-NI-HD-NS-HD-NN-HD-NN-HD-NN-NN-NN-NN-NN-NN-NN-HD-NG	Osativa_LOC_Os02g34210	15.047	+strand	-73	927	952	cacgtcgcacacgcgcgcgggagcg	13	Chr2	1	20466693	20468644	hypothetical protein
>KACCtal2a	NN-HD-NS-NG-HD-NN-N*-NI-HD-NS-HD-NN-HD-NN-HD-NN-NN-NN-NN-NN-NN-NN-HD-NG	Osativa_LOC_Os11g34940	14.893	-strand	-868	107	132	CACATCACACGCGCGTGCAGCGGCT	14	Chr11	-1	20478176	20478870	plastid-specific 50S ribosomal protein 6, chloroplast precursor, putative, expressed
>KACCtal2a	NN-HD-NS-NG-HD-NN-N*-NI-HD-NS-HD-NN-HD-NN-HD-NN-NN-NN-NN-NN-NN-NN-HD-NG	Osativa_LOC_Os03g02390	14.699	+strand	-165	835	860	CACATCACACACACACGCAAACGCA	15	Chr3	-1	847853	849147	mitochondrial import inner membrane translocase subunit Tim17, putative, expressed
>KACCtal2a	NN-HD-NS-NG-HD-NN-N*-NI-HD-NS-HD-NN-HD-NN-HD-NN-NN-NN-NN-NN-NN-NN-HD-NG	Osativa_LOC_Os03g04080	14.66	-strand	-495	480	505	CGAATCGCACACGCAAAAACGAACT	16	Chr3	1	1870803	1871503	expressed protein
>KACCtal2a	NN-HD-NS-NG-HD-NN-N*-NI-HD-NS-HD-NN-HD-NN-HD-NN-NN-NN-NN-NN-NN-NN-HD-NG	Osativa_LOC_Os03g50980	14.652	+strand	-220	780	805	TCCGCCGCACGCGCGCGCGCGCGCT	17	Chr3	1	29126787	29134966	ATSIZ1/SIZ1, putative, expressed
>KACCtal2a	NN-HD-NS-NG-HD-NN-N*-NI-HD-NS-HD-NN-HD-NN-HD-NN-NN-NN-NN-NN-NN-NN-HD-NG	Osativa_LOC_Os11g07912	14.574	-strand	-325	650	675	CCCCTCCCCCACGCGCCGGAAAGCT	18	Chr11	1	4086132	4090752	MLO domain containing protein, putative, expressed
>KACCtal2a	NN-HD-NS-NG-HD-NN-N*-NI-HD-NS-HD-NN-HD-NN-HD-NN-NN-NN-NN-NN-NN-NN-HD-NG	Osativa_LOC_Os08g29970	14.564	-strand	-7	968	993	CACATCACAACCGCACAAACGCGCT	19	Chr8	1	18405677	18407608	para-hydroxybenzoate--polyprenyltransferase, mitochondrial precursor, putative
>KACCtal2a	NN-HD-NS-NG-HD-NN-N*-NI-HD-NS-HD-NN-HD-NN-HD-NN-NN-NN-NN-NN-NN-NN-HD-NG	Osativa_LOC_Os05g45430	14.527	+strand	-214	786	811	CCCGTCACACGCACGCACGCACGCT	20	Chr5	-1	26356708	26358549	TOO MANY MOUTHS precursor, putative, expressed
>KACCtal2a	NN-HD-NS-NG-HD-NN-N*-NI-HD-NS-HD-NN-HD-NN-HD-NN-NN-NN-NN-NN-NN-NN-HD-NG	Osativa_LOC_Os03g14250	14.429	-strand	-914	61	86	TGACACACACACGCACAGAGCGGCT	21	Chr3	1	7740869	7749369	plant protein of unknown function DUF869 domain containing protein, expressed
>KACCtal2a	NN-HD-NS-NG-HD-NN-N*-NI-HD-NS-HD-NN-HD-NN-HD-NN-NN-NN-NN-NN-NN-NN-HD-NG	Osativa_LOC_Os08g37090	14.381	+strand	-685	315	340	TGCATCGCATACGCAAAGGCCGGCT	22	Chr8	-1	23444142	23444651	expressed protein
>KACCtal2a	NN-HD-NS-NG-HD-NN-N*-NI-HD-NS-HD-NN-HD-NN-HD-NN-NN-NN-NN-NN-NN-NN-HD-NG	Osativa_LOC_Os11g04480	14.304	+strand	-853	147	172	CCCATCCCACACACACCCGAGGGCC	23	Chr11	-1	1868961	1872287	peflin, putative, expressed
>KACCtal2a	NN-HD-NS-NG-HD-NN-N*-NI-HD-NS-HD-NN-HD-NN-HD-NN-NN-NN-NN-NN-NN-NN-HD-NG	Osativa_LOC_Os03g28420	14.294	+strand	-768	232	257	CCCATCACACACACACAAACACACC	24	Chr3	-1	16372118	16379063	3-oxoacyl-synthase, putative, expressed
>KACCtal2a	NN-HD-NS-NG-HD-NN-N*-NI-HD-NS-HD-NN-HD-NN-HD-NN-NN-NN-NN-NN-NN-NN-HD-NG	Osativa_LOC_Os12g43660	14.256	+strand	-170	830	855	CACATCACACACACACAAACACACA	25	Chr12	1	27122486	27126252	receptor-like protein kinase HAIKU2 precursor, putative, expressed
>KACCtal2a	NN-HD-NS-NG-HD-NN-N*-NI-HD-NS-HD-NN-HD-NN-HD-NN-NN-NN-NN-NN-NN-NN-HD-NG	Osativa_LOC_Os10g02120	14.226	-strand	-476	499	524	tgcatcccacacgcacacaataact	26	Chr10	-1	699349	705227	retrotransposon protein, putative, unclassified, expressed
>KACCtal2a	NN-HD-NS-NG-HD-NN-N*-NI-HD-NS-HD-NN-HD-NN-HD-NN-NN-NN-NN-NN-NN-NN-HD-NG	Osativa_LOC_Os12g30400	14.188	-strand	-196	779	804	cgagccacacacacacaagcaaact	27	Chr12	-1	18243956	18248377	retrotransposon protein, putative, Ty3-gypsy subclass, expressed
>KACCtal2a	NN-HD-NS-NG-HD-NN-N*-NI-HD-NS-HD-NN-HD-NN-HD-NN-NN-NN-NN-NN-NN-NN-HD-NG	Osativa_LOC_Os04g41229	14.18	+strand	-78	922	947	CGCAGCGCCCCCGCGCGGAGAAGCT	28	Chr4	1	24461146	24468319	helix-loop-helix DNA-binding domain containing protein, expressed
>KACCtal2a	NN-HD-NS-NG-HD-NN-N*-NI-HD-NS-HD-NN-HD-NN-HD-NN-NN-NN-NN-NN-NN-NN-HD-NG	Osativa_LOC_Os01g21510	14.172	+strand	-232	768	793	cgcgtcagccgcacccgagggcgct	29	Chr1	-1	12022563	12027290	transposon protein, putative, CACTA, En/Spm sub-class, expressed
>KACCtal2a	NN-HD-NS-NG-HD-NN-N*-NI-HD-NS-HD-NN-HD-NN-HD-NN-NN-NN-NN-NN-NN-NN-HD-NG	Osativa_LOC_Os05g19690	14.16	+strand	-516	484	509	CGCACCACACGTGCACGCAAAGGCT	30	Chr5	-1	11481575	11482308	expressed protein
>KACCtal2a	NN-HD-NS-NG-HD-NN-N*-NI-HD-NS-HD-NN-HD-NN-HD-NN-NN-NN-NN-NN-NN-NN-HD-NG	Osativa_LOC_Os01g45274	14.133	-strand	-277	698	723	CGCGCCACACGCGCGCGGATAGGCT	31	Chr1	1	25696613	25705090	carbonic anhydrase, chloroplast precursor, putative, expressed
>KACCtal2a	NN-HD-NS-NG-HD-NN-N*-NI-HD-NS-HD-NN-HD-NN-HD-NN-NN-NN-NN-NN-NN-NN-HD-NG	Osativa_LOC_Os10g22290	14.129	-strand	-531	444	469	TGCATCGCCCACGCGCAGGCGACAC	32	Chr10	1	11525808	11528024	NBS-LRR disease resistance protein, putative, expressed
>KACCtal2a	NN-HD-NS-NG-HD-NN-N*-NI-HD-NS-HD-NN-HD-NN-HD-NN-NN-NN-NN-NN-NN-NN-HD-NG	Osativa_LOC_Os05g24630	14.121	-strand	-10	965	990	TGCAACACACACACACGAGAACACA	33	Chr5	1	14231277	14232545	hypothetical protein
>KACCtal2a	NN-HD-NS-NG-HD-NN-N*-NI-HD-NS-HD-NN-HD-NN-HD-NN-NN-NN-NN-NN-NN-NN-HD-NG	Osativa_LOC_Os04g03640	14.073	+strand	-364	636	661	tgcctcacaatccagcggagggact	34	Chr4	-1	1605692	1609009	retrotransposon protein, putative, Ty1-copia subclass
>KACCtal2a	NN-HD-NS-NG-HD-NN-N*-NI-HD-NS-HD-NN-HD-NN-HD-NN-NN-NN-NN-NN-NN-NN-HD-NG	Osativa_LOC_Os09g16840	14.073	+strand	-364	636	661	tgcctcacaatccagcggagggact	35	Chr9	-1	10280918	10282192	retrotransposon protein, putative, Ty1-copia subclass
>KACCtal2a	NN-HD-NS-NG-HD-NN-N*-NI-HD-NS-HD-NN-HD-NN-HD-NN-NN-NN-NN-NN-NN-NN-HD-NG	Osativa_LOC_Os04g54490	13.997	+strand	-264	736	761	CGCGTCACGCTCACGCAGGGGGCCC	36	Chr4	1	32414780	32415613	expressed protein
>KACCtal2a	NN-HD-NS-NG-HD-NN-N*-NI-HD-NS-HD-NN-HD-NN-HD-NN-NN-NN-NN-NN-NN-NN-HD-NG	Osativa_LOC_Os03g17940	13.977	+strand	-57	943	968	CGCATCGCACGCGCAAGGCGCAGAT	37	Chr3	-1	9990512	9993307	phosphatase, putative, expressed
>KACCtal2a	NN-HD-NS-NG-HD-NN-N*-NI-HD-NS-HD-NN-HD-NN-HD-NN-NN-NN-NN-NN-NN-NN-HD-NG	Osativa_LOC_Os05g26520	13.95	+strand	-83	917	942	cgcgtcagccgcacccgagggcact	38	Chr5	-1	15411832	15413782	transposon protein, putative, unclassified, expressed
>KACCtal2a	NN-HD-NS-NG-HD-NN-N*-NI-HD-NS-HD-NN-HD-NN-HD-NN-NN-NN-NN-NN-NN-NN-HD-NG	Osativa_LOC_Os02g30590	13.911	-strand	-894	81	106	CACGCCACACGCGCACGGAACGGCA	39	Chr2	-1	18209183	18209686	expressed protein
>KACCtal2a	NN-HD-NS-NG-HD-NN-N*-NI-HD-NS-HD-NN-HD-NN-HD-NN-NN-NN-NN-NN-NN-NN-HD-NG	Osativa_LOC_Os02g30600	13.911	+strand	-952	48	73	CACGCCACACGCGCACGGAACGGCA	40	Chr2	1	18211533	18211742	expressed protein
>KACCtal2a	NN-HD-NS-NG-HD-NN-N*-NI-HD-NS-HD-NN-HD-NN-HD-NN-NN-NN-NN-NN-NN-NN-HD-NG	Osativa_LOC_Os03g44760	13.911	-strand	-489	486	511	CGCGACACGCACGCCCAAGGAGGCT	41	Chr3	1	25234076	25240157	SWI1, putative, expressed
>KACCtal2a	NN-HD-NS-NG-HD-NN-N*-NI-HD-NS-HD-NN-HD-NN-HD-NN-NN-NN-NN-NN-NN-NN-HD-NG	Osativa_LOC_Os03g16550	13.909	+strand	-142	858	883	CGCATCGCACGAGCGCGGCGAGGAC	42	Chr3	-1	9123826	9124146	expressed protein
>KACCtal2a	NN-HD-NS-NG-HD-NN-N*-NI-HD-NS-HD-NN-HD-NN-HD-NN-NN-NN-NN-NN-NN-NN-HD-NG	Osativa_LOC_Os03g21040	13.87	+strand	-53	947	972	TCCATCACACTCACACAACACAACC	43	Chr3	-1	11957261	11959777	stress responsive protein, putative, expressed
>KACCtal2a	NN-HD-NS-NG-HD-NN-N*-NI-HD-NS-HD-NN-HD-NN-HD-NN-NN-NN-NN-NN-NN-NN-HD-NG	Osativa_LOC_Os07g20620	13.851	+strand	-529	471	496	tgcctcacaatccagcagagggact	44	Chr7	1	11917086	11920742	retrotransposon protein, putative, Ty1-copia subclass, expressed
>KACCtal2a	NN-HD-NS-NG-HD-NN-N*-NI-HD-NS-HD-NN-HD-NN-HD-NN-NN-NN-NN-NN-NN-NN-HD-NG	Osativa_LOC_Os05g29900	13.755	+strand	-76	924	949	CGCACCGCACGCACACGAAACCGAT	45	Chr5	1	17305606	17306581	expressed protein
>KACCtal2a	NN-HD-NS-NG-HD-NN-N*-NI-HD-NS-HD-NN-HD-NN-HD-NN-NN-NN-NN-NN-NN-NN-HD-NG	Osativa_LOC_Os09g21000	13.745	+strand	-111	889	914	CACACCACACACACACAAACAAACA	46	Chr9	-1	12662738	12667523	potassium transporter, putative, expressed
>KACCtal2a	NN-HD-NS-NG-HD-NN-N*-NI-HD-NS-HD-NN-HD-NN-HD-NN-NN-NN-NN-NN-NN-NN-HD-NG	Osativa_LOC_Os08g37040	13.726	+strand	-559	441	466	TACTACACAAGCACACAAAAAGGCT	47	Chr8	-1	23411545	23412899	gibberellin receptor GID1L2, putative, expressed
>KACCtal2a	NN-HD-NS-NG-HD-NN-N*-NI-HD-NS-HD-NN-HD-NN-HD-NN-NN-NN-NN-NN-NN-NN-HD-NG	Osativa_LOC_Os04g36830	13.706	-strand	-524	451	476	TTCATCACACACACAAAAAAAAACT	48	Chr4	1	22231245	22239010	DUF567 domain containing protein, putative, expressed
>KACCtal2a	NN-HD-NS-NG-HD-NN-N*-NI-HD-NS-HD-NN-HD-NN-HD-NN-NN-NN-NN-NN-NN-NN-HD-NG	Osativa_LOC_Os02g28700	13.669	+strand	-865	135	160	cgcgtcgcccccgcgcgccgccgct	49	Chr2	-1	16971289	16971818	expressed protein
>KACCtal2a	NN-HD-NS-NG-HD-NN-N*-NI-HD-NS-HD-NN-HD-NN-HD-NN-NN-NN-NN-NN-NN-NN-HD-NG	Osativa_LOC_Os10g11990	13.629	+strand	-512	488	513	tacctcacaatccagcgaagggact	50	Chr10	-1	6651184	6655255	retrotransposon protein, putative, Ty1-copia subclass, expressed
>KACCtal2a	NN-HD-NS-NG-HD-NN-N*-NI-HD-NS-HD-NN-HD-NN-HD-NN-NN-NN-NN-NN-NN-NN-HD-NG	Osativa_LOC_Os01g46380	13.572	+strand	-509	491	516	CACCTCACACACACACAAAAGAAAA	51	Chr1	1	26392164	26396348	ketol-acid reductoisomerase, chloroplast precursor, putative, expressed
>KACCtal2a	NN-HD-NS-NG-HD-NN-N*-NI-HD-NS-HD-NN-HD-NN-HD-NN-NN-NN-NN-NN-NN-NN-HD-NG	Osativa_LOC_Os02g16500	13.515	-strand	-736	239	264	TGCGTCACACTCACACGGAGGGTAT	52	Chr2	-1	9417105	9418633	expressed protein
>KACCtal2a	NN-HD-NS-NG-HD-NN-N*-NI-HD-NS-HD-NN-HD-NN-HD-NN-NN-NN-NN-NN-NN-NN-HD-NG	Osativa_LOC_Os08g17870	13.466	+strand	-498	502	527	TGCAACCCACACACGCACGGAAACA	53	Chr8	1	10960042	10967308	reticulon domain containing protein, putative, expressed
>KACCtal2a	NN-HD-NS-NG-HD-NN-N*-NI-HD-NS-HD-NN-HD-NN-HD-NN-NN-NN-NN-NN-NN-NN-HD-NG	Osativa_LOC_Os07g18780	13.438	-strand	-884	91	116	cgcgccgcacgcaagcgcgagagcc	54	Chr7	1	11107984	11113287	retrotransposon protein, putative, Ty1-copia subclass, expressed
>KACCtal2a	NN-HD-NS-NG-HD-NN-N*-NI-HD-NS-HD-NN-HD-NN-HD-NN-NN-NN-NN-NN-NN-NN-HD-NG	Osativa_LOC_Os01g19130	13.428	-strand	-205	770	795	TACAACGAACACGAACACGGAGACT	55	Chr1	-1	10805496	10808081	protein phosphatase 2C, putative, expressed
>KACCtal2a	NN-HD-NS-NG-HD-NN-N*-NI-HD-NS-HD-NN-HD-NN-HD-NN-NN-NN-NN-NN-NN-NN-HD-NG	Osativa_LOC_Os07g37590	13.417	-strand	-223	752	777	CCCACCACACACACACACACACACT	56	Chr7	-1	22521291	22523058	transposon protein, putative, unclassified, expressed
>KACCtal2a	NN-HD-NS-NG-HD-NN-N*-NI-HD-NS-HD-NN-HD-NN-HD-NN-NN-NN-NN-NN-NN-NN-HD-NG	Osativa_LOC_Os06g43610	13.41	+strand	-625	375	400	TACACCGTGCGCGCGCGCGGCGCCT	57	Chr6	-1	26229857	26232885	formamidopyrimidine-DNA glycosylase, putative, expressed
>KACCtal2a	NN-HD-NS-NG-HD-NN-N*-NI-HD-NS-HD-NN-HD-NN-HD-NN-NN-NN-NN-NN-NN-NN-HD-NG	Osativa_LOC_Os02g51070	13.344	+strand	-103	897	922	CACCTCGTGCGCGCGCGGCGCCGCT	58	Chr2	-1	31232888	31238210	starch synthase, putative, expressed
>KACCtal2a	NN-HD-NS-NG-HD-NN-N*-NI-HD-NS-HD-NN-HD-NN-HD-NN-NN-NN-NN-NN-NN-NN-HD-NG	Osativa_LOC_Os12g03260	13.312	-strand	-728	247	272	ccCATTACACACAAACGGCGGAGCT	59	Chr12	-1	1251151	1256056	MATE efflux family protein, putative, expressed
>KACCtal2a	NN-HD-NS-NG-HD-NN-N*-NI-HD-NS-HD-NN-HD-NN-HD-NN-NN-NN-NN-NN-NN-NN-HD-NG	Osativa_LOC_Os08g42680	13.274	+strand	-653	347	372	CGAATCAAACAAACACCGAAGGGCT	60	Chr8	-1	26981014	26982303	expressed protein
>KACCtal2a	NN-HD-NS-NG-HD-NN-N*-NI-HD-NS-HD-NN-HD-NN-HD-NN-NN-NN-NN-NN-NN-NN-HD-NG	Osativa_LOC_Os02g39510	13.272	-strand	-38	937	962	TCAAACACACACACACACAAGAACT	61	Chr2	1	23845809	23846604	expressed protein
>KACCtal2a	NN-HD-NS-NG-HD-NN-N*-NI-HD-NS-HD-NN-HD-NN-HD-NN-NN-NN-NN-NN-NN-NN-HD-NG	Osativa_LOC_Os04g30410	13.254	+strand	-445	555	580	CGCGTCGCCCACGCGCGGGCGACAC	62	Chr4	1	18149868	18153477	expressed protein
>KACCtal2a	NN-HD-NS-NG-HD-NN-N*-NI-HD-NS-HD-NN-HD-NN-HD-NN-NN-NN-NN-NN-NN-NN-HD-NG	Osativa_LOC_Os01g29150	13.186	+strand	-408	592	617	TCCATTACACCCCCGCGACGGCGCT	63	Chr1	-1	16325487	16328374	cytochrome P450 72A1, putative, expressed
>KACCtal2a	NN-HD-NS-NG-HD-NN-N*-NI-HD-NS-HD-NN-HD-NN-HD-NN-NN-NN-NN-NN-NN-NN-HD-NG	Osativa_LOC_Os01g21930	13.177	+strand	-135	865	890	TGCATCGCACGAGCGTGGCAAGGAT	64	Chr1	-1	12299652	12299981	expressed protein
>KACCtal2a	NN-HD-NS-NG-HD-NN-N*-NI-HD-NS-HD-NN-HD-NN-HD-NN-NN-NN-NN-NN-NN-NN-HD-NG	Osativa_LOC_Os09g21010	13.175	-strand	-897	78	103	TCCACCACCCACACACAGGGGAGAC	65	Chr9	1	12671659	12672024	expressed protein
>KACCtal2a	NN-HD-NS-NG-HD-NN-N*-NI-HD-NS-HD-NN-HD-NN-HD-NN-NN-NN-NN-NN-NN-NN-HD-NG	Osativa_LOC_Os01g18640	13.16	-strand	-210	765	790	CACCTCCGCCGCGCGCGGGCGCGCT	66	Chr1	-1	10496604	10500943	aminotransferase, putative, expressed
>KACCtal2a	NN-HD-NS-NG-HD-NN-N*-NI-HD-NS-HD-NN-HD-NN-HD-NN-NN-NN-NN-NN-NN-NN-HD-NG	Osativa_LOC_Os08g31610	13.15	+strand	-228	772	797	CCCTTCGTACGCGCACGCGAAACCC	67	Chr8	1	19559110	19560474	hypothetical protein
>KACCtal2a	NN-HD-NS-NG-HD-NN-N*-NI-HD-NS-HD-NN-HD-NN-HD-NN-NN-NN-NN-NN-NN-NN-HD-NG	Osativa_LOC_Os01g50830	13.149	-strand	-849	126	151	CGCCTCACACGCACACGGCAGGCAC	68	Chr1	1	29191992	29194734	expressed protein
>KACCtal2a	NN-HD-NS-NG-HD-NN-N*-NI-HD-NS-HD-NN-HD-NN-HD-NN-NN-NN-NN-NN-NN-NN-HD-NG	Osativa_LOC_Os09g18350	13.129	-strand	-158	817	842	CGCGacacacacacacacacacacT	69	Chr9	-1	11254662	11255531	retrotransposon protein, putative, unclassified, expressed
>KACCtal2a	NN-HD-NS-NG-HD-NN-N*-NI-HD-NS-HD-NN-HD-NN-HD-NN-NN-NN-NN-NN-NN-NN-HD-NG	Osativa_LOC_Os12g42200	13.129	-strand	-134	841	866	CGAATCAGACACGCACAGCCACACT	70	Chr12	1	26172871	26179358	ATCHX, putative, expressed
>KACCtal2a	NN-HD-NS-NG-HD-NN-N*-NI-HD-NS-HD-NN-HD-NN-HD-NN-NN-NN-NN-NN-NN-NN-HD-NG	Osativa_LOC_Os01g16990	13.128	-strand	-466	509	534	tccatcacacacacacacacacaca	71	Chr1	1	9727698	9728244	expressed protein
>KACCtal2a	NN-HD-NS-NG-HD-NN-N*-NI-HD-NS-HD-NN-HD-NN-HD-NN-NN-NN-NN-NN-NN-NN-HD-NG	Osativa_LOC_Os03g27040	13.128	+strand	-128	872	897	CCCACCACACACGCACGCAAACGAT	72	Chr3	-1	15479743	15482139	heavy metal-associated domain containing protein, expressed
>KACCtal2a	NN-HD-NS-NG-HD-NN-N*-NI-HD-NS-HD-NN-HD-NN-HD-NN-NN-NN-NN-NN-NN-NN-HD-NG	Osativa_LOC_Os05g38980	13.083	+strand	-405	595	620	CACCTTGTCCACGCGCGGCGCGGCT	73	Chr5	1	22860152	22865186	respiratory burst oxidase, putative, expressed
>KACCtal2a	NN-HD-NS-NG-HD-NN-N*-NI-HD-NS-HD-NN-HD-NN-HD-NN-NN-NN-NN-NN-NN-NN-HD-NG	Osativa_LOC_Os10g21784	13.073	-strand	-455	520	545	cgcgtcggccgcgcccagaacgcct	74	Chr10	1	11176582	11181022	expressed protein
>KACCtal2a	NN-HD-NS-NG-HD-NN-N*-NI-HD-NS-HD-NN-HD-NN-HD-NN-NN-NN-NN-NN-NN-NN-HD-NG	Osativa_LOC_Os01g64750	13.07	+strand	-254	746	771	TGCATCCCCCACGCGCACGCGGCCA	75	Chr1	1	37566051	37575992	sterol 3-beta-glucosyltransferase, putative, expressed
>KACCtal2a	NN-HD-NS-NG-HD-NN-N*-NI-HD-NS-HD-NN-HD-NN-HD-NN-NN-NN-NN-NN-NN-NN-HD-NG	Osativa_LOC_Os06g12680	13.07	+strand	-523	477	502	TCCCTCGCCAACACGCAAGGAAAAT	76	Chr6	-1	6923215	6924997	RING-H2 finger protein, putative, expressed
>KACCtal2a	NN-HD-NS-NG-HD-NN-N*-NI-HD-NS-HD-NN-HD-NN-HD-NN-NN-NN-NN-NN-NN-NN-HD-NG	Osativa_LOC_Os06g30640	13.062	+strand	-488	512	537	CACAACGCACGCACACGCGCAAAcc	77	Chr6	-1	17737912	17739429	cytochrome P450, putative, expressed
>KACCtal2a	NN-HD-NS-NG-HD-NN-N*-NI-HD-NS-HD-NN-HD-NN-HD-NN-NN-NN-NN-NN-NN-NN-HD-NG	Osativa_LOC_Os10g35100	13.032	+strand	-228	772	797	CGCGTCGCCCACGCGCAGGCGACAC	78	Chr10	-1	18723930	18725483	expressed protein
>KACCtal2a	NN-HD-NS-NG-HD-NN-N*-NI-HD-NS-HD-NN-HD-NN-HD-NN-NN-NN-NN-NN-NN-NN-HD-NG	Osativa_LOC_Os02g49590	13.014	+strand	-128	872	897	CACCCCACACCCACACACCGGGGCC	79	Chr2	1	30310537	30313421	ASC1, putative, expressed
>KACCtal2a	NN-HD-NS-NG-HD-NN-N*-NI-HD-NS-HD-NN-HD-NN-HD-NN-NN-NN-NN-NN-NN-NN-HD-NG	Osativa_LOC_Os10g03500	13.013	+strand	-937	63	88	TCCTTTGCACCCACGCAGGCGACCT	80	Chr10	-1	1514813	1515307	expressed protein
>KACCtal2a	NN-HD-NS-NG-HD-NN-N*-NI-HD-NS-HD-NN-HD-NN-HD-NN-NN-NN-NN-NN-NN-NN-HD-NG	Osativa_LOC_Os10g03510	13.013	-strand	-172	803	828	TCCTTTGCACCCACGCAGGCGACCT	81	Chr10	1	1516417	1516806	hypothetical protein
>KACCtal2a	NN-HD-NS-NG-HD-NN-N*-NI-HD-NS-HD-NN-HD-NN-HD-NN-NN-NN-NN-NN-NN-NN-HD-NG	Osativa_LOC_Os11g05750	12.985	-strand	-75	900	925	CACGCCACACGCACAAAAGAGAGAT	82	Chr11	1	2637437	2639101	expressed protein
>KACCtal2a	NN-HD-NS-NG-HD-NN-N*-NI-HD-NS-HD-NN-HD-NN-HD-NN-NN-NN-NN-NN-NN-NN-HD-NG	Osativa_LOC_Os03g06010	12.984	+strand	-952	48	73	TAAATCCTACGAACACAGACAAGCT	83	Chr3	-1	3003413	3004575	expansin precursor, putative, expressed
>KACCtal2a	NN-HD-NS-NG-HD-NN-N*-NI-HD-NS-HD-NN-HD-NN-HD-NN-NN-NN-NN-NN-NN-NN-HD-NG	Osativa_LOC_Os11g25920	12.974	+strand	-197	803	828	TACCTCACCCTCCCCCGAGAAAACC	84	Chr11	1	14785152	14789879	transcription factor-related, putative, expressed
>KACCtal2a	NN-HD-NS-NG-HD-NN-N*-NI-HD-NS-HD-NN-HD-NN-HD-NN-NN-NN-NN-NN-NN-NN-HD-NG	Osativa_LOC_Os06g44600	12.965	+strand	-811	189	214	tccatcgcccgcgcgcggcgaagtc	85	Chr6	1	26927879	26928205	retrotransposon protein, putative, unclassified
>KACCtal2a	NN-HD-NS-NG-HD-NN-N*-NI-HD-NS-HD-NN-HD-NN-HD-NN-NN-NN-NN-NN-NN-NN-HD-NG	Osativa_LOC_Os01g16210	12.946	+strand	-789	211	236	cccAACACACACACACACAGCGCCT	86	Chr1	-1	9173107	9175991	uncharacterized Cys-rich domain containing protein, putative, expressed
>KACCtal2a	NN-HD-NS-NG-HD-NN-N*-NI-HD-NS-HD-NN-HD-NN-HD-NN-NN-NN-NN-NN-NN-NN-HD-NG	Osativa_LOC_Os03g57460	12.937	+strand	-611	389	414	tacgccgcgcgcgcgcgcgcgAGCC	87	Chr3	-1	32757006	32760635	fasciclin domain containing protein, expressed
>KACCtal2a	NN-HD-NS-NG-HD-NN-N*-NI-HD-NS-HD-NN-HD-NN-HD-NN-NN-NN-NN-NN-NN-NN-HD-NG	Osativa_LOC_Os03g24390	12.908	-strand	-274	701	726	CAAATCCAACACACGCAGACACGCT	88	Chr3	-1	13883675	13887899	OsRhmbd8 - Putative Rhomboid homologue, expressed
>KACCtal2a	NN-HD-NS-NG-HD-NN-N*-NI-HD-NS-HD-NN-HD-NN-HD-NN-NN-NN-NN-NN-NN-NN-HD-NG	Osativa_LOC_Os09g38920	12.896	-strand	-176	799	824	CAAATCACACACACAACCAAAAACT	89	Chr9	-1	22351648	22353654	thiol protease SEN102 precursor, putative, expressed
>KACCtal2a	NN-HD-NS-NG-HD-NN-N*-NI-HD-NS-HD-NN-HD-NN-HD-NN-NN-NN-NN-NN-NN-NN-HD-NG	Osativa_LOC_Os06g49800	12.85	+strand	-144	856	881	CGCAACGCACGCACGCACGCGCGCC	90	Chr6	-1	30128197	30134097	ubiquitin interaction motif family protein, expressed
>KACCtal2a	NN-HD-NS-NG-HD-NN-N*-NI-HD-NS-HD-NN-HD-NN-HD-NN-NN-NN-NN-NN-NN-NN-HD-NG	Osativa_LOC_Os03g55530	12.84	-strand	-146	829	854	CACACCGAACACACACACGCGAACC	91	Chr3	1	31597158	31599809	HLS, putative, expressed
>KACCtal2a	NN-HD-NS-NG-HD-NN-N*-NI-HD-NS-HD-NN-HD-NN-HD-NN-NN-NN-NN-NN-NN-NN-HD-NG	Osativa_LOC_Os11g19760	12.839	-strand	-275	700	725	CACATCGCCAACGAGCAGGGCCACT	92	Chr11	1	11383192	11383849	hypothetical protein
>KACCtal2a	NN-HD-NS-NG-HD-NN-N*-NI-HD-NS-HD-NN-HD-NN-HD-NN-NN-NN-NN-NN-NN-NN-HD-NG	Osativa_LOC_Os02g44370	12.812	+strand	-128	872	897	CGCGTCGCGCGCCCAAGCAAAGGCT	93	Chr2	1	26852079	26855064	scarecrow, putative, expressed
>KACCtal2a	NN-HD-NS-NG-HD-NN-N*-NI-HD-NS-HD-NN-HD-NN-HD-NN-NN-NN-NN-NN-NN-NN-HD-NG	Osativa_LOC_Os04g40660	12.802	+strand	-250	750	775	CGCCTCGCCCCCGCGCGGCCGCACC	94	Chr4	-1	24133854	24138557	MA3 domain containing protein, expressed
>KACCtal2a	NN-HD-NS-NG-HD-NN-N*-NI-HD-NS-HD-NN-HD-NN-HD-NN-NN-NN-NN-NN-NN-NN-HD-NG	Osativa_LOC_Os02g38220	12.773	+strand	-362	638	663	CCCCACACACACACACCGAACAACT	95	Chr2	1	23116140	23120469	eukaryotic translation initiation factor 4B, putative, expressed
>KACCtal2a	NN-HD-NS-NG-HD-NN-N*-NI-HD-NS-HD-NN-HD-NN-HD-NN-NN-NN-NN-NN-NN-NN-HD-NG	Osativa_LOC_Os09g15460	12.745	-strand	-815	160	185	CACCCCCGACACGCACGCGACAACT	96	Chr9	1	9459302	9463946	retrotransposon protein, putative, Ty3-gypsy subclass, expressed
>KACCtal2a	NN-HD-NS-NG-HD-NN-N*-NI-HD-NS-HD-NN-HD-NN-HD-NN-NN-NN-NN-NN-NN-NN-HD-NG	Osativa_LOC_Os06g08540	12.743	+strand	-211	789	814	CCCACCCCCCTCACGCAGCGAAGCT	97	Chr6	1	4224295	4228006	formin-like protein 13, putative, expressed
>KACCtal2a	NN-HD-NS-NG-HD-NN-N*-NI-HD-NS-HD-NN-HD-NN-HD-NN-NN-NN-NN-NN-NN-NN-HD-NG	Osativa_LOC_Os01g51950	12.724	-strand	-667	308	333	cgcatcccacacgcacacaatacct	98	Chr1	1	29860846	29866424	retrotransposon protein, putative, unclassified, expressed
>KACCtal2a	NN-HD-NS-NG-HD-NN-N*-NI-HD-NS-HD-NN-HD-NN-HD-NN-NN-NN-NN-NN-NN-NN-HD-NG	Osativa_LOC_Os01g61540	12.724	+strand	-873	127	152	cgcatcccatacgcacacaacacct	99	Chr1	1	35594942	35595772	expressed protein
>KACCtal2a	NN-HD-NS-NG-HD-NN-N*-NI-HD-NS-HD-NN-HD-NN-HD-NN-NN-NN-NN-NN-NN-NN-HD-NG	Osativa_LOC_Os03g32410	12.724	-strand	-684	291	316	cgcatcccacacgcacacaatacct	100	Chr3	1	18535358	18537325	hypothetical protein
>KACCtal2a	NN-HD-NS-NG-HD-NN-N*-NI-HD-NS-HD-NN-HD-NN-HD-NN-NN-NN-NN-NN-NN-NN-HD-NG	Osativa_LOC_Os10g41100	12.714	+strand	-206	794	819	TCCTCCACACACGCGCCGCGACGCC	101	Chr10	-1	22069629	22072449	CCT motif family protein, expressed
>KACCtal2a	NN-HD-NS-NG-HD-NN-N*-NI-HD-NS-HD-NN-HD-NN-HD-NN-NN-NN-NN-NN-NN-NN-HD-NG	Osativa_LOC_Os03g12050	12.705	-strand	-528	447	472	TCCATCGTCCACGAGCGAGGGCACA	102	Chr3	-1	6321973	6324032	expressed protein
>KACCtal2a	NN-HD-NS-NG-HD-NN-N*-NI-HD-NS-HD-NN-HD-NN-HD-NN-NN-NN-NN-NN-NN-NN-HD-NG	Osativa_LOC_Os09g31438	12.705	+strand	-265	735	760	TGCGTCACACTCACACACACACACA	103	Chr9	-1	18918260	18921656	OsSPL17 - SBP-box gene family member, expressed
>KACCtal2a	NN-HD-NS-NG-HD-NN-N*-NI-HD-NS-HD-NN-HD-NN-HD-NN-NN-NN-NN-NN-NN-NN-HD-NG	Osativa_LOC_Os11g19320	12.677	-strand	-26	949	974	CGCCTCCTCCACGCGCAAGACCGCC	104	Chr11	-1	11071561	11071941	expressed protein
>KACCtal2a	NN-HD-NS-NG-HD-NN-N*-NI-HD-NS-HD-NN-HD-NN-HD-NN-NN-NN-NN-NN-NN-NN-HD-NG	Osativa_LOC_Os03g40080	12.676	-strand	-587	388	413	TGCCACGCACACCCACGGCGGACAT	105	Chr3	1	22262511	22267163	GRAS family transcription factor containing protein, expressed
>KACCtal2a	NN-HD-NS-NG-HD-NN-N*-NI-HD-NS-HD-NN-HD-NN-HD-NN-NN-NN-NN-NN-NN-NN-HD-NG	Osativa_LOC_Os05g40370	12.667	+strand	-821	179	204	TACACCGTACACACGTGGGAGTGCT	106	Chr5	1	23721506	23724092	expressed protein
>KACCtal2a	NN-HD-NS-NG-HD-NN-N*-NI-HD-NS-HD-NN-HD-NN-HD-NN-NN-NN-NN-NN-NN-NN-HD-NG	Osativa_LOC_Os04g41430	12.666	-strand	-670	305	330	tccctcacacacacaaaacggaaca	107	Chr4	1	24557253	24558614	retrotransposon protein, putative, unclassified
>KACCtal2a	NN-HD-NS-NG-HD-NN-N*-NI-HD-NS-HD-NN-HD-NN-HD-NN-NN-NN-NN-NN-NN-NN-HD-NG	Osativa_LOC_Os01g42730	12.656	+strand	-364	636	661	CCCGCCACACACACACGACACAACC	108	Chr1	1	24312601	24317553	GDSL-like lipase/acylhydrolase, putative, expressed
>KACCtal2a	NN-HD-NS-NG-HD-NN-N*-NI-HD-NS-HD-NN-HD-NN-HD-NN-NN-NN-NN-NN-NN-NN-HD-NG	Osativa_LOC_Os08g05080	12.638	-strand	-400	575	600	CCCCCCCCACCCACCCAAAAAAACT	109	Chr8	-1	2611207	2612480	expressed protein
>KACCtal2a	NN-HD-NS-NG-HD-NN-N*-NI-HD-NS-HD-NN-HD-NN-HD-NN-NN-NN-NN-NN-NN-NN-HD-NG	Osativa_LOC_Os09g27520	12.638	+strand	-996	4	29	CGCAACGCAACCACGCGAGGGACCC	110	Chr9	-1	16728510	16729112	expressed protein
>KACCtal2a	NN-HD-NS-NG-HD-NN-N*-NI-HD-NS-HD-NN-HD-NN-HD-NN-NN-NN-NN-NN-NN-NN-HD-NG	Osativa_LOC_Os09g27530	12.638	-strand	-859	116	141	CGCAACGCAACCACGCGAGGGACCC	111	Chr9	1	16730968	16731668	expressed protein
>KACCtal2a	NN-HD-NS-NG-HD-NN-N*-NI-HD-NS-HD-NN-HD-NN-HD-NN-NN-NN-NN-NN-NN-NN-HD-NG	Osativa_LOC_Os07g14610	12.628	+strand	-782	218	243	TACTTCAGAAACGCAAGAACGAACT	112	Chr7	-1	8334369	8335722	IAA-amino acid hydrolase ILR1-like 6 precursor, putative, expressed
>KACCtal2a	NN-HD-NS-NG-HD-NN-N*-NI-HD-NS-HD-NN-HD-NN-HD-NN-NN-NN-NN-NN-NN-NN-HD-NG	Osativa_LOC_Os03g31510	12.627	+strand	-94	906	931	TGCATCCCAAGCGCCCGAAACCGCC	113	Chr3	1	17949266	17950118	cysteine proteinase inhibitor 8 precursor, putative, expressed
>KACCtal2a	NN-HD-NS-NG-HD-NN-N*-NI-HD-NS-HD-NN-HD-NN-HD-NN-NN-NN-NN-NN-NN-NN-HD-NG	Osativa_LOC_Os03g52870	12.6	-strand	-942	33	58	TCCGTCAGCCGCGCGCCGAACCGCT	114	Chr3	1	30319464	30321666	WD-40 repeat family protein, putative, expressed
>KACCtal2a	NN-HD-NS-NG-HD-NN-N*-NI-HD-NS-HD-NN-HD-NN-HD-NN-NN-NN-NN-NN-NN-NN-HD-NG	Osativa_LOC_Os01g43510	12.6	+strand	-423	577	602	CGCGCCGCGCGCGCGCACGCACGCT	115	Chr1	1	24908651	24910102	expressed protein
>KACCtal2a	NN-HD-NS-NG-HD-NN-N*-NI-HD-NS-HD-NN-HD-NN-HD-NN-NN-NN-NN-NN-NN-NN-HD-NG	Osativa_LOC_Os01g09360	12.59	-strand	-575	400	425	TACTTCGTACACGCATAACAAAAAT	116	Chr1	-1	4759946	4760712	expressed protein
>KACCtal2a	NN-HD-NS-NG-HD-NN-N*-NI-HD-NS-HD-NN-HD-NN-HD-NN-NN-NN-NN-NN-NN-NN-HD-NG	Osativa_LOC_Os12g19100	12.589	-strand	-398	577	602	TCCATCCCACGCGTAACGGAGAGCT	117	Chr12	1	11084855	11085444	transposon protein, putative, unclassified, expressed
>KACCtal2a	NN-HD-NS-NG-HD-NN-N*-NI-HD-NS-HD-NN-HD-NN-HD-NN-NN-NN-NN-NN-NN-NN-HD-NG	Osativa_LOC_Os12g19090	12.589	+strand	-822	178	203	TCCATCCCACGCGTAACGGAGAGCT	118	Chr12	-1	11081124	11083634	metalloprotease ATP23, putative, expressed
>KACCtal2a	NN-HD-NS-NG-HD-NN-N*-NI-HD-NS-HD-NN-HD-NN-HD-NN-NN-NN-NN-NN-NN-NN-HD-NG	Osativa_LOC_Os12g23150	12.582	+strand	-257	743	768	TCCCCCGTGCGCGCGCGCGCGAGCT	119	Chr12	-1	13095417	13096603	4-nitrophenylphosphatase-like, putative, expressed
>KACCtal2a	NN-HD-NS-NG-HD-NN-N*-NI-HD-NS-HD-NN-HD-NN-HD-NN-NN-NN-NN-NN-NN-NN-HD-NG	Osativa_LOC_Os10g24560	12.562	-strand	-965	10	35	cgcgtcagccgcacccgaggacgcc	120	Chr10	1	12603102	12609851	retrotransposon protein, putative, Ty3-gypsy subclass, expressed
>KACCtal2a	NN-HD-NS-NG-HD-NN-N*-NI-HD-NS-HD-NN-HD-NN-HD-NN-NN-NN-NN-NN-NN-NN-HD-NG	Osativa_LOC_Os02g05730	12.562	+strand	-975	25	50	CGCGTCGTACGCGCGCGACCGCGAC	121	Chr2	-1	2816880	2824133	protein kinase domain containing protein, expressed
>KACCtal2a	NN-HD-NS-NG-HD-NN-N*-NI-HD-NS-HD-NN-HD-NN-HD-NN-NN-NN-NN-NN-NN-NN-HD-NG	Osativa_LOC_Os03g40290	12.561	+strand	-121	879	904	CGCGTCGCCCACGCGCGGGCGACTC	122	Chr3	-1	22399872	22400594	expressed protein
>KACCtal2a	NN-HD-NS-NG-HD-NN-N*-NI-HD-NS-HD-NN-HD-NN-HD-NN-NN-NN-NN-NN-NN-NN-HD-NG	Osativa_LOC_Os10g12390	12.552	-strand	-617	358	383	CCTACCATACGCACGCAAGGCAGCT	123	Chr10	1	6896877	6897781	expressed protein
>KACCtal2a	NN-HD-NS-NG-HD-NN-N*-NI-HD-NS-HD-NN-HD-NN-HD-NN-NN-NN-NN-NN-NN-NN-HD-NG	Osativa_LOC_Os01g07170	12.552	-strand	-711	264	289	CCAGTCATACACGCGCGACAAGGCA	124	Chr1	-1	3386907	3390756	HORMA domain containing protein, putative, expressed
>KACCtal2a	NN-HD-NS-NG-HD-NN-N*-NI-HD-NS-HD-NN-HD-NN-HD-NN-NN-NN-NN-NN-NN-NN-HD-NG	Osativa_LOC_Os01g03690	12.551	+strand	-733	267	292	CCCCACACACACACACACACAAACT	125	Chr1	1	1518245	1521644	TKL_IRAK_DUF26-lg.1 - DUF26 kinases have homology to DUF26 containing loci, expressed
>KACCtal2a	NN-HD-NS-NG-HD-NN-N*-NI-HD-NS-HD-NN-HD-NN-HD-NN-NN-NN-NN-NN-NN-NN-HD-NG	Osativa_LOC_Os03g11930	12.523	+strand	-224	776	801	tgcaacgaacgcaaGCGCGGACGCT	126	Chr3	-1	6250429	6251724	expressed protein
>KACCtal2a	NN-HD-NS-NG-HD-NN-N*-NI-HD-NS-HD-NN-HD-NN-HD-NN-NN-NN-NN-NN-NN-NN-HD-NG	Osativa_LOC_Os01g06670	12.522	-strand	-937	38	63	TGCTCAGTACACACATGGAAAAACT	127	Chr1	-1	3143601	3146812	hcr2-5D, putative, expressed
>KACCtal2a	NN-HD-NS-NG-HD-NN-N*-NI-HD-NS-HD-NN-HD-NN-HD-NN-NN-NN-NN-NN-NN-NN-HD-NG	Osativa_LOC_Os07g05700	12.521	-strand	-672	303	328	TCCCTcacacacacacacgcacaca	128	Chr7	-1	2722024	2723459	expressed protein
>KACCtal2a	NN-HD-NS-NG-HD-NN-N*-NI-HD-NS-HD-NN-HD-NN-HD-NN-NN-NN-NN-NN-NN-NN-HD-NG	Osativa_LOC_Os05g05100	12.513	-strand	-470	505	530	TGCATCATGCACACACACAAACACA	129	Chr5	-1	2477903	2478475	expressed protein
>KACCtal2a	NN-HD-NS-NG-HD-NN-N*-NI-HD-NS-HD-NN-HD-NN-HD-NN-NN-NN-NN-NN-NN-NN-HD-NG	Osativa_LOC_Os06g45480	12.512	-strand	-960	15	40	TGCATTGCACACACACGGGACAAAA	130	Chr6	-1	27495294	27499532	hydrolase, putative, expressed
>KACCtal2a	NN-HD-NS-NG-HD-NN-N*-NI-HD-NS-HD-NN-HD-NN-HD-NN-NN-NN-NN-NN-NN-NN-HD-NG	Osativa_LOC_Os12g01780	12.503	-strand	-840	135	160	taccccacgctcacgcgcacgaact	131	Chr12	-1	473751	477819	retrotransposon protein, putative, Ty1-copia subclass, expressed
>KACCtal2a	NN-HD-NS-NG-HD-NN-N*-NI-HD-NS-HD-NN-HD-NN-HD-NN-NN-NN-NN-NN-NN-NN-HD-NG	Osativa_LOC_Os08g41780	12.495	-strand	-44	931	956	TGCGTCGTGCGCGCGCGCGCACGAT	132	Chr8	-1	26379418	26384641	triacylglycerol lipase precursor, putative, expressed
>KACCtal2a	NN-HD-NS-NG-HD-NN-N*-NI-HD-NS-HD-NN-HD-NN-HD-NN-NN-NN-NN-NN-NN-NN-HD-NG	Osativa_LOC_Os02g42870	12.492	-strand	-9	966	991	TCCCCCACCCACCCCCGGCAAAGCT	133	Chr2	1	25778079	25780795	MYB family transcription factor, putative, expressed
>KACCtal2a	NN-HD-NS-NG-HD-NN-N*-NI-HD-NS-HD-NN-HD-NN-HD-NN-NN-NN-NN-NN-NN-NN-HD-NG	Osativa_LOC_Os05g41160	12.464	-strand	-284	691	716	TCCCCCACCCGCGCCCGCCGGAGCT	134	Chr5	-1	24107391	24110147	expressed protein
>KACCtal2a	NN-HD-NS-NG-HD-NN-N*-NI-HD-NS-HD-NN-HD-NN-HD-NN-NN-NN-NN-NN-NN-NN-HD-NG	Osativa_LOC_Os02g10060	12.456	+strand	-419	581	606	CACCTCGGCAACGCGCAAGGGCCCT	135	Chr2	1	5238182	5242116	SWIRM domain containing protein, expressed
>KACCtal2a	NN-HD-NS-NG-HD-NN-N*-NI-HD-NS-HD-NN-HD-NN-HD-NN-NN-NN-NN-NN-NN-NN-HD-NG	Osativa_LOC_Os06g08520	12.456	-strand	-152	823	848	CGCCCCGGAAACGCGCGGCAAACCT	136	Chr6	-1	4205532	4206995	transposon protein, putative, unclassified, expressed
>KACCtal2a	NN-HD-NS-NG-HD-NN-N*-NI-HD-NS-HD-NN-HD-NN-HD-NN-NN-NN-NN-NN-NN-NN-HD-NG	Osativa_LOC_Os01g59790	12.454	+strand	-695	305	330	CGCACCGCACCCGCAAGCGCAAGCC	137	Chr1	1	34580775	34584323	ADP-ribosylation factor, putative, expressed
>KACCtal2a	NN-HD-NS-NG-HD-NN-N*-NI-HD-NS-HD-NN-HD-NN-HD-NN-NN-NN-NN-NN-NN-NN-HD-NG	Osativa_LOC_Os03g37260	12.454	+strand	-645	355	380	TACATTGCACCCACGAGCGGCGCCT	138	Chr3	1	20650253	20653294	pentatricopeptide, putative, expressed
>KACCtal2a	NN-HD-NS-NG-HD-NN-N*-NI-HD-NS-HD-NN-HD-NN-HD-NN-NN-NN-NN-NN-NN-NN-HD-NG	Osativa_LOC_Os03g37270	12.454	+strand	-780	220	245	TCCATCACACCAGCGCAGCGCAGCA	139	Chr3	-1	20654943	20661172	RNA recognition motif containing protein, putative, expressed
>KACCtal2a	NN-HD-NS-NG-HD-NN-N*-NI-HD-NS-HD-NN-HD-NN-HD-NN-NN-NN-NN-NN-NN-NN-HD-NG	Osativa_LOC_Os03g37250	12.454	-strand	-27	948	973	TACATTGCACCCACGAGCGGCGCCT	140	Chr3	-1	20642169	20649649	retrotransposon protein, putative, Ty3-gypsy subclass, expressed
>KACCtal2a	NN-HD-NS-NG-HD-NN-N*-NI-HD-NS-HD-NN-HD-NN-HD-NN-NN-NN-NN-NN-NN-NN-HD-NG	Osativa_LOC_Os02g39220	12.426	+strand	-152	848	873	TGCATCGTCCCCGCGCCACGCCACC	141	Chr2	1	23688585	23698181	transposon protein, putative, unclassified, expressed
>KACCtal2a	NN-HD-NS-NG-HD-NN-N*-NI-HD-NS-HD-NN-HD-NN-HD-NN-NN-NN-NN-NN-NN-NN-HD-NG	Osativa_LOC_Os01g06400	12.416	+strand	-97	903	928	CGCCACACACACGCGCGCGGAAAAC	142	Chr1	1	3031479	3033009	expressed protein
>KACCtal2a	NN-HD-NS-NG-HD-NN-N*-NI-HD-NS-HD-NN-HD-NN-HD-NN-NN-NN-NN-NN-NN-NN-HD-NG	Osativa_LOC_Os01g06390	12.416	-strand	-319	656	681	CGCCACACACACGCGCGCGGAAAAC	143	Chr1	-1	3030594	3031163	expressed protein
>KACCtal2a	NN-HD-NS-NG-HD-NN-N*-NI-HD-NS-HD-NN-HD-NN-HD-NN-NN-NN-NN-NN-NN-NN-HD-NG	Osativa_LOC_Os05g35570	12.416	+strand	-187	813	838	CACCCCGCACACGTACGAACAGGCC	144	Chr5	-1	21135238	21138615	DUF803 domain containing, putative, expressed
>KACCtal2a	NN-HD-NS-NG-HD-NN-N*-NI-HD-NS-HD-NN-HD-NN-HD-NN-NN-NN-NN-NN-NN-NN-HD-NG	Osativa_LOC_Os05g32890	12.406	+strand	-35	965	990	TCTCTCACACACACACAAAAAAGTT	145	Chr5	-1	19261580	19265596	response regulator receiver domain containing protein, expressed
>KACCtal2a	NN-HD-NS-NG-HD-NN-N*-NI-HD-NS-HD-NN-HD-NN-HD-NN-NN-NN-NN-NN-NN-NN-HD-NG	Osativa_LOC_Os08g43850	12.377	+strand	-424	576	601	TGCAACGCAACCAAGCACAGAGACT	146	Chr8	1	27664953	27667860	carrier, putative, expressed
>KACCtal2a	NN-HD-NS-NG-HD-NN-N*-NI-HD-NS-HD-NN-HD-NN-HD-NN-NN-NN-NN-NN-NN-NN-HD-NG	Osativa_LOC_Os08g43840	12.377	-strand	-62	913	938	TGCAACGCAACCAAGCACAGAGACT	147	Chr8	-1	27662749	27664466	expressed protein
>KACCtal2a	NN-HD-NS-NG-HD-NN-N*-NI-HD-NS-HD-NN-HD-NN-HD-NN-NN-NN-NN-NN-NN-NN-HD-NG	Osativa_LOC_Os02g15290	12.377	+strand	-149	851	876	TAAATCCCCCCTGCACAGGAAAGCT	148	Chr2	-1	8541338	8542125	VQ domain containing protein, putative, expressed
>KACCtal2a	NN-HD-NS-NG-HD-NN-N*-NI-HD-NS-HD-NN-HD-NN-HD-NN-NN-NN-NN-NN-NN-NN-HD-NG	Osativa_LOC_Os02g10070	12.35	-strand	-120	855	880	CACCACGCGCACGCGCGGAGGAACA	149	Chr2	-1	5242705	5249326	citrate synthase, putative, expressed
>KACCtal2a	NN-HD-NS-NG-HD-NN-N*-NI-HD-NS-HD-NN-HD-NN-HD-NN-NN-NN-NN-NN-NN-NN-HD-NG	Osativa_LOC_Os03g61870	12.349	-strand	-900	75	100	cgcgccgcccgcgcgcgcgcgcgcc	150	Chr3	-1	35075109	35078313	transposon protein, putative, Mariner sub-class, expressed
>KACCtal2a	NN-HD-NS-NG-HD-NN-N*-NI-HD-NS-HD-NN-HD-NN-HD-NN-NN-NN-NN-NN-NN-NN-HD-NG	Osativa_LOC_Os02g30320	12.349	+strand	-317	683	708	TCCTTCACACGCGCGCGGAAGAGAG	151	Chr2	1	18058921	18060113	drought-induced protein 1, putative, expressed
>KACCtal2a	NN-HD-NS-NG-HD-NN-N*-NI-HD-NS-HD-NN-HD-NN-HD-NN-NN-NN-NN-NN-NN-NN-HD-NG	Osativa_LOC_Os04g21900	12.339	+strand	-122	878	903	CACGTCGCCCACGCGCGGGCGACTC	152	Chr4	-1	12400459	12402899	expressed protein
>KACCtal2a	NN-HD-NS-NG-HD-NN-N*-NI-HD-NS-HD-NN-HD-NN-HD-NN-NN-NN-NN-NN-NN-NN-HD-NG	Osativa_LOC_Os09g36210	12.339	-strand	-79	896	921	CACGTCACGCACGCGAGGCGGCGCC	153	Chr9	-1	20880911	20881567	harpin-induced protein 1 domain containing protein, expressed
>KACCtal2a	NN-HD-NS-NG-HD-NN-N*-NI-HD-NS-HD-NN-HD-NN-HD-NN-NN-NN-NN-NN-NN-NN-HD-NG	Osativa_LOC_Os03g19340	12.331	-strand	-761	214	239	CACATCCTCCGCACACAAACGAGCA	154	Chr3	-1	10866498	10883045	WD domain, G-beta repeat domain containing protein, expressed
>KACCtal2a	NN-HD-NS-NG-HD-NN-N*-NI-HD-NS-HD-NN-HD-NN-HD-NN-NN-NN-NN-NN-NN-NN-HD-NG	Osativa_LOC_Os05g49060	12.328	-strand	-742	233	258	TAAATAGCACACACGCGCAGCAGCA	155	Chr5	-1	28128414	28131204	uncharacterized protein ycf23, putative, expressed
>KACCtal2a	NN-HD-NS-NG-HD-NN-N*-NI-HD-NS-HD-NN-HD-NN-HD-NN-NN-NN-NN-NN-NN-NN-HD-NG	Osativa_LOC_Os08g09790	12.328	+strand	-976	24	49	TAAATAGCACACACGCGCAGCAGCA	156	Chr8	1	5658727	5662659	expressed protein
>KACCtal2a	NN-HD-NS-NG-HD-NN-N*-NI-HD-NS-HD-NN-HD-NN-HD-NN-NN-NN-NN-NN-NN-NN-HD-NG	Osativa_LOC_Os08g35180	12.328	+strand	-87	913	938	TCCACCACACAAACGCAGAAAGCCA	157	Chr8	1	22175783	22176283	ECAGL4 - ECA1 gametogenesis related family protein precursor, putative, expressed
>KACCtal2a	NN-HD-NS-NG-HD-NN-N*-NI-HD-NS-HD-NN-HD-NN-HD-NN-NN-NN-NN-NN-NN-NN-HD-NG	Osativa_LOC_Os04g13560	12.328	-strand	-851	124	149	TAAATAGCACACACGCGCAGCAGCA	158	Chr4	-1	7577283	7580746	retrotransposon protein, putative, unclassified, expressed
>KACCtal2a	NN-HD-NS-NG-HD-NN-N*-NI-HD-NS-HD-NN-HD-NN-HD-NN-NN-NN-NN-NN-NN-NN-HD-NG	Osativa_LOC_Os06g40180	12.318	-strand	-189	786	811	TAAAACACACACACACACAAAAGAT	159	Chr6	1	23921940	23924921	phospholipase D, putative, expressed
>KACCtal2a	NN-HD-NS-NG-HD-NN-N*-NI-HD-NS-HD-NN-HD-NN-HD-NN-NN-NN-NN-NN-NN-NN-HD-NG	Osativa_LOC_Os06g41440	12.3	-strand	-128	847	872	TATACACCACGCACGCAGGGCGGCT	160	Chr6	1	24831690	24840132	expressed protein
>KACCtal2a	NN-HD-NS-NG-HD-NN-N*-NI-HD-NS-HD-NN-HD-NN-HD-NN-NN-NN-NN-NN-NN-NN-HD-NG	Osativa_LOC_Os06g50310	12.3	+strand	-449	551	576	CACCCCACACACGCACACACACACC	161	Chr6	-1	30452438	30456222	E2F-related protein, putative, expressed
>KACCtal2a	NN-HD-NS-NG-HD-NN-N*-NI-HD-NS-HD-NN-HD-NN-HD-NN-NN-NN-NN-NN-NN-NN-HD-NG	Osativa_LOC_Os04g06734	12.281	+strand	-329	671	696	TACTCCCCATCCACGCGCGAAGACT	162	Chr4	1	3539703	3547962	expressed protein
>KACCtal2a	NN-HD-NS-NG-HD-NN-N*-NI-HD-NS-HD-NN-HD-NN-HD-NN-NN-NN-NN-NN-NN-NN-HD-NG	Osativa_LOC_Os04g58130	12.272	+strand	-344	656	681	CACCTCGCCCGCGCGCACCAAACCC	163	Chr4	-1	34613664	34623117	katanin p80 WD40 repeat-containing subunit B1 homolog 1, putative, expressed
>KACCtal2a	NN-HD-NS-NG-HD-NN-N*-NI-HD-NS-HD-NN-HD-NN-HD-NN-NN-NN-NN-NN-NN-NN-HD-NG	Osativa_LOC_Os10g06720	12.263	-strand	-101	874	899	CGAGTTATCCACGCGCGGCAGGACT	164	Chr10	-1	3475542	3478195	aldose 1-epimerase, putative, expressed
>KACCtal2a	NN-HD-NS-NG-HD-NN-N*-NI-HD-NS-HD-NN-HD-NN-HD-NN-NN-NN-NN-NN-NN-NN-HD-NG	Osativa_LOC_Os04g37950	12.244	+strand	-160	840	865	TCCGCCGCGCGCGCGCGGGGAGCCA	165	Chr4	-1	22567318	22573600	ubiquitin carboxyl-terminal hydrolase domain containing protein, expressed
>KACCtal2a	NN-HD-NS-NG-HD-NN-N*-NI-HD-NS-HD-NN-HD-NN-HD-NN-NN-NN-NN-NN-NN-NN-HD-NG	Osativa_LOC_Os10g30930	12.243	+strand	-590	410	435	caaatcaaacacacacacacacact	166	Chr10	1	16135187	16136125	retrotransposon protein, putative, unclassified, expressed
>KACCtal2a	NN-HD-NS-NG-HD-NN-N*-NI-HD-NS-HD-NN-HD-NN-HD-NN-NN-NN-NN-NN-NN-NN-HD-NG	Osativa_LOC_Os01g46650	12.224	-strand	-785	190	215	TATACCGTACGCGCGCACAAAAGAT	167	Chr1	1	26565360	26567249	expressed protein
>KACCtal2a	NN-HD-NS-NG-HD-NN-N*-NI-HD-NS-HD-NN-HD-NN-HD-NN-NN-NN-NN-NN-NN-NN-HD-NG	Osativa_LOC_Os06g14700	12.223	+strand	-347	653	678	cccattgcacacgcccaggccggcc	168	Chr6	1	8272683	8273219	myb-like DNA-binding domain containing protein, expressed
>KACCtal2a	NN-HD-NS-NG-HD-NN-N*-NI-HD-NS-HD-NN-HD-NN-HD-NN-NN-NN-NN-NN-NN-NN-HD-NG	Osativa_LOC_Os09g37120	12.213	+strand	-512	488	513	CAAGCCGCACACACCCAAACACACT	169	Chr9	-1	21409271	21410497	pyridoxal-dependent decarboxylase protein, putative, expressed
>KACCtal2a	NN-HD-NS-NG-HD-NN-N*-NI-HD-NS-HD-NN-HD-NN-HD-NN-NN-NN-NN-NN-NN-NN-HD-NG	Osativa_LOC_Os06g49860	12.213	+strand	-67	933	958	CACGTCACCCACCAACACAAAGCCT	170	Chr6	1	30183274	30186939	methyltransferase, putative, expressed
>KACCtal2a	NN-HD-NS-NG-HD-NN-N*-NI-HD-NS-HD-NN-HD-NN-HD-NN-NN-NN-NN-NN-NN-NN-HD-NG	Osativa_LOC_Os02g10060	12.205	-strand	-819	156	181	TATTTCGTCCTCACACAGACAAGCT	171	Chr2	1	5238182	5242116	SWIRM domain containing protein, expressed
>KACCtal2a	NN-HD-NS-NG-HD-NN-N*-NI-HD-NS-HD-NN-HD-NN-HD-NN-NN-NN-NN-NN-NN-NN-HD-NG	Osativa_LOC_Os01g13120	12.185	+strand	-39	961	986	CACGTCACCCACACGCACGCACGCA	172	Chr1	1	7297672	7298971	aquaporin protein, putative, expressed
>KACCtal2a	NN-HD-NS-NG-HD-NN-N*-NI-HD-NS-HD-NN-HD-NN-HD-NN-NN-NN-NN-NN-NN-NN-HD-NG	Osativa_LOC_Os03g49380	12.183	+strand	-890	110	135	TCCATCACACGCACACACGGCACAC	173	Chr3	1	28107728	28113286	lipoxygenase, putative, expressed
>KACCtal2a	NN-HD-NS-NG-HD-NN-N*-NI-HD-NS-HD-NN-HD-NN-HD-NN-NN-NN-NN-NN-NN-NN-HD-NG	Osativa_LOC_Os05g19270	12.176	+strand	-844	156	181	tgcctcataatccagcggagggacc	174	Chr5	1	11189415	11198075	MSH-like DNA mismatch repair protein, putative, expressed
>KACCtal2a	NN-HD-NS-NG-HD-NN-N*-NI-HD-NS-HD-NN-HD-NN-HD-NN-NN-NN-NN-NN-NN-NN-HD-NG	Osativa_LOC_Os10g10600	12.175	-strand	-195	780	805	cgagacccacacacacaaacaaact	175	Chr10	1	5852781	5857202	retrotransposon protein, putative, Ty3-gypsy subclass, expressed
>KACCtal2a	NN-HD-NS-NG-HD-NN-N*-NI-HD-NS-HD-NN-HD-NN-HD-NN-NN-NN-NN-NN-NN-NN-HD-NG	Osativa_LOC_Os02g16190	12.175	-strand	-197	778	803	caagacccacacacacaagcaaact	176	Chr2	1	9199869	9204281	retrotransposon protein, putative, Ty3-gypsy subclass, expressed
>KACCtal2a	NN-HD-NS-NG-HD-NN-N*-NI-HD-NS-HD-NN-HD-NN-HD-NN-NN-NN-NN-NN-NN-NN-HD-NG	Osativa_LOC_Os02g38630	12.175	-strand	-195	780	805	cgagacccacacacacaaacaaact	177	Chr2	-1	23346776	23351197	retrotransposon protein, putative, Ty3-gypsy subclass, expressed
>KACCtal2a	NN-HD-NS-NG-HD-NN-N*-NI-HD-NS-HD-NN-HD-NN-HD-NN-NN-NN-NN-NN-NN-NN-HD-NG	Osativa_LOC_Os12g16670	12.168	-strand	-263	712	737	CGCCTCATCCGCATGCACGCGGGCT	178	Chr12	1	9546903	9548527	expressed protein
>KACCtal2a	NN-HD-NS-NG-HD-NN-N*-NI-HD-NS-HD-NN-HD-NN-HD-NN-NN-NN-NN-NN-NN-NN-HD-NG	Osativa_LOC_Os03g33430	12.156	-strand	-182	793	818	cgctacgcacacaagcaaggaagca	179	Chr3	1	19104417	19104989	retrotransposon protein, putative, unclassified, expressed
>KACCtal2a	NN-HD-NS-NG-HD-NN-N*-NI-HD-NS-HD-NN-HD-NN-HD-NN-NN-NN-NN-NN-NN-NN-HD-NG	Osativa_LOC_Os08g17450	12.155	+strand	-427	573	598	CCCCTCCCACACACACACGCGCACC	180	Chr8	1	10692163	10696017	retrotransposon protein, putative, unclassified, expressed
>KACCtal2a	NN-HD-NS-NG-HD-NN-N*-NI-HD-NS-HD-NN-HD-NN-HD-NN-NN-NN-NN-NN-NN-NN-HD-NG	Osativa_LOC_Os05g09380	12.147	+strand	-926	74	99	TACGTCAAACGCCCACAGCAACAAT	181	Chr5	1	5266936	5270781	AR791, putative, expressed
>KACCtal2a	NN-HD-NS-NG-HD-NN-N*-NI-HD-NS-HD-NN-HD-NN-HD-NN-NN-NN-NN-NN-NN-NN-HD-NG	Osativa_LOC_Os04g45870	12.138	-strand	-221	754	779	CACCTCGCGCGCGCGCGGGGGCACG	182	Chr4	1	27160363	27162692	expressed protein
>KACCtal2a	NN-HD-NS-NG-HD-NN-N*-NI-HD-NS-HD-NN-HD-NN-HD-NN-NN-NN-NN-NN-NN-NN-HD-NG	Osativa_LOC_Os10g13960	12.136	-strand	-68	907	932	caaaacacacacacacacaagggat	183	Chr10	-1	7584595	7589060	retrotransposon protein, putative, unclassified, expressed
>KACCtal2a	NN-HD-NS-NG-HD-NN-N*-NI-HD-NS-HD-NN-HD-NN-HD-NN-NN-NN-NN-NN-NN-NN-HD-NG	Osativa_LOC_Os03g46460	12.128	-strand	-934	41	66	CCCCTAGTACGAGCGAGGGGGAGCT	184	Chr3	1	26283114	26287177	ubiquitin carboxyl-terminal hydrolase, family 1, putative, expressed
>KACCtal2a	NN-HD-NS-NG-HD-NN-N*-NI-HD-NS-HD-NN-HD-NN-HD-NN-NN-NN-NN-NN-NN-NN-HD-NG	Osativa_LOC_Os02g26700	12.127	-strand	-406	569	594	CCCCTCACACGCGCGCGCCCGCACC	185	Chr2	-1	15676223	15679568	cation transport regulator-like protein 1, putative, expressed
>KACCtal2a	NN-HD-NS-NG-HD-NN-N*-NI-HD-NS-HD-NN-HD-NN-HD-NN-NN-NN-NN-NN-NN-NN-HD-NG	Osativa_LOC_Os06g08870	12.118	+strand	-755	245	270	CGCGTCGCCCACGCACAGGCGACTC	186	Chr6	1	4449584	4449773	hypothetical protein
>KACCtal2a	NN-HD-NS-NG-HD-NN-N*-NI-HD-NS-HD-NN-HD-NN-HD-NN-NN-NN-NN-NN-NN-NN-HD-NG	Osativa_LOC_Os04g31160	12.116	+strand	-928	72	97	TGCATAGCGCACGCGCACAGCCACC	187	Chr4	-1	18628789	18632406	hypothetical protein
>KACCtal2a	NN-HD-NS-NG-HD-NN-N*-NI-HD-NS-HD-NN-HD-NN-HD-NN-NN-NN-NN-NN-NN-NN-HD-NG	Osativa_LOC_Os08g29360	12.107	+strand	-192	808	833	catttcacacacacacacacacact	188	Chr8	1	18007110	18011879	retrotransposon protein, putative, unclassified, expressed
>KACCtal2a	NN-HD-NS-NG-HD-NN-N*-NI-HD-NS-HD-NN-HD-NN-HD-NN-NN-NN-NN-NN-NN-NN-HD-NG	Osativa_LOC_Os04g52730	12.098	-strand	-323	652	677	CGCATCAAAAACAAACGAAGGAAAT	189	Chr4	1	31403365	31407281	NAD dependent epimerase/dehydratase family domain containing protein, expressed
>KACCtal2a	NN-HD-NS-NG-HD-NN-N*-NI-HD-NS-HD-NN-HD-NN-HD-NN-NN-NN-NN-NN-NN-NN-HD-NG	Osativa_LOC_Os04g48190	12.09	+strand	-247	753	778	cgcgccgcgcgcgcccggcgAAACC	190	Chr4	-1	28700551	28702785	hypothetical protein
>KACCtal2a	NN-HD-NS-NG-HD-NN-N*-NI-HD-NS-HD-NN-HD-NN-HD-NN-NN-NN-NN-NN-NN-NN-HD-NG	Osativa_LOC_Os03g04720	12.089	+strand	-209	791	816	TGCCTACTCCATGCACAGGAAAGCT	191	Chr3	1	2253689	2255419	retrotransposon protein, putative, unclassified, expressed
>KACCtal2a	NN-HD-NS-NG-HD-NN-N*-NI-HD-NS-HD-NN-HD-NN-HD-NN-NN-NN-NN-NN-NN-NN-HD-NG	Osativa_LOC_Os05g33340	12.089	-strand	-751	224	249	tacgtcgtgcacgcgcgccgccacc	192	Chr5	-1	19554634	19569204	transposon protein, putative, CACTA, En/Spm sub-class, expressed
>KACCtal2a	NN-HD-NS-NG-HD-NN-N*-NI-HD-NS-HD-NN-HD-NN-HD-NN-NN-NN-NN-NN-NN-NN-HD-NG	Osativa_LOC_Os04g45870	12.088	+strand	-137	863	888	CGCCTCGCCCACACGCCACCAGCCC	193	Chr4	1	27160363	27162692	expressed protein
>KACCtal2a	NN-HD-NS-NG-HD-NN-N*-NI-HD-NS-HD-NN-HD-NN-HD-NN-NN-NN-NN-NN-NN-NN-HD-NG	Osativa_LOC_Os02g27210	12.087	+strand	-151	849	874	TGCATAGCGACCGAACAGAGGAGCT	194	Chr2	1	16006423	16009298	hypothetical protein
>KACCtal2a	NN-HD-NS-NG-HD-NN-N*-NI-HD-NS-HD-NN-HD-NN-HD-NN-NN-NN-NN-NN-NN-NN-HD-NG	Osativa_LOC_Os01g18940	12.078	+strand	-452	548	573	TCCGTAACACTCACACACACACACT	195	Chr1	-1	10703783	10705200	expressed protein
>KACCtal2a	NN-HD-NS-NG-HD-NN-N*-NI-HD-NS-HD-NN-HD-NN-HD-NN-NN-NN-NN-NN-NN-NN-HD-NG	Osativa_LOC_Os12g09250	12.07	-strand	-389	586	611	CACATCAAACACGCAAAGAGAAGCG	196	Chr12	1	4848847	4859757	bZIP transcription factor domain containing protein, expressed
>KACCtal2a	NN-HD-NS-NG-HD-NN-N*-NI-HD-NS-HD-NN-HD-NN-HD-NN-NN-NN-NN-NN-NN-NN-HD-NG	Osativa_LOC_Os09g38620	12.06	+strand	-61	939	964	CACCCCGCACGCGCGCGCCGCCGCC	197	Chr9	-1	22212390	22218252	NADPH reductase, putative, expressed
>KACCtal2a	NN-HD-NS-NG-HD-NN-N*-NI-HD-NS-HD-NN-HD-NN-HD-NN-NN-NN-NN-NN-NN-NN-HD-NG	Osativa_LOC_Os01g40094	12.052	-strand	-355	620	645	CGCGTCGCGCGCGCGAGAGCGAGCA	198	Chr1	1	22617780	22624147	protein phosphatase 2C, putative, expressed
>KACCtal2a	NN-HD-NS-NG-HD-NN-N*-NI-HD-NS-HD-NN-HD-NN-HD-NN-NN-NN-NN-NN-NN-NN-HD-NG	Osativa_LOC_Os12g43700	12.051	+strand	-31	969	994	TGCTACGTACACACACAAGGGAAAA	199	Chr12	-1	27145814	27147651	SCP-like extracellular protein, expressed
>KACCtal2a	NN-HD-NS-NG-HD-NN-N*-NI-HD-NS-HD-NN-HD-NN-HD-NN-NN-NN-NN-NN-NN-NN-HD-NG	Osativa_LOC_Os03g09100	12.051	+strand	-152	848	873	CGCGTCGAACCCCCGCACAAAACCC	200	Chr3	-1	4726139	4734011	calmodulin-binding transcription activator, putative, expressed
>KACCtal2b	NI-HG-NI-NI-NI-NN-HD-NS-NN-NS-NN-HD-NN-NI-HD-NN-NI-NG-HD-NG	Osativa_LOC_Os08g07760	15.744	+strand	-276	724	745	TATAAAGCGAGGCGACGAACT	1	Chr8	1	4344171	4350502	BRASSINOSTEROID INSENSITIVE 1-associated receptor kinase 1 precursor, putative, expressed
>KACCtal2b	NI-HG-NI-NI-NI-NN-HD-NS-NN-NS-NN-HD-NN-NI-HD-NN-NI-NG-HD-NG	Osativa_LOC_Os05g06130	14.789	-strand	-270	709	730	CATGAAACAACACGACAATCT	2	Chr5	1	3062853	3067599	transcription factor X1, putative, expressed
>KACCtal2b	NI-HG-NI-NI-NI-NN-HD-NS-NN-NS-NN-HD-NN-NI-HD-NN-NI-NG-HD-NG	Osativa_LOC_Os04g44540	14.72	+strand	-595	405	426	TCCAAAGCAACACAACAATCT	3	Chr4	-1	26368688	26371832	mitochondrial carrier protein, putative, expressed
>KACCtal2b	NI-HG-NI-NI-NI-NN-HD-NS-NN-NS-NN-HD-NN-NI-HD-NN-NI-NG-HD-NG	Osativa_LOC_Os01g11860	14.046	-strand	-772	207	228	CATCAACCAAAACAACGACCT	4	Chr1	1	6412786	6419895	DJ-1 family protein, putative, expressed
>KACCtal2b	NI-HG-NI-NI-NI-NN-HD-NS-NN-NS-NN-HD-NN-NI-HD-NN-NI-NG-HD-NG	Osativa_LOC_Os01g68740	14.027	+strand	-93	907	928	TATAAAACAACGCAACGATCG	5	Chr1	-1	39925522	39927267	keratin, type I cytoskeletal 9, putative, expressed
>KACCtal2b	NI-HG-NI-NI-NI-NN-HD-NS-NN-NS-NN-HD-NN-NI-HD-NN-NI-NG-HD-NG	Osativa_LOC_Os04g35990	13.824	+strand	-375	625	646	catCAAGCAAAGAAACCATCT	6	Chr4	-1	21942199	21946604	OsFBX136 - F-box domain containing protein, expressed
>KACCtal2b	NI-HG-NI-NI-NI-NN-HD-NS-NN-NS-NN-HD-NN-NI-HD-NN-NI-NG-HD-NG	Osativa_LOC_Os10g32980	13.814	+strand	-720	280	301	CATAAAAAAAAACAAAAATCT	7	Chr10	1	17261952	17266613	CESA7 - cellulose synthase, expressed
>KACCtal2b	NI-HG-NI-NI-NI-NN-HD-NS-NN-NS-NN-HD-NN-NI-HD-NN-NI-NG-HD-NG	Osativa_LOC_Os08g03550	13.603	-strand	-957	22	43	CATAAACCAAAACAAAGCTCT	8	Chr8	-1	1649037	1652648	expressed protein
>KACCtal2b	NI-HG-NI-NI-NI-NN-HD-NS-NN-NS-NN-HD-NN-NI-HD-NN-NI-NG-HD-NG	Osativa_LOC_Os10g34409	13.584	+strand	-822	178	199	TATACAGCAACATAACAATCT	9	Chr10	-1	18353556	18354435	transposon protein, putative, CACTA, En/Spm sub-class, expressed
>KACCtal2b	NI-HG-NI-NI-NI-NN-HD-NS-NN-NS-NN-HD-NN-NI-HD-NN-NI-NG-HD-NG	Osativa_LOC_Os12g13130	13.535	+strand	-938	62	83	CATACAACAAAGCAACACTCC	10	Chr12	1	7306630	7311355	ZOS12-03 - C2H2 zinc finger protein, expressed
>KACCtal2b	NI-HG-NI-NI-NI-NN-HD-NS-NN-NS-NN-HD-NN-NI-HD-NN-NI-NG-HD-NG	Osativa_LOC_Os02g48920	13.497	-strand	-545	434	455	TATAAAACAGGAAAACAATTT	11	Chr2	-1	29921653	29923177	ubiquitin-conjugating enzyme, putative, expressed
>KACCtal2b	NI-HG-NI-NI-NI-NN-HD-NS-NN-NS-NN-HD-NN-NI-HD-NN-NI-NG-HD-NG	Osativa_LOC_Os05g50460	13.285	-strand	-593	386	407	TACAAACCGAAGCAACAAACT	12	Chr5	1	28924125	28926029	pentatricopeptide, putative, expressed
>KACCtal2b	NI-HG-NI-NI-NI-NN-HD-NS-NN-NS-NN-HD-NN-NI-HD-NN-NI-NG-HD-NG	Osativa_LOC_Os08g10980	13.219	+strand	-40	960	981	caTAAAGCCAGCCGATAATCT	13	Chr8	1	6475603	6476838	retrotransposon protein, putative, Ty3-gypsy subclass, expressed
>KACCtal2b	NI-HG-NI-NI-NI-NN-HD-NS-NN-NS-NN-HD-NN-NI-HD-NN-NI-NG-HD-NG	Osativa_LOC_Os04g53220	13.178	-strand	-701	278	299	TCTAAAAAAACACAACCATCT	14	Chr4	1	31697210	31700289	signal recognition particle 14 kDa protein, putative, expressed
>KACCtal2b	NI-HG-NI-NI-NI-NN-HD-NS-NN-NS-NN-HD-NN-NI-HD-NN-NI-NG-HD-NG	Osativa_LOC_Os04g52850	13.131	+strand	-618	382	403	CATCAAACACGAAAACGATCt	15	Chr4	1	31474374	31477433	OTU-like cysteine protease family protein, putative, expressed
>KACCtal2b	NI-HG-NI-NI-NI-NN-HD-NS-NN-NS-NN-HD-NN-NI-HD-NN-NI-NG-HD-NG	Osativa_LOC_Os03g05480	13.112	+strand	-488	512	533	TATAAAGCAACACAACGGTTT	16	Chr3	-1	2713313	2715918	ZOS3-01 - C2H2 zinc finger protein, expressed
>KACCtal2b	NI-HG-NI-NI-NI-NN-HD-NS-NN-NS-NN-HD-NN-NI-HD-NN-NI-NG-HD-NG	Osativa_LOC_Os04g57110	13.064	-strand	-476	503	524	tataaaccggaaagacgattt	17	Chr4	-1	34029075	34034735	retrotransposon protein, putative, unclassified, expressed
>KACCtal2b	NI-HG-NI-NI-NI-NN-HD-NS-NN-NS-NN-HD-NN-NI-HD-NN-NI-NG-HD-NG	Osativa_LOC_Os07g43090	13.064	-strand	-29	950	971	tataaaccggaaagacgattt	18	Chr7	1	25820984	25825910	retrotransposon protein, putative, unclassified, expressed
>KACCtal2b	NI-HG-NI-NI-NI-NN-HD-NS-NN-NS-NN-HD-NN-NI-HD-NN-NI-NG-HD-NG	Osativa_LOC_Os02g26404	13.052	+strand	-536	464	485	TATAAAACAAAACAAAACTAT	19	Chr2	1	15510433	15512573	expressed protein
>KACCtal2b	NI-HG-NI-NI-NI-NN-HD-NS-NN-NS-NN-HD-NN-NI-HD-NN-NI-NG-HD-NG	Osativa_LOC_Os06g03676	13.052	+strand	-232	768	789	TATAAAGCAAAGAAAAAATAT	20	Chr6	-1	1438381	1445163	CAMK_CAMK_like.6 - CAMK includes calcium/calmodulin depedent protein kinases, expressed
>KACCtal2b	NI-HG-NI-NI-NI-NN-HD-NS-NN-NS-NN-HD-NN-NI-HD-NN-NI-NG-HD-NG	Osativa_LOC_Os06g01210	12.996	-strand	-99	880	901	TATAAACCAATCCAATGATCT	21	Chr6	-1	149384	150246	plastocyanin, chloroplast precursor, putative, expressed
>KACCtal2b	NI-HG-NI-NI-NI-NN-HD-NS-NN-NS-NN-HD-NN-NI-HD-NN-NI-NG-HD-NG	Osativa_LOC_Os02g48580	12.996	-strand	-478	501	522	CATAAAAAAGCGCAACCATCC	22	Chr2	1	29743302	29744410	expressed protein
>KACCtal2b	NI-HG-NI-NI-NI-NN-HD-NS-NN-NS-NN-HD-NN-NI-HD-NN-NI-NG-HD-NG	Osativa_LOC_Os01g39430	12.957	+strand	-531	469	490	TATAAACCAGCACAAAAATAT	23	Chr1	1	22217649	22219230	anthocyanin regulatory protein, putative
>KACCtal2b	NI-HG-NI-NI-NI-NN-HD-NS-NN-NS-NN-HD-NN-NI-HD-NN-NI-NG-HD-NG	Osativa_LOC_Os08g09240	12.929	-strand	-71	908	929	CACAACACAGCACGCCAATCT	24	Chr8	1	5364482	5366483	autophagy-related protein, putative, expressed
>KACCtal2b	NI-HG-NI-NI-NI-NN-HD-NS-NN-NS-NN-HD-NN-NI-HD-NN-NI-NG-HD-NG	Osativa_LOC_Os05g03100	12.881	-strand	-38	941	962	CACAAAACGAAGCAACCGTCT	25	Chr5	1	1223963	1230057	HECT-domain domain containing protein, expressed
>KACCtal2b	NI-HG-NI-NI-NI-NN-HD-NS-NN-NS-NN-HD-NN-NI-HD-NN-NI-NG-HD-NG	Osativa_LOC_Os09g24400	12.87	+strand	-202	798	819	CATAAAGAAGAACGAAGATAT	26	Chr9	1	14500316	14503566	conserved hypothetical protein
>KACCtal2b	NI-HG-NI-NI-NI-NN-HD-NS-NN-NS-NN-HD-NN-NI-HD-NN-NI-NG-HD-NG	Osativa_LOC_Os07g30040	12.842	-strand	-29	950	971	tataaaccggaaagacaattt	27	Chr7	-1	17701411	17708957	retrotransposon protein, putative, unclassified, expressed
>KACCtal2b	NI-HG-NI-NI-NI-NN-HD-NS-NN-NS-NN-HD-NN-NI-HD-NN-NI-NG-HD-NG	Osativa_LOC_Os11g37890	12.84	-strand	-82	897	918	TCTAAAGCAAACAACCAATCT	28	Chr11	-1	22459800	22464681	NAD dependent epimerase/dehydratase family protein, putative, expressed
>KACCtal2b	NI-HG-NI-NI-NI-NN-HD-NS-NN-NS-NN-HD-NN-NI-HD-NN-NI-NG-HD-NG	Osativa_LOC_Os01g19880	12.756	-strand	-814	165	186	TACAAAGCTATGTGACAATCT	29	Chr1	1	11283364	11284127	expressed protein
>KACCtal2b	NI-HG-NI-NI-NI-NN-HD-NS-NN-NS-NN-HD-NN-NI-HD-NN-NI-NG-HD-NG	Osativa_LOC_Os05g50470	12.619	-strand	-941	38	59	TCTAAAACAAACAAACAACCT	30	Chr5	1	28933225	28934607	expressed protein
>KACCtal2b	NI-HG-NI-NI-NI-NN-HD-NS-NN-NS-NN-HD-NN-NI-HD-NN-NI-NG-HD-NG	Osativa_LOC_Os09g35550	12.602	-strand	-530	449	470	TATAAAACTATTCAACAATCT	31	Chr9	1	20430448	20431921	hypothetical protein
>KACCtal2b	NI-HG-NI-NI-NI-NN-HD-NS-NN-NS-NN-HD-NN-NI-HD-NN-NI-NG-HD-NG	Osativa_LOC_Os11g09300	12.592	-strand	-5	974	995	tataaaccgggaagacgattt	32	Chr11	-1	4982734	4988296	retrotransposon protein, putative, unclassified, expressed
>KACCtal2b	NI-HG-NI-NI-NI-NN-HD-NS-NN-NS-NN-HD-NN-NI-HD-NN-NI-NG-HD-NG	Osativa_LOC_Os06g10220	12.591	-strand	-227	752	773	TATAAGGCAGAAACACGCTCT	33	Chr6	1	5237897	5240269	expressed protein
>KACCtal2b	NI-HG-NI-NI-NI-NN-HD-NS-NN-NS-NN-HD-NN-NI-HD-NN-NI-NG-HD-NG	Osativa_LOC_Os01g37670	12.581	-strand	-595	384	405	TAAAAAAAAAAAAGACGATCT	34	Chr1	1	21068507	21070217	OsFBX15 - F-box domain containing protein, expressed
>KACCtal2b	NI-HG-NI-NI-NI-NN-HD-NS-NN-NS-NN-HD-NN-NI-HD-NN-NI-NG-HD-NG	Osativa_LOC_Os12g06250	12.581	-strand	-500	479	500	TAAAAAGCAAAAagaaaatct	35	Chr12	1	2970928	2974160	expressed protein
>KACCtal2b	NI-HG-NI-NI-NI-NN-HD-NS-NN-NS-NN-HD-NN-NI-HD-NN-NI-NG-HD-NG	Osativa_LOC_Os08g26670	12.495	+strand	-225	775	796	tataaaaccgagccaccgcct	36	Chr8	1	16209884	16210749	expressed protein
>KACCtal2b	NI-HG-NI-NI-NI-NN-HD-NS-NN-NS-NN-HD-NN-NI-HD-NN-NI-NG-HD-NG	Osativa_LOC_Os03g46790	12.438	-strand	-776	203	224	cataggacaaaacaaccatct	37	Chr3	1	26466179	26467185	helix-loop-helix DNA-binding domain containing protein, expressed
>KACCtal2b	NI-HG-NI-NI-NI-NN-HD-NS-NN-NS-NN-HD-NN-NI-HD-NN-NI-NG-HD-NG	Osativa_LOC_Os08g29230	12.436	-strand	-230	749	770	TATAAAGCACACCAACAAAAT	38	Chr8	1	17920019	17924524	retrotransposon protein, putative, unclassified
>KACCtal2b	NI-HG-NI-NI-NI-NN-HD-NS-NN-NS-NN-HD-NN-NI-HD-NN-NI-NG-HD-NG	Osativa_LOC_Os10g22430	12.397	-strand	-659	320	341	TATACAAAAGAACCACAATAT	39	Chr10	-1	11605114	11609036	gibberellin response modulator protein, putative, expressed
>KACCtal2b	NI-HG-NI-NI-NI-NN-HD-NS-NN-NS-NN-HD-NN-NI-HD-NN-NI-NG-HD-NG	Osativa_LOC_Os01g49930	12.38	-strand	-208	771	792	CATAACACTGTACAAAAATCT	40	Chr1	-1	28675508	28680156	expressed protein
>KACCtal2b	NI-HG-NI-NI-NI-NN-HD-NS-NN-NS-NN-HD-NN-NI-HD-NN-NI-NG-HD-NG	Osativa_LOC_Os07g01500	12.35	-strand	-874	105	126	TCTAAACCCACACAAAAATCT	41	Chr7	1	313665	319435	retrotransposon protein, putative, unclassified, expressed
>KACCtal2b	NI-HG-NI-NI-NI-NN-HD-NS-NN-NS-NN-HD-NN-NI-HD-NN-NI-NG-HD-NG	Osativa_LOC_Os06g01800	12.35	-strand	-433	546	567	TATAAACACATGCAACAACCT	42	Chr6	-1	461137	465799	expressed protein
>KACCtal2b	NI-HG-NI-NI-NI-NN-HD-NS-NN-NS-NN-HD-NN-NI-HD-NN-NI-NG-HD-NG	Osativa_LOC_Os03g29150	12.331	-strand	-636	343	364	tgtaaagcaggaaaaaaatct	43	Chr3	1	16551354	16561073	NAD dependent epimerase/dehydratase family protein, putative, expressed
>KACCtal2b	NI-HG-NI-NI-NI-NN-HD-NS-NN-NS-NN-HD-NN-NI-HD-NN-NI-NG-HD-NG	Osativa_LOC_Os11g38610	12.331	+strand	-629	371	392	TATAAAACAGGACAAAGACTT	44	Chr11	1	22876399	22884547	expressed protein
>KACCtal2b	NI-HG-NI-NI-NI-NN-HD-NS-NN-NS-NN-HD-NN-NI-HD-NN-NI-NG-HD-NG	Osativa_LOC_Os04g26620	12.303	-strand	-521	458	479	TGGAAAACGAAGCGACAATCT	45	Chr4	-1	15527061	15527534	expressed protein
>KACCtal2b	NI-HG-NI-NI-NI-NN-HD-NS-NN-NS-NN-HD-NN-NI-HD-NN-NI-NG-HD-NG	Osativa_LOC_Os03g60720	12.303	-strand	-653	326	347	CAAACACCAACACGACAATCT	46	Chr3	-1	34508262	34511279	expansin precursor, putative, expressed
>KACCtal2b	NI-HG-NI-NI-NI-NN-HD-NS-NN-NS-NN-HD-NN-NI-HD-NN-NI-NG-HD-NG	Osativa_LOC_Os09g32050	12.303	-strand	-54	925	946	CAAAAAACCAAACCCCGATCT	47	Chr9	-1	19125390	19129934	chaperone protein dnaJ 10, putative, expressed
>KACCtal2b	NI-HG-NI-NI-NI-NN-HD-NS-NN-NS-NN-HD-NN-NI-HD-NN-NI-NG-HD-NG	Osativa_LOC_Os03g37580	12.302	-strand	-291	688	709	TATACAGCAAAACGACGAGCC	48	Chr3	-1	20842174	20846882	modifier of rudimentary protein, expressed
>KACCtal2b	NI-HG-NI-NI-NI-NN-HD-NS-NN-NS-NN-HD-NN-NI-HD-NN-NI-NG-HD-NG	Osativa_LOC_Os10g37530	12.301	-strand	-959	20	41	tataaaGACAACCGAACATCT	49	Chr10	-1	20095489	20096519	mitochondrial import inner membrane translocase subunit Tim17, putative, expressed
>KACCtal2b	NI-HG-NI-NI-NI-NN-HD-NS-NN-NS-NN-HD-NN-NI-HD-NN-NI-NG-HD-NG	Osativa_LOC_Os02g34990	12.216	-strand	-530	449	470	CATAAAAAAAGGCAACCAACT	50	Chr2	1	20989673	20994251	ACT domain containing protein, putative, expressed
>KACCtal2b	NI-HG-NI-NI-NI-NN-HD-NS-NN-NS-NN-HD-NN-NI-HD-NN-NI-NG-HD-NG	Osativa_LOC_Os08g27340	12.208	-strand	-96	883	904	cataaagcggcgcggcaaccc	51	Chr8	1	16687912	16690989	retrotransposon protein, putative, unclassified, expressed
>KACCtal2b	NI-HG-NI-NI-NI-NN-HD-NS-NN-NS-NN-HD-NN-NI-HD-NN-NI-NG-HD-NG	Osativa_LOC_Os07g06860	12.196	+strand	-414	586	607	TATACAGTAACGAAACGATCT	52	Chr7	-1	3351132	3352672	gibberellin receptor GID1L2, putative, expressed
>KACCtal2b	NI-HG-NI-NI-NI-NN-HD-NS-NN-NS-NN-HD-NN-NI-HD-NN-NI-NG-HD-NG	Osativa_LOC_Os05g39400	12.187	-strand	-585	394	415	TATAACCCGCAGCAATAATCT	53	Chr5	1	23111297	23112760	expressed protein
>KACCtal2b	NI-HG-NI-NI-NI-NN-HD-NS-NN-NS-NN-HD-NN-NI-HD-NN-NI-NG-HD-NG	Osativa_LOC_Os05g39390	12.187	+strand	-892	108	129	TATAACCCGCAGCAATAATCT	54	Chr5	-1	23104197	23109898	outer membrane protein, OMP85 family protein, expressed
>KACCtal2b	NI-HG-NI-NI-NI-NN-HD-NS-NN-NS-NN-HD-NN-NI-HD-NN-NI-NG-HD-NG	Osativa_LOC_Os08g11680	12.168	+strand	-504	496	517	tatgaaatagcgcgacgacct	55	Chr8	-1	6847069	6848055	transposon protein, putative, CACTA, En/Spm sub-class
>KACCtal2b	NI-HG-NI-NI-NI-NN-HD-NS-NN-NS-NN-HD-NN-NI-HD-NN-NI-NG-HD-NG	Osativa_LOC_Os09g16120	12.147	+strand	-259	741	762	tatcaaacaaaaccacacact	56	Chr9	1	9834419	9835695	hypothetical protein
>KACCtal2b	NI-HG-NI-NI-NI-NN-HD-NS-NN-NS-NN-HD-NN-NI-HD-NN-NI-NG-HD-NG	Osativa_LOC_Os06g42720	12.147	-strand	-602	377	398	CCCCAAGAAAAGCAACGATCT	57	Chr6	1	25690097	25693908	amino acid transporter, putative, expressed
>KACCtal2b	NI-HG-NI-NI-NI-NN-HD-NS-NN-NS-NN-HD-NN-NI-HD-NN-NI-NG-HD-NG	Osativa_LOC_Os06g39140	12.137	+strand	-452	548	569	TAAAAAAAAAAAAAACAATCT	58	Chr6	-1	23241294	23243266	hemoglobin-like protein HbO, putative, expressed
>KACCtal2b	NI-HG-NI-NI-NI-NN-HD-NS-NN-NS-NN-HD-NN-NI-HD-NN-NI-NG-HD-NG	Osativa_LOC_Os01g58459	12.13	+strand	-604	396	417	CACAAAACTGCACAACGATTT	59	Chr1	1	33790290	33794100	expressed protein
>KACCtal2b	NI-HG-NI-NI-NI-NN-HD-NS-NN-NS-NN-HD-NN-NI-HD-NN-NI-NG-HD-NG	Osativa_LOC_Os08g26740	12.119	+strand	-928	72	93	taacgagcaaaccgacgatct	60	Chr8	1	16263927	16267495	retrotransposon protein, putative, Ty3-gypsy subclass, expressed
>KACCtal2b	NI-HG-NI-NI-NI-NN-HD-NS-NN-NS-NN-HD-NN-NI-HD-NN-NI-NG-HD-NG	Osativa_LOC_Os12g41634	12.109	-strand	-873	106	127	TATAAAACGGAGAGATAATAT	61	Chr12	1	25763614	25763850	expressed protein
>KACCtal2b	NI-HG-NI-NI-NI-NN-HD-NS-NN-NS-NN-HD-NN-NI-HD-NN-NI-NG-HD-NG	Osativa_LOC_Os11g31100	12.108	+strand	-675	325	346	TCTAAAGAAGAGAAAAGATCT	62	Chr11	-1	18096831	18102879	gibberellin response modulator protein, putative, expressed
>KACCtal2b	NI-HG-NI-NI-NI-NN-HD-NS-NN-NS-NN-HD-NN-NI-HD-NN-NI-NG-HD-NG	Osativa_LOC_Os11g14520	12.081	-strand	-741	238	259	TAAAACACGAAGCGACAATCA	63	Chr11	-1	8154750	8158255	expressed protein
>KACCtal2b	NI-HG-NI-NI-NI-NN-HD-NS-NN-NS-NN-HD-NN-NI-HD-NN-NI-NG-HD-NG	Osativa_LOC_Os06g43810	12.071	+strand	-91	909	930	CCCAAACCAAAACCACCATCT	64	Chr6	1	26384994	26385659	expressed protein
>KACCtal2b	NI-HG-NI-NI-NI-NN-HD-NS-NN-NS-NN-HD-NN-NI-HD-NN-NI-NG-HD-NG	Osativa_LOC_Os08g33900	12.053	+strand	-393	607	628	CATCAAACCCGACGACGATCA	65	Chr8	1	21208680	21211470	CAAX amino terminal protease family protein, putative, expressed
>KACCtal2b	NI-HG-NI-NI-NI-NN-HD-NS-NN-NS-NN-HD-NN-NI-HD-NN-NI-NG-HD-NG	Osativa_LOC_Os01g61570	12.052	+strand	-74	926	947	TATAAACACGAGCGACCAACT	66	Chr1	1	35605705	35607916	GDSL-like lipase/acylhydrolase, putative, expressed
>KACCtal2b	NI-HG-NI-NI-NI-NN-HD-NS-NN-NS-NN-HD-NN-NI-HD-NN-NI-NG-HD-NG	Osativa_LOC_Os06g51029	12.052	+strand	-133	867	888	TATGACCCCAAACCACAATCT	67	Chr6	-1	30875125	30877993	OsFtsH1 FtsH protease, homologue of AtFtsH1/5, expressed
>KACCtal2b	NI-HG-NI-NI-NI-NN-HD-NS-NN-NS-NN-HD-NN-NI-HD-NN-NI-NG-HD-NG	Osativa_LOC_Os02g32850	12.043	-strand	-12	967	988	CATAAAATAGTGCGACAATTT	68	Chr2	1	19503500	19504343	expressed protein
>KACCtal2b	NI-HG-NI-NI-NI-NN-HD-NS-NN-NS-NN-HD-NN-NI-HD-NN-NI-NG-HD-NG	Osativa_LOC_Os02g42540	12.033	+strand	-499	501	522	tacaacgccgcacgacgattt	69	Chr2	1	25576772	25579174	expressed protein
>KACCtal2b	NI-HG-NI-NI-NI-NN-HD-NS-NN-NS-NN-HD-NN-NI-HD-NN-NI-NG-HD-NG	Osativa_LOC_Os05g16490	12.012	+strand	-260	740	761	TATAAAACCAAGCCACACTAC	70	Chr5	-1	9357431	9359311	expressed protein
>KACCtal2b	NI-HG-NI-NI-NI-NN-HD-NS-NN-NS-NN-HD-NN-NI-HD-NN-NI-NG-HD-NG	Osativa_LOC_Os02g03190	12.003	+strand	-84	916	937	TATAAAGCACACCTACGACCT	71	Chr2	1	1262119	1262364	inhibitor I family protein, putative, expressed
>KACCtal2b	NI-HG-NI-NI-NI-NN-HD-NS-NN-NS-NN-HD-NN-NI-HD-NN-NI-NG-HD-NG	Osativa_LOC_Os11g12770	12.003	+strand	-91	909	930	TATAAACCGCAGCCAAAATCC	72	Chr11	1	7229133	7234243	transposon protein, putative, CACTA, En/Spm sub-class, expressed
>KACCtal2b	NI-HG-NI-NI-NI-NN-HD-NS-NN-NS-NN-HD-NN-NI-HD-NN-NI-NG-HD-NG	Osativa_LOC_Os04g57680	12.002	+strand	-796	204	225	TATCAAACTAAAAAAAAATCT	73	Chr4	1	34338474	34341913	expressed protein
>KACCtal2b	NI-HG-NI-NI-NI-NN-HD-NS-NN-NS-NN-HD-NN-NI-HD-NN-NI-NG-HD-NG	Osativa_LOC_Os05g39580	11.993	+strand	-843	157	178	CATAAACAAGAGCAAAAACCT	74	Chr5	-1	23239202	23240677	bet v I allergen family protein, putative, expressed
>KACCtal2b	NI-HG-NI-NI-NI-NN-HD-NS-NN-NS-NN-HD-NN-NI-HD-NN-NI-NG-HD-NG	Osativa_LOC_Os02g13520	11.964	+strand	-651	349	370	TCTAAAGCAAAACCACCACAT	75	Chr2	-1	7245015	7248672	OsIAA7 - Auxin-responsive Aux/IAA gene family member, expressed
>KACCtal2b	NI-HG-NI-NI-NI-NN-HD-NS-NN-NS-NN-HD-NN-NI-HD-NN-NI-NG-HD-NG	Osativa_LOC_Os03g62040	11.926	-strand	-909	70	91	TATAAAGCAAAGCAGACATAT	76	Chr3	1	35150338	35153150	retrotransposon protein, putative, unclassified, expressed
>KACCtal2b	NI-HG-NI-NI-NI-NN-HD-NS-NN-NS-NN-HD-NN-NI-HD-NN-NI-NG-HD-NG	Osativa_LOC_Os02g30390	11.926	-strand	-772	207	228	tataaaaaggaacaaccacat	77	Chr2	-1	18098886	18102451	transposon protein, putative, CACTA, En/Spm sub-class, expressed
>KACCtal2b	NI-HG-NI-NI-NI-NN-HD-NS-NN-NS-NN-HD-NN-NI-HD-NN-NI-NG-HD-NG	Osativa_LOC_Os11g39060	11.926	+strand	-147	853	874	TATCAATCAAAGAGACAATCT	78	Chr11	-1	23252864	23253271	expressed protein
>KACCtal2b	NI-HG-NI-NI-NI-NN-HD-NS-NN-NS-NN-HD-NN-NI-HD-NN-NI-NG-HD-NG	Osativa_LOC_Os02g57730	11.896	+strand	-569	431	452	TACAACGCAGAAACCCGATCT	79	Chr2	-1	35351941	35353706	hypothetical protein
>KACCtal2b	NI-HG-NI-NI-NI-NN-HD-NS-NN-NS-NN-HD-NN-NI-HD-NN-NI-NG-HD-NG	Osativa_LOC_Os01g52170	11.888	+strand	-805	195	216	TATAAAATGAAACAACACTat	80	Chr1	1	30008281	30012094	expressed protein
>KACCtal2b	NI-HG-NI-NI-NI-NN-HD-NS-NN-NS-NN-HD-NN-NI-HD-NN-NI-NG-HD-NG	Osativa_LOC_Os10g01010	11.868	+strand	-232	768	789	tacaccgcagaccgacggtct	81	Chr10	-1	22214	22576	transposon protein, putative, Ac/Ds sub-class, expressed
>KACCtal2b	NI-HG-NI-NI-NI-NN-HD-NS-NN-NS-NN-HD-NN-NI-HD-NN-NI-NG-HD-NG	Osativa_LOC_Os10g21962	11.86	+strand	-836	164	185	CATAAAACTCAGAAACAGTCT	82	Chr10	-1	11339916	11340440	transposon protein, putative, CACTA, En/Spm sub-class, expressed
>KACCtal2b	NI-HG-NI-NI-NI-NN-HD-NS-NN-NS-NN-HD-NN-NI-HD-NN-NI-NG-HD-NG	Osativa_LOC_Os03g22450	11.858	+strand	-808	192	213	TGCAAAGCAAAGCAACAATAC	83	Chr3	-1	12865228	12869292	auxin response factor 75, putative, expressed
>KACCtal2b	NI-HG-NI-NI-NI-NN-HD-NS-NN-NS-NN-HD-NN-NI-HD-NN-NI-NG-HD-NG	Osativa_LOC_Os03g22460	11.858	-strand	-36	943	964	TGCAAAGCAAAGCAACAATAC	84	Chr3	1	12869417	12871374	expressed protein
>KACCtal2b	NI-HG-NI-NI-NI-NN-HD-NS-NN-NS-NN-HD-NN-NI-HD-NN-NI-NG-HD-NG	Osativa_LOC_Os04g57380	11.839	+strand	-830	170	191	tctaaagctataagacactct	85	Chr4	-1	34150894	34152494	acyl-protein thioesterase, putative, expressed
>KACCtal2b	NI-HG-NI-NI-NI-NN-HD-NS-NN-NS-NN-HD-NN-NI-HD-NN-NI-NG-HD-NG	Osativa_LOC_Os03g40780	11.83	+strand	-203	797	818	TACAAGACAAGGCGACAACCC	86	Chr3	-1	22670460	22675791	transport protein-related, putative, expressed
>KACCtal2b	NI-HG-NI-NI-NI-NN-HD-NS-NN-NS-NN-HD-NN-NI-HD-NN-NI-NG-HD-NG	Osativa_LOC_Os04g55210	11.792	+strand	-978	22	43	CCAAAAGCAATGCAACACTCT	87	Chr4	1	32820646	32825432	chloride channel protein, putative, expressed
>KACCtal2b	NI-HG-NI-NI-NI-NN-HD-NS-NN-NS-NN-HD-NN-NI-HD-NN-NI-NG-HD-NG	Osativa_LOC_Os09g22490	11.792	+strand	-139	861	882	CACAAAACAACGAAGCGATCT	88	Chr9	1	13569372	13569599	expressed protein
>KACCtal2b	NI-HG-NI-NI-NI-NN-HD-NS-NN-NS-NN-HD-NN-NI-HD-NN-NI-NG-HD-NG	Osativa_LOC_Os03g37970	11.763	-strand	-81	898	919	TATACAGCGGCGAGACCATAT	89	Chr3	-1	21086229	21088565	ribosomal protein L13, putative, expressed
>KACCtal2b	NI-HG-NI-NI-NI-NN-HD-NS-NN-NS-NN-HD-NN-NI-HD-NN-NI-NG-HD-NG	Osativa_LOC_Os05g14060	11.763	-strand	-808	171	192	tacaaagaggtgccacactct	90	Chr5	1	7855983	7858744	retrotransposon protein, putative, unclassified, expressed
>KACCtal2b	NI-HG-NI-NI-NI-NN-HD-NS-NN-NS-NN-HD-NN-NI-HD-NN-NI-NG-HD-NG	Osativa_LOC_Os06g40500	11.753	+strand	-161	839	860	TATAAAACCAAACAAAAAACC	91	Chr6	1	24139349	24142390	expressed protein
>KACCtal2b	NI-HG-NI-NI-NI-NN-HD-NS-NN-NS-NN-HD-NN-NI-HD-NN-NI-NG-HD-NG	Osativa_LOC_Os03g22330	11.753	-strand	-276	703	724	TATCAAACAATGCGAAAATTT	92	Chr3	1	12794504	12797944	blue-light photoreceptor PHR2, putative, expressed
>KACCtal2b	NI-HG-NI-NI-NI-NN-HD-NS-NN-NS-NN-HD-NN-NI-HD-NN-NI-NG-HD-NG	Osativa_LOC_Os01g59710	11.725	-strand	-142	837	858	TAAACGACCAAACGACAATCT	93	Chr1	1	34545973	34547639	expressed protein
>KACCtal2b	NI-HG-NI-NI-NI-NN-HD-NS-NN-NS-NN-HD-NN-NI-HD-NN-NI-NG-HD-NG	Osativa_LOC_Os03g55890	11.714	-strand	-447	532	553	TATACAGCACAGCCACAACCA	94	Chr3	-1	31825506	31829685	ternary complex factor MIP1, putative, expressed
>KACCtal2b	NI-HG-NI-NI-NI-NN-HD-NS-NN-NS-NN-HD-NN-NI-HD-NN-NI-NG-HD-NG	Osativa_LOC_Os03g39850	11.704	+strand	-39	961	982	TACAAAACAAGAACACAATAT	95	Chr3	-1	22160246	22161494	glutathione S-transferase, putative, expressed
>KACCtal2b	NI-HG-NI-NI-NI-NN-HD-NS-NN-NS-NN-HD-NN-NI-HD-NN-NI-NG-HD-NG	Osativa_LOC_Os05g19570	11.704	+strand	-72	928	949	CACAACACAAAACGAAAACCT	96	Chr5	-1	11393114	11394900	expansin precursor, putative, expressed
>KACCtal2b	NI-HG-NI-NI-NI-NN-HD-NS-NN-NS-NN-HD-NN-NI-HD-NN-NI-NG-HD-NG	Osativa_LOC_Os08g41550	11.697	-strand	-490	489	510	CACAAAACCACGCCACGAACT	97	Chr8	-1	26245378	26250946	ubiquitin carboxyl-terminal hydrolase, putative, expressed
>KACCtal2b	NI-HG-NI-NI-NI-NN-HD-NS-NN-NS-NN-HD-NN-NI-HD-NN-NI-NG-HD-NG	Osativa_LOC_Os04g57640	11.686	-strand	-916	63	84	TACCAACCAGGCCGACGGTCT	98	Chr4	-1	34314086	34320150	RCD1, putative, expressed
>KACCtal2b	NI-HG-NI-NI-NI-NN-HD-NS-NN-NS-NN-HD-NN-NI-HD-NN-NI-NG-HD-NG	Osativa_LOC_Os10g38640	11.677	-strand	-622	357	378	CACAAAACGGAGCGGCAATTT	99	Chr10	1	20603760	20604590	glutathione S-transferase, putative, expressed
>KACCtal2b	NI-HG-NI-NI-NI-NN-HD-NS-NN-NS-NN-HD-NN-NI-HD-NN-NI-NG-HD-NG	Osativa_LOC_Os09g25860	11.676	-strand	-880	99	120	TATCAAGCAAAATGGCCATCT	100	Chr9	-1	15498415	15506058	expressed protein
>KACCtal2b	NI-HG-NI-NI-NI-NN-HD-NS-NN-NS-NN-HD-NN-NI-HD-NN-NI-NG-HD-NG	Osativa_LOC_Os08g27040	11.676	-strand	-639	340	361	TCCAAAACACGACAACAAACT	101	Chr8	-1	16519419	16523966	lipid phosphatase protein, putative, expressed
>KACCtal2b	NI-HG-NI-NI-NI-NN-HD-NS-NN-NS-NN-HD-NN-NI-HD-NN-NI-NG-HD-NG	Osativa_LOC_Os03g63400	11.676	-strand	-1	978	999	TGCAAAACGAACCGAAAATCT	102	Chr3	1	35822112	35824358	transcription factor BTF3, putative, expressed
>KACCtal2b	NI-HG-NI-NI-NI-NN-HD-NS-NN-NS-NN-HD-NN-NI-HD-NN-NI-NG-HD-NG	Osativa_LOC_Os09g25865	11.676	+strand	-394	606	627	TATCAAGCAAAATGGCCATCT	103	Chr9	1	15502457	15508094	expressed protein
>KACCtal2b	NI-HG-NI-NI-NI-NN-HD-NS-NN-NS-NN-HD-NN-NI-HD-NN-NI-NG-HD-NG	Osativa_LOC_Os06g28330	11.676	-strand	-892	87	108	CCTCAAGCAAGGAGACAACCT	104	Chr6	1	16094761	16099125	retrotransposon protein, putative, unclassified, expressed
>KACCtal2b	NI-HG-NI-NI-NI-NN-HD-NS-NN-NS-NN-HD-NN-NI-HD-NN-NI-NG-HD-NG	Osativa_LOC_Os12g05680	11.676	+strand	-223	777	798	TATCACAAGAGACCACAATCT	105	Chr12	-1	2605715	2612490	transcription factor, putative, expressed
>KACCtal2b	NI-HG-NI-NI-NI-NN-HD-NS-NN-NS-NN-HD-NN-NI-HD-NN-NI-NG-HD-NG	Osativa_LOC_Os03g14654	11.648	-strand	-872	107	128	CCTGaacccaagcaaccatct	106	Chr3	-1	7965164	7966101	LTPL108 - Protease inhibitor/seed storage/LTP family protein precursor, expressed
>KACCtal2b	NI-HG-NI-NI-NI-NN-HD-NS-NN-NS-NN-HD-NN-NI-HD-NN-NI-NG-HD-NG	Osativa_LOC_Os02g42374	11.648	+strand	-449	551	572	CCTGAACCACTGCGACAATCT	107	Chr2	1	25491956	25494117	e2f-associated phosphoprotein, putative, expressed
>KACCtal2b	NI-HG-NI-NI-NI-NN-HD-NS-NN-NS-NN-HD-NN-NI-HD-NN-NI-NG-HD-NG	Osativa_LOC_Os11g27150	11.648	+strand	-600	400	421	catgaaacagcaccaccacct	108	Chr11	1	15619373	15622934	retrotransposon protein, putative, unclassified, expressed
>KACCtal2b	NI-HG-NI-NI-NI-NN-HD-NS-NN-NS-NN-HD-NN-NI-HD-NN-NI-NG-HD-NG	Osativa_LOC_Os11g41610	11.646	+strand	-118	882	903	TATAAACCTCACCACCAATCC	109	Chr11	1	24973759	24975050	40S ribosomal protein S29, putative, expressed
>KACCtal2b	NI-HG-NI-NI-NI-NN-HD-NS-NN-NS-NN-HD-NN-NI-HD-NN-NI-NG-HD-NG	Osativa_LOC_Os09g04690	11.638	+strand	-79	921	942	cataaaacaccacaacaaaat	110	Chr9	-1	2497167	2497809	expressed protein
>KACCtal2b	NI-HG-NI-NI-NI-NN-HD-NS-NN-NS-NN-HD-NN-NI-HD-NN-NI-NG-HD-NG	Osativa_LOC_Os07g07170	11.637	+strand	-787	213	234	TCCAAAACAGAACAAAAGTCT	111	Chr7	1	3547501	3548592	plastocyanin-like domain containing protein, putative, expressed
>KACCtal2b	NI-HG-NI-NI-NI-NN-HD-NS-NN-NS-NN-HD-NN-NI-HD-NN-NI-NG-HD-NG	Osativa_LOC_Os03g29230	11.619	-strand	-692	287	308	TATGAAACTATACAACAATCA	112	Chr3	-1	16624579	16624920	retrotransposon protein, putative, unclassified
>KACCtal2b	NI-HG-NI-NI-NI-NN-HD-NS-NN-NS-NN-HD-NN-NI-HD-NN-NI-NG-HD-NG	Osativa_LOC_Os08g42800	11.608	+strand	-168	832	853	TATAGAGCAGAGCACCAACCA	113	Chr8	-1	27072335	27072575	expressed protein
>KACCtal2b	NI-HG-NI-NI-NI-NN-HD-NS-NN-NS-NN-HD-NN-NI-HD-NN-NI-NG-HD-NG	Osativa_LOC_Os02g34640	11.608	+strand	-190	810	831	CCCAAAGCCAACAAACGATCT	114	Chr2	1	20776247	20777086	expressed protein
>KACCtal2b	NI-HG-NI-NI-NI-NN-HD-NS-NN-NS-NN-HD-NN-NI-HD-NN-NI-NG-HD-NG	Osativa_LOC_Os04g01354	11.58	-strand	-515	464	485	TAAAAACCCCAGCGGCAATCT	115	Chr4	-1	258818	263006	chalcone synthase, putative, expressed
>KACCtal2b	NI-HG-NI-NI-NI-NN-HD-NS-NN-NS-NN-HD-NN-NI-HD-NN-NI-NG-HD-NG	Osativa_LOC_Os12g43880	11.571	-strand	-307	672	693	CATAAAGATGAGAGACGAACT	116	Chr12	1	27243660	27246147	DNA binding protein, putative, expressed
>KACCtal2b	NI-HG-NI-NI-NI-NN-HD-NS-NN-NS-NN-HD-NN-NI-HD-NN-NI-NG-HD-NG	Osativa_LOC_Os03g14990	11.56	+strand	-28	972	993	CACCAACCAAACCAACAACCT	117	Chr3	-1	8177749	8181743	chorismate synthase 2, chloroplast precursor, putative, expressed
>KACCtal2b	NI-HG-NI-NI-NI-NN-HD-NS-NN-NS-NN-HD-NN-NI-HD-NN-NI-NG-HD-NG	Osativa_LOC_Os11g04060	11.559	-strand	-847	132	153	tataaaaataaaaaaaaatCT	118	Chr11	-1	1641192	1645544	major facilitator superfamily antiporter, putative, expressed
>KACCtal2b	NI-HG-NI-NI-NI-NN-HD-NS-NN-NS-NN-HD-NN-NI-HD-NN-NI-NG-HD-NG	Osativa_LOC_Os07g44850	11.55	+strand	-766	234	255	CATCAACAAAAACAAAAATCT	119	Chr7	1	26780049	26781507	gibberellin receptor GID1L2, putative, expressed
>KACCtal2b	NI-HG-NI-NI-NI-NN-HD-NS-NN-NS-NN-HD-NN-NI-HD-NN-NI-NG-HD-NG	Osativa_LOC_Os07g44840	11.55	-strand	-715	264	285	CATCAACAAAAACAAAAATCT	120	Chr7	-1	26775249	26778679	bacterial transferase hexapeptide domain containing protein, expressed
>KACCtal2b	NI-HG-NI-NI-NI-NN-HD-NS-NN-NS-NN-HD-NN-NI-HD-NN-NI-NG-HD-NG	Osativa_LOC_Os01g58970	11.541	+strand	-85	915	936	TATAAAGCAGCCAAGCAATCC	121	Chr1	1	34089461	34091401	cytochrome P450, putative, expressed
>KACCtal2b	NI-HG-NI-NI-NI-NN-HD-NS-NN-NS-NN-HD-NN-NI-HD-NN-NI-NG-HD-NG	Osativa_LOC_Os05g48290	11.541	+strand	-783	217	238	TATAGAACAGCCAAACGCTCT	122	Chr5	1	27683922	27688470	T-complex protein, putative, expressed
>KACCtal2b	NI-HG-NI-NI-NI-NN-HD-NS-NN-NS-NN-HD-NN-NI-HD-NN-NI-NG-HD-NG	Osativa_LOC_Os03g56900	11.541	-strand	-958	21	42	TAAAAAACCAAACCACGCCCT	123	Chr3	-1	32401938	32404752	reticulon domain containing protein, putative, expressed
>KACCtal2b	NI-HG-NI-NI-NI-NN-HD-NS-NN-NS-NN-HD-NN-NI-HD-NN-NI-NG-HD-NG	Osativa_LOC_Os01g02690	11.531	+strand	-368	632	653	tatagaaaaatacgacaatat	124	Chr1	1	915639	919674	resistance-related receptor-like kinase, putative, expressed
>KACCtal2b	NI-HG-NI-NI-NI-NN-HD-NS-NN-NS-NN-HD-NN-NI-HD-NN-NI-NG-HD-NG	Osativa_LOC_Os02g37880	11.522	-strand	-826	153	174	CACCAAACAAAACAACCAACT	125	Chr2	1	22892512	22897444	cyclin G-associated kinase, putative, expressed
>KACCtal2b	NI-HG-NI-NI-NI-NN-HD-NS-NN-NS-NN-HD-NN-NI-HD-NN-NI-NG-HD-NG	Osativa_LOC_Os04g54940	11.503	-strand	-477	502	523	TATGACGCGGGCCCACCATCT	126	Chr4	1	32684545	32687622	ATEB1A-like microtubule associated protein, putative, expressed
>KACCtal2b	NI-HG-NI-NI-NI-NN-HD-NS-NN-NS-NN-HD-NN-NI-HD-NN-NI-NG-HD-NG	Osativa_LOC_Os11g03440	11.503	+strand	-437	563	584	TATACAGAGATACAACAGTCT	127	Chr11	-1	1317226	1318705	myb-like DNA-binding domain containing protein, putative, expressed
>KACCtal2b	NI-HG-NI-NI-NI-NN-HD-NS-NN-NS-NN-HD-NN-NI-HD-NN-NI-NG-HD-NG	Osativa_LOC_Os04g32140	11.502	-strand	-376	603	624	TCTACAACAGTACAACGACAT	128	Chr4	-1	19280319	19281434	microneme protein Sm70, putative, expressed
>KACCtal2b	NI-HG-NI-NI-NI-NN-HD-NS-NN-NS-NN-HD-NN-NI-HD-NN-NI-NG-HD-NG	Osativa_LOC_Os12g29605	11.494	+strand	-216	784	805	CGTCAACCAGGACAACAACCT	129	Chr12	-1	17660935	17661361	expressed protein
>KACCtal2b	NI-HG-NI-NI-NI-NN-HD-NS-NN-NS-NN-HD-NN-NI-HD-NN-NI-NG-HD-NG	Osativa_LOC_Os05g34550	11.494	+strand	-145	855	876	CAAAAGGCAAAGCCACGCTCT	130	Chr5	-1	20484912	20490183	MLO domain containing protein, putative, expressed
>KACCtal2b	NI-HG-NI-NI-NI-NN-HD-NS-NN-NS-NN-HD-NN-NI-HD-NN-NI-NG-HD-NG	Osativa_LOC_Os01g37500	11.492	+strand	-773	227	248	CACCAAGCACAGAGACGACCT	131	Chr1	1	20952086	20953296	expressed protein
>KACCtal2b	NI-HG-NI-NI-NI-NN-HD-NS-NN-NS-NN-HD-NN-NI-HD-NN-NI-NG-HD-NG	Osativa_LOC_Os03g37490	11.492	+strand	-89	911	932	CCCCACACACAGCAACGATCT	132	Chr3	-1	20793053	20799805	MATE efflux family protein, putative, expressed
>KACCtal2b	NI-HG-NI-NI-NI-NN-HD-NS-NN-NS-NN-HD-NN-NI-HD-NN-NI-NG-HD-NG	Osativa_LOC_Os03g57720	11.484	-strand	-474	505	526	CATGAAAAGGAACAACAATAT	133	Chr3	-1	32897405	32898513	aldehyde oxidase 2, putative, expressed
>KACCtal2b	NI-HG-NI-NI-NI-NN-HD-NS-NN-NS-NN-HD-NN-NI-HD-NN-NI-NG-HD-NG	Osativa_LOC_Os05g43840	11.484	+strand	-659	341	362	CAAAAAACAAAACAaaggtct	134	Chr5	1	25489315	25491603	CAMK_KIN1/SNF1/Nim1_like.25 - CAMK includes calcium/calmodulin depedent protein kinases, expressed
>KACCtal2b	NI-HG-NI-NI-NI-NN-HD-NS-NN-NS-NN-HD-NN-NI-HD-NN-NI-NG-HD-NG	Osativa_LOC_Os06g45420	11.482	+strand	-567	433	454	tataaaacagaaccaaaataa	135	Chr6	1	27462105	27463014	expressed protein
>KACCtal2b	NI-HG-NI-NI-NI-NN-HD-NS-NN-NS-NN-HD-NN-NI-HD-NN-NI-NG-HD-NG	Osativa_LOC_Os05g11970	11.474	-strand	-699	280	301	TGCCCAGCAGCACAACAATCT	136	Chr5	1	6838793	6842750	GDSL-like lipase/acylhydrolase, putative, expressed
>KACCtal2b	NI-HG-NI-NI-NI-NN-HD-NS-NN-NS-NN-HD-NN-NI-HD-NN-NI-NG-HD-NG	Osativa_LOC_Os11g40315	11.474	+strand	-340	660	681	TGCCCAGCAGCACAACAATCT	137	Chr11	-1	24031853	24034690	retrotransposon protein, putative, unclassified, expressed
>KACCtal2b	NI-HG-NI-NI-NI-NN-HD-NS-NN-NS-NN-HD-NN-NI-HD-NN-NI-NG-HD-NG	Osativa_LOC_Os12g27280	11.454	+strand	-986	14	35	TAAAAAACAAAGCAACCAGCT	138	Chr12	-1	16029313	16029667	hypothetical protein
>KACCtal2b	NI-HG-NI-NI-NI-NN-HD-NS-NN-NS-NN-HD-NN-NI-HD-NN-NI-NG-HD-NG	Osativa_LOC_Os02g55570	11.454	+strand	-845	155	176	tatagagcaaaccgacaaaat	139	Chr2	-1	34030829	34034442	shugoshin-1, putative, expressed
>KACCtal2b	NI-HG-NI-NI-NI-NN-HD-NS-NN-NS-NN-HD-NN-NI-HD-NN-NI-NG-HD-NG	Osativa_LOC_Os08g15360	11.454	-strand	-5	974	995	tgtaaaccagaaagacgattt	140	Chr8	1	9358221	9359858	retrotransposon protein, putative, unclassified, expressed
>KACCtal2b	NI-HG-NI-NI-NI-NN-HD-NS-NN-NS-NN-HD-NN-NI-HD-NN-NI-NG-HD-NG	Osativa_LOC_Os11g38230	11.444	+strand	-752	248	269	tataaaacaaaaaaacaaatt	141	Chr11	-1	22654139	22655548	OsFBDUF61 - F-box and DUF domain containing protein, expressed
>KACCtal2b	NI-HG-NI-NI-NI-NN-HD-NS-NN-NS-NN-HD-NN-NI-HD-NN-NI-NG-HD-NG	Osativa_LOC_Os12g42270	11.425	+strand	-592	408	429	TATCAAGCAGAGCAACCAGCC	142	Chr12	-1	26222718	26228766	transposon protein, putative, unclassified, expressed
>KACCtal2b	NI-HG-NI-NI-NI-NN-HD-NS-NN-NS-NN-HD-NN-NI-HD-NN-NI-NG-HD-NG	Osativa_LOC_Os02g22090	11.415	+strand	-254	746	767	TCTAAAGCAAAACAAAAATCG	143	Chr2	1	13144846	13149939	pattern formation protein EMB30, putative, expressed
>KACCtal2b	NI-HG-NI-NI-NI-NN-HD-NS-NN-NS-NN-HD-NN-NI-HD-NN-NI-NG-HD-NG	Osativa_LOC_Os02g55180	11.415	-strand	-960	19	40	TCTGAAGAAAAGAAACAATCT	144	Chr2	1	33797366	33803864	ubiquitin carboxyl-terminal hydrolase domain containing protein, expressed
>KACCtal2b	NI-HG-NI-NI-NI-NN-HD-NS-NN-NS-NN-HD-NN-NI-HD-NN-NI-NG-HD-NG	Osativa_LOC_Os03g31640	11.406	+strand	-99	901	922	tccaaagccccacgaaaatct	145	Chr3	1	18067128	18070044	retrotransposon protein, putative, unclassified, expressed
>KACCtal2b	NI-HG-NI-NI-NI-NN-HD-NS-NN-NS-NN-HD-NN-NI-HD-NN-NI-NG-HD-NG	Osativa_LOC_Os06g48520	11.388	-strand	-190	789	810	cataaacatgggcaatgatct	146	Chr6	-1	29352930	29356136	disease resistance protein RPM1, putative, expressed
>KACCtal2b	NI-HG-NI-NI-NI-NN-HD-NS-NN-NS-NN-HD-NN-NI-HD-NN-NI-NG-HD-NG	Osativa_LOC_Os06g31120	11.388	+strand	-166	834	855	CATAAAGCGTCGAAACAATCT	147	Chr6	1	18089460	18091300	retrotransposon protein, putative, unclassified, expressed
>KACCtal2b	NI-HG-NI-NI-NI-NN-HD-NS-NN-NS-NN-HD-NN-NI-HD-NN-NI-NG-HD-NG	Osativa_LOC_Os02g53810	11.387	-strand	-538	441	462	CACCAAAACAAACCACGATCT	148	Chr2	1	32957419	32961390	expressed protein
>KACCtal2b	NI-HG-NI-NI-NI-NN-HD-NS-NN-NS-NN-HD-NN-NI-HD-NN-NI-NG-HD-NG	Osativa_LOC_Os09g37452	11.387	-strand	-480	499	520	TGTAAAGCAGAGAAACGAACC	149	Chr9	-1	21598530	21598726	OsSAUR50 - Auxin-responsive SAUR gene family member
>KACCtal2b	NI-HG-NI-NI-NI-NN-HD-NS-NN-NS-NN-HD-NN-NI-HD-NN-NI-NG-HD-NG	Osativa_LOC_Os09g37460	11.387	+strand	-546	454	475	TGTAAAGCAGAGAAACGAACC	150	Chr9	1	21599723	21600187	OsSAUR51 - Auxin-responsive SAUR gene family member, expressed
>KACCtal2b	NI-HG-NI-NI-NI-NN-HD-NS-NN-NS-NN-HD-NN-NI-HD-NN-NI-NG-HD-NG	Osativa_LOC_Os11g04030	11.387	-strand	-290	689	710	CACAAACACAAGAGACGATCT	151	Chr11	-1	1626474	1630253	major facilitator superfamily antiporter, putative, expressed
>KACCtal2b	NI-HG-NI-NI-NI-NN-HD-NS-NN-NS-NN-HD-NN-NI-HD-NN-NI-NG-HD-NG	Osativa_LOC_Os01g71960	11.377	+strand	-501	499	520	cgtcaaccaaaaccaccatct	152	Chr1	1	41691174	41698706	endonuclease, putative, expressed
>KACCtal2b	NI-HG-NI-NI-NI-NN-HD-NS-NN-NS-NN-HD-NN-NI-HD-NN-NI-NG-HD-NG	Osativa_LOC_Os01g71950	11.377	-strand	-653	326	347	cgtcaaccaaaaccaccatct	153	Chr1	-1	41688391	41690156	expressed protein
>KACCtal2b	NI-HG-NI-NI-NI-NN-HD-NS-NN-NS-NN-HD-NN-NI-HD-NN-NI-NG-HD-NG	Osativa_LOC_Os09g20110	11.377	-strand	-266	713	734	catcagccaaaaccaccatct	154	Chr9	-1	12048490	12051268	expressed protein
>KACCtal2b	NI-HG-NI-NI-NI-NN-HD-NS-NN-NS-NN-HD-NN-NI-HD-NN-NI-NG-HD-NG	Osativa_LOC_Os08g20160	11.368	+strand	-329	671	692	TATAAAGACACACGACACACT	155	Chr8	1	12079934	12081609	SWIM zinc finger family protein, putative, expressed
>KACCtal2b	NI-HG-NI-NI-NI-NN-HD-NS-NN-NS-NN-HD-NN-NI-HD-NN-NI-NG-HD-NG	Osativa_LOC_Os07g43860	11.368	+strand	-84	916	937	TACACAACCACACAACAAACT	156	Chr7	1	26225909	26226541	expressed protein
>KACCtal2b	NI-HG-NI-NI-NI-NN-HD-NS-NN-NS-NN-HD-NN-NI-HD-NN-NI-NG-HD-NG	Osativa_LOC_Os06g05910	11.368	-strand	-790	189	210	TATAAAACCGTAAGACAGTCC	157	Chr6	1	2706062	2709710	methyltransferase domain containing protein, expressed
>KACCtal2b	NI-HG-NI-NI-NI-NN-HD-NS-NN-NS-NN-HD-NN-NI-HD-NN-NI-NG-HD-NG	Osativa_LOC_Os05g44540	11.368	-strand	-523	456	477	TATAACACTGTACAACGAGct	158	Chr5	1	25910842	25911890	MrBTB3 - Bric-a-Brac, Tramtrack, Broad Complex BTB domain with Meprin and TRAF Homology MATH-related domain, expressed
>KACCtal2b	NI-HG-NI-NI-NI-NN-HD-NS-NN-NS-NN-HD-NN-NI-HD-NN-NI-NG-HD-NG	Osativa_LOC_Os07g43850	11.368	-strand	-401	578	599	TACACAACCACACAACAAACT	159	Chr7	-1	26224143	26225423	nucleic acid binding protein, putative, expressed
>KACCtal2b	NI-HG-NI-NI-NI-NN-HD-NS-NN-NS-NN-HD-NN-NI-HD-NN-NI-NG-HD-NG	Osativa_LOC_Os04g43350	11.36	-strand	-905	74	95	CATGGAGCGCTACAACGATCT	160	Chr4	1	25637067	25639424	expressed protein
>KACCtal2b	NI-HG-NI-NI-NI-NN-HD-NS-NN-NS-NN-HD-NN-NI-HD-NN-NI-NG-HD-NG	Osativa_LOC_Os05g35910	11.359	-strand	-893	86	107	tataagaccgaccaaccatca	161	Chr5	1	21294947	21295745	expressed protein
>KACCtal2b	NI-HG-NI-NI-NI-NN-HD-NS-NN-NS-NN-HD-NN-NI-HD-NN-NI-NG-HD-NG	Osativa_LOC_Os09g10740	11.357	+strand	-431	569	590	TACACAGCAGTCACACGATCT	162	Chr9	1	5863941	5865175	mitochondrial import inner membrane translocase subunit Tim17, putative, expressed
>KACCtal2b	NI-HG-NI-NI-NI-NN-HD-NS-NN-NS-NN-HD-NN-NI-HD-NN-NI-NG-HD-NG	Osativa_LOC_Os08g34320	11.349	+strand	-852	148	169	CATCGAACAGTACAAAAATCT	163	Chr8	-1	21536987	21543115	expressed protein
>KACCtal2b	NI-HG-NI-NI-NI-NN-HD-NS-NN-NS-NN-HD-NN-NI-HD-NN-NI-NG-HD-NG	Osativa_LOC_Os04g27200	11.319	+strand	-796	204	225	tataaacccgaacaataccct	164	Chr4	-1	16071914	16072288	expressed protein
>KACCtal2b	NI-HG-NI-NI-NI-NN-HD-NS-NN-NS-NN-HD-NN-NI-HD-NN-NI-NG-HD-NG	Osativa_LOC_Os01g09230	11.319	-strand	-772	207	228	TACCAAACCAAACCATGATCT	165	Chr1	1	4650095	4651961	expressed protein
>KACCtal2b	NI-HG-NI-NI-NI-NN-HD-NS-NN-NS-NN-HD-NN-NI-HD-NN-NI-NG-HD-NG	Osativa_LOC_Os04g28150	11.309	+strand	-378	622	643	TATCAAACTAAACAAAAATTT	166	Chr4	1	16624886	16627577	expressed protein
>KACCtal2b	NI-HG-NI-NI-NI-NN-HD-NS-NN-NS-NN-HD-NN-NI-HD-NN-NI-NG-HD-NG	Osativa_LOC_Os08g14770	11.3	-strand	-903	76	97	cataaaccagaaaaccaatca	167	Chr8	-1	8879910	8888141	aminotransferase, putative, expressed
>KACCtal2b	NI-HG-NI-NI-NI-NN-HD-NS-NN-NS-NN-HD-NN-NI-HD-NN-NI-NG-HD-NG	Osativa_LOC_Os08g14780	11.3	+strand	-358	642	663	cataaaccagaaaaccaatca	168	Chr8	1	8889315	8890953	expressed protein
>KACCtal2b	NI-HG-NI-NI-NI-NN-HD-NS-NN-NS-NN-HD-NN-NI-HD-NN-NI-NG-HD-NG	Osativa_LOC_Os07g47100	11.3	+strand	-691	309	330	CACAAACCAAAACAGAAATCT	169	Chr7	1	28164424	28168326	transporter, monovalent cation:proton antiporter-2 family, putative, expressed
>KACCtal2b	NI-HG-NI-NI-NI-NN-HD-NS-NN-NS-NN-HD-NN-NI-HD-NN-NI-NG-HD-NG	Osativa_LOC_Os04g37619	11.291	+strand	-453	547	568	TAAAAACCGGTGCACCGCTCT	170	Chr4	1	22369632	22375538	zeaxanthin epoxidase, chloroplast precursor, putative, expressed
>KACCtal2b	NI-HG-NI-NI-NI-NN-HD-NS-NN-NS-NN-HD-NN-NI-HD-NN-NI-NG-HD-NG	Osativa_LOC_Os04g10740	11.281	+strand	-783	217	238	TAAAAAACCGAGCAATGATAT	171	Chr4	-1	5835158	5839319	retrotransposon protein, putative, unclassified, expressed
>KACCtal2b	NI-HG-NI-NI-NI-NN-HD-NS-NN-NS-NN-HD-NN-NI-HD-NN-NI-NG-HD-NG	Osativa_LOC_Os06g15430	11.272	-strand	-173	806	827	CACCAAATACGACGACGATCT	172	Chr6	-1	8767235	8768349	expressed protein
>KACCtal2b	NI-HG-NI-NI-NI-NN-HD-NS-NN-NS-NN-HD-NN-NI-HD-NN-NI-NG-HD-NG	Osativa_LOC_Os09g32270	11.272	-strand	-637	342	363	CACAAAAAGGGACCACAACCT	173	Chr9	1	19260247	19265674	expressed protein
>KACCtal2b	NI-HG-NI-NI-NI-NN-HD-NS-NN-NS-NN-HD-NN-NI-HD-NN-NI-NG-HD-NG	Osativa_LOC_Os05g07470	11.271	+strand	-87	913	934	TACACAGCACAACTACAATCT	174	Chr5	-1	3981387	3983600	D-mannose binding lectin family protein, expressed
>KACCtal2b	NI-HG-NI-NI-NI-NN-HD-NS-NN-NS-NN-HD-NN-NI-HD-NN-NI-NG-HD-NG	Osativa_LOC_Os10g18700	11.261	+strand	-695	305	326	tataaaacaaacaaacaataa	175	Chr10	1	9501798	9505051	expressed protein
>KACCtal2b	NI-HG-NI-NI-NI-NN-HD-NS-NN-NS-NN-HD-NN-NI-HD-NN-NI-NG-HD-NG	Osativa_LOC_Os11g45740	11.233	+strand	-250	750	771	CACAAAGCAAAGCAAAAGCCT	176	Chr11	-1	27670321	27673334	MYB family transcription factor, putative, expressed
>KACCtal2b	NI-HG-NI-NI-NI-NN-HD-NS-NN-NS-NN-HD-NN-NI-HD-NN-NI-NG-HD-NG	Osativa_LOC_Os08g29050	11.233	+strand	-458	542	563	tataaaacagagcaactattc	177	Chr8	1	17793527	17794254	retrotransposon protein, putative, unclassified
>KACCtal2b	NI-HG-NI-NI-NI-NN-HD-NS-NN-NS-NN-HD-NN-NI-HD-NN-NI-NG-HD-NG	Osativa_LOC_Os07g20390	11.233	+strand	-486	514	535	tataaaacagagcaactattc	178	Chr7	-1	11770711	11772005	retrotransposon, putative, centromere-specific
>KACCtal2b	NI-HG-NI-NI-NI-NN-HD-NS-NN-NS-NN-HD-NN-NI-HD-NN-NI-NG-HD-NG	Osativa_LOC_Os01g31030	11.233	-strand	-789	190	211	tataaaacagagcaactattc	179	Chr1	1	16974780	16975492	retrotransposon, putative, centromere-specific
>KACCtal2b	NI-HG-NI-NI-NI-NN-HD-NS-NN-NS-NN-HD-NN-NI-HD-NN-NI-NG-HD-NG	Osativa_LOC_Os03g23990	11.233	-strand	-779	200	221	CATAGAGAAGAGCGACACTAT	180	Chr3	1	13615039	13617592	retrotransposon protein, putative, unclassified, expressed
>KACCtal2b	NI-HG-NI-NI-NI-NN-HD-NS-NN-NS-NN-HD-NN-NI-HD-NN-NI-NG-HD-NG	Osativa_LOC_Os11g18480	11.233	+strand	-439	561	582	tataaaacagagcaactattc	181	Chr11	-1	10419834	10421959	retrotransposon protein, putative, unclassified, expressed
>KACCtal2b	NI-HG-NI-NI-NI-NN-HD-NS-NN-NS-NN-HD-NN-NI-HD-NN-NI-NG-HD-NG	Osativa_LOC_Os01g57440	11.232	-strand	-879	100	121	TACAAAGTAAACCAACAAACT	182	Chr1	-1	33195328	33197885	DNA repair metallo-beta-lactamase, putative, expressed
>KACCtal2b	NI-HG-NI-NI-NI-NN-HD-NS-NN-NS-NN-HD-NN-NI-HD-NN-NI-NG-HD-NG	Osativa_LOC_Os09g28489	11.232	-strand	-353	626	647	CATAAAACACCACCAAAATAT	183	Chr9	-1	17326916	17328680	expressed protein
>KACCtal2b	NI-HG-NI-NI-NI-NN-HD-NS-NN-NS-NN-HD-NN-NI-HD-NN-NI-NG-HD-NG	Osativa_LOC_Os05g15970	11.232	-strand	-212	767	788	tataaaccggaaaaaagatca	184	Chr5	-1	9014790	9020870	retrotransposon protein, putative, Ty3-gypsy subclass, expressed
>KACCtal2b	NI-HG-NI-NI-NI-NN-HD-NS-NN-NS-NN-HD-NN-NI-HD-NN-NI-NG-HD-NG	Osativa_LOC_Os06g42800	11.232	-strand	-74	905	926	TGTCAACCAAAATAACAATCT	185	Chr6	-1	25727513	25733221	STRUBBELIG-RECEPTOR FAMILY 8 precursor, putative, expressed
>KACCtal2b	NI-HG-NI-NI-NI-NN-HD-NS-NN-NS-NN-HD-NN-NI-HD-NN-NI-NG-HD-NG	Osativa_LOC_Os09g26554	11.231	+strand	-732	268	289	TCTAAAGAACAAAGACAACCT	186	Chr9	1	16074907	16078436	expressed protein
>KACCtal2b	NI-HG-NI-NI-NI-NN-HD-NS-NN-NS-NN-HD-NN-NI-HD-NN-NI-NG-HD-NG	Osativa_LOC_Os06g47880	11.224	+strand	-998	2	23	TACAGCACGGCACGACGCTCT	187	Chr6	1	28967974	28969110	cell division control protein 2 homolog 3, putative, expressed
>KACCtal2b	NI-HG-NI-NI-NI-NN-HD-NS-NN-NS-NN-HD-NN-NI-HD-NN-NI-NG-HD-NG	Osativa_LOC_Os08g09570	11.221	-strand	-132	847	868	TACAAAAAAAAAAAAAAATCT	188	Chr8	1	5532353	5546181	expressed protein
>KACCtal2b	NI-HG-NI-NI-NI-NN-HD-NS-NN-NS-NN-HD-NN-NI-HD-NN-NI-NG-HD-NG	Osativa_LOC_Os12g09200	11.221	+strand	-416	584	605	TATCAAAAAAAAAAAAAATCT	189	Chr12	1	4802322	4804889	retrotransposon protein, putative, unclassified, expressed
>KACCtal2b	NI-HG-NI-NI-NI-NN-HD-NS-NN-NS-NN-HD-NN-NI-HD-NN-NI-NG-HD-NG	Osativa_LOC_Os07g08510	11.206	+strand	-446	554	575	cacaaaacgaggcgacggttt	190	Chr7	1	4396288	4397685	expressed protein
>KACCtal2b	NI-HG-NI-NI-NI-NN-HD-NS-NN-NS-NN-HD-NN-NI-HD-NN-NI-NG-HD-NG	Osativa_LOC_Os02g33410	11.205	+strand	-725	275	296	TCTAGAGCGAATCGACAATCT	191	Chr2	-1	19848129	19849233	expressed protein
>KACCtal2b	NI-HG-NI-NI-NI-NN-HD-NS-NN-NS-NN-HD-NN-NI-HD-NN-NI-NG-HD-NG	Osativa_LOC_Os01g12550	11.205	+strand	-780	220	241	CCTACAGAAGGGCGGCAATCT	192	Chr1	1	6904506	6909594	expressed protein
>KACCtal2b	NI-HG-NI-NI-NI-NN-HD-NS-NN-NS-NN-HD-NN-NI-HD-NN-NI-NG-HD-NG	Osativa_LOC_Os03g05930	11.203	+strand	-558	442	463	CATCCAGCAGAGCACCAACCC	193	Chr3	1	2967395	2967973	retrotransposon protein, putative, unclassified, expressed
>KACCtal2b	NI-HG-NI-NI-NI-NN-HD-NS-NN-NS-NN-HD-NN-NI-HD-NN-NI-NG-HD-NG	Osativa_LOC_Os04g34240	11.193	-strand	-158	821	842	tacgaagaaaaacaacaatat	194	Chr4	1	20738833	20740465	histone H3, putative, expressed
>KACCtal2b	NI-HG-NI-NI-NI-NN-HD-NS-NN-NS-NN-HD-NN-NI-HD-NN-NI-NG-HD-NG	Osativa_LOC_Os04g59120	11.193	+strand	-554	446	467	TATAAAGAGAAAAAAAGATCC	195	Chr4	1	35167699	35171000	auxin-induced protein 5NG4, putative, expressed
>KACCtal2b	NI-HG-NI-NI-NI-NN-HD-NS-NN-NS-NN-HD-NN-NI-HD-NN-NI-NG-HD-NG	Osativa_LOC_Os11g42040	11.193	-strand	-619	360	381	TACAAGGAAAAAAAACAATCT	196	Chr11	-1	25289129	25293954	non-TIR-NBS-LRR type resistance protein, putative, expressed
>KACCtal2b	NI-HG-NI-NI-NI-NN-HD-NS-NN-NS-NN-HD-NN-NI-HD-NN-NI-NG-HD-NG	Osativa_LOC_Os09g34040	11.186	-strand	-51	928	949	CCAAAAACCACGCGACAATCC	197	Chr9	-1	20086611	20090593	TBC domain containing protein, expressed
>KACCtal2b	NI-HG-NI-NI-NI-NN-HD-NS-NN-NS-NN-HD-NN-NI-HD-NN-NI-NG-HD-NG	Osativa_LOC_Os06g18040	11.184	+strand	-748	252	273	tataaaaatgcaccccgacct	198	Chr6	1	10503591	10503830	hypothetical protein
>KACCtal2b	NI-HG-NI-NI-NI-NN-HD-NS-NN-NS-NN-HD-NN-NI-HD-NN-NI-NG-HD-NG	Osativa_LOC_Os10g01690	11.176	-strand	-62	917	938	TAAAAAGCAGGGCGGCCGTCT	199	Chr10	1	455987	457291	transferase family protein, putative, expressed
>KACCtal2b	NI-HG-NI-NI-NI-NN-HD-NS-NN-NS-NN-HD-NN-NI-HD-NN-NI-NG-HD-NG	Osativa_LOC_Os01g49310	11.174	+strand	-329	671	692	tataaaaatatgcaccaatat	200	Chr1	1	28345842	28351034	expressed protein
>KACCtal2c	NI-NS-HD-NG-NS-NN-HD-N*-NN-NN-NI-NN-HD-NG-HD-HD-HD-NG	Osativa_LOC_Os03g02690	14.738	+strand	-50	950	969	TAACTACCTGAACCTCCCT	1	Chr3	1	1004299	1007269	dihydrodipicolinate reductase, putative, expressed
>KACCtal2c	NI-NS-HD-NG-NS-NN-HD-N*-NN-NN-NI-NN-HD-NG-HD-HD-HD-NG	Osativa_LOC_Os02g19160	14.094	+strand	-207	793	812	TAGCTTGCTACAACTCCCT	2	Chr2	-1	11175850	11176167	hypothetical protein
>KACCtal2c	NI-NS-HD-NG-NS-NN-HD-N*-NN-NN-NI-NN-HD-NG-HD-HD-HD-NG	Osativa_LOC_Os11g05520	14.005	+strand	-765	235	254	TAACTAGCTAGACCTACCT	3	Chr11	1	2489385	2489933	bifunctional monodehydroascorbate reductase and carbonic anhydrasenectarin-3 precursor, putative, expressed
>KACCtal2c	NI-NS-HD-NG-NS-NN-HD-N*-NN-NN-NI-NN-HD-NG-HD-HD-HD-NG	Osativa_LOC_Os07g05970	13.976	+strand	-321	679	698	TAACTTCCCCAAACTCCCT	4	Chr7	-1	2895354	2896128	ligA, putative, expressed
>KACCtal2c	NI-NS-HD-NG-NS-NN-HD-N*-NN-NN-NI-NN-HD-NG-HD-HD-HD-NG	Osativa_LOC_Os07g48950	13.823	-strand	-282	699	718	CAGATGGCCAAAGCTCCCT	5	Chr7	-1	29289228	29291615	aldehyde dehydrogenase 22A1 precursor, putative, expressed
>KACCtal2c	NI-NS-HD-NG-NS-NN-HD-N*-NN-NN-NI-NN-HD-NG-HD-HD-HD-NG	Osativa_LOC_Os03g59330	13.784	-strand	-883	98	117	TAACTAGCAGAAACTCCat	6	Chr3	1	33777510	33781305	polygalacturonase, putative, expressed
>KACCtal2c	NI-NS-HD-NG-NS-NN-HD-N*-NN-NN-NI-NN-HD-NG-HD-HD-HD-NG	Osativa_LOC_Os08g31880	13.6	-strand	-245	736	755	TAACTAACCAGACCTTCCt	7	Chr8	-1	19762998	19764227	expressed protein
>KACCtal2c	NI-NS-HD-NG-NS-NN-HD-N*-NN-NN-NI-NN-HD-NG-HD-HD-HD-NG	Osativa_LOC_Os07g13310	13.573	+strand	-452	548	567	TAGCTGCCAGAAACTCCCT	8	Chr7	-1	7636367	7637412	RALFL10 - Rapid ALkalinization Factor RALF family protein precursor, putative, expressed
>KACCtal2c	NI-NS-HD-NG-NS-NN-HD-N*-NN-NN-NI-NN-HD-NG-HD-HD-HD-NG	Osativa_LOC_Os01g47820	13.533	+strand	-32	968	987	TCGATAGCCAAAGCTCCCT	9	Chr1	-1	27375305	27377729	S-locus-like receptor protein kinase, putative, expressed
>KACCtal2c	NI-NS-HD-NG-NS-NN-HD-N*-NN-NN-NI-NN-HD-NG-HD-HD-HD-NG	Osativa_LOC_Os03g58710	13.419	-strand	-381	600	619	CAGCTACCAAAAGCTCCCT	10	Chr3	-1	33433222	33436715	riboflavin biosynthesis protein-related, putative, expressed
>KACCtal2c	NI-NS-HD-NG-NS-NN-HD-N*-NN-NN-NI-NN-HD-NG-HD-HD-HD-NG	Osativa_LOC_Os03g58720	13.419	+strand	-791	209	228	CAGCTACCAAAAGCTCCCT	11	Chr3	1	33437693	33444938	RNA recognition motif containing protein, putative, expressed
>KACCtal2c	NI-NS-HD-NG-NS-NN-HD-N*-NN-NN-NI-NN-HD-NG-HD-HD-HD-NG	Osativa_LOC_Os04g17190	13.418	+strand	-476	524	543	CAGCTAGCCAGACCTCCAT	12	Chr4	1	9428952	9432182	transposon protein, putative, Mutator sub-class, expressed
>KACCtal2c	NI-NS-HD-NG-NS-NN-HD-N*-NN-NN-NI-NN-HD-NG-HD-HD-HD-NG	Osativa_LOC_Os02g32080	13.378	+strand	-64	936	955	TAATTAACCCAAACTCCCT	13	Chr2	1	18956519	18957353	LEML2 - Anther-specific LEM1 family protein precursor, expressed
>KACCtal2c	NI-NS-HD-NG-NS-NN-HD-N*-NN-NN-NI-NN-HD-NG-HD-HD-HD-NG	Osativa_LOC_Os12g09880	13.378	+strand	-771	229	248	caactagccagaaacccct	14	Chr12	1	5240060	5240326	expressed protein
>KACCtal2c	NI-NS-HD-NG-NS-NN-HD-N*-NN-NN-NI-NN-HD-NG-HD-HD-HD-NG	Osativa_LOC_Os03g53030	13.352	+strand	-225	775	794	CAACTGACAGGAGCTCCCC	15	Chr3	1	30410601	30410843	hypothetical protein
>KACCtal2c	NI-NS-HD-NG-NS-NN-HD-N*-NN-NN-NI-NN-HD-NG-HD-HD-HD-NG	Osativa_LOC_Os02g30910	13.284	-strand	-78	903	922	TAGCTAGCTGAGCCTCCCT	16	Chr2	-1	18454404	18457136	nodulin MtN3 family protein, putative, expressed
>KACCtal2c	NI-NS-HD-NG-NS-NN-HD-N*-NN-NN-NI-NN-HD-NG-HD-HD-HD-NG	Osativa_LOC_Os11g10970	13.253	+strand	-563	437	456	tcactcccccgagctccct	17	Chr11	-1	6050191	6056582	retrotransposon protein, putative, Ty3-gypsy subclass, expressed
>KACCtal2c	NI-NS-HD-NG-NS-NN-HD-N*-NN-NN-NI-NN-HD-NG-HD-HD-HD-NG	Osativa_LOC_Os01g69830	13.063	+strand	-361	639	658	TAGCTAGCTGCAGCTTCCT	18	Chr1	1	40331733	40335718	OsSPL2 - SBP-box gene family member, expressed
>KACCtal2c	NI-NS-HD-NG-NS-NN-HD-N*-NN-NN-NI-NN-HD-NG-HD-HD-HD-NG	Osativa_LOC_Os08g25590	13.061	+strand	-967	33	52	TGGCTAACCGGAGATCCCT	19	Chr8	1	15571152	15574550	UPF0041 domain containing protein, putative, expressed
>KACCtal2c	NI-NS-HD-NG-NS-NN-HD-N*-NN-NN-NI-NN-HD-NG-HD-HD-HD-NG	Osativa_LOC_Os03g57120	13.061	+strand	-330	670	689	CACCTAACCCAAACCCCCT	20	Chr3	-1	32566457	32569616	ferredoxin--NADP reductase, chloroplast precursor, putative, expressed
>KACCtal2c	NI-NS-HD-NG-NS-NN-HD-N*-NN-NN-NI-NN-HD-NG-HD-HD-HD-NG	Osativa_LOC_Os10g25180	12.954	+strand	-120	880	899	TCCCTAAACAGAACTCCCT	21	Chr10	-1	12997653	13001193	phosphoinositide phosphatase family protein, putative, expressed
>KACCtal2c	NI-NS-HD-NG-NS-NN-HD-N*-NN-NN-NI-NN-HD-NG-HD-HD-HD-NG	Osativa_LOC_Os05g49380	12.928	-strand	-722	259	278	TATCTAGCTCGGGCTCCCT	22	Chr5	-1	28314582	28318696	OsDegp9 - Putative Deg protease homologue, expressed
>KACCtal2c	NI-NS-HD-NG-NS-NN-HD-N*-NN-NN-NI-NN-HD-NG-HD-HD-HD-NG	Osativa_LOC_Os01g55140	12.88	-strand	-979	2	21	CAGCTGGCGAGCACTCCCT	23	Chr1	-1	31724277	31725243	expressed protein
>KACCtal2c	NI-NS-HD-NG-NS-NN-HD-N*-NN-NN-NI-NN-HD-NG-HD-HD-HD-NG	Osativa_LOC_Os03g01620	12.879	+strand	-100	900	919	TCACTGGCAGCAACTCCCT	24	Chr3	-1	389757	390047	expressed protein
>KACCtal2c	NI-NS-HD-NG-NS-NN-HD-N*-NN-NN-NI-NN-HD-NG-HD-HD-HD-NG	Osativa_LOC_Os10g17860	12.867	-strand	-74	907	926	taactagccgaaattccat	25	Chr10	1	9031958	9033262	retrotransposon protein, putative, Ty3-gypsy subclass
>KACCtal2c	NI-NS-HD-NG-NS-NN-HD-N*-NN-NN-NI-NN-HD-NG-HD-HD-HD-NG	Osativa_LOC_Os10g31560	12.841	-strand	-128	853	872	TAGCTAGCTAGATCTCCCT	26	Chr10	-1	16530983	16531552	glycine-rich cell wall structural protein 2 precursor, putative, expressed
>KACCtal2c	NI-NS-HD-NG-NS-NN-HD-N*-NN-NN-NI-NN-HD-NG-HD-HD-HD-NG	Osativa_LOC_Os06g48520	12.839	+strand	-711	289	308	CATCCAACCCAAACTCCCT	27	Chr6	-1	29352930	29356136	disease resistance protein RPM1, putative, expressed
>KACCtal2c	NI-NS-HD-NG-NS-NN-HD-N*-NN-NN-NI-NN-HD-NG-HD-HD-HD-NG	Osativa_LOC_Os03g43000	12.802	-strand	-156	825	844	tagctagctagAGATCACT	28	Chr3	1	23981542	23981781	expressed protein
>KACCtal2c	NI-NS-HD-NG-NS-NN-HD-N*-NN-NN-NI-NN-HD-NG-HD-HD-HD-NG	Osativa_LOC_Os02g08100	12.695	+strand	-168	832	851	CAACTCCCCCCAACTCCCT	29	Chr2	1	4280499	4285931	AMP-binding domain containing protein, expressed
>KACCtal2c	NI-NS-HD-NG-NS-NN-HD-N*-NN-NN-NI-NN-HD-NG-HD-HD-HD-NG	Osativa_LOC_Os02g13990	12.659	-strand	-483	498	517	CAGCTGGCAAAAGCTCCCC	30	Chr2	-1	7632580	7635244	U2 small nuclear ribonucleoprotein A, putative, expressed
>KACCtal2c	NI-NS-HD-NG-NS-NN-HD-N*-NN-NN-NI-NN-HD-NG-HD-HD-HD-NG	Osativa_LOC_Os01g58700	12.639	-strand	-30	951	970	CACCTCACCAAGGCTCCCT	31	Chr1	-1	33930169	33932942	expressed protein
>KACCtal2c	NI-NS-HD-NG-NS-NN-HD-N*-NN-NN-NI-NN-HD-NG-HD-HD-HD-NG	Osativa_LOC_Os02g34560	12.629	-strand	-186	795	814	TAGCTGCCTCGAGCTCCCC	32	Chr2	-1	20717887	20721920	plant neutral invertase domain containing protein, expressed
>KACCtal2c	NI-NS-HD-NG-NS-NN-HD-N*-NN-NN-NI-NN-HD-NG-HD-HD-HD-NG	Osativa_LOC_Os10g20880	12.619	-strand	-598	383	402	CAGATAGCTGGAACTCCCC	33	Chr10	-1	10577810	10578956	LTPL136 - Protease inhibitor/seed storage/LTP family protein precursor, putative, expressed
>KACCtal2c	NI-NS-HD-NG-NS-NN-HD-N*-NN-NN-NI-NN-HD-NG-HD-HD-HD-NG	Osativa_LOC_Os08g43420	12.618	-strand	-149	832	851	TCACTACCTGGAACTCACT	34	Chr8	-1	27460642	27460971	expressed protein
>KACCtal2c	NI-NS-HD-NG-NS-NN-HD-N*-NN-NN-NI-NN-HD-NG-HD-HD-HD-NG	Osativa_LOC_Os02g48010	12.616	-strand	-91	890	909	TCACCAACCGAAGCTCCAT	35	Chr2	-1	29382376	29388559	nuclear matrix constituent protein 1-like, putative, expressed
>KACCtal2c	NI-NS-HD-NG-NS-NN-HD-N*-NN-NN-NI-NN-HD-NG-HD-HD-HD-NG	Osativa_LOC_Os02g22670	12.591	+strand	-630	370	389	caactggcTGGGGCTCCCC	36	Chr2	1	13501712	13503436	retrotransposon, putative, centromere-specific, expressed
>KACCtal2c	NI-NS-HD-NG-NS-NN-HD-N*-NN-NN-NI-NN-HD-NG-HD-HD-HD-NG	Osativa_LOC_Os03g60939	12.521	+strand	-991	9	28	TAACCCACCACAGCTCCCC	37	Chr3	1	34630745	34633360	dolichyl-phosphate beta-glycosyltransferase, putative, expressed
>KACCtal2c	NI-NS-HD-NG-NS-NN-HD-N*-NN-NN-NI-NN-HD-NG-HD-HD-HD-NG	Osativa_LOC_Os06g41880	12.483	+strand	-501	499	518	tccctagccaaagttccct	38	Chr6	1	25118149	25126142	OsSub51 - Putative Subtilisin homologue, expressed
>KACCtal2c	NI-NS-HD-NG-NS-NN-HD-N*-NN-NN-NI-NN-HD-NG-HD-HD-HD-NG	Osativa_LOC_Os02g56490	12.464	-strand	-51	930	949	CCACTAACCAAAACTCCCA	39	Chr2	-1	34584201	34585223	expressed protein
>KACCtal2c	NI-NS-HD-NG-NS-NN-HD-N*-NN-NN-NI-NN-HD-NG-HD-HD-HD-NG	Osativa_LOC_Os09g20980	12.434	+strand	-184	816	835	TAGATAGCCAAACCTCCCC	40	Chr9	1	12637640	12639373	RING-H2 finger protein, putative, expressed
>KACCtal2c	NI-NS-HD-NG-NS-NN-HD-N*-NN-NN-NI-NN-HD-NG-HD-HD-HD-NG	Osativa_LOC_Os04g12450	12.348	-strand	-14	967	986	tcccccaccaaaactccct	41	Chr4	-1	6879863	6880159	expressed protein
>KACCtal2c	NI-NS-HD-NG-NS-NN-HD-N*-NN-NN-NI-NN-HD-NG-HD-HD-HD-NG	Osativa_LOC_Os12g01970	12.301	-strand	-775	206	225	CAGCTCGCCGAAGCTCACC	42	Chr12	-1	577960	579223	F-box family protein, putative, expressed
>KACCtal2c	NI-NS-HD-NG-NS-NN-HD-N*-NN-NN-NI-NN-HD-NG-HD-HD-HD-NG	Osativa_LOC_Os08g37960	12.301	-strand	-746	235	254	CAGCTCGCCGAAGCTCACC	43	Chr8	-1	24040240	24043302	RNA recognition motif containing protein, expressed
>KACCtal2c	NI-NS-HD-NG-NS-NN-HD-N*-NN-NN-NI-NN-HD-NG-HD-HD-HD-NG	Osativa_LOC_Os10g33960	12.282	+strand	-906	94	113	TCTCTCGCTGACGCTCCCT	44	Chr10	1	18085536	18092500	START domain containing protein, expressed
>KACCtal2c	NI-NS-HD-NG-NS-NN-HD-N*-NN-NN-NI-NN-HD-NG-HD-HD-HD-NG	Osativa_LOC_Os07g17000	12.261	-strand	-24	957	976	TAGCCTACCAAAGATCCCT	45	Chr7	1	10001246	10001827	expressed protein
>KACCtal2c	NI-NS-HD-NG-NS-NN-HD-N*-NN-NN-NI-NN-HD-NG-HD-HD-HD-NG	Osativa_LOC_Os02g58490	12.252	+strand	-26	974	993	CAGCCAGCCACCACTCCCT	46	Chr2	-1	35761133	35768407	PINHEAD, putative, expressed
>KACCtal2c	NI-NS-HD-NG-NS-NN-HD-N*-NN-NN-NI-NN-HD-NG-HD-HD-HD-NG	Osativa_LOC_Os08g31950	12.25	+strand	-288	712	731	TAACCACCCACCACTCCCT	47	Chr8	-1	19814562	19814816	expressed protein
>KACCtal2c	NI-NS-HD-NG-NS-NN-HD-N*-NN-NN-NI-NN-HD-NG-HD-HD-HD-NG	Osativa_LOC_Os01g62230	12.242	+strand	-786	214	233	CAAATGACCGAAACTCACT	48	Chr1	-1	36013832	36014697	Core histone H2A/H2B/H3/H4 domain containing protein, putative, expressed
>KACCtal2c	NI-NS-HD-NG-NS-NN-HD-N*-NN-NN-NI-NN-HD-NG-HD-HD-HD-NG	Osativa_LOC_Os08g42520	12.222	+strand	-958	42	61	TAGCTACCCGGCCCTCCCC	49	Chr8	1	26867882	26870053	expressed protein
>KACCtal2c	NI-NS-HD-NG-NS-NN-HD-N*-NN-NN-NI-NN-HD-NG-HD-HD-HD-NG	Osativa_LOC_Os07g13380	12.186	+strand	-452	548	567	TAGCTGCCAGAAACTCCCC	50	Chr7	-1	7670041	7670280	RALFL11 - Rapid ALkalinization Factor RALF family protein precursor, putative
>KACCtal2c	NI-NS-HD-NG-NS-NN-HD-N*-NN-NN-NI-NN-HD-NG-HD-HD-HD-NG	Osativa_LOC_Os05g11260	12.186	+strand	-860	140	159	CACCTACCTACACCTCCCT	51	Chr5	-1	6358099	6362407	expressed protein
>KACCtal2c	NI-NS-HD-NG-NS-NN-HD-N*-NN-NN-NI-NN-HD-NG-HD-HD-HD-NG	Osativa_LOC_Os03g37570	12.184	+strand	-264	736	755	CACCCAACCCAACCTCCCT	52	Chr3	-1	20837949	20839908	expressed protein
>KACCtal2c	NI-NS-HD-NG-NS-NN-HD-N*-NN-NN-NI-NN-HD-NG-HD-HD-HD-NG	Osativa_LOC_Os05g39720	12.146	-strand	-159	822	841	TGACTGGTCAAAGCTCCCT	53	Chr5	-1	23310474	23313449	WRKY70, expressed
>KACCtal2c	NI-NS-HD-NG-NS-NN-HD-N*-NN-NN-NI-NN-HD-NG-HD-HD-HD-NG	Osativa_LOC_Os04g07920	12.126	+strand	-209	791	810	TACCTCACCGACACTCCAT	54	Chr4	1	4225728	4226848	expressed protein
>KACCtal2c	NI-NS-HD-NG-NS-NN-HD-N*-NN-NN-NI-NN-HD-NG-HD-HD-HD-NG	Osativa_LOC_Os08g13820	12.117	-strand	-151	830	849	ccacttgcccgagccccct	55	Chr8	-1	8249724	8250523	retrotransposon protein, putative, Ty3-gypsy subclass, expressed
>KACCtal2c	NI-NS-HD-NG-NS-NN-HD-N*-NN-NN-NI-NN-HD-NG-HD-HD-HD-NG	Osativa_LOC_Os07g08610	12.117	+strand	-721	279	298	ccacttgcccgagccccct	56	Chr7	-1	4434736	4437037	retrotransposon protein, putative, unclassified, expressed
>KACCtal2c	NI-NS-HD-NG-NS-NN-HD-N*-NN-NN-NI-NN-HD-NG-HD-HD-HD-NG	Osativa_LOC_Os09g26740	12.117	-strand	-726	255	274	ccacttgcccgagccccct	57	Chr9	1	16245790	16246314	retrotransposon protein, putative, Ty3-gypsy subclass, expressed
>KACCtal2c	NI-NS-HD-NG-NS-NN-HD-N*-NN-NN-NI-NN-HD-NG-HD-HD-HD-NG	Osativa_LOC_Os11g10960	12.117	-strand	-233	748	767	ccacttgcccgagccccct	58	Chr11	1	6048996	6049382	retrotransposon protein, putative, Ty3-gypsy subclass
>KACCtal2c	NI-NS-HD-NG-NS-NN-HD-N*-NN-NN-NI-NN-HD-NG-HD-HD-HD-NG	Osativa_LOC_Os08g13830	12.117	+strand	-850	150	169	ccacttgcccgagccccct	59	Chr8	1	8251525	8252107	retrotransposon protein, putative, Ty3-gypsy subclass, expressed
>KACCtal2c	NI-NS-HD-NG-NS-NN-HD-N*-NN-NN-NI-NN-HD-NG-HD-HD-HD-NG	Osativa_LOC_Os12g16910	12.117	-strand	-716	265	284	ccacttgcccgagccccct	60	Chr12	1	9697106	9698621	retrotransposon protein, putative, Ty3-gypsy subclass, expressed
>KACCtal2c	NI-NS-HD-NG-NS-NN-HD-N*-NN-NN-NI-NN-HD-NG-HD-HD-HD-NG	Osativa_LOC_Os09g09360	12.089	+strand	-823	177	196	CACCTCCCCGCACCTCCCT	61	Chr9	1	5006931	5020013	esterase/lipase/thioesterase, putative, expressed
>KACCtal2c	NI-NS-HD-NG-NS-NN-HD-N*-NN-NN-NI-NN-HD-NG-HD-HD-HD-NG	Osativa_LOC_Os08g32540	12.071	-strand	-730	251	270	CAGCTGCCAGAACCTCCCT	62	Chr8	-1	20155988	20160942	cyclin, putative, expressed
>KACCtal2c	NI-NS-HD-NG-NS-NN-HD-N*-NN-NN-NI-NN-HD-NG-HD-HD-HD-NG	Osativa_LOC_Os03g53030	12.032	-strand	-244	737	756	CAACTGCCAAAAGCTCCCC	63	Chr3	1	30410601	30410843	hypothetical protein
>KACCtal2c	NI-NS-HD-NG-NS-NN-HD-N*-NN-NN-NI-NN-HD-NG-HD-HD-HD-NG	Osativa_LOC_Os11g42770	12.032	+strand	-565	435	454	CAGCTAGCTCCAGCTACCT	64	Chr11	1	25758921	25763215	Leucine Rich Repeat family protein, expressed
>KACCtal2c	NI-NS-HD-NG-NS-NN-HD-N*-NN-NN-NI-NN-HD-NG-HD-HD-HD-NG	Osativa_LOC_Os04g32620	12.013	-strand	-219	762	781	CACCTTACTCAACCTCCCT	65	Chr4	1	19651659	19656024	ethylene-responsive transcription factor ERF114, putative, expressed
>KACCtal2c	NI-NS-HD-NG-NS-NN-HD-N*-NN-NN-NI-NN-HD-NG-HD-HD-HD-NG	Osativa_LOC_Os09g25900	12.01	-strand	-13	968	987	TCACTCACCGGCGCTACCT	66	Chr9	-1	15546366	15549203	CSLC2 - cellulose synthase-like family C, expressed
>KACCtal2c	NI-NS-HD-NG-NS-NN-HD-N*-NN-NN-NI-NN-HD-NG-HD-HD-HD-NG	Osativa_LOC_Os08g27210	12.001	+strand	-750	250	269	TAACTTGCTAAAGCTAACT	67	Chr8	1	16619328	16620126	LTPL3 - Protease inhibitor/seed storage/LTP family protein precursor, putative, expressed
>KACCtal2c	NI-NS-HD-NG-NS-NN-HD-N*-NN-NN-NI-NN-HD-NG-HD-HD-HD-NG	Osativa_LOC_Os07g15370	11.991	+strand	-646	354	373	TAGCTAGACCAAAATCCCT	68	Chr7	-1	8871436	8878905	metal transporter Nramp6, putative, expressed
>KACCtal2c	NI-NS-HD-NG-NS-NN-HD-N*-NN-NN-NI-NN-HD-NG-HD-HD-HD-NG	Osativa_LOC_Os02g51110	11.964	+strand	-169	831	850	TAGCTAGCTCGATCTCCCT	69	Chr2	1	31266245	31269960	aquaporin protein, putative, expressed
>KACCtal2c	NI-NS-HD-NG-NS-NN-HD-N*-NN-NN-NI-NN-HD-NG-HD-HD-HD-NG	Osativa_LOC_Os05g14160	11.964	-strand	-361	620	639	CAGCTGGCCAGAGCTTCCC	70	Chr5	1	7909631	7915681	expressed protein
>KACCtal2c	NI-NS-HD-NG-NS-NN-HD-N*-NN-NN-NI-NN-HD-NG-HD-HD-HD-NG	Osativa_LOC_Os08g45170	11.926	-strand	-147	834	853	CAGCTAGCTGAAGCTCCTC	71	Chr8	-1	28355358	28360798	carboxyl-terminal peptidase, putative, expressed
>KACCtal2c	NI-NS-HD-NG-NS-NN-HD-N*-NN-NN-NI-NN-HD-NG-HD-HD-HD-NG	Osativa_LOC_Os02g40830	11.897	-strand	-741	240	259	CACCTACCGGAAACTCCCC	72	Chr2	1	24741749	24747965	succinyl-CoA ligase beta-chain, mitochondrial precursor, putative, expressed
>KACCtal2c	NI-NS-HD-NG-NS-NN-HD-N*-NN-NN-NI-NN-HD-NG-HD-HD-HD-NG	Osativa_LOC_Os01g09360	11.887	+strand	-852	148	167	TAACTAGCTGGAACTTCTT	73	Chr1	-1	4759946	4760712	expressed protein
>KACCtal2c	NI-NS-HD-NG-NS-NN-HD-N*-NN-NN-NI-NN-HD-NG-HD-HD-HD-NG	Osativa_LOC_Os10g29190	11.867	-strand	-686	295	314	CACCTCCCCCAACCTCCCT	74	Chr10	1	15205064	15206208	BTB/POZ domain containing protein, expressed
>KACCtal2c	NI-NS-HD-NG-NS-NN-HD-N*-NN-NN-NI-NN-HD-NG-HD-HD-HD-NG	Osativa_LOC_Os05g14240	11.867	+strand	-62	938	957	CCGCTCGCCGCCGCTCCCT	75	Chr5	1	8000688	8002994	aquaporin protein, putative, expressed
>KACCtal2c	NI-NS-HD-NG-NS-NN-HD-N*-NN-NN-NI-NN-HD-NG-HD-HD-HD-NG	Osativa_LOC_Os03g55200	11.848	-strand	-781	200	219	CAGATGCCCCAAGCTCCCT	76	Chr3	1	31410884	31413346	ORC5 - Putative origin recognition complex subunit 5, expressed
>KACCtal2c	NI-NS-HD-NG-NS-NN-HD-N*-NN-NN-NI-NN-HD-NG-HD-HD-HD-NG	Osativa_LOC_Os01g58730	11.838	-strand	-763	218	237	TCCCTTGCTGGAACTCACT	77	Chr1	-1	33949387	33951631	glycosyl hydrolases family 17, putative, expressed
>KACCtal2c	NI-NS-HD-NG-NS-NN-HD-N*-NN-NN-NI-NN-HD-NG-HD-HD-HD-NG	Osativa_LOC_Os05g17930	11.828	+strand	-719	281	300	ccacttgccggcgccccct	78	Chr5	1	10308694	10310261	retrotransposon protein, putative, unclassified
>KACCtal2c	NI-NS-HD-NG-NS-NN-HD-N*-NN-NN-NI-NN-HD-NG-HD-HD-HD-NG	Osativa_LOC_Os10g33360	11.741	+strand	-45	955	974	TCGCAACCCAAAACTCCCT	79	Chr10	-1	17547961	17548260	expressed protein
>KACCtal2c	NI-NS-HD-NG-NS-NN-HD-N*-NN-NN-NI-NN-HD-NG-HD-HD-HD-NG	Osativa_LOC_Os04g30670	11.724	-strand	-692	289	308	TACCTGACTGGCACTCCCA	80	Chr4	1	18327589	18329176	expressed protein
>KACCtal2c	NI-NS-HD-NG-NS-NN-HD-N*-NN-NN-NI-NN-HD-NG-HD-HD-HD-NG	Osativa_LOC_Os03g28910	11.713	-strand	-534	447	466	TAGCTAGCGCGCACTCCCC	81	Chr3	-1	16397246	16398112	expressed protein
>KACCtal2c	NI-NS-HD-NG-NS-NN-HD-N*-NN-NN-NI-NN-HD-NG-HD-HD-HD-NG	Osativa_LOC_Os02g28590	11.713	-strand	-636	345	364	CATCTGCCCACAGCCCCCT	82	Chr2	1	16922389	16923061	expressed protein
>KACCtal2c	NI-NS-HD-NG-NS-NN-HD-N*-NN-NN-NI-NN-HD-NG-HD-HD-HD-NG	Osativa_LOC_Os10g41870	11.704	-strand	-580	401	420	CCACTGGCTAGAATTCCCT	83	Chr10	-1	22530662	22534379	expressed protein
>KACCtal2c	NI-NS-HD-NG-NS-NN-HD-N*-NN-NN-NI-NN-HD-NG-HD-HD-HD-NG	Osativa_LOC_Os11g02400	11.701	+strand	-60	940	959	TCACTGAACGAAGCTACCT	84	Chr11	1	715400	716542	LTPL8 - Protease inhibitor/seed storage/LTP family protein precursor, expressed
>KACCtal2c	NI-NS-HD-NG-NS-NN-HD-N*-NN-NN-NI-NN-HD-NG-HD-HD-HD-NG	Osativa_LOC_Os10g35090	11.694	+strand	-791	209	228	TACCTCACGGCCACTCCCT	85	Chr10	-1	18718068	18722354	Rf1, mitochondrial precursor, putative, expressed
>KACCtal2c	NI-NS-HD-NG-NS-NN-HD-N*-NN-NN-NI-NN-HD-NG-HD-HD-HD-NG	Osativa_LOC_Os10g30270	11.694	-strand	-233	748	767	tccctcactccagctccct	86	Chr10	1	15726449	15727105	retrotransposon, putative, centromere-specific, expressed
>KACCtal2c	NI-NS-HD-NG-NS-NN-HD-N*-NN-NN-NI-NN-HD-NG-HD-HD-HD-NG	Osativa_LOC_Os04g57600	11.683	+strand	-148	852	871	TAGCCCGCCCCACCTCCCT	87	Chr4	-1	34272647	34276664	zinc finger C-x8-C-x5-C-x3-H type family protein, expressed
>KACCtal2c	NI-NS-HD-NG-NS-NN-HD-N*-NN-NN-NI-NN-HD-NG-HD-HD-HD-NG	Osativa_LOC_Os02g48440	11.675	+strand	-146	854	873	CCGCTAGCTAGCGCCCCCT	88	Chr2	-1	29664164	29664463	expressed protein
>KACCtal2c	NI-NS-HD-NG-NS-NN-HD-N*-NN-NN-NI-NN-HD-NG-HD-HD-HD-NG	Osativa_LOC_Os01g04260	11.675	+strand	-442	558	577	CATCTACCAGAAGCTCccc	89	Chr1	1	1888524	1892298	fatty acid hydroxylase, putative, expressed
>KACCtal2c	NI-NS-HD-NG-NS-NN-HD-N*-NN-NN-NI-NN-HD-NG-HD-HD-HD-NG	Osativa_LOC_Os04g33180	11.675	+strand	-146	854	873	CCGCTAGCTAGCGCCCCCT	90	Chr4	-1	20074215	20074457	expressed protein
>KACCtal2c	NI-NS-HD-NG-NS-NN-HD-N*-NN-NN-NI-NN-HD-NG-HD-HD-HD-NG	Osativa_LOC_Os10g40830	11.673	+strand	-190	810	829	TGGCCAACCGGAGCTCCAT	91	Chr10	-1	21955040	21957289	metalloendoproteinase 1 precursor, putative, expressed
>KACCtal2c	NI-NS-HD-NG-NS-NN-HD-N*-NN-NN-NI-NN-HD-NG-HD-HD-HD-NG	Osativa_LOC_Os09g02400	11.673	+strand	-312	688	707	CAACCCGCCACAGATCCCT	92	Chr9	-1	993254	995621	RNA-binding region RNP-1, putative, expressed
>KACCtal2c	NI-NS-HD-NG-NS-NN-HD-N*-NN-NN-NI-NN-HD-NG-HD-HD-HD-NG	Osativa_LOC_Os06g26080	11.673	-strand	-87	894	913	TCGCTAGCCAACGCTCCCA	93	Chr6	1	15265744	15267401	expressed protein
>KACCtal2c	NI-NS-HD-NG-NS-NN-HD-N*-NN-NN-NI-NN-HD-NG-HD-HD-HD-NG	Osativa_LOC_Os01g07420	11.637	+strand	-377	623	642	TAGCTAGCTAAAGCACCCA	94	Chr1	-1	3516658	3519175	hydrolase, alpha/beta fold family protein, putative, expressed
>KACCtal2c	NI-NS-HD-NG-NS-NN-HD-N*-NN-NN-NI-NN-HD-NG-HD-HD-HD-NG	Osativa_LOC_Os02g10010	11.635	+strand	-877	123	142	TAACCAACTGGAGCTCCTC	95	Chr2	1	5207168	5208686	expressed protein
>KACCtal2c	NI-NS-HD-NG-NS-NN-HD-N*-NN-NN-NI-NN-HD-NG-HD-HD-HD-NG	Osativa_LOC_Os01g65560	11.626	-strand	-553	428	447	CAGCTACTCACAGCTCCCT	96	Chr1	-1	38055633	38057842	snRK1-interacting protein 1, putative, expressed
>KACCtal2c	NI-NS-HD-NG-NS-NN-HD-N*-NN-NN-NI-NN-HD-NG-HD-HD-HD-NG	Osativa_LOC_Os06g34120	11.625	+strand	-137	863	882	CAACCAACCACACCTCCCC	97	Chr6	-1	19866070	19870006	GDSL-like lipase/acylhydrolase, putative, expressed
>KACCtal2c	NI-NS-HD-NG-NS-NN-HD-N*-NN-NN-NI-NN-HD-NG-HD-HD-HD-NG	Osativa_LOC_Os06g38460	11.608	-strand	-456	525	544	cccctagagggagctccct	98	Chr6	-1	22791488	22791868	expressed protein
>KACCtal2c	NI-NS-HD-NG-NS-NN-HD-N*-NN-NN-NI-NN-HD-NG-HD-HD-HD-NG	Osativa_LOC_Os03g44230	11.607	+strand	-138	862	881	CCGCTTGCCGGAGCTCTCT	99	Chr3	-1	24850172	24854377	transmembrane amino acid transporter protein, putative, expressed
>KACCtal2c	NI-NS-HD-NG-NS-NN-HD-N*-NN-NN-NI-NN-HD-NG-HD-HD-HD-NG	Osativa_LOC_Os05g43800	11.606	-strand	-785	196	215	TCACACACCCAAGCTCCCT	100	Chr5	-1	25464179	25466433	expressed protein
>KACCtal2c	NI-NS-HD-NG-NS-NN-HD-N*-NN-NN-NI-NN-HD-NG-HD-HD-HD-NG	Osativa_LOC_Os08g21770	11.597	-strand	-199	782	801	ccgccagccgcacctccct	101	Chr8	-1	13035395	13039544	retrotransposon, putative, centromere-specific, expressed
>KACCtal2c	NI-NS-HD-NG-NS-NN-HD-N*-NN-NN-NI-NN-HD-NG-HD-HD-HD-NG	Osativa_LOC_Os03g31570	11.596	+strand	-735	265	284	TATCTAACCAAAGATCCTT	102	Chr3	1	18016104	18020720	proline-rich family protein, putative, expressed
>KACCtal2c	NI-NS-HD-NG-NS-NN-HD-N*-NN-NN-NI-NN-HD-NG-HD-HD-HD-NG	Osativa_LOC_Os01g09440	11.588	-strand	-934	47	66	CAGATAACGAAACCTCCCT	103	Chr1	1	4807985	4808500	expressed protein
>KACCtal2c	NI-NS-HD-NG-NS-NN-HD-N*-NN-NN-NI-NN-HD-NG-HD-HD-HD-NG	Osativa_LOC_Os11g17530	11.587	+strand	-376	624	643	cagctaacccaaaatcccc	104	Chr11	1	9768069	9771823	pentatricopeptide, putative, expressed
>KACCtal2c	NI-NS-HD-NG-NS-NN-HD-N*-NN-NN-NI-NN-HD-NG-HD-HD-HD-NG	Osativa_LOC_Os10g08500	11.578	-strand	-685	296	315	cccctggccggcgctcccc	105	Chr10	1	4612303	4612989	retrotransposon protein, putative, unclassified, expressed
>KACCtal2c	NI-NS-HD-NG-NS-NN-HD-N*-NN-NN-NI-NN-HD-NG-HD-HD-HD-NG	Osativa_LOC_Os04g05460	11.578	-strand	-311	670	689	CCGCCCGCCGGAGCTCCCC	106	Chr4	-1	2747146	2750986	expressed protein
>KACCtal2c	NI-NS-HD-NG-NS-NN-HD-N*-NN-NN-NI-NN-HD-NG-HD-HD-HD-NG	Osativa_LOC_Os12g32374	11.566	-strand	-893	88	107	TACCTAGCCGGAACTAACC	107	Chr12	-1	19531927	19534814	histone deacetylase 6, putative, expressed
>KACCtal2c	NI-NS-HD-NG-NS-NN-HD-N*-NN-NN-NI-NN-HD-NG-HD-HD-HD-NG	Osativa_LOC_Os04g59180	11.549	+strand	-578	422	441	caaataacgagagatccct	108	Chr4	-1	35199999	35205773	retrotransposon protein, putative, Ty3-gypsy subclass, expressed
>KACCtal2c	NI-NS-HD-NG-NS-NN-HD-N*-NN-NN-NI-NN-HD-NG-HD-HD-HD-NG	Osativa_LOC_Os02g32940	11.547	-strand	-397	584	603	CAACCAAACAGAGCTCCAT	109	Chr2	-1	19559710	19564850	expressed protein
>KACCtal2c	NI-NS-HD-NG-NS-NN-HD-N*-NN-NN-NI-NN-HD-NG-HD-HD-HD-NG	Osativa_LOC_Os04g46330	11.53	+strand	-605	395	414	TAACTTGTTAGAGCTCCAT	110	Chr4	-1	27466621	27467859	expressed protein
>KACCtal2c	NI-NS-HD-NG-NS-NN-HD-N*-NN-NN-NI-NN-HD-NG-HD-HD-HD-NG	Osativa_LOC_Os04g47140	11.53	-strand	-869	112	131	tatttagctaacactcCCT	111	Chr4	-1	27994748	27995832	expressed protein
>KACCtal2c	NI-NS-HD-NG-NS-NN-HD-N*-NN-NN-NI-NN-HD-NG-HD-HD-HD-NG	Osativa_LOC_Os04g47150	11.53	+strand	-566	434	453	tatttagctaacactcCCT	112	Chr4	1	27997141	28000036	OsSub43 - Putative Subtilisin homologue, expressed
>KACCtal2c	NI-NS-HD-NG-NS-NN-HD-N*-NN-NN-NI-NN-HD-NG-HD-HD-HD-NG	Osativa_LOC_Os11g04330	11.521	-strand	-860	121	140	CAACTAGCTGCAGCCTCCT	113	Chr11	1	1801184	1802662	OsFBK24 - F-box domain and kelch repeat containing protein, expressed
>KACCtal2c	NI-NS-HD-NG-NS-NN-HD-N*-NN-NN-NI-NN-HD-NG-HD-HD-HD-NG	Osativa_LOC_Os06g49770	11.521	+strand	-167	833	852	CCGCCAACTAAACCTCCCT	114	Chr6	1	30113940	30115510	LTPL86 - Protease inhibitor/seed storage/LTP family protein precursor, expressed
>KACCtal2c	NI-NS-HD-NG-NS-NN-HD-N*-NN-NN-NI-NN-HD-NG-HD-HD-HD-NG	Osativa_LOC_Os11g04320	11.521	+strand	-98	902	921	CAACTAGCTGCAGCCTCCT	115	Chr11	-1	1798780	1800336	phosphoglycerate mutase, putative, expressed
>KACCtal2c	NI-NS-HD-NG-NS-NN-HD-N*-NN-NN-NI-NN-HD-NG-HD-HD-HD-NG	Osativa_LOC_Os03g58050	11.519	+strand	-784	216	235	TAACAACTCGAAGCTCCCT	116	Chr3	-1	33045522	33047410	ribosomal protein S13p/S18e, putative, expressed
>KACCtal2c	NI-NS-HD-NG-NS-NN-HD-N*-NN-NN-NI-NN-HD-NG-HD-HD-HD-NG	Osativa_LOC_Os10g15180	11.519	-strand	-119	862	881	tggatacccaaaactccct	117	Chr10	1	8061992	8064862	retrotransposon protein, putative, unclassified, expressed
>KACCtal2c	NI-NS-HD-NG-NS-NN-HD-N*-NN-NN-NI-NN-HD-NG-HD-HD-HD-NG	Osativa_LOC_Os10g15190	11.519	+strand	-767	233	252	tggatacccaaaactccct	118	Chr10	-1	8060079	8061105	retrotransposon protein, putative, unclassified, expressed
>KACCtal2c	NI-NS-HD-NG-NS-NN-HD-N*-NN-NN-NI-NN-HD-NG-HD-HD-HD-NG	Osativa_LOC_Os12g17500	11.519	-strand	-393	588	607	TAGCTAGCCGCAAATCTCT	119	Chr12	-1	10021950	10022638	expressed protein
>KACCtal2c	NI-NS-HD-NG-NS-NN-HD-N*-NN-NN-NI-NN-HD-NG-HD-HD-HD-NG	Osativa_LOC_Os04g02310	11.518	+strand	-78	922	941	taaatagccggccatccct	120	Chr4	-1	804996	811542	retrotransposon protein, putative, Ty1-copia subclass, expressed
>KACCtal2c	NI-NS-HD-NG-NS-NN-HD-N*-NN-NN-NI-NN-HD-NG-HD-HD-HD-NG	Osativa_LOC_Os02g40330	11.518	+strand	-64	936	955	taaatagccggccatccct	121	Chr2	-1	24409309	24414084	retrotransposon protein, putative, Ty3-gypsy subclass, expressed
>KACCtal2c	NI-NS-HD-NG-NS-NN-HD-N*-NN-NN-NI-NN-HD-NG-HD-HD-HD-NG	Osativa_LOC_Os01g34030	11.518	-strand	-82	899	918	taaatagccggccatccct	122	Chr1	1	18731218	18735156	retrotransposon protein, putative, unclassified, expressed
>KACCtal2c	NI-NS-HD-NG-NS-NN-HD-N*-NN-NN-NI-NN-HD-NG-HD-HD-HD-NG	Osativa_LOC_Os02g44880	11.491	+strand	-386	614	633	TAGCTGCCCAAAGCACCCC	123	Chr2	1	27182922	27186705	expressed protein
>KACCtal2c	NI-NS-HD-NG-NS-NN-HD-N*-NN-NN-NI-NN-HD-NG-HD-HD-HD-NG	Osativa_LOC_Os03g49550	11.49	+strand	-889	111	130	TACCTACCCACACATCCCT	124	Chr3	1	28219431	28221314	glucosyltransferase, putative, expressed
>KACCtal2c	NI-NS-HD-NG-NS-NN-HD-N*-NN-NN-NI-NN-HD-NG-HD-HD-HD-NG	Osativa_LOC_Os09g07040	11.49	-strand	-812	169	188	ccaccagccggcgccccct	125	Chr9	1	3412226	3412534	retrotransposon protein, putative, Ty3-gypsy subclass
>KACCtal2c	NI-NS-HD-NG-NS-NN-HD-N*-NN-NN-NI-NN-HD-NG-HD-HD-HD-NG	Osativa_LOC_Os02g55840	11.49	-strand	-290	691	710	TCGCCAACCACAGCCCCCT	126	Chr2	1	34182085	34184626	expressed protein
>KACCtal2c	NI-NS-HD-NG-NS-NN-HD-N*-NN-NN-NI-NN-HD-NG-HD-HD-HD-NG	Osativa_LOC_Os09g12700	11.48	+strand	-265	735	754	taaaaagccgaagctcact	127	Chr9	1	7267567	7270153	retrotransposon protein, putative, Ty3-gypsy subclass
>KACCtal2c	NI-NS-HD-NG-NS-NN-HD-N*-NN-NN-NI-NN-HD-NG-HD-HD-HD-NG	Osativa_LOC_Os07g09814	11.472	+strand	-152	848	867	CACCTCGCCGGAGTTCCCC	128	Chr7	1	5219438	5226721	OsFBX221 - F-box domain containing protein, expressed
>KACCtal2c	NI-NS-HD-NG-NS-NN-HD-N*-NN-NN-NI-NN-HD-NG-HD-HD-HD-NG	Osativa_LOC_Os08g19650	11.453	-strand	-493	488	507	TAGCTAGCTACAGCTCTCC	129	Chr8	1	11758701	11765266	homeobox protein knotted-1, putative, expressed
>KACCtal2c	NI-NS-HD-NG-NS-NN-HD-N*-NN-NN-NI-NN-HD-NG-HD-HD-HD-NG	Osativa_LOC_Os01g70940	11.453	-strand	-283	698	717	TAGCTAGTAGAAGCTCCCC	130	Chr1	1	41061091	41067527	potassium transporter, putative, expressed
>KACCtal2c	NI-NS-HD-NG-NS-NN-HD-N*-NN-NN-NI-NN-HD-NG-HD-HD-HD-NG	Osativa_LOC_Os10g05170	11.452	+strand	-215	785	804	CCCCTAACCACAGCTCACT	131	Chr10	1	2523971	2524453	OsWAK100 - OsWAK receptor-like cytoplasmic kinase OsWAK-RLCK, expressed
>KACCtal2c	NI-NS-HD-NG-NS-NN-HD-N*-NN-NN-NI-NN-HD-NG-HD-HD-HD-NG	Osativa_LOC_Os06g02330	11.452	+strand	-56	944	963	TAGCCAACCGAAACACCCC	132	Chr6	-1	777222	779783	expressed protein
>KACCtal2c	NI-NS-HD-NG-NS-NN-HD-N*-NN-NN-NI-NN-HD-NG-HD-HD-HD-NG	Osativa_LOC_Os08g21650	11.425	+strand	-897	103	122	CAGCTCCCGAGCACTCCCT	133	Chr8	-1	12895544	12896019	expressed protein
>KACCtal2c	NI-NS-HD-NG-NS-NN-HD-N*-NN-NN-NI-NN-HD-NG-HD-HD-HD-NG	Osativa_LOC_Os08g34280	11.425	-strand	-236	745	764	CAACTCGCTCCGGCTCCCT	134	Chr8	-1	21506419	21513656	cinnamoyl-CoA reductase, putative, expressed
>KACCtal2c	NI-NS-HD-NG-NS-NN-HD-N*-NN-NN-NI-NN-HD-NG-HD-HD-HD-NG	Osativa_LOC_Os09g21060	11.415	-strand	-94	887	906	TAGCTAGCTAGAGCTTTCT	135	Chr9	-1	12696928	12697303	expressed protein
>KACCtal2c	NI-NS-HD-NG-NS-NN-HD-N*-NN-NN-NI-NN-HD-NG-HD-HD-HD-NG	Osativa_LOC_Os06g11760	11.414	-strand	-673	308	327	TCACTAGCTAAGGATCCCT	136	Chr6	1	6233100	6233579	expressed protein
>KACCtal2c	NI-NS-HD-NG-NS-NN-HD-N*-NN-NN-NI-NN-HD-NG-HD-HD-HD-NG	Osativa_LOC_Os05g07860	11.414	+strand	-718	282	301	caacttaccaacacaCCCT	137	Chr5	-1	4243550	4246859	uvrB/uvrC motif family protein, expressed
>KACCtal2c	NI-NS-HD-NG-NS-NN-HD-N*-NN-NN-NI-NN-HD-NG-HD-HD-HD-NG	Osativa_LOC_Os10g13900	11.403	+strand	-28	972	991	tccctcgccaacgccccct	138	Chr10	-1	7552999	7554783	transposon protein, putative, unclassified, expressed
>KACCtal2c	NI-NS-HD-NG-NS-NN-HD-N*-NN-NN-NI-NN-HD-NG-HD-HD-HD-NG	Osativa_LOC_Os06g44310	11.386	-strand	-288	693	712	TACTTAACGGCAactccct	139	Chr6	1	26752551	26755222	tetraspanin family protein, putative, expressed
>KACCtal2c	NI-NS-HD-NG-NS-NN-HD-N*-NN-NN-NI-NN-HD-NG-HD-HD-HD-NG	Osativa_LOC_Os01g27210	11.384	+strand	-871	129	148	tctctatccggaactccct	140	Chr1	-1	15170345	15171860	glutathione S-transferase, putative, expressed
>KACCtal2c	NI-NS-HD-NG-NS-NN-HD-N*-NN-NN-NI-NN-HD-NG-HD-HD-HD-NG	Osativa_LOC_Os01g71080	11.384	+strand	-249	751	770	TAACTCACCCGAGCACACT	141	Chr1	-1	41139174	41140671	xylanase inhibitor, putative, expressed
>KACCtal2c	NI-NS-HD-NG-NS-NN-HD-N*-NN-NN-NI-NN-HD-NG-HD-HD-HD-NG	Osativa_LOC_Os10g32040	11.367	+strand	-583	417	436	TACCCCGCTGGAACTCTCT	142	Chr10	-1	16834473	16835685	conserved hypothetical protein
>KACCtal2c	NI-NS-HD-NG-NS-NN-HD-N*-NN-NN-NI-NN-HD-NG-HD-HD-HD-NG	Osativa_LOC_Os08g13400	11.365	+strand	-900	100	119	CGACTAAACAAACCTCCCT	143	Chr8	1	7972930	7973175	expressed protein
>KACCtal2c	NI-NS-HD-NG-NS-NN-HD-N*-NN-NN-NI-NN-HD-NG-HD-HD-HD-NG	Osativa_LOC_Os05g45640	11.356	-strand	-172	809	828	ccgcttgccggcgccccct	144	Chr5	1	26453312	26455913	retrotransposon protein, putative, unclassified, expressed
>KACCtal2c	NI-NS-HD-NG-NS-NN-HD-N*-NN-NN-NI-NN-HD-NG-HD-HD-HD-NG	Osativa_LOC_Os01g33240	11.356	+strand	-725	275	294	ccgcttgccggcgccccct	145	Chr1	-1	18304048	18309342	transposon protein, putative, unclassified, expressed
>KACCtal2c	NI-NS-HD-NG-NS-NN-HD-N*-NN-NN-NI-NN-HD-NG-HD-HD-HD-NG	Osativa_LOC_Os01g29650	11.356	+strand	-723	277	296	ccgcttgccggcgccccct	146	Chr1	-1	16616931	16619246	retrotransposon protein, putative, Ty1-copia subclass, expressed
>KACCtal2c	NI-NS-HD-NG-NS-NN-HD-N*-NN-NN-NI-NN-HD-NG-HD-HD-HD-NG	Osativa_LOC_Os02g14530	11.355	+strand	-838	162	181	TCCCTACCCGGCACCCCCT	147	Chr2	1	8004981	8017344	protein kinase domain containing protein, expressed
>KACCtal2c	NI-NS-HD-NG-NS-NN-HD-N*-NN-NN-NI-NN-HD-NG-HD-HD-HD-NG	Osativa_LOC_Os01g06810	11.348	+strand	-758	242	261	CATCAAGATGGAGCTCCCT	148	Chr1	-1	3230885	3235268	retrotransposon protein, putative, Ty1-copia subclass, expressed
>KACCtal2c	NI-NS-HD-NG-NS-NN-HD-N*-NN-NN-NI-NN-HD-NG-HD-HD-HD-NG	Osativa_LOC_Os08g17580	11.346	-strand	-764	217	236	taaatccctggaaatccct	149	Chr8	-1	10753713	10754813	hypothetical protein
>KACCtal2c	NI-NS-HD-NG-NS-NN-HD-N*-NN-NN-NI-NN-HD-NG-HD-HD-HD-NG	Osativa_LOC_Os12g14850	11.346	+strand	-373	627	646	TACCTGACCAAAGCTCTAT	150	Chr12	-1	8506702	8506950	hypothetical protein
>KACCtal2c	NI-NS-HD-NG-NS-NN-HD-N*-NN-NN-NI-NN-HD-NG-HD-HD-HD-NG	Osativa_LOC_Os12g14860	11.346	-strand	-535	446	465	TACCTGACCAAAGCTCTAT	151	Chr12	1	8507859	8509896	expressed protein
>KACCtal2c	NI-NS-HD-NG-NS-NN-HD-N*-NN-NN-NI-NN-HD-NG-HD-HD-HD-NG	Osativa_LOC_Os08g23780	11.335	+strand	-111	889	908	TAAATGCCCACCACTCCCT	152	Chr8	1	14397923	14403073	glycosyl transferase 8 domain containing protein, putative, expressed
>KACCtal2c	NI-NS-HD-NG-NS-NN-HD-N*-NN-NN-NI-NN-HD-NG-HD-HD-HD-NG	Osativa_LOC_Os07g27470	11.327	-strand	-485	496	515	CAACTAGCTCAAACTAACT	153	Chr7	-1	16004590	16007436	transposon protein, putative, CACTA, En/Spm sub-class, expressed
>KACCtal2c	NI-NS-HD-NG-NS-NN-HD-N*-NN-NN-NI-NN-HD-NG-HD-HD-HD-NG	Osativa_LOC_Os03g44510	11.327	-strand	-703	278	297	CAACTAGCTCAAACTAACT	154	Chr3	-1	25053570	25056828	transposon protein, putative, CACTA, En/Spm sub-class, expressed
>KACCtal2c	NI-NS-HD-NG-NS-NN-HD-N*-NN-NN-NI-NN-HD-NG-HD-HD-HD-NG	Osativa_LOC_Os06g38050	11.327	-strand	-507	474	493	CAACTAGCTCAAACTAACT	155	Chr6	1	22496593	22499835	transposon protein, putative, CACTA, En/Spm sub-class, expressed
>KACCtal2c	NI-NS-HD-NG-NS-NN-HD-N*-NN-NN-NI-NN-HD-NG-HD-HD-HD-NG	Osativa_LOC_Os02g01300	11.318	+strand	-191	809	828	TGAATCGCAGGAGCTCCCT	156	Chr2	-1	165493	166232	invertase/pectin methylesterase inhibitor family protein, putative, expressed
>KACCtal2c	NI-NS-HD-NG-NS-NN-HD-N*-NN-NN-NI-NN-HD-NG-HD-HD-HD-NG	Osativa_LOC_Os12g38520	11.318	-strand	-672	309	328	TAGCTCCCTAACACCCCCT	157	Chr12	-1	23656377	23656907	expressed protein
>KACCtal2c	NI-NS-HD-NG-NS-NN-HD-N*-NN-NN-NI-NN-HD-NG-HD-HD-HD-NG	Osativa_LOC_Os12g09660	11.318	-strand	-783	198	217	TGACCCACTGAACCTCCCT	158	Chr12	-1	5100010	5102396	expressed protein
>KACCtal2c	NI-NS-HD-NG-NS-NN-HD-N*-NN-NN-NI-NN-HD-NG-HD-HD-HD-NG	Osativa_LOC_Os08g27020	11.317	-strand	-588	393	412	TAGCTCACCAACACCCCCC	159	Chr8	1	16512682	16513206	expressed protein
>KACCtal2c	NI-NS-HD-NG-NS-NN-HD-N*-NN-NN-NI-NN-HD-NG-HD-HD-HD-NG	Osativa_LOC_Os08g06000	11.317	+strand	-346	654	673	tccccagccgaagttccct	160	Chr8	-1	3270692	3271395	hypothetical protein
>KACCtal2c	NI-NS-HD-NG-NS-NN-HD-N*-NN-NN-NI-NN-HD-NG-HD-HD-HD-NG	Osativa_LOC_Os01g33180	11.317	+strand	-395	605	624	tccccagccgaagttccct	161	Chr1	1	18270447	18270725	hypothetical protein
>KACCtal2c	NI-NS-HD-NG-NS-NN-HD-N*-NN-NN-NI-NN-HD-NG-HD-HD-HD-NG	Osativa_LOC_Os02g14740	11.317	+strand	-449	551	570	tccccagccgaagttccct	162	Chr2	-1	8151392	8151967	expressed protein
>KACCtal2c	NI-NS-HD-NG-NS-NN-HD-N*-NN-NN-NI-NN-HD-NG-HD-HD-HD-NG	Osativa_LOC_Os02g14650	11.317	+strand	-579	421	440	tccccagccgaagttccct	163	Chr2	1	8081870	8082580	hypothetical protein
>KACCtal2c	NI-NS-HD-NG-NS-NN-HD-N*-NN-NN-NI-NN-HD-NG-HD-HD-HD-NG	Osativa_LOC_Os06g25360	11.317	+strand	-971	29	48	tccccagccgaagttccct	164	Chr6	1	14856085	14858471	retrotransposon protein, putative, unclassified, expressed
>KACCtal2c	NI-NS-HD-NG-NS-NN-HD-N*-NN-NN-NI-NN-HD-NG-HD-HD-HD-NG	Osativa_LOC_Os05g09300	11.317	+strand	-424	576	595	tccccagccgaagttccct	165	Chr5	1	5197047	5201863	transposon protein, putative, CACTA, En/Spm sub-class, expressed
>KACCtal2c	NI-NS-HD-NG-NS-NN-HD-N*-NN-NN-NI-NN-HD-NG-HD-HD-HD-NG	Osativa_LOC_Os10g05470	11.317	+strand	-423	577	596	tccccagccgaagttccct	166	Chr10	-1	2698802	2702427	expressed protein
>KACCtal2c	NI-NS-HD-NG-NS-NN-HD-N*-NN-NN-NI-NN-HD-NG-HD-HD-HD-NG	Osativa_LOC_Os02g49150	11.299	-strand	-484	497	516	CAACTAGTAGAAGCTCCCC	167	Chr2	-1	30054264	30058543	RNA polymerase Rpb4, putative, expressed
>KACCtal2c	NI-NS-HD-NG-NS-NN-HD-N*-NN-NN-NI-NN-HD-NG-HD-HD-HD-NG	Osativa_LOC_Os06g39610	11.299	-strand	-367	614	633	CAGCTAGCAAAAGCCCCAT	168	Chr6	-1	23514150	23514945	expressed protein
>KACCtal2c	NI-NS-HD-NG-NS-NN-HD-N*-NN-NN-NI-NN-HD-NG-HD-HD-HD-NG	Osativa_LOC_Os05g02560	11.299	+strand	-465	535	554	CAACCAGCTTGAACTCCCT	169	Chr5	1	889604	891507	expressed protein
>KACCtal2c	NI-NS-HD-NG-NS-NN-HD-N*-NN-NN-NI-NN-HD-NG-HD-HD-HD-NG	Osativa_LOC_Os03g06080	11.298	+strand	-388	612	631	CAACCGGACAGAGCTCCAT	170	Chr3	-1	3046790	3047842	heavy metal-associated domain containing protein, expressed
>KACCtal2c	NI-NS-HD-NG-NS-NN-HD-N*-NN-NN-NI-NN-HD-NG-HD-HD-HD-NG	Osativa_LOC_Os04g55590	11.297	-strand	-980	1	20	TAGCTAGTCACAACTCCAT	171	Chr4	-1	33095586	33096465	homeobox domain containing protein, expressed
>KACCtal2c	NI-NS-HD-NG-NS-NN-HD-N*-NN-NN-NI-NN-HD-NG-HD-HD-HD-NG	Osativa_LOC_Os02g05310	11.296	-strand	-317	664	683	taaatacccAAAACCCCCC	172	Chr2	1	2545984	2551066	splicing factor 3B subunit 1, putative, expressed
>KACCtal2c	NI-NS-HD-NG-NS-NN-HD-N*-NN-NN-NI-NN-HD-NG-HD-HD-HD-NG	Osativa_LOC_Os05g22790	11.289	-strand	-805	176	195	CCCCTCCCCGGAACCCCCT	173	Chr5	-1	12926399	12927140	expressed protein
>KACCtal2c	NI-NS-HD-NG-NS-NN-HD-N*-NN-NN-NI-NN-HD-NG-HD-HD-HD-NG	Osativa_LOC_Os07g19350	11.269	-strand	-481	500	519	tgactgctcggaactccct	174	Chr7	-1	11453600	11454072	hypothetical protein
>KACCtal2c	NI-NS-HD-NG-NS-NN-HD-N*-NN-NN-NI-NN-HD-NG-HD-HD-HD-NG	Osativa_LOC_Os01g52880	11.269	-strand	-535	446	465	CATTTAGCCCCAGCTCCCT	175	Chr1	1	30407036	30408554	leucine-rich repeat family protein, putative, expressed
>KACCtal2c	NI-NS-HD-NG-NS-NN-HD-N*-NN-NN-NI-NN-HD-NG-HD-HD-HD-NG	Osativa_LOC_Os12g26410	11.269	+strand	-173	827	846	TAACAAGCTCGCCCTCCCT	176	Chr12	-1	15432948	15434479	hypothetical protein
>KACCtal2c	NI-NS-HD-NG-NS-NN-HD-N*-NN-NN-NI-NN-HD-NG-HD-HD-HD-NG	Osativa_LOC_Os12g19100	11.26	+strand	-857	143	162	TAACTAAAGAAAGTTCCCT	177	Chr12	1	11084855	11085444	transposon protein, putative, unclassified, expressed
>KACCtal2c	NI-NS-HD-NG-NS-NN-HD-N*-NN-NN-NI-NN-HD-NG-HD-HD-HD-NG	Osativa_LOC_Os12g19090	11.26	-strand	-363	618	637	TAACTAAAGAAAGTTCCCT	178	Chr12	-1	11081124	11083634	metalloprotease ATP23, putative, expressed
>KACCtal2c	NI-NS-HD-NG-NS-NN-HD-N*-NN-NN-NI-NN-HD-NG-HD-HD-HD-NG	Osativa_LOC_Os10g28290	11.241	+strand	-171	829	848	tcgctggcagccgctccct	179	Chr10	-1	14710942	14713105	expressed protein
>KACCtal2c	NI-NS-HD-NG-NS-NN-HD-N*-NN-NN-NI-NN-HD-NG-HD-HD-HD-NG	Osativa_LOC_Os04g24430	11.232	-strand	-339	642	661	TAGCTAGCTTGAGCTACCT	180	Chr4	1	14008245	14013440	sucrose synthase, putative, expressed
>KACCtal2c	NI-NS-HD-NG-NS-NN-HD-N*-NN-NN-NI-NN-HD-NG-HD-HD-HD-NG	Osativa_LOC_Os04g17650	11.232	-strand	-339	642	661	TAGCTAGCTTGAGCTACCT	181	Chr4	-1	9661934	9667057	sucrose synthase, putative, expressed
>KACCtal2c	NI-NS-HD-NG-NS-NN-HD-N*-NN-NN-NI-NN-HD-NG-HD-HD-HD-NG	Osativa_LOC_Os01g13430	11.232	+strand	-300	700	719	CAACTCACAAGACCTCACT	182	Chr1	-1	7477641	7482824	importin-alpha re-exporter, putative, expressed
>KACCtal2c	NI-NS-HD-NG-NS-NN-HD-N*-NN-NN-NI-NN-HD-NG-HD-HD-HD-NG	Osativa_LOC_Os12g41900	11.232	+strand	-280	720	739	TAGCTAGCAGAAACTCTCC	183	Chr12	-1	25967436	25976050	SET domain containing protein, expressed
>KACCtal2c	NI-NS-HD-NG-NS-NN-HD-N*-NN-NN-NI-NN-HD-NG-HD-HD-HD-NG	Osativa_LOC_Os11g02369	11.231	+strand	-130	870	889	TAGCTACTTAAAGCCCCCT	184	Chr11	1	693419	693864	LTPL7 - Protease inhibitor/seed storage/LTP family protein precursor, expressed
>KACCtal2c	NI-NS-HD-NG-NS-NN-HD-N*-NN-NN-NI-NN-HD-NG-HD-HD-HD-NG	Osativa_LOC_Os10g24800	11.23	-strand	-849	132	151	TAACCAGAAGGAACTCCCC	185	Chr10	1	12753910	12754586	hypothetical protein
>KACCtal2c	NI-NS-HD-NG-NS-NN-HD-N*-NN-NN-NI-NN-HD-NG-HD-HD-HD-NG	Osativa_LOC_Os01g41250	11.23	-strand	-281	700	719	TAACCAATCAGGGCTCCCT	186	Chr1	1	23347750	23349394	OsFBX17 - F-box domain containing protein, expressed
>KACCtal2c	NI-NS-HD-NG-NS-NN-HD-N*-NN-NN-NI-NN-HD-NG-HD-HD-HD-NG	Osativa_LOC_Os06g17960	11.221	+strand	-850	150	169	caactacccccaactccca	187	Chr6	-1	10442637	10443047	expressed protein
>KACCtal2c	NI-NS-HD-NG-NS-NN-HD-N*-NN-NN-NI-NN-HD-NG-HD-HD-HD-NG	Osativa_LOC_Os01g53150	11.194	-strand	-750	231	250	CAACTTACAAGAACTTCCT	188	Chr1	1	30537135	30541524	GTPase of unknown function domain containing protein, putative, expressed
>KACCtal2c	NI-NS-HD-NG-NS-NN-HD-N*-NN-NN-NI-NN-HD-NG-HD-HD-HD-NG	Osativa_LOC_Os02g28980	11.164	+strand	-164	836	855	TAACTCCCAAGAACTCTCT	189	Chr2	-1	17156430	17160895	peptidyl-prolyl isomerase, putative, expressed
>KACCtal2c	NI-NS-HD-NG-NS-NN-HD-N*-NN-NN-NI-NN-HD-NG-HD-HD-HD-NG	Osativa_LOC_Os09g07410	11.164	-strand	-854	127	146	cctctggccagaacttcct	190	Chr9	1	3682265	3687451	retrotransposon protein, putative, unclassified, expressed
>KACCtal2c	NI-NS-HD-NG-NS-NN-HD-N*-NN-NN-NI-NN-HD-NG-HD-HD-HD-NG	Osativa_LOC_Os03g15750	11.163	-strand	-6	975	994	CAACCCAACAGAGCCCCCT	191	Chr3	-1	8683553	8687628	ASC1, putative, expressed
>KACCtal2c	NI-NS-HD-NG-NS-NN-HD-N*-NN-NN-NI-NN-HD-NG-HD-HD-HD-NG	Osativa_LOC_Os08g03940	11.162	-strand	-120	861	880	tgaatccccaaaactccct	192	Chr8	-1	1874549	1877569	retrotransposon protein, putative, unclassified, expressed
>KACCtal2c	NI-NS-HD-NG-NS-NN-HD-N*-NN-NN-NI-NN-HD-NG-HD-HD-HD-NG	Osativa_LOC_Os04g41010	11.162	-strand	-609	372	391	taattcacccgagctccat	193	Chr4	-1	24335544	24335762	expressed protein
>KACCtal2c	NI-NS-HD-NG-NS-NN-HD-N*-NN-NN-NI-NN-HD-NG-HD-HD-HD-NG	Osativa_LOC_Os04g29120	11.162	-strand	-122	859	878	tgaatccccaaaactccct	194	Chr4	1	17279993	17281761	retrotransposon protein, putative, unclassified, expressed
>KACCtal2c	NI-NS-HD-NG-NS-NN-HD-N*-NN-NN-NI-NN-HD-NG-HD-HD-HD-NG	Osativa_LOC_Os04g28940	11.162	-strand	-203	778	797	tgaatccccaaaactccct	195	Chr4	-1	17154247	17157117	retrotransposon protein, putative, unclassified, expressed
>KACCtal2c	NI-NS-HD-NG-NS-NN-HD-N*-NN-NN-NI-NN-HD-NG-HD-HD-HD-NG	Osativa_LOC_Os02g49010	11.162	-strand	-918	63	82	tacataaccagaccaccct	196	Chr2	-1	29973088	29974702	retrotransposon protein, putative, Ty3-gypsy subclass
>KACCtal2c	NI-NS-HD-NG-NS-NN-HD-N*-NN-NN-NI-NN-HD-NG-HD-HD-HD-NG	Osativa_LOC_Os01g58550	11.155	+strand	-163	837	856	CAACTAGCTCCGCCTCCCT	197	Chr1	1	33837388	33838996	methyladenine glycosylase, putative, expressed
>KACCtal2c	NI-NS-HD-NG-NS-NN-HD-N*-NN-NN-NI-NN-HD-NG-HD-HD-HD-NG	Osativa_LOC_Os01g61940	11.153	+strand	-490	510	529	CAGCTAACCCACCCTCCCC	198	Chr1	1	35861147	35863908	white-brown complex homolog protein, putative, expressed
>KACCtal2c	NI-NS-HD-NG-NS-NN-HD-N*-NN-NN-NI-NN-HD-NG-HD-HD-HD-NG	Osativa_LOC_Os01g22220	11.136	-strand	-69	912	931	CCGCTCACTGGCCCTCCCT	199	Chr1	-1	12491993	12494656	expressed protein
>KACCtal2c	NI-NS-HD-NG-NS-NN-HD-N*-NN-NN-NI-NN-HD-NG-HD-HD-HD-NG	Osativa_LOC_Os03g02730	11.135	+strand	-655	345	364	CCGCTCGCCGGAGCTCCAC	200	Chr3	-1	1024732	1026761	expressed protein
>KACCtal3	NI-NN-NN-NI-NI-NI-NS-HG-HD-NI-N*-NS-NI-NI-NN-NI-NG	Osativa_LOC_Os11g19140	15.488	-strand	-718	264	282	TAGAAAAATCACAAAAAT	1	Chr11	-1	10918121	10922255	methyltransferase domain containing protein, expressed
>KACCtal3	NI-NN-NN-NI-NI-NI-NS-HG-HD-NI-N*-NS-NI-NI-NN-NI-NG	Osativa_LOC_Os02g48690	14.862	-strand	-899	83	101	CAAGAAAATCACAAAAAT	2	Chr2	1	29805286	29808103	expressed protein
>KACCtal3	NI-NN-NN-NI-NI-NI-NS-HG-HD-NI-N*-NS-NI-NI-NN-NI-NG	Osativa_LOC_Os04g03910	14.66	-strand	-541	441	459	taaaaaaatCACCAAGAT	3	Chr4	-1	1788564	1790459	expressed protein
>KACCtal3	NI-NN-NN-NI-NI-NI-NS-HG-HD-NI-N*-NS-NI-NI-NN-NI-NG	Osativa_LOC_Os03g51750	13.929	-strand	-431	551	569	TAAGAAAATCATTAAAAT	4	Chr3	1	29676610	29677098	expressed protein
>KACCtal3	NI-NN-NN-NI-NI-NI-NS-HG-HD-NI-N*-NS-NI-NI-NN-NI-NG	Osativa_LOC_Os07g19060	13.929	+strand	-600	400	418	taaaaaaatcatcaaaat	5	Chr7	-1	11280303	11285325	transport protein particle component, Bet3, domain containing protein, expressed
>KACCtal3	NI-NN-NN-NI-NI-NI-NS-HG-HD-NI-N*-NS-NI-NI-NN-NI-NG	Osativa_LOC_Os03g52770	13.878	-strand	-352	630	648	TAAAAACATCACAAAAAT	6	Chr3	1	30248854	30258667	expressed protein
>KACCtal3	NI-NN-NN-NI-NI-NI-NS-HG-HD-NI-N*-NS-NI-NI-NN-NI-NG	Osativa_LOC_Os09g37700	13.832	-strand	-229	753	771	TAGAAAACTCACCAAAAT	7	Chr9	1	21727801	21731104	proteophosphoglycan ppg4, putative, expressed
>KACCtal3	NI-NN-NN-NI-NI-NI-NS-HG-HD-NI-N*-NS-NI-NI-NN-NI-NG	Osativa_LOC_Os05g11530	13.764	-strand	-953	29	47	CACAAAAATCACAAAAAT	8	Chr5	1	6526294	6526539	hypothetical protein
>KACCtal3	NI-NN-NN-NI-NI-NI-NS-HG-HD-NI-N*-NS-NI-NI-NN-NI-NG	Osativa_LOC_Os01g24100	13.707	+strand	-354	646	664	taaaaaattcataaaaat	9	Chr1	1	13591221	13593395	transposon protein, putative, unclassified, expressed
>KACCtal3	NI-NN-NN-NI-NI-NI-NS-HG-HD-NI-N*-NS-NI-NI-NN-NI-NG	Osativa_LOC_Os02g24760	13.707	+strand	-340	660	678	taaaaaattcataaaaat	10	Chr2	1	14362932	14363611	transposon protein, putative, unclassified
>KACCtal3	NI-NN-NN-NI-NI-NI-NS-HG-HD-NI-N*-NS-NI-NI-NN-NI-NG	Osativa_LOC_Os06g01490	13.707	+strand	-396	604	622	taaaaaattcataaaaat	11	Chr6	-1	297160	301812	monocopper oxidase, putative, expressed
>KACCtal3	NI-NN-NN-NI-NI-NI-NS-HG-HD-NI-N*-NS-NI-NI-NN-NI-NG	Osativa_LOC_Os12g01270	13.707	+strand	-354	646	664	taaaaaattcataaaaat	12	Chr12	-1	157852	160032	transposon protein, putative, unclassified
>KACCtal3	NI-NN-NN-NI-NI-NI-NS-HG-HD-NI-N*-NS-NI-NI-NN-NI-NG	Osativa_LOC_Os05g04400	13.707	+strand	-357	643	661	taaaaaattcataaaaat	13	Chr5	1	2023686	2025866	transposon protein, putative, unclassified
>KACCtal3	NI-NN-NN-NI-NI-NI-NS-HG-HD-NI-N*-NS-NI-NI-NN-NI-NG	Osativa_LOC_Os10g20070	13.707	+strand	-354	646	664	taaaaaattcataaaaat	14	Chr10	-1	10076127	10078307	transposon protein, putative, unclassified, expressed
>KACCtal3	NI-NN-NN-NI-NI-NI-NS-HG-HD-NI-N*-NS-NI-NI-NN-NI-NG	Osativa_LOC_Os10g11330	13.707	+strand	-344	656	674	taaaaaattcataaaaat	15	Chr10	-1	6284702	6286882	transposon protein, putative, unclassified
>KACCtal3	NI-NN-NN-NI-NI-NI-NS-HG-HD-NI-N*-NS-NI-NI-NN-NI-NG	Osativa_LOC_Os10g11340	13.707	-strand	-355	627	645	taaaaaattcataaaaat	16	Chr10	1	6287535	6291740	nitroreductase family protein, putative, expressed
>KACCtal3	NI-NN-NN-NI-NI-NI-NS-HG-HD-NI-N*-NS-NI-NI-NN-NI-NG	Osativa_LOC_Os10g36800	13.707	+strand	-354	646	664	taaaaaattcataaaaat	17	Chr10	1	19700409	19702589	transposon protein, putative, unclassified
>KACCtal3	NI-NN-NN-NI-NI-NI-NS-HG-HD-NI-N*-NS-NI-NI-NN-NI-NG	Osativa_LOC_Os10g20080	13.707	-strand	-729	253	271	taaaaaattcataaaaat	18	Chr10	1	10079391	10080648	expressed protein
>KACCtal3	NI-NN-NN-NI-NI-NI-NS-HG-HD-NI-N*-NS-NI-NI-NN-NI-NG	Osativa_LOC_Os08g12610	13.707	+strand	-354	646	664	taaaaaattcataaaaat	19	Chr8	1	7453144	7455315	transposon protein, putative, unclassified
>KACCtal3	NI-NN-NN-NI-NI-NI-NS-HG-HD-NI-N*-NS-NI-NI-NN-NI-NG	Osativa_LOC_Os04g53990	13.707	-strand	-874	108	126	taaaaaattcataaaaat	20	Chr4	1	32166724	32169604	ethylene-responsive protein related, putative, expressed
>KACCtal3	NI-NN-NN-NI-NI-NI-NS-HG-HD-NI-N*-NS-NI-NI-NN-NI-NG	Osativa_LOC_Os04g53980	13.707	+strand	-354	646	664	taaaaaattcataaaaat	21	Chr4	-1	32163494	32165674	transposon protein, putative, unclassified
>KACCtal3	NI-NN-NN-NI-NI-NI-NS-HG-HD-NI-N*-NS-NI-NI-NN-NI-NG	Osativa_LOC_Os07g41670	13.707	+strand	-354	646	664	taaaaaattcataaaaat	22	Chr7	-1	24970677	24972851	transposon protein, putative, unclassified
>KACCtal3	NI-NN-NN-NI-NI-NI-NS-HG-HD-NI-N*-NS-NI-NI-NN-NI-NG	Osativa_LOC_Os07g06510	13.707	+strand	-355	645	663	taaaaaattcataaaaat	23	Chr7	1	3157893	3160073	transposon protein, putative, unclassified
>KACCtal3	NI-NN-NN-NI-NI-NI-NS-HG-HD-NI-N*-NS-NI-NI-NN-NI-NG	Osativa_LOC_Os07g09350	13.707	+strand	-354	646	664	taaaaaattcataaaaat	24	Chr7	-1	4927755	4929935	transposon protein, putative, unclassified
>KACCtal3	NI-NN-NN-NI-NI-NI-NS-HG-HD-NI-N*-NS-NI-NI-NN-NI-NG	Osativa_LOC_Os01g58560	13.707	+strand	-355	645	663	taaaaaattcataaaaat	25	Chr1	-1	33846851	33849031	transposon protein, putative, unclassified
>KACCtal3	NI-NN-NN-NI-NI-NI-NS-HG-HD-NI-N*-NS-NI-NI-NN-NI-NG	Osativa_LOC_Os03g08950	13.707	+strand	-354	646	664	taaaaaattcataaaaat	26	Chr3	1	4646697	4648877	transposon protein, putative, unclassified
>KACCtal3	NI-NN-NN-NI-NI-NI-NS-HG-HD-NI-N*-NS-NI-NI-NN-NI-NG	Osativa_LOC_Os02g40350	13.707	+strand	-354	646	664	taaaaaattcataaaaat	27	Chr2	-1	24435939	24438119	transposon protein, putative, unclassified, expressed
>KACCtal3	NI-NN-NN-NI-NI-NI-NS-HG-HD-NI-N*-NS-NI-NI-NN-NI-NG	Osativa_LOC_Os02g24750	13.707	-strand	-730	252	270	taaaaaattcataaaaat	28	Chr2	-1	14357143	14361861	expressed protein
>KACCtal3	NI-NN-NN-NI-NI-NI-NS-HG-HD-NI-N*-NS-NI-NI-NN-NI-NG	Osativa_LOC_Os02g07780	13.707	-strand	-455	527	545	taaaaaaatcattaaaat	29	Chr2	1	4073883	4077949	OsSPL4 - SBP-box gene family member, expressed
>KACCtal3	NI-NN-NN-NI-NI-NI-NS-HG-HD-NI-N*-NS-NI-NI-NN-NI-NG	Osativa_LOC_Os09g21990	13.707	+strand	-354	646	664	taaaaaattcataaaaat	30	Chr9	1	13311531	13313711	transposon protein, putative, unclassified
>KACCtal3	NI-NN-NN-NI-NI-NI-NS-HG-HD-NI-N*-NS-NI-NI-NN-NI-NG	Osativa_LOC_Os06g36950	13.707	+strand	-354	646	664	taaaaaattcataaaaat	31	Chr6	-1	21765814	21768009	transposon protein, putative, unclassified
>KACCtal3	NI-NN-NN-NI-NI-NI-NS-HG-HD-NI-N*-NS-NI-NI-NN-NI-NG	Osativa_LOC_Os06g48710	13.707	+strand	-354	646	664	taaaaaattcataaaaat	32	Chr6	1	29468257	29470437	transposon protein, putative, unclassified
>KACCtal3	NI-NN-NN-NI-NI-NI-NS-HG-HD-NI-N*-NS-NI-NI-NN-NI-NG	Osativa_LOC_Os06g45810	13.707	+strand	-344	656	674	taaaaaattcataaaaat	33	Chr6	1	27719969	27722149	transposon protein, putative, unclassified
>KACCtal3	NI-NN-NN-NI-NI-NI-NS-HG-HD-NI-N*-NS-NI-NI-NN-NI-NG	Osativa_LOC_Os06g38540	13.707	+strand	-354	646	664	taaaaaattcataaaaat	34	Chr6	1	22833937	22836111	transposon protein, putative, unclassified
>KACCtal3	NI-NN-NN-NI-NI-NI-NS-HG-HD-NI-N*-NS-NI-NI-NN-NI-NG	Osativa_LOC_Os06g29710	13.707	+strand	-575	425	443	taaaaaattcataaaaat	35	Chr6	1	17054545	17066625	OsFBD12 - F-box and FBD domain containing protein, expressed
>KACCtal3	NI-NN-NN-NI-NI-NI-NS-HG-HD-NI-N*-NS-NI-NI-NN-NI-NG	Osativa_LOC_Os06g45800	13.707	-strand	-449	533	551	taaaaaattcataaaaat	36	Chr6	-1	27709820	27719175	PAP/25A associated domain containing protein, putative, expressed
>KACCtal3	NI-NN-NN-NI-NI-NI-NS-HG-HD-NI-N*-NS-NI-NI-NN-NI-NG	Osativa_LOC_Os12g18540	13.707	+strand	-354	646	664	taaaaaattcataaaaat	37	Chr12	1	10719090	10721270	transposon protein, putative, unclassified
>KACCtal3	NI-NN-NN-NI-NI-NI-NS-HG-HD-NI-N*-NS-NI-NI-NN-NI-NG	Osativa_LOC_Os12g38600	13.707	+strand	-354	646	664	taaaaaattcataaaaat	38	Chr12	1	23713641	23715821	transposon protein, putative, unclassified
>KACCtal3	NI-NN-NN-NI-NI-NI-NS-HG-HD-NI-N*-NS-NI-NI-NN-NI-NG	Osativa_LOC_Os12g12270	13.707	+strand	-354	646	664	taaaaaattcataaaaat	39	Chr12	1	6735569	6737749	transposon protein, putative, unclassified
>KACCtal3	NI-NN-NN-NI-NI-NI-NS-HG-HD-NI-N*-NS-NI-NI-NN-NI-NG	Osativa_LOC_Os05g04390	13.707	-strand	-447	535	553	taaaaaattcataaaaat	40	Chr5	-1	2022146	2022881	expressed protein
>KACCtal3	NI-NN-NN-NI-NI-NI-NS-HG-HD-NI-N*-NS-NI-NI-NN-NI-NG	Osativa_LOC_Os05g15130	13.707	+strand	-355	645	663	taaaaaattcataaaaat	41	Chr5	-1	8581523	8583703	transposon protein, putative, unclassified
>KACCtal3	NI-NN-NN-NI-NI-NI-NS-HG-HD-NI-N*-NS-NI-NI-NN-NI-NG	Osativa_LOC_Os05g44620	13.707	+strand	-354	646	664	taaaaaattcataaaaat	42	Chr5	1	25957850	25960276	transposon protein, putative, unclassified, expressed
>KACCtal3	NI-NN-NN-NI-NI-NI-NS-HG-HD-NI-N*-NS-NI-NI-NN-NI-NG	Osativa_LOC_Os11g38330	13.707	-strand	-537	445	463	taaaaaattcataaaaat	43	Chr11	1	22697693	22704274	ZOS11-06 - C2H2 zinc finger protein, expressed
>KACCtal3	NI-NN-NN-NI-NI-NI-NS-HG-HD-NI-N*-NS-NI-NI-NN-NI-NG	Osativa_LOC_Os11g36790	13.707	+strand	-354	646	664	taaaaaattcataaaaat	44	Chr11	1	21719330	21724206	OsFBO6 - F-box and other domain containing protein, expressed
>KACCtal3	NI-NN-NN-NI-NI-NI-NS-HG-HD-NI-N*-NS-NI-NI-NN-NI-NG	Osativa_LOC_Os11g43400	13.707	+strand	-354	646	664	taaaaaattcataaaaat	45	Chr11	1	26200637	26202715	transposon protein, putative, unclassified
>KACCtal3	NI-NN-NN-NI-NI-NI-NS-HG-HD-NI-N*-NS-NI-NI-NN-NI-NG	Osativa_LOC_Os11g05040	13.707	+strand	-355	645	663	taaaaaattcataaaaat	46	Chr11	-1	2201274	2203448	transposon protein, putative, unclassified
>KACCtal3	NI-NN-NN-NI-NI-NI-NS-HG-HD-NI-N*-NS-NI-NI-NN-NI-NG	Osativa_LOC_Os11g38420	13.707	+strand	-354	646	664	taaaaaattcataaaaat	47	Chr11	1	22755050	22757230	transposon protein, putative, unclassified
>KACCtal3	NI-NN-NN-NI-NI-NI-NS-HG-HD-NI-N*-NS-NI-NI-NN-NI-NG	Osativa_LOC_Os11g04080	13.707	+strand	-354	646	664	taaaaaattcataaaaat	48	Chr11	-1	1649845	1652019	transposon protein, putative, unclassified
>KACCtal3	NI-NN-NN-NI-NI-NI-NS-HG-HD-NI-N*-NS-NI-NI-NN-NI-NG	Osativa_LOC_Os11g09000	13.707	+strand	-355	645	663	taaaaaattcataaaaat	49	Chr11	-1	4780136	4782310	transposon protein, putative, unclassified
>KACCtal3	NI-NN-NN-NI-NI-NI-NS-HG-HD-NI-N*-NS-NI-NI-NN-NI-NG	Osativa_LOC_Os11g38320	13.707	+strand	-355	645	663	taaaaaattcataaaaat	50	Chr11	-1	22694626	22696800	transposon protein, putative, unclassified
>KACCtal3	NI-NN-NN-NI-NI-NI-NS-HG-HD-NI-N*-NS-NI-NI-NN-NI-NG	Osativa_LOC_Os10g17090	13.707	+strand	-355	645	663	taaaaaattcataaaaat	51	Chr10	-1	8566819	8568999	transposon protein, putative, unclassified
>KACCtal3	NI-NN-NN-NI-NI-NI-NS-HG-HD-NI-N*-NS-NI-NI-NN-NI-NG	Osativa_LOC_Os10g26840	13.707	+strand	-354	646	664	taaaaaattcataaaaat	52	Chr10	-1	14092157	14094337	transposon protein, putative, unclassified
>KACCtal3	NI-NN-NN-NI-NI-NI-NS-HG-HD-NI-N*-NS-NI-NI-NN-NI-NG	Osativa_LOC_Os08g20590	13.707	+strand	-354	646	664	taaaaaattcataaaaat	53	Chr8	1	12366915	12369080	transposon protein, putative, unclassified, expressed
>KACCtal3	NI-NN-NN-NI-NI-NI-NS-HG-HD-NI-N*-NS-NI-NI-NN-NI-NG	Osativa_LOC_Os04g55430	13.707	+strand	-354	646	664	taaaaaattcataaaaat	54	Chr4	-1	32968354	32970534	transposon protein, putative, unclassified
>KACCtal3	NI-NN-NN-NI-NI-NI-NS-HG-HD-NI-N*-NS-NI-NI-NN-NI-NG	Osativa_LOC_Os01g15280	13.707	+strand	-354	646	664	taaaaaattcataaaaat	55	Chr1	-1	8550296	8552646	transposon protein, putative, unclassified, expressed
>KACCtal3	NI-NN-NN-NI-NI-NI-NS-HG-HD-NI-N*-NS-NI-NI-NN-NI-NG	Osativa_LOC_Os03g63000	13.707	+strand	-355	645	663	taaaaaattcataaaaat	56	Chr3	-1	35622094	35624267	transposon protein, putative, unclassified
>KACCtal3	NI-NN-NN-NI-NI-NI-NS-HG-HD-NI-N*-NS-NI-NI-NN-NI-NG	Osativa_LOC_Os12g18530	13.707	-strand	-963	19	37	taaaaaattcataaaaat	57	Chr12	-1	10711881	10717818	nucleotidyltransferase, putative, expressed
>KACCtal3	NI-NN-NN-NI-NI-NI-NS-HG-HD-NI-N*-NS-NI-NI-NN-NI-NG	Osativa_LOC_Os05g46910	13.707	+strand	-354	646	664	taaaaaattcataaaaat	58	Chr5	1	27147122	27149297	transposon protein, putative, unclassified
>KACCtal3	NI-NN-NN-NI-NI-NI-NS-HG-HD-NI-N*-NS-NI-NI-NN-NI-NG	Osativa_LOC_Os05g07780	13.707	+strand	-343	657	675	taaaaaattcataaaaat	59	Chr5	1	4191617	4193797	transposon protein, putative, unclassified
>KACCtal3	NI-NN-NN-NI-NI-NI-NS-HG-HD-NI-N*-NS-NI-NI-NN-NI-NG	Osativa_LOC_Os07g14130	13.679	-strand	-351	631	649	TAAGAAAGTCATTAAGAT	60	Chr7	1	8063823	8064413	pectinesterase inhibitor domain containing protein, expressed
>KACCtal3	NI-NN-NN-NI-NI-NI-NS-HG-HD-NI-N*-NS-NI-NI-NN-NI-NG	Osativa_LOC_Os01g74250	13.679	+strand	-522	478	496	TAAGAAAGTCATTAAGAT	61	Chr1	1	43016926	43019127	plant-specific domain TIGR01615 family protein, expressed
>KACCtal3	NI-NN-NN-NI-NI-NI-NS-HG-HD-NI-N*-NS-NI-NI-NN-NI-NG	Osativa_LOC_Os03g06060	13.525	+strand	-911	89	107	CAAGAAATTCATAAAGAT	62	Chr3	1	3036386	3037894	expansin precursor, putative, expressed
>KACCtal3	NI-NN-NN-NI-NI-NI-NS-HG-HD-NI-N*-NS-NI-NI-NN-NI-NG	Osativa_LOC_Os02g51090	13.445	-strand	-916	66	84	TAGGAAAACCACAAACAT	63	Chr2	-1	31249160	31250608	RWP-RK domain-containing protein, putative, expressed
>KACCtal3	NI-NN-NN-NI-NI-NI-NS-HG-HD-NI-N*-NS-NI-NI-NN-NI-NG	Osativa_LOC_Os03g03790	13.435	-strand	-772	210	228	taaaaaaataacaaaaat	64	Chr3	1	1706051	1708336	AMP-binding domain containing protein, expressed
>KACCtal3	NI-NN-NN-NI-NI-NI-NS-HG-HD-NI-N*-NS-NI-NI-NN-NI-NG	Osativa_LOC_Os04g37530	13.407	-strand	-121	861	879	TAGGAAAATCACAAAAAA	65	Chr4	-1	22337499	22339890	expressed protein
>KACCtal3	NI-NN-NN-NI-NI-NI-NS-HG-HD-NI-N*-NS-NI-NI-NN-NI-NG	Osativa_LOC_Os04g03180	13.407	-strand	-749	233	251	TAGAAAAATCGCAAAAAT	66	Chr4	-1	1329656	1336698	disease resistance protein, putative, expressed
>KACCtal3	NI-NN-NN-NI-NI-NI-NS-HG-HD-NI-N*-NS-NI-NI-NN-NI-NG	Osativa_LOC_Os02g51260	13.407	+strand	-294	706	724	taaaaaaaccacgaaaat	67	Chr2	-1	31385511	31388559	retrotransposon protein, putative, unclassified, expressed
>KACCtal3	NI-NN-NN-NI-NI-NI-NS-HG-HD-NI-N*-NS-NI-NI-NN-NI-NG	Osativa_LOC_Os08g17050	13.341	-strand	-823	159	177	TAGGAACATCATGAAAAT	68	Chr8	-1	10442926	10443474	expressed protein
>KACCtal3	NI-NN-NN-NI-NI-NI-NS-HG-HD-NI-N*-NS-NI-NI-NN-NI-NG	Osativa_LOC_Os08g23430	13.339	-strand	-337	645	663	TAAAAAAATCACTAACAT	69	Chr8	-1	14167710	14178849	starch binding domain containing protein, putative, expressed
>KACCtal3	NI-NN-NN-NI-NI-NI-NS-HG-HD-NI-N*-NS-NI-NI-NN-NI-NG	Osativa_LOC_Os08g33130	13.303	+strand	-681	319	337	cagaaaattcataaaaat	70	Chr8	1	20587666	20588004	expressed protein
>KACCtal3	NI-NN-NN-NI-NI-NI-NS-HG-HD-NI-N*-NS-NI-NI-NN-NI-NG	Osativa_LOC_Os04g26960	13.274	+strand	-911	89	107	TAGAAAAATCAGCAAAAT	71	Chr4	1	15943440	15948394	terpene synthase, putative, expressed
>KACCtal3	NI-NN-NN-NI-NI-NI-NS-HG-HD-NI-N*-NS-NI-NI-NN-NI-NG	Osativa_LOC_Os12g12370	13.274	-strand	-947	35	53	TAGGAAAATCAATAAGAT	72	Chr12	1	6811218	6814994	outer envelope protein, putative, expressed
>KACCtal3	NI-NN-NN-NI-NI-NI-NS-HG-HD-NI-N*-NS-NI-NI-NN-NI-NG	Osativa_LOC_Os12g23890	13.273	+strand	-523	477	495	tagaaaaatcatcaacat	73	Chr12	-1	13582618	13582949	expressed protein
>KACCtal3	NI-NN-NN-NI-NI-NI-NS-HG-HD-NI-N*-NS-NI-NI-NN-NI-NG	Osativa_LOC_Os03g30430	13.272	-strand	-555	427	445	TAAAAAAATCACCAAGCT	74	Chr3	-1	17347142	17350477	nitrilase-associated protein, putative, expressed
>KACCtal3	NI-NN-NN-NI-NI-NI-NS-HG-HD-NI-N*-NS-NI-NI-NN-NI-NG	Osativa_LOC_Os02g52270	13.254	+strand	-746	254	272	CAAAAAAATCAGAAAAAT	75	Chr2	-1	32001646	32003856	heat shock protein DnaJ, putative, expressed
>KACCtal3	NI-NN-NN-NI-NI-NI-NS-HG-HD-NI-N*-NS-NI-NI-NN-NI-NG	Osativa_LOC_Os12g06100	13.253	-strand	-396	586	604	CAAAAAAatcacaaaact	76	Chr12	-1	2851822	2856292	TLD family protein, putative, expressed
>KACCtal3	NI-NN-NN-NI-NI-NI-NS-HG-HD-NI-N*-NS-NI-NI-NN-NI-NG	Osativa_LOC_Os07g25940	13.225	-strand	-445	537	555	CAGAAAAATCACGCAGAT	77	Chr7	1	14886512	14887063	hypothetical protein
>KACCtal3	NI-NN-NN-NI-NI-NI-NS-HG-HD-NI-N*-NS-NI-NI-NN-NI-NG	Osativa_LOC_Os03g07470	13.223	+strand	-487	513	531	TAAGAAAACCACAAACAT	78	Chr3	1	3794582	3795550	glutaredoxin, putative, expressed
>KACCtal3	NI-NN-NN-NI-NI-NI-NS-HG-HD-NI-N*-NS-NI-NI-NN-NI-NG	Osativa_LOC_Os03g34220	13.223	-strand	-339	643	661	TAGCAAAATCCCAAAAAT	79	Chr3	-1	19488500	19490970	retrotransposon protein, putative, Ty3-gypsy subclass
>KACCtal3	NI-NN-NN-NI-NI-NI-NS-HG-HD-NI-N*-NS-NI-NI-NN-NI-NG	Osativa_LOC_Os02g32290	13.223	-strand	-733	249	267	TAGCAAAATCACAAAACT	80	Chr2	1	19067279	19072348	expressed protein
>KACCtal3	NI-NN-NN-NI-NI-NI-NS-HG-HD-NI-N*-NS-NI-NI-NN-NI-NG	Osativa_LOC_Os01g16890	13.223	+strand	-751	249	267	TAAGAAAACCACAAACAT	81	Chr1	-1	9657980	9661279	ribosomal protein L7Ae, putative, expressed
>KACCtal3	NI-NN-NN-NI-NI-NI-NS-HG-HD-NI-N*-NS-NI-NI-NN-NI-NG	Osativa_LOC_Os04g12620	13.187	-strand	-667	315	333	TAAAAAAATCAAGAAAAT	82	Chr4	-1	6994347	6995304	expressed protein
>KACCtal3	NI-NN-NN-NI-NI-NI-NS-HG-HD-NI-N*-NS-NI-NI-NN-NI-NG	Osativa_LOC_Os07g42810	13.185	+strand	-539	461	479	tagaaaaaacacaaaaat	83	Chr7	1	25640847	25645862	adaptor complexes medium subunit family domain containing protein, expressed
>KACCtal3	NI-NN-NN-NI-NI-NI-NS-HG-HD-NI-N*-NS-NI-NI-NN-NI-NG	Osativa_LOC_Os03g08790	13.185	+strand	-786	214	232	tagaaaaaacacaaaaat	84	Chr3	1	4541351	4543107	aspartic proteinase nepenthesin precursor, putative, expressed
>KACCtal3	NI-NN-NN-NI-NI-NI-NS-HG-HD-NI-N*-NS-NI-NI-NN-NI-NG	Osativa_LOC_Os02g42570	13.185	+strand	-683	317	335	TAAAAAAATCACAAGAAT	85	Chr2	-1	25589926	25590804	ferredoxin-thioredoxin reductase, variable chain, putative, expressed
>KACCtal3	NI-NN-NN-NI-NI-NI-NS-HG-HD-NI-N*-NS-NI-NI-NN-NI-NG	Osativa_LOC_Os10g02220	13.159	-strand	-127	855	873	TAAGAAAGTCAAGAAGAT	86	Chr10	-1	771679	776161	peptide transporter PTR2, putative, expressed
>KACCtal3	NI-NN-NN-NI-NI-NI-NS-HG-HD-NI-N*-NS-NI-NI-NN-NI-NG	Osativa_LOC_Os05g24630	13.157	-strand	-40	942	960	CAAGAAAATCACCAACAT	87	Chr5	1	14231277	14232545	hypothetical protein
>KACCtal3	NI-NN-NN-NI-NI-NI-NS-HG-HD-NI-N*-NS-NI-NI-NN-NI-NG	Osativa_LOC_Os07g12030	13.119	+strand	-528	472	490	TAGAAAAGTCATAAAAAC	88	Chr7	-1	6719851	6720339	hypothetical protein
>KACCtal3	NI-NN-NN-NI-NI-NI-NS-HG-HD-NI-N*-NS-NI-NI-NN-NI-NG	Osativa_LOC_Os03g33080	13.119	+strand	-311	689	707	TAGGAAAATCATAAAAGT	89	Chr3	-1	18926517	18929211	transposon protein, putative, CACTA, En/Spm sub-class, expressed
>KACCtal3	NI-NN-NN-NI-NI-NI-NS-HG-HD-NI-N*-NS-NI-NI-NN-NI-NG	Osativa_LOC_Os05g30010	13.053	-strand	-610	372	390	CAAGAAAGTCATTAAGAT	90	Chr5	-1	17361511	17368926	WD domain, G-beta repeat domain containing protein, expressed
>KACCtal3	NI-NN-NN-NI-NI-NI-NS-HG-HD-NI-N*-NS-NI-NI-NN-NI-NG	Osativa_LOC_Os01g43090	13.052	+strand	-487	513	531	taaaaaaatcaacaagat	91	Chr1	-1	24579621	24582077	oxidoreductase, aldo/keto reductase family protein, putative, expressed
>KACCtal3	NI-NN-NN-NI-NI-NI-NS-HG-HD-NI-N*-NS-NI-NI-NN-NI-NG	Osativa_LOC_Os05g30210	13.052	+strand	-847	153	171	TAGAAAAATCATTAACAT	92	Chr5	1	17506661	17510762	expressed protein
>KACCtal3	NI-NN-NN-NI-NI-NI-NS-HG-HD-NI-N*-NS-NI-NI-NN-NI-NG	Osativa_LOC_Os11g05200	13.052	-strand	-570	412	430	taaaaaaatcaacaagat	93	Chr11	1	2297696	2298427	zinc finger, C3HC4 type domain containing protein, expressed
>KACCtal3	NI-NN-NN-NI-NI-NI-NS-HG-HD-NI-N*-NS-NI-NI-NN-NI-NG	Osativa_LOC_Os09g25590	13.003	-strand	-904	78	96	caaggaaatcacaaagat	94	Chr9	1	15358373	15360771	tsi1-interacting protein TSIP1, putative, expressed
>KACCtal3	NI-NN-NN-NI-NI-NI-NS-HG-HD-NI-N*-NS-NI-NI-NN-NI-NG	Osativa_LOC_Os03g29230	13.002	-strand	-702	280	298	TACAACAATCACAAAAAT	95	Chr3	-1	16624579	16624920	retrotransposon protein, putative, unclassified
>KACCtal3	NI-NN-NN-NI-NI-NI-NS-HG-HD-NI-N*-NS-NI-NI-NN-NI-NG	Osativa_LOC_Os06g07160	13.002	+strand	-731	269	287	TACAAACATCACAAAAAT	96	Chr6	1	3428699	3433505	expressed protein
>KACCtal3	NI-NN-NN-NI-NI-NI-NS-HG-HD-NI-N*-NS-NI-NI-NN-NI-NG	Osativa_LOC_Os12g04200	12.965	+strand	-940	60	78	CAAGAACATCATAAAAAT	97	Chr12	1	1766099	1767966	GRAS family transcription factor containing protein, expressed
>KACCtal3	NI-NN-NN-NI-NI-NI-NS-HG-HD-NI-N*-NS-NI-NI-NN-NI-NG	Osativa_LOC_Os11g04400	12.965	+strand	-622	378	396	CAAGAACATCATAAAAAT	98	Chr11	1	1829394	1832069	GRAS family transcription factor containing protein, expressed
>KACCtal3	NI-NN-NN-NI-NI-NI-NS-HG-HD-NI-N*-NS-NI-NI-NN-NI-NG	Osativa_LOC_Os01g34080	12.964	-strand	-415	567	585	TAGAAAAATTACAAAAAT	99	Chr1	1	18763270	18774476	armadillo/beta-catenin-like repeat family protein, expressed
>KACCtal3	NI-NN-NN-NI-NI-NI-NS-HG-HD-NI-N*-NS-NI-NI-NN-NI-NG	Osativa_LOC_Os06g35630	12.964	+strand	-732	268	286	taaaaaaatcacaaaaaa	100	Chr6	-1	20784367	20786141	reticuline oxidase-like protein precursor, putative, expressed
>KACCtal3	NI-NN-NN-NI-NI-NI-NS-HG-HD-NI-N*-NS-NI-NI-NN-NI-NG	Osativa_LOC_Os01g16890	12.926	-strand	-505	477	495	taaaaaaataataaaaat	101	Chr1	-1	9657980	9661279	ribosomal protein L7Ae, putative, expressed
>KACCtal3	NI-NN-NN-NI-NI-NI-NS-HG-HD-NI-N*-NS-NI-NI-NN-NI-NG	Osativa_LOC_Os10g12380	12.898	-strand	-913	69	87	taaaaaCGTCATAAAAAT	102	Chr10	1	6890097	6890451	expressed protein
>KACCtal3	NI-NN-NN-NI-NI-NI-NS-HG-HD-NI-N*-NS-NI-NI-NN-NI-NG	Osativa_LOC_Os08g30740	12.898	-strand	-781	201	219	TAGAAAAATCATAGAAAT	103	Chr8	-1	18960124	18966338	ABC transporter, ATP-binding protein, putative, expressed
>KACCtal3	NI-NN-NN-NI-NI-NI-NS-HG-HD-NI-N*-NS-NI-NI-NN-NI-NG	Osativa_LOC_Os09g27850	12.898	+strand	-881	119	137	TAAAAAAATCgtaaagat	104	Chr9	1	16941833	16943438	transcription regulator, putative, expressed
>KACCtal3	NI-NN-NN-NI-NI-NI-NS-HG-HD-NI-N*-NS-NI-NI-NN-NI-NG	Osativa_LOC_Os01g66510	12.832	-strand	-604	378	396	CAAAAAAGTCATTAAGAT	105	Chr1	1	38627746	38632480	MLO domain containing protein, putative, expressed
>KACCtal3	NI-NN-NN-NI-NI-NI-NS-HG-HD-NI-N*-NS-NI-NI-NN-NI-NG	Osativa_LOC_Os12g24750	12.829	-strand	-536	446	464	tagaaaaataaccaaaat	106	Chr12	1	14199952	14202566	retrotransposon protein, putative, Ty3-gypsy subclass
>KACCtal3	NI-NN-NN-NI-NI-NI-NS-HG-HD-NI-N*-NS-NI-NI-NN-NI-NG	Osativa_LOC_Os11g23880	12.801	-strand	-698	284	302	tagaaaagtcaccaaaac	107	Chr11	1	13521342	13526257	expressed protein
>KACCtal3	NI-NN-NN-NI-NI-NI-NS-HG-HD-NI-N*-NS-NI-NI-NN-NI-NG	Osativa_LOC_Os04g57780	12.783	+strand	-558	442	460	CAGAAAAATCAAGAAAAT	108	Chr4	-1	34411231	34413183	tetratricopeptide repeat domain containing protein, expressed
>KACCtal3	NI-NN-NN-NI-NI-NI-NS-HG-HD-NI-N*-NS-NI-NI-NN-NI-NG	Osativa_LOC_Os05g09650	12.783	-strand	-394	588	606	CAGAAAAATCAAGAAAAT	109	Chr5	1	5450104	5451973	ubiquinone biosynthesis protein COQ4, putative, expressed
>KACCtal3	NI-NN-NN-NI-NI-NI-NS-HG-HD-NI-N*-NS-NI-NI-NN-NI-NG	Osativa_LOC_Os04g57790	12.783	-strand	-389	593	611	CAGAAAAATCAAGAAAAT	110	Chr4	1	34413441	34415644	ubiquinone biosynthesis protein COQ4, putative, expressed
>KACCtal3	NI-NN-NN-NI-NI-NI-NS-HG-HD-NI-N*-NS-NI-NI-NN-NI-NG	Osativa_LOC_Os03g04340	12.781	+strand	-292	708	726	CAGAAAAATCGCAAAAAT	111	Chr3	1	2003110	2004984	C-methyltransferase, putative, expressed
>KACCtal3	NI-NN-NN-NI-NI-NI-NS-HG-HD-NI-N*-NS-NI-NI-NN-NI-NG	Osativa_LOC_Os12g22360	12.78	+strand	-976	24	42	tagcaaaataacaaaaat	112	Chr12	-1	12620140	12621292	hypothetical protein
>KACCtal3	NI-NN-NN-NI-NI-NI-NS-HG-HD-NI-N*-NS-NI-NI-NN-NI-NG	Osativa_LOC_Os08g29050	12.752	+strand	-790	210	228	tacacaagtcacaaagat	113	Chr8	1	17793527	17794254	retrotransposon protein, putative, unclassified
>KACCtal3	NI-NN-NN-NI-NI-NI-NS-HG-HD-NI-N*-NS-NI-NI-NN-NI-NG	Osativa_LOC_Os07g20390	12.752	+strand	-818	182	200	tacacaagtcacaaagat	114	Chr7	-1	11770711	11772005	retrotransposon, putative, centromere-specific
>KACCtal3	NI-NN-NN-NI-NI-NI-NS-HG-HD-NI-N*-NS-NI-NI-NN-NI-NG	Osativa_LOC_Os03g46590	12.742	+strand	-614	386	404	TAAAAAAATTACAAAAAT	115	Chr3	1	26371110	26375635	transposon protein, putative, unclassified, expressed
>KACCtal3	NI-NN-NN-NI-NI-NI-NS-HG-HD-NI-N*-NS-NI-NI-NN-NI-NG	Osativa_LOC_Os08g42830	12.742	+strand	-615	385	403	TAAAAAAATTACAAAAAT	116	Chr8	-1	27080685	27084581	transposon protein, putative, unclassified, expressed
>KACCtal3	NI-NN-NN-NI-NI-NI-NS-HG-HD-NI-N*-NS-NI-NI-NN-NI-NG	Osativa_LOC_Os04g08720	12.742	-strand	-129	853	871	TAAAAAAATTACAAAAAT	117	Chr4	1	4730086	4730895	transposon protein, putative, CACTA, En/Spm sub-class
>KACCtal3	NI-NN-NN-NI-NI-NI-NS-HG-HD-NI-N*-NS-NI-NI-NN-NI-NG	Osativa_LOC_Os06g37970	12.742	+strand	-753	247	265	TAAAAAAATTACAAAAAT	118	Chr6	-1	22461737	22462627	transposon protein, putative, unclassified
>KACCtal3	NI-NN-NN-NI-NI-NI-NS-HG-HD-NI-N*-NS-NI-NI-NN-NI-NG	Osativa_LOC_Os06g08090	12.742	-strand	-542	440	458	taaaaaaattacaaaaat	119	Chr6	-1	3924681	3927945	heparanase-like protein precursor, putative, expressed
>KACCtal3	NI-NN-NN-NI-NI-NI-NS-HG-HD-NI-N*-NS-NI-NI-NN-NI-NG	Osativa_LOC_Os06g45600	12.714	+strand	-807	193	211	tagaaaaatcatacacat	120	Chr6	1	27608477	27609271	expressed protein
>KACCtal3	NI-NN-NN-NI-NI-NI-NS-HG-HD-NI-N*-NS-NI-NI-NN-NI-NG	Osativa_LOC_Os12g15450	12.676	-strand	-700	282	300	TAGAAAAAACATAAAAAT	121	Chr12	1	8819340	8822885	expressed protein
>KACCtal3	NI-NN-NN-NI-NI-NI-NS-HG-HD-NI-N*-NS-NI-NI-NN-NI-NG	Osativa_LOC_Os05g28650	12.676	-strand	-295	687	705	TAGAAAAGTAATAAAAAT	122	Chr5	-1	16811872	16812120	expressed protein
>KACCtal3	NI-NN-NN-NI-NI-NI-NS-HG-HD-NI-N*-NS-NI-NI-NN-NI-NG	Osativa_LOC_Os02g44010	12.676	+strand	-358	642	660	TAAGAAAATAATGAAAAT	123	Chr2	-1	26573239	26576699	expressed protein
>KACCtal3	NI-NN-NN-NI-NI-NI-NS-HG-HD-NI-N*-NS-NI-NI-NN-NI-NG	Osativa_LOC_Os02g09150	12.646	+strand	-238	762	780	CAAGAAAATCCCCAAAAT	124	Chr2	-1	4693810	4699300	inorganic H+ pyrophosphatase, putative, expressed
>KACCtal3	NI-NN-NN-NI-NI-NI-NS-HG-HD-NI-N*-NS-NI-NI-NN-NI-NG	Osativa_LOC_Os12g27096	12.646	-strand	-578	404	422	CAAAAACATCACCAAGAT	125	Chr12	-1	15881037	15893296	retrotransposon protein, putative, Ty1-copia subclass, expressed
>KACCtal3	NI-NN-NN-NI-NI-NI-NS-HG-HD-NI-N*-NS-NI-NI-NN-NI-NG	Osativa_LOC_Os07g02310	12.608	-strand	-733	249	267	taaaaaattcaaaaaaat	126	Chr7	1	772821	774555	retrotransposon protein, putative, Ty3-gypsy subclass, expressed
>KACCtal3	NI-NN-NN-NI-NI-NI-NS-HG-HD-NI-N*-NS-NI-NI-NN-NI-NG	Osativa_LOC_Os08g35510	12.56	-strand	-853	129	147	cagaaaaaacacaaaaat	127	Chr8	-1	22369377	22370939	cytochrome P450, putative, expressed
>KACCtal3	NI-NN-NN-NI-NI-NI-NS-HG-HD-NI-N*-NS-NI-NI-NN-NI-NG	Osativa_LOC_Os01g26039	12.541	+strand	-967	33	51	taggaaaataatcaaaat	128	Chr1	-1	14754773	14764507	expressed protein
>KACCtal3	NI-NN-NN-NI-NI-NI-NS-HG-HD-NI-N*-NS-NI-NI-NN-NI-NG	Osativa_LOC_Os09g27260	12.541	-strand	-567	415	433	taaaaaaaccatcaaaat	129	Chr9	-1	16573500	16574893	plant viral response family protein, putative, expressed
>KACCtal3	NI-NN-NN-NI-NI-NI-NS-HG-HD-NI-N*-NS-NI-NI-NN-NI-NG	Osativa_LOC_Os06g19640	12.541	-strand	-950	32	50	TAAAAAACTCATAAAAAC	130	Chr6	-1	11204783	11208079	39S ribosomal protein L46, mitochondrial precursor, putative, expressed
>KACCtal3	NI-NN-NN-NI-NI-NI-NS-HG-HD-NI-N*-NS-NI-NI-NN-NI-NG	Osativa_LOC_Os12g02540	12.541	-strand	-157	825	843	TAAACAAATCATTAAGAT	131	Chr12	-1	864792	869553	BTBN23 - Bric-a-Brac, Tramtrack, Broad Complex BTB domain with non-phototropic hypocotyl 3 NPH3 and coiled-coil domains, expressed
>KACCtal3	NI-NN-NN-NI-NI-NI-NS-HG-HD-NI-N*-NS-NI-NI-NN-NI-NG	Osativa_LOC_Os06g31060	12.53	+strand	-160	840	858	TGGAAAAATCACAAACAT	132	Chr6	-1	18065898	18067784	PROLM23 - Prolamin precursor, expressed
>KACCtal3	NI-NN-NN-NI-NI-NI-NS-HG-HD-NI-N*-NS-NI-NI-NN-NI-NG	Osativa_LOC_Os01g53700	12.522	-strand	-440	542	560	cagaaaaataataaaaat	133	Chr1	-1	30850589	30856227	mitochondrial-processing peptidase subunit, mitochondrial precursor, putative, expressed
>KACCtal3	NI-NN-NN-NI-NI-NI-NS-HG-HD-NI-N*-NS-NI-NI-NN-NI-NG	Osativa_LOC_Os12g08390	12.522	+strand	-870	130	148	cagaaaaataataaaaat	134	Chr12	-1	4264106	4264529	hypothetical protein
>KACCtal3	NI-NN-NN-NI-NI-NI-NS-HG-HD-NI-N*-NS-NI-NI-NN-NI-NG	Osativa_LOC_Os11g13830	12.522	+strand	-341	659	677	cagaaaaataataaaaat	135	Chr11	1	7619999	7620244	expressed protein
>KACCtal3	NI-NN-NN-NI-NI-NI-NS-HG-HD-NI-N*-NS-NI-NI-NN-NI-NG	Osativa_LOC_Os10g26090	12.494	+strand	-311	689	707	CAGGAAAATCATAAAAGT	136	Chr10	-1	13514863	13517897	transposon protein, putative, CACTA, En/Spm sub-class, expressed
>KACCtal3	NI-NN-NN-NI-NI-NI-NS-HG-HD-NI-N*-NS-NI-NI-NN-NI-NG	Osativa_LOC_Os08g30450	12.494	+strand	-104	896	914	CAGGAAAATCATAAAAGT	137	Chr8	-1	18742252	18745483	transposon protein, putative, CACTA, En/Spm sub-class, expressed
>KACCtal3	NI-NN-NN-NI-NI-NI-NS-HG-HD-NI-N*-NS-NI-NI-NN-NI-NG	Osativa_LOC_Os09g18130	12.494	+strand	-311	689	707	CAGGAAAATCATAAAAGT	138	Chr9	-1	11107192	11108815	transposon protein, putative, CACTA, En/Spm sub-class, expressed
>KACCtal3	NI-NN-NN-NI-NI-NI-NS-HG-HD-NI-N*-NS-NI-NI-NN-NI-NG	Osativa_LOC_Os12g35370	12.494	+strand	-104	896	914	CAGGAAAATCATAAAAGT	139	Chr12	1	21505595	21508780	transposon protein, putative, CACTA, En/Spm sub-class, expressed
>KACCtal3	NI-NN-NN-NI-NI-NI-NS-HG-HD-NI-N*-NS-NI-NI-NN-NI-NG	Osativa_LOC_Os12g32090	12.494	+strand	-458	542	560	CAGGAAAATCATAAAAGT	140	Chr12	1	19356955	19359845	transposon protein, putative, CACTA, En/Spm sub-class, expressed
>KACCtal3	NI-NN-NN-NI-NI-NI-NS-HG-HD-NI-N*-NS-NI-NI-NN-NI-NG	Osativa_LOC_Os04g22810	12.494	+strand	-339	661	679	CAGGAAAATCATAAAAGT	141	Chr4	1	12921780	12924649	transposon protein, putative, CACTA, En/Spm sub-class
>KACCtal3	NI-NN-NN-NI-NI-NI-NS-HG-HD-NI-N*-NS-NI-NI-NN-NI-NG	Osativa_LOC_Os07g26470	12.494	+strand	-104	896	914	CAGGAAAATCATAAAAGT	142	Chr7	-1	15225719	15227269	transposon protein, putative, CACTA, En/Spm sub-class, expressed
>KACCtal3	NI-NN-NN-NI-NI-NI-NS-HG-HD-NI-N*-NS-NI-NI-NN-NI-NG	Osativa_LOC_Os04g20390	12.494	+strand	-104	896	914	CAGGAAAATCATAAAAGT	143	Chr4	-1	11403484	11406731	transposon protein, putative, CACTA, En/Spm sub-class, expressed
>KACCtal3	NI-NN-NN-NI-NI-NI-NS-HG-HD-NI-N*-NS-NI-NI-NN-NI-NG	Osativa_LOC_Os11g14220	12.492	+strand	-832	168	186	TAAAAACATCAGAAAAAT	144	Chr11	1	7960506	7963390	tubulin/FtsZ domain containing protein, putative, expressed
>KACCtal3	NI-NN-NN-NI-NI-NI-NS-HG-HD-NI-N*-NS-NI-NI-NN-NI-NG	Osativa_LOC_Os08g34895	12.492	-strand	-649	333	351	taaaaaaatcaaaacgat	145	Chr8	-1	21973554	21974218	expressed protein
>KACCtal3	NI-NN-NN-NI-NI-NI-NS-HG-HD-NI-N*-NS-NI-NI-NN-NI-NG	Osativa_LOC_Os04g25250	12.492	+strand	-850	150	168	TCAAAAAATCAGAAAAAT	146	Chr4	-1	14591690	14594585	conserved hypothetical protein
>KACCtal3	NI-NN-NN-NI-NI-NI-NS-HG-HD-NI-N*-NS-NI-NI-NN-NI-NG	Osativa_LOC_Os02g08490	12.492	-strand	-530	452	470	taaaaaaatcaaaacgat	147	Chr2	-1	4567617	4573049	chaperone protein clpB 1, putative, expressed
>KACCtal3	NI-NN-NN-NI-NI-NI-NS-HG-HD-NI-N*-NS-NI-NI-NN-NI-NG	Osativa_LOC_Os06g04560	12.492	+strand	-699	301	319	TAGGAAAATAAAAAAGAT	148	Chr6	-1	1973529	1983163	kinesin motor domain containing protein, expressed
>KACCtal3	NI-NN-NN-NI-NI-NI-NS-HG-HD-NI-N*-NS-NI-NI-NN-NI-NG	Osativa_LOC_Os12g32660	12.492	-strand	-960	22	40	taaaaaaatcatacacat	149	Chr12	-1	19703788	19710164	NB-ARC domain containing protein, expressed
>KACCtal3	NI-NN-NN-NI-NI-NI-NS-HG-HD-NI-N*-NS-NI-NI-NN-NI-NG	Osativa_LOC_Os07g41370	12.492	+strand	-510	490	508	taaaaaaatcataaccat	150	Chr7	1	24788476	24793884	OsMADS18 - MADS-box family gene with MIKCc type-box, expressed
>KACCtal3	NI-NN-NN-NI-NI-NI-NS-HG-HD-NI-N*-NS-NI-NI-NN-NI-NG	Osativa_LOC_Os10g33310	12.491	+strand	-339	661	679	TAAAAAAACCCCAAAAAT	151	Chr10	-1	17499639	17503204	cyclin-dependent kinase inhibitor, putative, expressed
>KACCtal3	NI-NN-NN-NI-NI-NI-NS-HG-HD-NI-N*-NS-NI-NI-NN-NI-NG	Osativa_LOC_Os09g23750	12.491	-strand	-603	379	397	TAAAAAAACCACAAAAAC	152	Chr9	1	14125907	14127183	expressed protein
>KACCtal3	NI-NN-NN-NI-NI-NI-NS-HG-HD-NI-N*-NS-NI-NI-NN-NI-NG	Osativa_LOC_Os10g41870	12.464	-strand	-629	353	371	TAGGAAGATCAGAAAGAT	153	Chr10	-1	22530662	22534379	expressed protein
>KACCtal3	NI-NN-NN-NI-NI-NI-NS-HG-HD-NI-N*-NS-NI-NI-NN-NI-NG	Osativa_LOC_Os04g47906	12.463	-strand	-914	68	86	TAGGAAAACCACAAGGAT	154	Chr4	-1	28484045	28488670	gamma-tubulin complex component 6, putative, expressed
>KACCtal3	NI-NN-NN-NI-NI-NI-NS-HG-HD-NI-N*-NS-NI-NI-NN-NI-NG	Osativa_LOC_Os01g40499	12.463	-strand	-438	544	562	TAGGAACATCCCGAAAAT	155	Chr1	-1	22879904	22895941	S-locus lectin protein kinase family protein, putative, expressed
>KACCtal3	NI-NN-NN-NI-NI-NI-NS-HG-HD-NI-N*-NS-NI-NI-NN-NI-NG	Osativa_LOC_Os02g29110	12.454	-strand	-388	594	612	TAAAAAAATAATGAAAAT	156	Chr2	-1	17235539	17236295	ankyrin repeat family protein, putative, expressed
>KACCtal3	NI-NN-NN-NI-NI-NI-NS-HG-HD-NI-N*-NS-NI-NI-NN-NI-NG	Osativa_LOC_Os02g04030	12.454	-strand	-595	387	405	taaaaaaataatGAAAAT	157	Chr2	-1	1748459	1753303	phosphatidylinositol transfer, putative, expressed
>KACCtal3	NI-NN-NN-NI-NI-NI-NS-HG-HD-NI-N*-NS-NI-NI-NN-NI-NG	Osativa_LOC_Os04g57310	12.454	-strand	-488	494	512	taaaaaaatcataaaaaa	158	Chr4	1	34119501	34123601	thiol-disulphide oxidoreductase DCC, putative, expressed
>KACCtal3	NI-NN-NN-NI-NI-NI-NS-HG-HD-NI-N*-NS-NI-NI-NN-NI-NG	Osativa_LOC_Os01g67540	12.426	+strand	-446	554	572	taggaaagacataaaaat	159	Chr1	1	39257838	39261362	AMP-binding domain containing protein, expressed
>KACCtal3	NI-NN-NN-NI-NI-NI-NS-HG-HD-NI-N*-NS-NI-NI-NN-NI-NG	Osativa_LOC_Os01g52340	12.426	-strand	-377	605	623	tagaaaaaacatgaagat	160	Chr1	1	30079649	30081500	NB-ARC domain containing protein, expressed
>KACCtal3	NI-NN-NN-NI-NI-NI-NS-HG-HD-NI-N*-NS-NI-NI-NN-NI-NG	Osativa_LOC_Os03g43920	12.426	+strand	-225	775	793	TAAGAAAATCATGGAAAT	161	Chr3	1	24643266	24644605	hypothetical protein
>KACCtal3	NI-NN-NN-NI-NI-NI-NS-HG-HD-NI-N*-NS-NI-NI-NN-NI-NG	Osativa_LOC_Os02g55500	12.425	-strand	-859	123	141	cagaaacatcactaaaat	162	Chr2	-1	33982929	33983631	expressed protein
>KACCtal3	NI-NN-NN-NI-NI-NI-NS-HG-HD-NI-N*-NS-NI-NI-NN-NI-NG	Osativa_LOC_Os11g06050	12.425	+strand	-913	87	105	CAGAAAAATCACTAAAAC	163	Chr11	-1	2872904	2875780	expressed protein
>KACCtal3	NI-NN-NN-NI-NI-NI-NS-HG-HD-NI-N*-NS-NI-NI-NN-NI-NG	Osativa_LOC_Os03g53910	12.397	-strand	-594	388	406	TAACAAAATCAGCAAGAT	164	Chr3	-1	30903859	30907128	tetratricopeptide repeat domain containing protein, expressed
>KACCtal3	NI-NN-NN-NI-NI-NI-NS-HG-HD-NI-N*-NS-NI-NI-NN-NI-NG	Osativa_LOC_Os10g21780	12.395	+strand	-744	256	274	TAGGACATTCACAAACAT	165	Chr10	1	11173149	11173487	hypothetical protein
>KACCtal3	NI-NN-NN-NI-NI-NI-NS-HG-HD-NI-N*-NS-NI-NI-NN-NI-NG	Osativa_LOC_Os07g25500	12.376	+strand	-516	484	502	caaaaaaatcacaaccat	166	Chr7	1	14606244	14609276	pentatricopeptide, putative, expressed
>KACCtal3	NI-NN-NN-NI-NI-NI-NS-HG-HD-NI-N*-NS-NI-NI-NN-NI-NG	Osativa_LOC_Os09g33930	12.338	-strand	-33	949	967	CAAAAAAAACACAAAAAT	167	Chr9	1	20023947	20027482	farnesyltransferase/geranylgeranyltransferase type-1 subunitalpha, putative, expressed
>KACCtal3	NI-NN-NN-NI-NI-NI-NS-HG-HD-NI-N*-NS-NI-NI-NN-NI-NG	Osativa_LOC_Os07g44120	12.319	-strand	-657	325	343	TAAAAAAATCATTCAAAT	168	Chr7	-1	26371996	26373054	hypothetical protein
>KACCtal3	NI-NN-NN-NI-NI-NI-NS-HG-HD-NI-N*-NS-NI-NI-NN-NI-NG	Osativa_LOC_Os05g06980	12.319	-strand	-567	415	433	TAAAAAATTCCTAAAAAT	169	Chr5	-1	3652662	3663546	expressed protein
>KACCtal3	NI-NN-NN-NI-NI-NI-NS-HG-HD-NI-N*-NS-NI-NI-NN-NI-NG	Osativa_LOC_Os04g29060	12.308	+strand	-361	639	657	TAAGAAAATAACGAACAT	170	Chr4	1	17225119	17225785	hypothetical protein
>KACCtal3	NI-NN-NN-NI-NI-NI-NS-HG-HD-NI-N*-NS-NI-NI-NN-NI-NG	Osativa_LOC_Os04g22890	12.308	+strand	-712	288	306	TAAAAGAATCACAAACAT	171	Chr4	1	12982455	12983185	hypothetical protein
>KACCtal3	NI-NN-NN-NI-NI-NI-NS-HG-HD-NI-N*-NS-NI-NI-NN-NI-NG	Osativa_LOC_Os06g02660	12.3	+strand	-666	334	352	caaaaaaataataaaaat	172	Chr6	1	947957	949606	hypothetical protein
>KACCtal3	NI-NN-NN-NI-NI-NI-NS-HG-HD-NI-N*-NS-NI-NI-NN-NI-NG	Osativa_LOC_Os06g12300	12.3	+strand	-79	921	939	caaaaaaataataaaaat	173	Chr6	1	6643235	6643552	expressed protein
>KACCtal3	NI-NN-NN-NI-NI-NI-NS-HG-HD-NI-N*-NS-NI-NI-NN-NI-NG	Osativa_LOC_Os11g40770	12.3	-strand	-511	471	489	caaaaaaataataaaaat	174	Chr11	1	24385056	24385730	expressed protein
>KACCtal3	NI-NN-NN-NI-NI-NI-NS-HG-HD-NI-N*-NS-NI-NI-NN-NI-NG	Osativa_LOC_Os11g24630	12.291	+strand	-367	633	651	TAAGAAAGCCATTAAGAT	175	Chr11	-1	14048521	14052484	magnesium-dependent phosphatase 1, putative, expressed
>KACCtal3	NI-NN-NN-NI-NI-NI-NS-HG-HD-NI-N*-NS-NI-NI-NN-NI-NG	Osativa_LOC_Os07g29794	12.272	+strand	-531	469	487	CAAAAAAGTCATAAAAAC	176	Chr7	1	17514082	17520851	calmodulin binding heat shock protein, putative, expressed
>KACCtal3	NI-NN-NN-NI-NI-NI-NS-HG-HD-NI-N*-NS-NI-NI-NN-NI-NG	Osativa_LOC_Os01g73110	12.272	-strand	-720	262	280	caggaaaaacataaaaat	177	Chr1	1	42411939	42413227	expressed protein
>KACCtal3	NI-NN-NN-NI-NI-NI-NS-HG-HD-NI-N*-NS-NI-NI-NN-NI-NG	Osativa_LOC_Os05g02650	12.272	+strand	-874	126	144	CCAAAAAATCATGAAAAT	178	Chr5	1	926452	934291	expressed protein
>KACCtal3	NI-NN-NN-NI-NI-NI-NS-HG-HD-NI-N*-NS-NI-NI-NN-NI-NG	Osativa_LOC_Os02g39250	12.27	+strand	-691	309	327	TAAAAAAATCAAAAAACT	179	Chr2	-1	23707611	23709190	retrotransposon protein, putative, unclassified
>KACCtal3	NI-NN-NN-NI-NI-NI-NS-HG-HD-NI-N*-NS-NI-NI-NN-NI-NG	Osativa_LOC_Os05g08470	12.269	-strand	-542	440	458	TAAAACAATAACAAAGAT	180	Chr5	-1	4625257	4625891	expressed protein
>KACCtal3	NI-NN-NN-NI-NI-NI-NS-HG-HD-NI-N*-NS-NI-NI-NN-NI-NG	Osativa_LOC_Os04g45760	12.242	-strand	-968	14	32	taGAAAAGTCAAAACGAT	181	Chr4	1	27085041	27086543	retrotransposon protein, putative, unclassified
>KACCtal3	NI-NN-NN-NI-NI-NI-NS-HG-HD-NI-N*-NS-NI-NI-NN-NI-NG	Osativa_LOC_Os07g47340	12.241	-strand	-691	291	309	TCGAGAAATCACAAAGAT	182	Chr7	-1	28308423	28311581	expressed protein
>KACCtal3	NI-NN-NN-NI-NI-NI-NS-HG-HD-NI-N*-NS-NI-NI-NN-NI-NG	Osativa_LOC_Os07g26500	12.241	+strand	-689	311	329	taggaaaatcacaaaagc	183	Chr7	1	15244769	15245084	hypothetical protein
>KACCtal3	NI-NN-NN-NI-NI-NI-NS-HG-HD-NI-N*-NS-NI-NI-NN-NI-NG	Osativa_LOC_Os04g03080	12.241	+strand	-61	939	957	TGGAAAAATCCCAAAGAT	184	Chr4	1	1266118	1269899	subtilase family protein, putative, expressed
>KACCtal3	NI-NN-NN-NI-NI-NI-NS-HG-HD-NI-N*-NS-NI-NI-NN-NI-NG	Osativa_LOC_Os04g23580	12.233	+strand	-347	653	671	taaaaaaattataaaaat	185	Chr4	-1	13493211	13498065	xylosyltransferase, putative, expressed
>KACCtal3	NI-NN-NN-NI-NI-NI-NS-HG-HD-NI-N*-NS-NI-NI-NN-NI-NG	Osativa_LOC_Os01g55120	12.233	+strand	-765	235	253	taaaaaaattataaaaat	186	Chr1	-1	31718042	31719808	expressed protein
>KACCtal3	NI-NN-NN-NI-NI-NI-NS-HG-HD-NI-N*-NS-NI-NI-NN-NI-NG	Osativa_LOC_Os06g48150	12.233	-strand	-758	224	242	taaaaaaattataaaaat	187	Chr6	-1	29126047	29126379	expressed protein
>KACCtal3	NI-NN-NN-NI-NI-NI-NS-HG-HD-NI-N*-NS-NI-NI-NN-NI-NG	Osativa_LOC_Os02g05990	12.204	-strand	-85	897	915	TAAAAAAATCATGAGAAT	188	Chr2	-1	2988831	2991657	transposon protein, putative, unclassified
>KACCtal3	NI-NN-NN-NI-NI-NI-NS-HG-HD-NI-N*-NS-NI-NI-NN-NI-NG	Osativa_LOC_Os05g03934	12.204	+strand	-264	736	754	TAAAGAAATCATGAAAAT	189	Chr5	1	1761969	1762756	expressed protein
>KACCtal3	NI-NN-NN-NI-NI-NI-NS-HG-HD-NI-N*-NS-NI-NI-NN-NI-NG	Osativa_LOC_Os11g24690	12.203	-strand	-784	198	216	CAAACAAATCACTAAAAT	190	Chr11	-1	14079208	14080085	ankyrin repeat domain containing protein, expressed
>KACCtal3	NI-NN-NN-NI-NI-NI-NS-HG-HD-NI-N*-NS-NI-NI-NN-NI-NG	Osativa_LOC_Os04g37680	12.176	+strand	-942	58	76	CAAGAAAGTCAGCAAAAT	191	Chr4	1	22411902	22412993	alpha/beta hydrolase fold, putative, expressed
>KACCtal3	NI-NN-NN-NI-NI-NI-NS-HG-HD-NI-N*-NS-NI-NI-NN-NI-NG	Osativa_LOC_Os09g33730	12.173	-strand	-598	384	402	TCACAAATTCACAAAGAT	192	Chr9	-1	19920850	19921510	expressed protein
>KACCtal3	NI-NN-NN-NI-NI-NI-NS-HG-HD-NI-N*-NS-NI-NI-NN-NI-NG	Osativa_LOC_Os09g33740	12.173	+strand	-65	935	953	TCACAAATTCACAAAGAT	193	Chr9	1	19922090	19931713	Zinc finger, ZZ type domain containing protein, expressed
>KACCtal3	NI-NN-NN-NI-NI-NI-NS-HG-HD-NI-N*-NS-NI-NI-NN-NI-NG	Osativa_LOC_Os10g34390	12.173	+strand	-478	522	540	TAACAAACTCACAAAAAC	194	Chr10	-1	18332850	18339978	expressed protein
>KACCtal3	NI-NN-NN-NI-NI-NI-NS-HG-HD-NI-N*-NS-NI-NI-NN-NI-NG	Osativa_LOC_Os07g15520	12.137	-strand	-187	795	813	CAAGCAAATCATCAAAAT	195	Chr7	-1	9002300	9002728	retrotransposon protein, putative, Ty3-gypsy subclass
>KACCtal3	NI-NN-NN-NI-NI-NI-NS-HG-HD-NI-N*-NS-NI-NI-NN-NI-NG	Osativa_LOC_Os10g15370	12.135	+strand	-326	674	692	taggaaatttacaaaaat	196	Chr10	-1	7959910	7960202	expressed protein
>KACCtal3	NI-NN-NN-NI-NI-NI-NS-HG-HD-NI-N*-NS-NI-NI-NN-NI-NG	Osativa_LOC_Os10g15390	12.135	+strand	-944	56	74	taggaaatttacaaaaat	197	Chr10	-1	7948860	7959665	ribosomal protein S7, putative, expressed
>KACCtal3	NI-NN-NN-NI-NI-NI-NS-HG-HD-NI-N*-NS-NI-NI-NN-NI-NG	Osativa_LOC_Os08g41960	12.135	+strand	-422	578	596	TAAAAAAAACACCAAAAT	198	Chr8	1	26518976	26529016	OsMADS37 - MADS-box family gene with MIKC* type-box, expressed
>KACCtal3	NI-NN-NN-NI-NI-NI-NS-HG-HD-NI-N*-NS-NI-NI-NN-NI-NG	Osativa_LOC_Os07g20450	12.135	-strand	-809	173	191	taggaaatttacaaaaat	199	Chr7	-1	11810058	11811613	retrotransposon protein, putative, unclassified, expressed
>KACCtal3	NI-NN-NN-NI-NI-NI-NS-HG-HD-NI-N*-NS-NI-NI-NN-NI-NG	Osativa_LOC_Os01g31080	12.135	-strand	-239	743	761	taggaaatttacaaaaat	200	Chr1	1	16989385	16992002	retrotransposon protein, putative, unclassified, expressed
>KACCtal4a	NI-N*-NI-NS-NN-NG-NN-NS-N*-NS-NN-NS-N*-HD-HG-HD-HD-HD-NS-N*-HD-HG-HD-HD-HD-HD-NG	Osativa_LOC_Os07g26595	17.556	+strand	-649	351	379	tataactctctcatctcccctctcccct	1	Chr7	-1	15311507	15315649	expressed protein
>KACCtal4a	NI-N*-NI-NS-NN-NG-NN-NS-N*-NS-NN-NS-N*-HD-HG-HD-HD-HD-NS-N*-HD-HG-HD-HD-HD-HD-NG	Osativa_LOC_Os09g37520	17.32	+strand	-753	247	275	CACACATCACAAAccccccccccccccc	2	Chr9	1	21630818	21636792	DUF630/DUF632 domains containing protein, putative, expressed
>KACCtal4a	NI-N*-NI-NS-NN-NG-NN-NS-N*-NS-NN-NS-N*-HD-HG-HD-HD-HD-NS-N*-HD-HG-HD-HD-HD-HD-NG	Osativa_LOC_Os08g33820	17.186	-strand	-767	205	233	TCCAGGTAACAAcccccccccccccccc	3	Chr8	-1	21171214	21172680	chlorophyll A-B binding protein, putative, expressed
>KACCtal4a	NI-N*-NI-NS-NN-NG-NN-NS-N*-NS-NN-NS-N*-HD-HG-HD-HD-HD-NS-N*-HD-HG-HD-HD-HD-HD-NG	Osativa_LOC_Os08g17270	17.005	+strand	-162	838	866	cacacctcaccggcctctcccctcccct	4	Chr8	-1	10564164	10564579	expressed protein
>KACCtal4a	NI-N*-NI-NS-NN-NG-NN-NS-N*-NS-NN-NS-N*-HD-HG-HD-HD-HD-NS-N*-HD-HG-HD-HD-HD-HD-NG	Osativa_LOC_Os01g05650	16.929	+strand	-143	857	885	TATAAGTAGCAACCCTCTCCGCCCCCCT	5	Chr1	-1	2693134	2695085	metallothionein, putative, expressed
>KACCtal4a	NI-N*-NI-NS-NN-NG-NN-NS-N*-NS-NN-NS-N*-HD-HG-HD-HD-HD-NS-N*-HD-HG-HD-HD-HD-HD-NG	Osativa_LOC_Os02g14440	16.889	+strand	-865	135	163	TATAAGTGACAATTCCCCCCCTCCCCCT	6	Chr2	1	7948543	7950060	peroxidase precursor, putative, expressed
>KACCtal4a	NI-N*-NI-NS-NN-NG-NN-NS-N*-NS-NN-NS-N*-HD-HG-HD-HD-HD-NS-N*-HD-HG-HD-HD-HD-HD-NG	Osativa_LOC_Os06g29790	16.889	+strand	-353	647	675	TATAAGTGACAGCCCTCCCCTTCCCCAT	7	Chr6	1	17130053	17134973	phosphate transporter 1, putative, expressed
>KACCtal4a	NI-N*-NI-NS-NN-NG-NN-NS-N*-NS-NN-NS-N*-HD-HG-HD-HD-HD-NS-N*-HD-HG-HD-HD-HD-HD-NG	Osativa_LOC_Os10g30990	16.745	-strand	-384	588	616	cccaagcgccgactctcccgcctccact	8	Chr10	1	16170551	16173521	retrotransposon protein, putative, unclassified, expressed
>KACCtal4a	NI-N*-NI-NS-NN-NG-NN-NS-N*-NS-NN-NS-N*-HD-HG-HD-HD-HD-NS-N*-HD-HG-HD-HD-HD-HD-NG	Osativa_LOC_Os09g25890	16.676	+strand	-48	952	980	TATACCTACCCCACCTCCCACCTCCACC	9	Chr9	1	15532903	15536140	trehalose-6-phosphate synthase, putative, expressed
>KACCtal4a	NI-N*-NI-NS-NN-NG-NN-NS-N*-NS-NN-NS-N*-HD-HG-HD-HD-HD-NS-N*-HD-HG-HD-HD-HD-HD-NG	Osativa_LOC_Os01g24350	16.599	-strand	-180	792	820	CACCGGCCACTGGCCTCCCCCCTCCCCC	10	Chr1	1	13717346	13719543	expressed protein
>KACCtal4a	NI-N*-NI-NS-NN-NG-NN-NS-N*-NS-NN-NS-N*-HD-HG-HD-HD-HD-NS-N*-HD-HG-HD-HD-HD-HD-NG	Osativa_LOC_Os08g29530	16.437	+strand	-693	307	335	CACCGCTGCCAAATCCCCCATCTCACCT	11	Chr8	-1	18104409	18108360	double-stranded RNA binding motif containing protein, expressed
>KACCtal4a	NI-N*-NI-NS-NN-NG-NN-NS-N*-NS-NN-NS-N*-HD-HG-HD-HD-HD-NS-N*-HD-HG-HD-HD-HD-HD-NG	Osativa_LOC_Os06g40600	16.406	+strand	-90	910	938	CCCAAATCCCAAACCTCCCCCCTCCCCG	12	Chr6	-1	24206615	24212569	elongation factor, putative, expressed
>KACCtal4a	NI-N*-NI-NS-NN-NG-NN-NS-N*-NS-NN-NS-N*-HD-HG-HD-HD-HD-NS-N*-HD-HG-HD-HD-HD-HD-NG	Osativa_LOC_Os11g43710	16.168	+strand	-240	760	788	CCCACATAGCCAATCTCCCTGCCCCCCT	13	Chr11	-1	26393686	26395564	expressed protein
>KACCtal4a	NI-N*-NI-NS-NN-NG-NN-NS-N*-NS-NN-NS-N*-HD-HG-HD-HD-HD-NS-N*-HD-HG-HD-HD-HD-HD-NG	Osativa_LOC_Os03g17960	16.117	+strand	-163	837	865	TCCCAACGGCAACTCCCCCACCTCCCCC	14	Chr3	1	9999633	10002142	expressed protein
>KACCtal4a	NI-N*-NI-NS-NN-NG-NN-NS-N*-NS-NN-NS-N*-HD-HG-HD-HD-HD-NS-N*-HD-HG-HD-HD-HD-HD-NG	Osativa_LOC_Os10g32860	16.02	+strand	-57	943	971	TCCCGGCGACAACCCCCCCCCCCCCCCT	15	Chr10	1	17198438	17200531	expressed protein
>KACCtal4a	NI-N*-NI-NS-NN-NG-NN-NS-N*-NS-NN-NS-N*-HD-HG-HD-HD-HD-NS-N*-HD-HG-HD-HD-HD-HD-NG	Osativa_LOC_Os12g07060	15.983	+strand	-69	931	959	CCCAACCAACCGCCCTCCCTTCTCCCCC	16	Chr12	1	3455589	3463158	chaperone protein dnaJ, putative, expressed
>KACCtal4a	NI-N*-NI-NS-NN-NG-NN-NS-N*-NS-NN-NS-N*-HD-HG-HD-HD-HD-NS-N*-HD-HG-HD-HD-HD-HD-NG	Osativa_LOC_Os04g58030	15.792	+strand	-773	227	255	TATCCCTAGCAGATCTCCCTACTCCCAT	17	Chr4	-1	34564384	34566060	expressed protein
>KACCtal4a	NI-N*-NI-NS-NN-NG-NN-NS-N*-NS-NN-NS-N*-HD-HG-HD-HD-HD-NS-N*-HD-HG-HD-HD-HD-HD-NG	Osativa_LOC_Os04g58040	15.792	-strand	-721	251	279	TATCCCTAGCAGATCTCCCTACTCCCAT	18	Chr4	1	34566792	34570003	expressed protein
>KACCtal4a	NI-N*-NI-NS-NN-NG-NN-NS-N*-NS-NN-NS-N*-HD-HG-HD-HD-HD-NS-N*-HD-HG-HD-HD-HD-HD-NG	Osativa_LOC_Os04g58050	15.792	+strand	-614	386	414	TATCCCTAGCAGATCTCCCTACTCCCAT	19	Chr4	1	34573416	34575062	expressed protein
>KACCtal4a	NI-N*-NI-NS-NN-NG-NN-NS-N*-NS-NN-NS-N*-HD-HG-HD-HD-HD-NS-N*-HD-HG-HD-HD-HD-HD-NG	Osativa_LOC_Os03g59040	15.73	-strand	-31	941	969	TCCAAATCCCAACCCCCCCCCCCCCCCC	20	Chr3	1	33605272	33612441	squalene synthetase, putative, expressed
>KACCtal4a	NI-N*-NI-NS-NN-NG-NN-NS-N*-NS-NN-NS-N*-HD-HG-HD-HD-HD-NS-N*-HD-HG-HD-HD-HD-HD-NG	Osativa_LOC_Os02g03950	15.664	-strand	-854	118	146	CACACACCACCACCCCCCCCCCCCCCCT	21	Chr2	1	1680249	1688436	zinc finger, C3HC4 type family protein, expressed
>KACCtal4a	NI-N*-NI-NS-NN-NG-NN-NS-N*-NS-NN-NS-N*-HD-HG-HD-HD-HD-NS-N*-HD-HG-HD-HD-HD-HD-NG	Osativa_LOC_Os06g21310	15.638	-strand	-672	300	328	CACAGATATCCAATATCCCAGCTCCCCA	22	Chr6	1	12312354	12313370	glycine-rich cell wall structural protein precursor, putative, expressed
>KACCtal4a	NI-N*-NI-NS-NN-NG-NN-NS-N*-NS-NN-NS-N*-HD-HG-HD-HD-HD-NS-N*-HD-HG-HD-HD-HD-HD-NG	Osativa_LOC_Os02g26810	15.598	+strand	-574	426	454	CACAGGTCGCTGGCCTCCCACCACCACC	23	Chr2	1	15734823	15736934	cytochrome P450, putative, expressed
>KACCtal4a	NI-N*-NI-NS-NN-NG-NN-NS-N*-NS-NN-NS-N*-HD-HG-HD-HD-HD-NS-N*-HD-HG-HD-HD-HD-HD-NG	Osativa_LOC_Os02g03280	15.56	+strand	-180	820	848	TATATAAACCCCCCCCCCCGCCTCCCCT	24	Chr2	1	1326922	1330316	transmembrane BAX inhibitor motif-containing protein, putative, expressed
>KACCtal4a	NI-N*-NI-NS-NN-NG-NN-NS-N*-NS-NN-NS-N*-HD-HG-HD-HD-HD-NS-N*-HD-HG-HD-HD-HD-HD-NG	Osativa_LOC_Os03g52470	15.551	-strand	-471	501	529	cagatataacacatctcccatctcccaa	25	Chr3	1	30109909	30114842	WD domain, G-beta repeat domain containing protein, expressed
>KACCtal4a	NI-N*-NI-NS-NN-NG-NN-NS-N*-NS-NN-NS-N*-HD-HG-HD-HD-HD-NS-N*-HD-HG-HD-HD-HD-HD-NG	Osativa_LOC_Os11g37260	15.474	+strand	-158	842	870	CCCACGTACAAAACCCCCCCTCTCCCCC	26	Chr11	1	22003368	22010520	SEY1, putative, expressed
>KACCtal4a	NI-N*-NI-NS-NN-NG-NN-NS-N*-NS-NN-NS-N*-HD-HG-HD-HD-HD-NS-N*-HD-HG-HD-HD-HD-HD-NG	Osativa_LOC_Os06g04030	15.453	+strand	-138	862	890	CGCCTATAAAAATCCCCCCACCTCCCCT	27	Chr6	-1	1645414	1646326	histone H3, putative, expressed
>KACCtal4a	NI-N*-NI-NS-NN-NG-NN-NS-N*-NS-NN-NS-N*-HD-HG-HD-HD-HD-NS-N*-HD-HG-HD-HD-HD-HD-NG	Osativa_LOC_Os01g07750	15.441	-strand	-393	579	607	TCCAAGCGTCCAAccccccccccccccc	28	Chr1	-1	3720115	3723166	expressed protein
>KACCtal4a	NI-N*-NI-NS-NN-NG-NN-NS-N*-NS-NN-NS-N*-HD-HG-HD-HD-HD-NS-N*-HD-HG-HD-HD-HD-HD-NG	Osativa_LOC_Os04g35760	15.425	-strand	-605	367	395	taccagtacgactgctcccacctcctct	29	Chr4	-1	21792887	21795243	expressed protein
>KACCtal4a	NI-N*-NI-NS-NN-NG-NN-NS-N*-NS-NN-NS-N*-HD-HG-HD-HD-HD-NS-N*-HD-HG-HD-HD-HD-HD-NG	Osativa_LOC_Os04g44950	15.406	+strand	-978	22	50	TACACAAGCTAGAACCCCCCCCCCCCCT	30	Chr4	-1	26590612	26592402	short-chain dehydrogenase/reductase, putative, expressed
>KACCtal4a	NI-N*-NI-NS-NN-NG-NN-NS-N*-NS-NN-NS-N*-HD-HG-HD-HD-HD-NS-N*-HD-HG-HD-HD-HD-HD-NG	Osativa_LOC_Os09g34910	15.405	+strand	-99	901	929	TACATATACCTCGCAACccccctcccct	31	Chr9	1	20342786	20347227	DEAD-box ATP-dependent RNA helicase 7, putative, expressed
>KACCtal4a	NI-N*-NI-NS-NN-NG-NN-NS-N*-NS-NN-NS-N*-HD-HG-HD-HD-HD-NS-N*-HD-HG-HD-HD-HD-HD-NG	Osativa_LOC_Os06g35960	15.28	-strand	-335	637	665	CACACGTGcccccccccccccccccccc	32	Chr6	-1	20996264	20998867	HSF-type DNA-binding domain containing protein, expressed
>KACCtal4a	NI-N*-NI-NS-NN-NG-NN-NS-N*-NS-NN-NS-N*-HD-HG-HD-HD-HD-NS-N*-HD-HG-HD-HD-HD-HD-NG	Osativa_LOC_Os07g33050	15.271	+strand	-541	459	487	CACGAATCTCAAAGTTCCCccctcccct	33	Chr7	-1	19740385	19742856	expressed protein
>KACCtal4a	NI-N*-NI-NS-NN-NG-NN-NS-N*-NS-NN-NS-N*-HD-HG-HD-HD-HD-NS-N*-HD-HG-HD-HD-HD-HD-NG	Osativa_LOC_Os04g22510	15.269	-strand	-154	818	846	CACCAATACCACCACCCACACCTCCCCT	34	Chr4	-1	12750349	12750666	expressed protein
>KACCtal4a	NI-N*-NI-NS-NN-NG-NN-NS-N*-NS-NN-NS-N*-HD-HG-HD-HD-HD-NS-N*-HD-HG-HD-HD-HD-HD-NG	Osativa_LOC_Os06g23310	15.26	-strand	-47	925	953	CGCCGATGACCGccccccccccccccct	35	Chr6	1	13616319	13616866	expressed protein
>KACCtal4a	NI-N*-NI-NS-NN-NG-NN-NS-N*-NS-NN-NS-N*-HD-HG-HD-HD-HD-NS-N*-HD-HG-HD-HD-HD-HD-NG	Osativa_LOC_Os03g16140	15.203	+strand	-460	540	568	CACAGGTAACCAGCTCCTCCCCTCCCCT	36	Chr3	-1	8902704	8906354	digalactosyldiacylglycerol synthase, chloroplast precursor, putative, expressed
>KACCtal4a	NI-N*-NI-NS-NN-NG-NN-NS-N*-NS-NN-NS-N*-HD-HG-HD-HD-HD-NS-N*-HD-HG-HD-HD-HD-HD-NG	Osativa_LOC_Os02g37810	15.164	+strand	-204	796	824	catacaggacaaaccccccccctcccat	37	Chr2	1	22812242	22813746	expressed protein
>KACCtal4a	NI-N*-NI-NS-NN-NG-NN-NS-N*-NS-NN-NS-N*-HD-HG-HD-HD-HD-NS-N*-HD-HG-HD-HD-HD-HD-NG	Osativa_LOC_Os06g02660	15.139	+strand	-185	815	843	CACAGATGGCGGTGCCTCCTTCTCCCCT	38	Chr6	1	947957	949606	hypothetical protein
>KACCtal4a	NI-N*-NI-NS-NN-NG-NN-NS-N*-NS-NN-NS-N*-HD-HG-HD-HD-HD-NS-N*-HD-HG-HD-HD-HD-HD-NG	Osativa_LOC_Os08g32690	15.123	-strand	-582	390	418	TCCCAATCGCGcccctcccacaccccct	39	Chr8	-1	20248647	20254581	expressed protein
>KACCtal4a	NI-N*-NI-NS-NN-NG-NN-NS-N*-NS-NN-NS-N*-HD-HG-HD-HD-HD-NS-N*-HD-HG-HD-HD-HD-HD-NG	Osativa_LOC_Os02g38210	15.106	+strand	-64	936	964	cccaaatccgaaccctcccccccccccc	40	Chr2	1	23111937	23113929	elongation factor Tu, putative, expressed
>KACCtal4a	NI-N*-NI-NS-NN-NG-NN-NS-N*-NS-NN-NS-N*-HD-HG-HD-HD-HD-NS-N*-HD-HG-HD-HD-HD-HD-NG	Osativa_LOC_Os05g32260	15.106	+strand	-217	783	811	CACCACCGCTACTCCTCCCCCCTCCCCC	41	Chr5	1	18808855	18809136	expressed protein
>KACCtal4a	NI-N*-NI-NS-NN-NG-NN-NS-N*-NS-NN-NS-N*-HD-HG-HD-HD-HD-NS-N*-HD-HG-HD-HD-HD-HD-NG	Osativa_LOC_Os06g44100	15.067	+strand	-134	866	894	TAAATGCGCCACACACCCCTCCTCCCCT	42	Chr6	-1	26591905	26593464	HLS, putative, expressed
>KACCtal4a	NI-N*-NI-NS-NN-NG-NN-NS-N*-NS-NN-NS-N*-HD-HG-HD-HD-HD-NS-N*-HD-HG-HD-HD-HD-HD-NG	Osativa_LOC_Os06g16280	15.029	-strand	-729	243	271	TCGAGCTCACCCGCCTCCCTCCTCCCCC	43	Chr6	-1	9267068	9280989	expressed protein
>KACCtal4a	NI-N*-NI-NS-NN-NG-NN-NS-N*-NS-NN-NS-N*-HD-HG-HD-HD-HD-NS-N*-HD-HG-HD-HD-HD-HD-NG	Osativa_LOC_Os12g05980	15.011	+strand	-196	804	832	CAAAAATGTAAAACCAACCCCCTCCCCT	44	Chr12	1	2751805	2752653	DUF584 domain containing protein, putative, expressed
>KACCtal4a	NI-N*-NI-NS-NN-NG-NN-NS-N*-NS-NN-NS-N*-HD-HG-HD-HD-HD-NS-N*-HD-HG-HD-HD-HD-HD-NG	Osativa_LOC_Os04g23849	14.984	+strand	-660	340	368	TAGAGGTGGAGGTCCTCTCATCTCCCAT	45	Chr4	-1	13618723	13625051	expressed protein
>KACCtal4a	NI-N*-NI-NS-NN-NG-NN-NS-N*-NS-NN-NS-N*-HD-HG-HD-HD-HD-NS-N*-HD-HG-HD-HD-HD-HD-NG	Osativa_LOC_Os10g05690	14.961	+strand	-158	842	870	TCCATATATACCACCTCACTCCTCCCCT	46	Chr10	-1	2849596	2855809	transmembrane amino acid transporter protein, putative, expressed
>KACCtal4a	NI-N*-NI-NS-NN-NG-NN-NS-N*-NS-NN-NS-N*-HD-HG-HD-HD-HD-NS-N*-HD-HG-HD-HD-HD-HD-NG	Osativa_LOC_Os05g07000	14.952	-strand	-524	448	476	CAAATCTCTCAAACCCCCCCCCCCCCCT	47	Chr5	-1	3674011	3678247	splicing factor, arginine/serine-rich 7, putative, expressed
>KACCtal4a	NI-N*-NI-NS-NN-NG-NN-NS-N*-NS-NN-NS-N*-HD-HG-HD-HD-HD-NS-N*-HD-HG-HD-HD-HD-HD-NG	Osativa_LOC_Os04g53195	14.904	+strand	-893	107	135	TATAAATccccccccccccccccccccc	48	Chr4	-1	31669592	31673738	expressed protein
>KACCtal4a	NI-N*-NI-NS-NN-NG-NN-NS-N*-NS-NN-NS-N*-HD-HG-HD-HD-HD-NS-N*-HD-HG-HD-HD-HD-HD-NG	Osativa_LOC_Os04g53190	14.904	+strand	-893	107	135	TATAAATccccccccccccccccccccc	49	Chr4	-1	31669055	31674598	CPuORF12 - conserved peptide uORF-containing transcript, expressed
>KACCtal4a	NI-N*-NI-NS-NN-NG-NN-NS-N*-NS-NN-NS-N*-HD-HG-HD-HD-HD-NS-N*-HD-HG-HD-HD-HD-HD-NG	Osativa_LOC_Os03g27230	14.894	+strand	-136	864	892	TATAAATACCCCTCCCCCCTCCTCCACC	50	Chr3	1	15603830	15608753	phospho-2-dehydro-3-deoxyheptonate aldolase, chloroplast precursor, putative, expressed
>KACCtal4a	NI-N*-NI-NS-NN-NG-NN-NS-N*-NS-NN-NS-N*-HD-HG-HD-HD-HD-NS-N*-HD-HG-HD-HD-HD-HD-NG	Osativa_LOC_Os04g53120	14.884	+strand	-603	397	425	TCGCAGCGTCACACCTCCCCTCCCCCCT	51	Chr4	1	31638099	31644795	NB-ARC domain containing protein, expressed
>KACCtal4a	NI-N*-NI-NS-NN-NG-NN-NS-N*-NS-NN-NS-N*-HD-HG-HD-HD-HD-NS-N*-HD-HG-HD-HD-HD-HD-NG	Osativa_LOC_Os11g36450	14.798	+strand	-66	934	962	CCGAAGTCTCAAACCCCCTCCCTCCCCT	52	Chr11	-1	21490562	21493404	OsFBO15 - F-box and other domain containing protein, expressed
>KACCtal4a	NI-N*-NI-NS-NN-NG-NN-NS-N*-NS-NN-NS-N*-HD-HG-HD-HD-HD-NS-N*-HD-HG-HD-HD-HD-HD-NG	Osativa_LOC_Os04g48840	14.787	+strand	-116	884	912	CACACATCAccccccccccccccccccc	53	Chr4	-1	29124518	29126984	expressed protein
>KACCtal4a	NI-N*-NI-NS-NN-NG-NN-NS-N*-NS-NN-NS-N*-HD-HG-HD-HD-HD-NS-N*-HD-HG-HD-HD-HD-HD-NG	Osativa_LOC_Os02g53370	14.777	-strand	-692	280	308	TCTATCTAACTAACCCCCCCCCCCCCCC	54	Chr2	1	32668244	32669287	expressed protein
>KACCtal4a	NI-N*-NI-NS-NN-NG-NN-NS-N*-NS-NN-NS-N*-HD-HG-HD-HD-HD-NS-N*-HD-HG-HD-HD-HD-HD-NG	Osativa_LOC_Os03g61010	14.749	+strand	-222	778	806	cacacacgccactccacccccctccccc	55	Chr3	1	34663343	34668223	protein kinase family protein, putative, expressed
>KACCtal4a	NI-N*-NI-NS-NN-NG-NN-NS-N*-NS-NN-NS-N*-HD-HG-HD-HD-HD-NS-N*-HD-HG-HD-HD-HD-HD-NG	Osativa_LOC_Os02g57200	14.644	-strand	-730	242	270	CACATGCAACCACTCCCCCCCCCCCCCC	56	Chr2	1	35041073	35046441	expressed protein
>KACCtal4a	NI-N*-NI-NS-NN-NG-NN-NS-N*-NS-NN-NS-N*-HD-HG-HD-HD-HD-NS-N*-HD-HG-HD-HD-HD-HD-NG	Osativa_LOC_Os07g32610	14.637	-strand	-356	616	644	TATAAGCGCCCGTTCTTCCATCTCTCCT	57	Chr7	-1	19444178	19445944	expressed protein
>KACCtal4a	NI-N*-NI-NS-NN-NG-NN-NS-N*-NS-NN-NS-N*-HD-HG-HD-HD-HD-NS-N*-HD-HG-HD-HD-HD-HD-NG	Osativa_LOC_Os08g19410	14.637	+strand	-365	635	663	tccacgtgttagctctcccatctcttct	58	Chr8	1	11603233	11603670	CBL-interacting protein kinase, putative, expressed
>KACCtal4a	NI-N*-NI-NS-NN-NG-NN-NS-N*-NS-NN-NS-N*-HD-HG-HD-HD-HD-NS-N*-HD-HG-HD-HD-HD-HD-NG	Osativa_LOC_Os04g45990	14.632	+strand	-193	807	835	tccccctgactcacctccctcccccccc	59	Chr4	-1	27244079	27246792	histone-lysine N-methyltransferase, putative, expressed
>KACCtal4a	NI-N*-NI-NS-NN-NG-NN-NS-N*-NS-NN-NS-N*-HD-HG-HD-HD-HD-NS-N*-HD-HG-HD-HD-HD-HD-NG	Osativa_LOC_Os08g03570	14.595	+strand	-602	398	426	CCCCAACGACCCTCCTCCCCTCCCCCCT	60	Chr8	1	1666960	1672095	NAD dependent epimerase/dehydratase family protein, putative, expressed
>KACCtal4a	NI-N*-NI-NS-NN-NG-NN-NS-N*-NS-NN-NS-N*-HD-HG-HD-HD-HD-NS-N*-HD-HG-HD-HD-HD-HD-NG	Osativa_LOC_Os02g28560	14.595	-strand	-451	521	549	TCTAAATTCCCCACCTCCCCCCCCCCCT	61	Chr2	-1	16903864	16904896	hypothetical protein
>KACCtal4a	NI-N*-NI-NS-NN-NG-NN-NS-N*-NS-NN-NS-N*-HD-HG-HD-HD-HD-NS-N*-HD-HG-HD-HD-HD-HD-NG	Osativa_LOC_Os10g20430	14.566	+strand	-440	560	588	TCCACCCGACAGCACCCCCCCCCCCCCT	62	Chr10	-1	10272804	10277875	transposon protein, putative, CACTA, En/Spm sub-class, expressed
>KACCtal4a	NI-N*-NI-NS-NN-NG-NN-NS-N*-NS-NN-NS-N*-HD-HG-HD-HD-HD-NS-N*-HD-HG-HD-HD-HD-HD-NG	Osativa_LOC_Os10g37700	14.566	+strand	-134	866	894	TACAAATAATCCACCTCCAATCTCACCG	63	Chr10	1	20173525	20173934	hydrolase protein, putative, expressed
>KACCtal4a	NI-N*-NI-NS-NN-NG-NN-NS-N*-NS-NN-NS-N*-HD-HG-HD-HD-HD-NS-N*-HD-HG-HD-HD-HD-HD-NG	Osativa_LOC_Os05g37980	14.546	+strand	-270	730	758	TACCAACCCGCCACCTTCCACCTCCCCT	64	Chr5	1	22281714	22284003	PSF1 - Putative GINS complex subunit, expressed
>KACCtal4a	NI-N*-NI-NS-NN-NG-NN-NS-N*-NS-NN-NS-N*-HD-HG-HD-HD-HD-NS-N*-HD-HG-HD-HD-HD-HD-NG	Osativa_LOC_Os08g27674	14.546	-strand	-697	275	303	CACCAGTCACCGGCCTCCCTCTCCCCCC	65	Chr8	-1	16863394	16869562	LTPL130 - Protease inhibitor/seed storage/LTP family protein precursor, putative, expressed
>KACCtal4a	NI-N*-NI-NS-NN-NG-NN-NS-N*-NS-NN-NS-N*-HD-HG-HD-HD-HD-NS-N*-HD-HG-HD-HD-HD-HD-NG	Osativa_LOC_Os01g72080	14.52	+strand	-115	885	913	CGAAGCTCActcccctcccccctcccct	66	Chr1	1	41818279	41819489	calmodulin-like protein 1, putative, expressed
>KACCtal4a	NI-N*-NI-NS-NN-NG-NN-NS-N*-NS-NN-NS-N*-HD-HG-HD-HD-HD-NS-N*-HD-HG-HD-HD-HD-HD-NG	Osativa_LOC_Os09g02070	14.511	-strand	-69	903	931	TACACGCAGTTGCTCCCCCCCCCCCCCC	67	Chr9	1	756861	762901	retrotransposon protein, putative, Ty3-gypsy subclass, expressed
>KACCtal4a	NI-N*-NI-NS-NN-NG-NN-NS-N*-NS-NN-NS-N*-HD-HG-HD-HD-HD-NS-N*-HD-HG-HD-HD-HD-HD-NG	Osativa_LOC_Os01g68860	14.498	+strand	-129	871	899	caccgatcacccgccccccacctccacc	68	Chr1	-1	40006067	40010910	zinc finger C-x8-C-x5-C-x3-H type family protein, expressed
>KACCtal4a	NI-N*-NI-NS-NN-NG-NN-NS-N*-NS-NN-NS-N*-HD-HG-HD-HD-HD-NS-N*-HD-HG-HD-HD-HD-HD-NG	Osativa_LOC_Os12g01955	14.49	+strand	-776	224	252	TACATATCATCCTcctccctccctccct	69	Chr12	-1	566349	567783	expressed protein
>KACCtal4a	NI-N*-NI-NS-NN-NG-NN-NS-N*-NS-NN-NS-N*-HD-HG-HD-HD-HD-NS-N*-HD-HG-HD-HD-HD-HD-NG	Osativa_LOC_Os09g26920	14.479	+strand	-546	454	482	CACCAGCGATCCACCCCCCCCCCCCCCC	70	Chr9	1	16356707	16360010	OsSub57 - Putative Subtilisin homologue, expressed
>KACCtal4a	NI-N*-NI-NS-NN-NG-NN-NS-N*-NS-NN-NS-N*-HD-HG-HD-HD-HD-NS-N*-HD-HG-HD-HD-HD-HD-NG	Osativa_LOC_Os08g13690	14.461	+strand	-195	805	833	CCTAACCCTAAAACCTCCCGCCTCCCCC	71	Chr8	1	8153369	8155981	60S ribosomal protein L7, putative, expressed
>KACCtal4a	NI-N*-NI-NS-NN-NG-NN-NS-N*-NS-NN-NS-N*-HD-HG-HD-HD-HD-NS-N*-HD-HG-HD-HD-HD-HD-NG	Osativa_LOC_Os03g15310	14.451	+strand	-707	293	321	CCAAAATGACCAAACTACCACCTCTCCT	72	Chr3	1	8378009	8380068	transposon protein, putative, unclassified
>KACCtal4a	NI-N*-NI-NS-NN-NG-NN-NS-N*-NS-NN-NS-N*-HD-HG-HD-HD-HD-NS-N*-HD-HG-HD-HD-HD-HD-NG	Osativa_LOC_Os09g32320	14.448	+strand	-331	669	697	TACAACTAACTGAACTACCACCCACCAT	73	Chr9	-1	19292730	19296109	growth regulator related protein, putative, expressed
>KACCtal4a	NI-N*-NI-NS-NN-NG-NN-NS-N*-NS-NN-NS-N*-HD-HG-HD-HD-HD-NS-N*-HD-HG-HD-HD-HD-HD-NG	Osativa_LOC_Os05g25260	14.422	+strand	-452	548	576	CACAGCCAACAAATCCCCCTCCTCTCCC	74	Chr5	1	14662779	14664671	AP2 domain containing protein, expressed
>KACCtal4a	NI-N*-NI-NS-NN-NG-NN-NS-N*-NS-NN-NS-N*-HD-HG-HD-HD-HD-NS-N*-HD-HG-HD-HD-HD-HD-NG	Osativa_LOC_Os06g48330	14.422	+strand	-257	743	771	CACACAAACCCCTCCTCCCTCCTCCACT	75	Chr6	1	29231004	29233944	ATEXO70G1, putative, expressed
>KACCtal4a	NI-N*-NI-NS-NN-NG-NN-NS-N*-NS-NN-NS-N*-HD-HG-HD-HD-HD-NS-N*-HD-HG-HD-HD-HD-HD-NG	Osativa_LOC_Os09g11290	14.376	+strand	-123	877	905	CACACGCCGTCCTCCTCCCATCTCCTCT	76	Chr9	1	6266198	6266539	indole-3-acetate beta-glucosyltransferase, putative
>KACCtal4a	NI-N*-NI-NS-NN-NG-NN-NS-N*-NS-NN-NS-N*-HD-HG-HD-HD-HD-NS-N*-HD-HG-HD-HD-HD-HD-NG	Osativa_LOC_Os09g27220	14.375	+strand	-251	749	777	CATAAATAAAcccccccccccccccccc	77	Chr9	1	16552513	16554782	ATBRXL3/BRX-LIKE3, putative, expressed
>KACCtal4a	NI-N*-NI-NS-NN-NG-NN-NS-N*-NS-NN-NS-N*-HD-HG-HD-HD-HD-NS-N*-HD-HG-HD-HD-HD-HD-NG	Osativa_LOC_Os02g38300	14.319	+strand	-282	718	746	TCTGAGAAATGGGCCTCCCATCTCTCCT	78	Chr2	-1	23159765	23163343	SNF7 domain containing protein, putative, expressed
>KACCtal4a	NI-N*-NI-NS-NN-NG-NN-NS-N*-NS-NN-NS-N*-HD-HG-HD-HD-HD-NS-N*-HD-HG-HD-HD-HD-HD-NG	Osativa_LOC_Os08g27674	14.316	-strand	-491	481	509	CACCGGCCTCCCCCCTCCCCCCTCCCCC	79	Chr8	-1	16863394	16869562	LTPL130 - Protease inhibitor/seed storage/LTP family protein precursor, putative, expressed
>KACCtal4a	NI-N*-NI-NS-NN-NG-NN-NS-N*-NS-NN-NS-N*-HD-HG-HD-HD-HD-NS-N*-HD-HG-HD-HD-HD-HD-NG	Osativa_LOC_Os08g26030	14.299	+strand	-338	662	690	cccacatgtcagctctcctatctctcct	80	Chr8	-1	15838302	15838529	expressed protein
>KACCtal4a	NI-N*-NI-NS-NN-NG-NN-NS-N*-NS-NN-NS-N*-HD-HG-HD-HD-HD-NS-N*-HD-HG-HD-HD-HD-HD-NG	Osativa_LOC_Os04g10340	14.299	+strand	-340	660	688	cccacatgtcagctctcctatctctcct	81	Chr4	1	5588641	5588841	expressed protein
>KACCtal4a	NI-N*-NI-NS-NN-NG-NN-NS-N*-NS-NN-NS-N*-HD-HG-HD-HD-HD-NS-N*-HD-HG-HD-HD-HD-HD-NG	Osativa_LOC_Os04g52090	14.269	+strand	-184	816	844	TGGCCCCGCCGCACCTCCCGCCTCCCCT	82	Chr4	1	30939177	30940275	AP2 domain containing protein, expressed
>KACCtal4a	NI-N*-NI-NS-NN-NG-NN-NS-N*-NS-NN-NS-N*-HD-HG-HD-HD-HD-NS-N*-HD-HG-HD-HD-HD-HD-NG	Osativa_LOC_Os05g36160	14.256	+strand	-108	892	920	TCCAACCAACCAACCACCCCCCCCCCCC	83	Chr5	1	21432457	21435725	G-box-binding factor 4, putative, expressed
>KACCtal4a	NI-N*-NI-NS-NN-NG-NN-NS-N*-NS-NN-NS-N*-HD-HG-HD-HD-HD-NS-N*-HD-HG-HD-HD-HD-HD-NG	Osativa_LOC_Os04g39270	14.222	+strand	-54	946	974	TATACCTCGCGGTTCTCCCACTTCTCCT	84	Chr4	-1	23362168	23365712	indole-3-glycerol phosphate synthase, chloroplast precursor, putative, expressed
>KACCtal4a	NI-N*-NI-NS-NN-NG-NN-NS-N*-NS-NN-NS-N*-HD-HG-HD-HD-HD-NS-N*-HD-HG-HD-HD-HD-HD-NG	Osativa_LOC_Os05g45860	14.222	+strand	-425	575	603	TACAGACAGAGCTTCTCCCTCCTCTCCT	85	Chr5	-1	26570425	26573958	glucan endo-1,3-beta-glucosidase precursor, putative, expressed
>KACCtal4a	NI-N*-NI-NS-NN-NG-NN-NS-N*-NS-NN-NS-N*-HD-HG-HD-HD-HD-NS-N*-HD-HG-HD-HD-HD-HD-NG	Osativa_LOC_Os05g49130	14.219	+strand	-99	901	929	CCCAAAAAACCCTCCTCCTCCCTCCCCT	86	Chr5	1	28183127	28188697	16S rRNA processing protein RimM containing protein, expressed
>KACCtal4a	NI-N*-NI-NS-NN-NG-NN-NS-N*-NS-NN-NS-N*-HD-HG-HD-HD-HD-NS-N*-HD-HG-HD-HD-HD-HD-NG	Osativa_LOC_Os01g01060	14.209	-strand	-795	177	205	TACCTACATTACACCTCCCATCTCAACT	87	Chr1	1	27136	28651	40S ribosomal protein S5, putative, expressed
>KACCtal4a	NI-N*-NI-NS-NN-NG-NN-NS-N*-NS-NN-NS-N*-HD-HG-HD-HD-HD-NS-N*-HD-HG-HD-HD-HD-HD-NG	Osativa_LOC_Os07g41694	14.208	+strand	-198	802	830	TACAACCCGCGATCCCCCCACCTCTCCC	88	Chr7	1	24984630	24988369	acidic leucine-rich nuclear phosphoprotein 32-related protein 1, putative, expressed
>KACCtal4a	NI-N*-NI-NS-NN-NG-NN-NS-N*-NS-NN-NS-N*-HD-HG-HD-HD-HD-NS-N*-HD-HG-HD-HD-HD-HD-NG	Osativa_LOC_Os05g05470	14.193	+strand	-127	873	901	CACCGCCACTtcccctcccaactcccct	89	Chr5	-1	2718697	2723446	T-complex protein, putative, expressed
>KACCtal4a	NI-N*-NI-NS-NN-NG-NN-NS-N*-NS-NN-NS-N*-HD-HG-HD-HD-HD-NS-N*-HD-HG-HD-HD-HD-HD-NG	Osativa_LOC_Os02g12100	14.19	+strand	-149	851	879	CACCGGTCACCGCCACCACCCCTCCCCT	90	Chr2	1	6274686	6279131	expressed protein
>KACCtal4a	NI-N*-NI-NS-NN-NG-NN-NS-N*-NS-NN-NS-N*-HD-HG-HD-HD-HD-NS-N*-HD-HG-HD-HD-HD-HD-NG	Osativa_LOC_Os07g39350	14.163	-strand	-648	324	352	CACACGTCGCTGGACCCCCCCCCCCCCC	91	Chr7	1	23582065	23584548	transporter family protein, putative, expressed
>KACCtal4a	NI-N*-NI-NS-NN-NG-NN-NS-N*-NS-NN-NS-N*-HD-HG-HD-HD-HD-NS-N*-HD-HG-HD-HD-HD-HD-NG	Osativa_LOC_Os01g49510	14.163	+strand	-721	279	307	TCCATACATTTAGCCTCCTTCCTCCCCT	92	Chr1	1	28479274	28483659	OsPOP3 - Putative Prolyl Oligopeptidase homologue, expressed
>KACCtal4a	NI-N*-NI-NS-NN-NG-NN-NS-N*-NS-NN-NS-N*-HD-HG-HD-HD-HD-NS-N*-HD-HG-HD-HD-HD-HD-NG	Osativa_LOC_Os05g50120	14.162	+strand	-93	907	935	CACAGGCATcccgccccccccccccccc	93	Chr5	1	28721012	28726522	CGMC_MAPKCMGC_2.3 - CGMC includes CDA, MAPK, GSK3, and CLKC kinases, expressed
>KACCtal4a	NI-N*-NI-NS-NN-NG-NN-NS-N*-NS-NN-NS-N*-HD-HG-HD-HD-HD-NS-N*-HD-HG-HD-HD-HD-HD-NG	Osativa_LOC_Os02g56540	14.153	+strand	-185	815	843	CCCAAGTCCCAGCCCTCTCCTCTCCTCT	94	Chr2	1	34632308	34636638	kinesin motor domain containing protein, putative, expressed
>KACCtal4a	NI-N*-NI-NS-NN-NG-NN-NS-N*-NS-NN-NS-N*-HD-HG-HD-HD-HD-NS-N*-HD-HG-HD-HD-HD-HD-NG	Osativa_LOC_Os04g07930	14.145	+strand	-685	315	343	TATAAATCCTAAACCTCTTCTCTCCCCC	95	Chr4	1	4231225	4231776	hypothetical protein
>KACCtal4a	NI-N*-NI-NS-NN-NG-NN-NS-N*-NS-NN-NS-N*-HD-HG-HD-HD-HD-NS-N*-HD-HG-HD-HD-HD-HD-NG	Osativa_LOC_Os07g05570	14.133	+strand	-153	847	875	CACAACTCATCAACTCCACTCCTCCCCT	96	Chr7	-1	2601187	2606225	ERD4 protein, putative, expressed
>KACCtal4a	NI-N*-NI-NS-NN-NG-NN-NS-N*-NS-NN-NS-N*-HD-HG-HD-HD-HD-NS-N*-HD-HG-HD-HD-HD-HD-NG	Osativa_LOC_Os10g21550	14.125	-strand	-257	715	743	CATCGATCCACGACCCCCCCCCCCCCCT	97	Chr10	1	11033942	11034163	expressed protein
>KACCtal4a	NI-N*-NI-NS-NN-NG-NN-NS-N*-NS-NN-NS-N*-HD-HG-HD-HD-HD-NS-N*-HD-HG-HD-HD-HD-HD-NG	Osativa_LOC_Os01g22440	14.125	+strand	-121	879	907	CACAGGCACCGGCGCTCCCTCCCCCCTT	98	Chr1	1	12621246	12621704	expressed protein
>KACCtal4a	NI-N*-NI-NS-NN-NG-NN-NS-N*-NS-NN-NS-N*-HD-HG-HD-HD-HD-NS-N*-HD-HG-HD-HD-HD-HD-NG	Osativa_LOC_Os02g47850	14.125	+strand	-134	866	894	CATAGGTAAAcccccccccccccccccc	99	Chr2	1	29270056	29274644	class I glutamine amidotransferase, putative, expressed
>KACCtal4a	NI-N*-NI-NS-NN-NG-NN-NS-N*-NS-NN-NS-N*-HD-HG-HD-HD-HD-NS-N*-HD-HG-HD-HD-HD-HD-NG	Osativa_LOC_Os09g24440	14.122	+strand	-197	803	831	TAAATACGAcccaccccccccccccccc	100	Chr9	1	14531190	14547560	expressed protein
>KACCtal4a	NI-N*-NI-NS-NN-NG-NN-NS-N*-NS-NN-NS-N*-HD-HG-HD-HD-HD-NS-N*-HD-HG-HD-HD-HD-HD-NG	Osativa_LOC_Os07g06410	14.116	+strand	-375	625	653	cgccggccgccggTCTCCCGCCTCCCCC	101	Chr7	1	3111635	3113948	deoxyribonuclease tatD, putative, expressed
>KACCtal4a	NI-N*-NI-NS-NN-NG-NN-NS-N*-NS-NN-NS-N*-HD-HG-HD-HD-HD-NS-N*-HD-HG-HD-HD-HD-HD-NG	Osativa_LOC_Os01g66600	14.096	-strand	-372	600	628	TGCAGGTAATAATAATCCCAGATCCCCT	102	Chr1	-1	38684423	38688097	rhodanese-like, putative, expressed
>KACCtal4a	NI-N*-NI-NS-NN-NG-NN-NS-N*-NS-NN-NS-N*-HD-HG-HD-HD-HD-NS-N*-HD-HG-HD-HD-HD-HD-NG	Osativa_LOC_Os07g08160	14.077	+strand	-615	385	413	CACCCACCGCCAGGCTACCGCCTCCCCT	103	Chr7	1	4145912	4146866	early light-induced protein, chloroplast precursor, putative, expressed
>KACCtal4a	NI-N*-NI-NS-NN-NG-NN-NS-N*-NS-NN-NS-N*-HD-HG-HD-HD-HD-NS-N*-HD-HG-HD-HD-HD-HD-NG	Osativa_LOC_Os01g11040	14.075	+strand	-600	400	428	TATACCTAcccccccccccccccccccc	104	Chr1	1	5890605	5898224	SCAR-like protein 2, putative, expressed
>KACCtal4a	NI-N*-NI-NS-NN-NG-NN-NS-N*-NS-NN-NS-N*-HD-HG-HD-HD-HD-NS-N*-HD-HG-HD-HD-HD-HD-NG	Osativa_LOC_Os04g48840	14.055	+strand	-118	882	910	CACACACATCAccccccccccccccccc	105	Chr4	-1	29124518	29126984	expressed protein
>KACCtal4a	NI-N*-NI-NS-NN-NG-NN-NS-N*-NS-NN-NS-N*-HD-HG-HD-HD-HD-NS-N*-HD-HG-HD-HD-HD-HD-NG	Osativa_LOC_Os03g55300	14.025	-strand	-643	329	357	TCCAAATccccccccccccccccccccc	106	Chr3	1	31468683	31469627	expressed protein
>KACCtal4a	NI-N*-NI-NS-NN-NG-NN-NS-N*-NS-NN-NS-N*-HD-HG-HD-HD-HD-NS-N*-HD-HG-HD-HD-HD-HD-NG	Osativa_LOC_Os07g38060	14.009	+strand	-128	872	900	cccaacccccacctctccccactcccct	107	Chr7	-1	22817178	22822175	expressed protein
>KACCtal4a	NI-N*-NI-NS-NN-NG-NN-NS-N*-NS-NN-NS-N*-HD-HG-HD-HD-HD-NS-N*-HD-HG-HD-HD-HD-HD-NG	Osativa_LOC_Os01g43740	14.008	+strand	-971	29	57	CCCCCCTCGCCAACCTCCTCCCTCCCCT	108	Chr1	1	25060764	25063609	cytochrome P450 72A1, putative, expressed
>KACCtal4a	NI-N*-NI-NS-NN-NG-NN-NS-N*-NS-NN-NS-N*-HD-HG-HD-HD-HD-NS-N*-HD-HG-HD-HD-HD-HD-NG	Osativa_LOC_Os09g32690	14.008	-strand	-599	373	401	CAAACCTAACACCCCCCCCCCCCCCCCC	109	Chr9	-1	19503350	19506983	zinc finger, C3HC4 type domain containing protein, expressed
>KACCtal4a	NI-N*-NI-NS-NN-NG-NN-NS-N*-NS-NN-NS-N*-HD-HG-HD-HD-HD-NS-N*-HD-HG-HD-HD-HD-HD-NG	Osativa_LOC_Os09g32700	14.008	+strand	-530	470	498	CAAACCTAACACCCCCCCCCCCCCCCCC	110	Chr9	1	19507048	19509192	expressed protein
>KACCtal4a	NI-N*-NI-NS-NN-NG-NN-NS-N*-NS-NN-NS-N*-HD-HG-HD-HD-HD-NS-N*-HD-HG-HD-HD-HD-HD-NG	Osativa_LOC_Os05g38860	13.992	+strand	-75	925	953	CGCAGCTGTtccctctccccccccccct	111	Chr5	-1	22800201	22800976	expressed protein
>KACCtal4a	NI-N*-NI-NS-NN-NG-NN-NS-N*-NS-NN-NS-N*-HD-HG-HD-HD-HD-NS-N*-HD-HG-HD-HD-HD-HD-NG	Osativa_LOC_Os10g24020	13.989	+strand	-856	144	172	CACCCATGTGAGCCCCCCCCCCCCCCCC	112	Chr10	-1	12307922	12311609	transposon protein, putative, unclassified, expressed
>KACCtal4a	NI-N*-NI-NS-NN-NG-NN-NS-N*-NS-NN-NS-N*-HD-HG-HD-HD-HD-NS-N*-HD-HG-HD-HD-HD-HD-NG	Osativa_LOC_Os12g27440	13.988	+strand	-873	127	155	tataagtaactagcatccctcctccaaa	113	Chr12	1	16144947	16146126	expressed protein
>KACCtal4a	NI-N*-NI-NS-NN-NG-NN-NS-N*-NS-NN-NS-N*-HD-HG-HD-HD-HD-NS-N*-HD-HG-HD-HD-HD-HD-NG	Osativa_LOC_Os01g60750	13.973	+strand	-75	925	953	CATCGGTGGCGACACTCCCCCTTCCCCC	114	Chr1	-1	35131543	35135660	transposon protein, putative, unclassified, expressed
>KACCtal4a	NI-N*-NI-NS-NN-NG-NN-NS-N*-NS-NN-NS-N*-HD-HG-HD-HD-HD-NS-N*-HD-HG-HD-HD-HD-HD-NG	Osativa_LOC_Os03g45170	13.971	+strand	-161	839	867	CCTCGGCGGCTAAACTCCCCCCCCCCCT	115	Chr3	-1	25504234	25509983	amino acid permease, putative, expressed
>KACCtal4a	NI-N*-NI-NS-NN-NG-NN-NS-N*-NS-NN-NS-N*-HD-HG-HD-HD-HD-NS-N*-HD-HG-HD-HD-HD-HD-NG	Osativa_LOC_Os02g55090	13.971	+strand	-143	857	885	TCGACACGGAAAGCCTCCCCCCTCTCCT	116	Chr2	-1	33738591	33742250	expressed protein
>KACCtal4a	NI-N*-NI-NS-NN-NG-NN-NS-N*-NS-NN-NS-N*-HD-HG-HD-HD-HD-NS-N*-HD-HG-HD-HD-HD-HD-NG	Osativa_LOC_Os02g14770	13.971	+strand	-206	794	822	TACAAATAGAGACGCACCCCCCCCCCCC	117	Chr2	-1	8177490	8184220	phosphoenolpyruvate carboxylase, putative, expressed
>KACCtal4a	NI-N*-NI-NS-NN-NG-NN-NS-N*-NS-NN-NS-N*-HD-HG-HD-HD-HD-NS-N*-HD-HG-HD-HD-HD-HD-NG	Osativa_LOC_Os03g05280	13.971	+strand	-704	296	324	CACATGTCTGACGTCTCCCCCCTCCCAC	118	Chr3	1	2553791	2559227	ras-related protein, putative, expressed
>KACCtal4a	NI-N*-NI-NS-NN-NG-NN-NS-N*-NS-NN-NS-N*-HD-HG-HD-HD-HD-NS-N*-HD-HG-HD-HD-HD-HD-NG	Osativa_LOC_Os11g09530	13.958	-strand	-158	814	842	tacccgcgccaccccccccccccccccc	119	Chr11	-1	5106907	5109343	retrotransposon protein, putative, unclassified, expressed
>KACCtal4a	NI-N*-NI-NS-NN-NG-NN-NS-N*-NS-NN-NS-N*-HD-HG-HD-HD-HD-NS-N*-HD-HG-HD-HD-HD-HD-NG	Osativa_LOC_Os11g33190	13.942	+strand	-986	14	42	tacatgtcattgtcctcccttctcttct	120	Chr11	1	19635268	19638164	OsFBX422 - F-box domain containing protein, expressed
>KACCtal4a	NI-N*-NI-NS-NN-NG-NN-NS-N*-NS-NN-NS-N*-HD-HG-HD-HD-HD-NS-N*-HD-HG-HD-HD-HD-HD-NG	Osativa_LOC_Os06g09180	13.941	-strand	-918	54	82	CACAAGTGATAAAGCTCACTCCCCCATT	121	Chr6	1	4616608	4618211	OsMKK5 - putative MAPKK based on amino acid sequence homology, expressed
>KACCtal4a	NI-N*-NI-NS-NN-NG-NN-NS-N*-NS-NN-NS-N*-HD-HG-HD-HD-HD-NS-N*-HD-HG-HD-HD-HD-HD-NG	Osativa_LOC_Os02g51640	13.94	+strand	-737	263	291	CCCCAGTCGCCGCCCTCCCCCCTCCTCC	122	Chr2	-1	31622776	31627571	expressed protein
>KACCtal4a	NI-N*-NI-NS-NN-NG-NN-NS-N*-NS-NN-NS-N*-HD-HG-HD-HD-HD-NS-N*-HD-HG-HD-HD-HD-HD-NG	Osativa_LOC_Os06g13060	13.921	+strand	-356	644	672	CCTCACTCCCACGCCTCCCTCCTCCCAT	123	Chr6	-1	7159988	7164156	heat shock protein DnaJ, putative, expressed
>KACCtal4a	NI-N*-NI-NS-NN-NG-NN-NS-N*-NS-NN-NS-N*-HD-HG-HD-HD-HD-NS-N*-HD-HG-HD-HD-HD-HD-NG	Osativa_LOC_Os03g45920	13.913	+strand	-155	845	873	TATAAGCGCCCACGATCCCTCCTCCTCT	124	Chr3	1	25942717	25946741	tubulin/FtsZ domain containing protein, putative, expressed
>KACCtal4a	NI-N*-NI-NS-NN-NG-NN-NS-N*-NS-NN-NS-N*-HD-HG-HD-HD-HD-NS-N*-HD-HG-HD-HD-HD-HD-NG	Osativa_LOC_Os10g07606	13.892	-strand	-950	22	50	cacccccgcccgccctcccccccccccc	125	Chr10	1	4120394	4121083	hypothetical protein
>KACCtal4a	NI-N*-NI-NS-NN-NG-NN-NS-N*-NS-NN-NS-N*-HD-HG-HD-HD-HD-NS-N*-HD-HG-HD-HD-HD-HD-NG	Osativa_LOC_Os07g22220	13.885	+strand	-97	903	931	TCCCCTTGGCCACTCTCCCCTCTCCCCT	126	Chr7	1	12424060	12440486	F-box-like/WD repeat-containing protein TBL1XR1-A, putative, expressed
>KACCtal4a	NI-N*-NI-NS-NN-NG-NN-NS-N*-NS-NN-NS-N*-HD-HG-HD-HD-HD-NS-N*-HD-HG-HD-HD-HD-HD-NG	Osativa_LOC_Os08g32520	13.883	+strand	-169	831	859	TATAAACCACCCACCCCCCGTCTTCCCC	127	Chr8	1	20144271	20145547	expressed protein
>KACCtal4a	NI-N*-NI-NS-NN-NG-NN-NS-N*-NS-NN-NS-N*-HD-HG-HD-HD-HD-NS-N*-HD-HG-HD-HD-HD-HD-NG	Osativa_LOC_Os04g40840	13.864	-strand	-529	443	471	TAGAAAACCTCAACCCCCCCCCTCCACT	128	Chr4	-1	24237082	24240761	elongator complex protein 3, putative, expressed
>KACCtal4a	NI-N*-NI-NS-NN-NG-NN-NS-N*-NS-NN-NS-N*-HD-HG-HD-HD-HD-NS-N*-HD-HG-HD-HD-HD-HD-NG	Osativa_LOC_Os01g54010	13.853	+strand	-146	854	882	TCCCAGCGGCCGGCCTCACGGCTCACCT	129	Chr1	1	31065121	31070148	peptidase, putative, expressed
>KACCtal4a	NI-N*-NI-NS-NN-NG-NN-NS-N*-NS-NN-NS-N*-HD-HG-HD-HD-HD-NS-N*-HD-HG-HD-HD-HD-HD-NG	Osativa_LOC_Os04g27740	13.852	+strand	-385	615	643	CACAAATCACAAATCCCCAATCCCCAAT	130	Chr4	1	16397666	16398806	expressed protein
>KACCtal4a	NI-N*-NI-NS-NN-NG-NN-NS-N*-NS-NN-NS-N*-HD-HG-HD-HD-HD-NS-N*-HD-HG-HD-HD-HD-HD-NG	Osativa_LOC_Os02g05300	13.852	+strand	-301	699	727	CGCAAACCCCAAAccccccccccccccc	131	Chr2	-1	2542090	2543952	expressed protein
>KACCtal4a	NI-N*-NI-NS-NN-NG-NN-NS-N*-NS-NN-NS-N*-HD-HG-HD-HD-HD-NS-N*-HD-HG-HD-HD-HD-HD-NG	Osativa_LOC_Os12g41110	13.845	+strand	-156	844	872	TATAAGCACCCACCCCCCTCTCTCCCCC	132	Chr12	1	25462589	25463518	OsCML5 - Calmodulin-related calcium sensor protein, expressed
>KACCtal4a	NI-N*-NI-NS-NN-NG-NN-NS-N*-NS-NN-NS-N*-HD-HG-HD-HD-HD-NS-N*-HD-HG-HD-HD-HD-HD-NG	Osativa_LOC_Os01g42650	13.833	+strand	-191	809	837	CCCAAAACACACACCTCCCCCCTCTCCC	133	Chr1	1	24255299	24259958	cytochrome c oxidase subunit 5B, mitochondrial precursor, putative, expressed
>KACCtal4a	NI-N*-NI-NS-NN-NG-NN-NS-N*-NS-NN-NS-N*-HD-HG-HD-HD-HD-NS-N*-HD-HG-HD-HD-HD-HD-NG	Osativa_LOC_Os05g32110	13.833	-strand	-417	555	583	TATCAACAAccccccccccccccccccc	134	Chr5	-1	18721262	18724905	COBRA, putative, expressed
>KACCtal4a	NI-N*-NI-NS-NN-NG-NN-NS-N*-NS-NN-NS-N*-HD-HG-HD-HD-HD-NS-N*-HD-HG-HD-HD-HD-HD-NG	Osativa_LOC_Os06g04380	13.816	+strand	-98	902	930	CAAAAACGCAAAAccccccccccccccc	135	Chr6	-1	1872634	1875911	aminomethyltransferase, putative, expressed
>KACCtal4a	NI-N*-NI-NS-NN-NG-NN-NS-N*-NS-NN-NS-N*-HD-HG-HD-HD-HD-NS-N*-HD-HG-HD-HD-HD-HD-NG	Osativa_LOC_Os05g07290	13.815	-strand	-549	423	451	TCAAAATACCACAACACCCCCCCCCCCT	136	Chr5	-1	3861407	3866753	retrotransposon protein, putative, Ty3-gypsy subclass, expressed
>KACCtal4a	NI-N*-NI-NS-NN-NG-NN-NS-N*-NS-NN-NS-N*-HD-HG-HD-HD-HD-NS-N*-HD-HG-HD-HD-HD-HD-NG	Osativa_LOC_Os01g66510	13.814	+strand	-233	767	795	TCCAACTGCTCCACCTCCCACTTCCACC	137	Chr1	1	38627746	38632480	MLO domain containing protein, putative, expressed
>KACCtal4a	NI-N*-NI-NS-NN-NG-NN-NS-N*-NS-NN-NS-N*-HD-HG-HD-HD-HD-NS-N*-HD-HG-HD-HD-HD-HD-NG	Osativa_LOC_Os09g15490	13.807	-strand	-125	847	875	TCGCCGTGGCGGCCTCCCCCCCTCCCCT	138	Chr9	1	9483799	9484516	expressed protein
>KACCtal4a	NI-N*-NI-NS-NN-NG-NN-NS-N*-NS-NN-NS-N*-HD-HG-HD-HD-HD-NS-N*-HD-HG-HD-HD-HD-HD-NG	Osativa_LOC_Os08g39930	13.805	+strand	-98	902	930	CGCAAGCGCCCCCCCCCCCTCCCCCCCT	139	Chr8	-1	25301960	25302289	expressed protein
>KACCtal4a	NI-N*-NI-NS-NN-NG-NN-NS-N*-NS-NN-NS-N*-HD-HG-HD-HD-HD-NS-N*-HD-HG-HD-HD-HD-HD-NG	Osativa_LOC_Os09g03500	13.795	+strand	-137	863	891	CCCAAGTGTCCATCCCCCCTCCCTCCCT	140	Chr9	1	1726956	1728653	ZOS9-01 - C2H2 zinc finger protein, expressed
>KACCtal4a	NI-N*-NI-NS-NN-NG-NN-NS-N*-NS-NN-NS-N*-HD-HG-HD-HD-HD-NS-N*-HD-HG-HD-HD-HD-HD-NG	Osativa_LOC_Os07g22000	13.786	-strand	-355	617	645	cgcaggagactgaccccccccccccccc	141	Chr7	-1	12302233	12310912	retrotransposon protein, putative, unclassified, expressed
>KACCtal4a	NI-N*-NI-NS-NN-NG-NN-NS-N*-NS-NN-NS-N*-HD-HG-HD-HD-HD-NS-N*-HD-HG-HD-HD-HD-HD-NG	Osativa_LOC_Os12g16520	13.786	-strand	-4	968	996	TCCAAGTCATACTGCCCCCCCCCCCCCC	142	Chr12	-1	9463933	9466627	wall-associated receptor kinase 3 precursor, putative, expressed
>KACCtal4a	NI-N*-NI-NS-NN-NG-NN-NS-N*-NS-NN-NS-N*-HD-HG-HD-HD-HD-NS-N*-HD-HG-HD-HD-HD-HD-NG	Osativa_LOC_Os05g03450	13.777	+strand	-51	949	977	TCTCCCTCTAAAATCTCCCACCTCCCAT	143	Chr5	1	1454720	1457320	lectin protein kinase family protein, putative, expressed
>KACCtal4a	NI-N*-NI-NS-NN-NG-NN-NS-N*-NS-NN-NS-N*-HD-HG-HD-HD-HD-NS-N*-HD-HG-HD-HD-HD-HD-NG	Osativa_LOC_Os11g45940	13.759	+strand	-437	563	591	cccacatggtcatcctctctcctaccct	144	Chr11	1	27799133	27800295	expressed protein
>KACCtal4a	NI-N*-NI-NS-NN-NG-NN-NS-N*-NS-NN-NS-N*-HD-HG-HD-HD-HD-NS-N*-HD-HG-HD-HD-HD-HD-NG	Osativa_LOC_Os03g34310	13.757	-strand	-726	246	274	CACAGATACAAGACCTACCACCCACCTT	145	Chr3	1	19528037	19531714	expressed protein
>KACCtal4a	NI-N*-NI-NS-NN-NG-NN-NS-N*-NS-NN-NS-N*-HD-HG-HD-HD-HD-NS-N*-HD-HG-HD-HD-HD-HD-NG	Osativa_LOC_Os10g40040	13.746	+strand	-614	386	414	TCTCACAAACCAACCCCCCCCCCCCCCT	146	Chr10	-1	21444257	21445487	expressed protein
>KACCtal4a	NI-N*-NI-NS-NN-NG-NN-NS-N*-NS-NN-NS-N*-HD-HG-HD-HD-HD-NS-N*-HD-HG-HD-HD-HD-HD-NG	Osativa_LOC_Os04g50810	13.72	-strand	-44	928	956	TCAAGGCGATGCTCCCCCCCCCCCCCCT	147	Chr4	-1	30057899	30059561	expressed protein
>KACCtal4a	NI-N*-NI-NS-NN-NG-NN-NS-N*-NS-NN-NS-N*-HD-HG-HD-HD-HD-NS-N*-HD-HG-HD-HD-HD-HD-NG	Osativa_LOC_Os01g16350	13.72	-strand	-954	18	46	TATAGACAAgccgccccccccccccccc	148	Chr1	-1	9268652	9272919	hydroxymethylglutaryl-CoA lyase, putative, expressed
>KACCtal4a	NI-N*-NI-NS-NN-NG-NN-NS-N*-NS-NN-NS-N*-HD-HG-HD-HD-HD-NS-N*-HD-HG-HD-HD-HD-HD-NG	Osativa_LOC_Os11g15280	13.719	+strand	-923	77	105	TATATATATCTATCCCTCCACCTCCCCA	149	Chr11	-1	8631629	8635205	TNP1, putative, expressed
>KACCtal4a	NI-N*-NI-NS-NN-NG-NN-NS-N*-NS-NN-NS-N*-HD-HG-HD-HD-HD-NS-N*-HD-HG-HD-HD-HD-HD-NG	Osativa_LOC_Os02g46839	13.718	-strand	-95	877	905	CCCACGTTGCCAACCTCCCCCCCCCCCC	150	Chr2	1	28581560	28582822	expressed protein
>KACCtal4a	NI-N*-NI-NS-NN-NG-NN-NS-N*-NS-NN-NS-N*-HD-HG-HD-HD-HD-NS-N*-HD-HG-HD-HD-HD-HD-NG	Osativa_LOC_Os12g32330	13.717	+strand	-75	925	953	TCCAACCAACcccccccccccttcccct	151	Chr12	1	19513311	19518657	peroxisomal membrane protein, putative, expressed
>KACCtal4a	NI-N*-NI-NS-NN-NG-NN-NS-N*-NS-NN-NS-N*-HD-HG-HD-HD-HD-NS-N*-HD-HG-HD-HD-HD-HD-NG	Osativa_LOC_Os04g44700	13.7	-strand	-364	608	636	TGCCAACGCCTCCCCTCCCCTCCCCCCT	152	Chr4	1	26475258	26480129	WD-40 repeat family protein, putative, expressed
>KACCtal4a	NI-N*-NI-NS-NN-NG-NN-NS-N*-NS-NN-NS-N*-HD-HG-HD-HD-HD-NS-N*-HD-HG-HD-HD-HD-HD-NG	Osativa_LOC_Os03g02910	13.693	-strand	-414	558	586	TACATCTACTAGCTCTCCCCAATCCCCA	153	Chr3	-1	1168005	1168430	hypothetical protein
>KACCtal4a	NI-N*-NI-NS-NN-NG-NN-NS-N*-NS-NN-NS-N*-HD-HG-HD-HD-HD-NS-N*-HD-HG-HD-HD-HD-HD-NG	Osativa_LOC_Os12g35480	13.692	+strand	-550	450	478	CATAGGTAGCAAAGCTCCACCCTCTCTT	154	Chr12	1	21574131	21576743	expressed protein
>KACCtal4a	NI-N*-NI-NS-NN-NG-NN-NS-N*-NS-NN-NS-N*-HD-HG-HD-HD-HD-NS-N*-HD-HG-HD-HD-HD-HD-NG	Osativa_LOC_Os04g38450	13.677	-strand	-197	775	803	TACAACTCGCAAACCACACACACCCCCC	155	Chr4	-1	22855359	22861007	gamma-glutamyltranspeptidase 1 precursor, putative, expressed
>KACCtal4a	NI-N*-NI-NS-NN-NG-NN-NS-N*-NS-NN-NS-N*-HD-HG-HD-HD-HD-NS-N*-HD-HG-HD-HD-HD-HD-NG	Osativa_LOC_Os12g23160	13.663	-strand	-137	835	863	TCTAAATCGAAGAACTCCCCCTTCCCCC	156	Chr12	1	13098848	13099411	hypothetical protein
>KACCtal4a	NI-N*-NI-NS-NN-NG-NN-NS-N*-NS-NN-NS-N*-HD-HG-HD-HD-HD-NS-N*-HD-HG-HD-HD-HD-HD-NG	Osativa_LOC_Os12g23170	13.663	-strand	-969	3	31	TCTAAATCGAAGAACTCCCCCTTCCCCC	157	Chr12	1	13099648	13102786	Os12bglu38 - beta-glucosidase/beta-mannosidase/exoglucanase homologue, expressed
>KACCtal4a	NI-N*-NI-NS-NN-NG-NN-NS-N*-NS-NN-NS-N*-HD-HG-HD-HD-HD-NS-N*-HD-HG-HD-HD-HD-HD-NG	Osativa_LOC_Os12g06670	13.66	-strand	-9	963	991	cacacacacccaccacccctcctccccc	158	Chr12	-1	3236057	3243706	protein kinase family protein, putative, expressed
>KACCtal4a	NI-N*-NI-NS-NN-NG-NN-NS-N*-NS-NN-NS-N*-HD-HG-HD-HD-HD-NS-N*-HD-HG-HD-HD-HD-HD-NG	Osativa_LOC_Os12g13980	13.642	-strand	-226	746	774	tataaaagccccacttctcccctcccct	159	Chr12	-1	7941398	7941856	conserved hypothetical protein
>KACCtal4a	NI-N*-NI-NS-NN-NG-NN-NS-N*-NS-NN-NS-N*-HD-HG-HD-HD-HD-NS-N*-HD-HG-HD-HD-HD-HD-NG	Osativa_LOC_Os07g01290	13.634	+strand	-277	723	751	tccacctcccccttcccccttctcccct	160	Chr7	1	178548	181537	transposon protein, putative, unclassified, expressed
>KACCtal4a	NI-N*-NI-NS-NN-NG-NN-NS-N*-NS-NN-NS-N*-HD-HG-HD-HD-HD-NS-N*-HD-HG-HD-HD-HD-HD-NG	Osativa_LOC_Os03g51000	13.625	+strand	-177	823	851	TATAAAAGGATAAGCCCCCACTTCCCCT	161	Chr3	-1	29137663	29145550	3,4-dihydroxy-2-butanone kinase, putative, expressed
>KACCtal4a	NI-N*-NI-NS-NN-NG-NN-NS-N*-NS-NN-NS-N*-HD-HG-HD-HD-HD-NS-N*-HD-HG-HD-HD-HD-HD-NG	Osativa_LOC_Os05g38560	13.622	+strand	-45	955	983	TCTATATATCCCCCCTCCCCCATCCCAT	162	Chr5	1	22625115	22625615	Core histone H2A/H2B/H3/H4 domain containing protein, putative, expressed
>KACCtal4a	NI-N*-NI-NS-NN-NG-NN-NS-N*-NS-NN-NS-N*-HD-HG-HD-HD-HD-NS-N*-HD-HG-HD-HD-HD-HD-NG	Osativa_LOC_Os09g32920	13.614	-strand	-914	58	86	CACGCGTGTCGGATTTCCCCCCCCCCCC	163	Chr9	-1	19618766	19620180	expressed protein
>KACCtal4a	NI-N*-NI-NS-NN-NG-NN-NS-N*-NS-NN-NS-N*-HD-HG-HD-HD-HD-NS-N*-HD-HG-HD-HD-HD-HD-NG	Osativa_LOC_Os01g60670	13.595	+strand	-173	827	855	TAGCAGCACAAGGCCCCCCATCTCCTCT	164	Chr1	-1	35081925	35085588	receptor-like protein kinase precursor, putative, expressed
>KACCtal4a	NI-N*-NI-NS-NN-NG-NN-NS-N*-NS-NN-NS-N*-HD-HG-HD-HD-HD-NS-N*-HD-HG-HD-HD-HD-HD-NG	Osativa_LOC_Os05g15900	13.595	+strand	-61	939	967	CACCACTGGCGACTCTCCTTCCTCCTCT	165	Chr5	-1	8973729	8974375	expressed protein
>KACCtal4a	NI-N*-NI-NS-NN-NG-NN-NS-N*-NS-NN-NS-N*-HD-HG-HD-HD-HD-NS-N*-HD-HG-HD-HD-HD-HD-NG	Osativa_LOC_Os11g37040	13.595	-strand	-119	853	881	CACGGTTGACAACCCTCCCCTCTCCTCT	166	Chr11	-1	21860270	21864027	expressed protein
>KACCtal4a	NI-N*-NI-NS-NN-NG-NN-NS-N*-NS-NN-NS-N*-HD-HG-HD-HD-HD-NS-N*-HD-HG-HD-HD-HD-HD-NG	Osativa_LOC_Os07g10660	13.585	+strand	-90	910	938	ccgccgccgccATCCTCCCTCCTCCCCT	167	Chr7	1	5787215	5789245	ribosomal protein, putative, expressed
>KACCtal4a	NI-N*-NI-NS-NN-NG-NN-NS-N*-NS-NN-NS-N*-HD-HG-HD-HD-HD-NS-N*-HD-HG-HD-HD-HD-HD-NG	Osativa_LOC_Os09g30970	13.585	-strand	-255	717	745	tccacccggccggtctcccccctcctcc	168	Chr9	1	18654493	18655143	retrotransposon protein, putative, Ty3-gypsy subclass, expressed
>KACCtal4a	NI-N*-NI-NS-NN-NG-NN-NS-N*-NS-NN-NS-N*-HD-HG-HD-HD-HD-NS-N*-HD-HG-HD-HD-HD-HD-NG	Osativa_LOC_Os08g09160	13.575	-strand	-423	549	577	cacatgcaccacttctccctctccccct	169	Chr8	-1	5308642	5312559	retrotransposon protein, putative, unclassified, expressed
>KACCtal4a	NI-N*-NI-NS-NN-NG-NN-NS-N*-NS-NN-NS-N*-HD-HG-HD-HD-HD-NS-N*-HD-HG-HD-HD-HD-HD-NG	Osativa_LOC_Os07g15920	13.568	+strand	-187	813	841	cccacatgttagttctcccatctctctt	170	Chr7	1	9249834	9250283	expressed protein
>KACCtal4a	NI-N*-NI-NS-NN-NG-NN-NS-N*-NS-NN-NS-N*-HD-HG-HD-HD-HD-NS-N*-HD-HG-HD-HD-HD-HD-NG	Osativa_LOC_Os05g40220	13.566	-strand	-266	706	734	TCCAACCAATGCCGCTctcccctcccct	171	Chr5	-1	23622659	23627034	transposon protein, putative, unclassified, expressed
>KACCtal4a	NI-N*-NI-NS-NN-NG-NN-NS-N*-NS-NN-NS-N*-HD-HG-HD-HD-HD-NS-N*-HD-HG-HD-HD-HD-HD-NG	Osativa_LOC_Os02g18880	13.565	+strand	-372	628	656	TACACACACTcccccccccccccccccc	172	Chr2	-1	11015828	11017808	calcineurin B, putative, expressed
>KACCtal4a	NI-N*-NI-NS-NN-NG-NN-NS-N*-NS-NN-NS-N*-HD-HG-HD-HD-HD-NS-N*-HD-HG-HD-HD-HD-HD-NG	Osativa_LOC_Os08g33460	13.564	-strand	-543	429	457	CCCAGCTCCCAGCCCTCATTCCTCCCCT	173	Chr8	1	20873552	20874394	expressed protein
>KACCtal4a	NI-N*-NI-NS-NN-NG-NN-NS-N*-NS-NN-NS-N*-HD-HG-HD-HD-HD-NS-N*-HD-HG-HD-HD-HD-HD-NG	Osativa_LOC_Os08g33450	13.564	+strand	-882	118	146	CCCAGCTCCCAGCCCTCATTCCTCCCCT	174	Chr8	-1	20866798	20872271	transposon protein, putative, unclassified
>KACCtal4a	NI-N*-NI-NS-NN-NG-NN-NS-N*-NS-NN-NS-N*-HD-HG-HD-HD-HD-NS-N*-HD-HG-HD-HD-HD-HD-NG	Osativa_LOC_Os03g17850	13.564	-strand	-2	970	998	CCCAAGAGACGACCCCCCCCCCCCCCCA	175	Chr3	1	9946381	9952426	glycosyltransferase family 43 protein, putative, expressed
>KACCtal4a	NI-N*-NI-NS-NN-NG-NN-NS-N*-NS-NN-NS-N*-HD-HG-HD-HD-HD-NS-N*-HD-HG-HD-HD-HD-HD-NG	Osativa_LOC_Os12g07830	13.564	+strand	-66	934	962	CCCAAACGGCCAAACCCCCCCCCCCCCC	176	Chr12	-1	3960512	3964001	OsAPx5 - Stromal Ascorbate Peroxidase encoding gene 5,8, expressed
>KACCtal4a	NI-N*-NI-NS-NN-NG-NN-NS-N*-NS-NN-NS-N*-HD-HG-HD-HD-HD-NS-N*-HD-HG-HD-HD-HD-HD-NG	Osativa_LOC_Os03g44670	13.563	+strand	-476	524	552	TCACAACAACACCCCCCCCCCCCCCCCT	177	Chr3	-1	25147429	25151542	expressed protein
>KACCtal4a	NI-N*-NI-NS-NN-NG-NN-NS-N*-NS-NN-NS-N*-HD-HG-HD-HD-HD-NS-N*-HD-HG-HD-HD-HD-HD-NG	Osativa_LOC_Os04g24610	13.557	+strand	-333	667	695	tgcacctgcgcccgcccccAcctcccct	178	Chr4	-1	14131645	14135790	expressed protein
>KACCtal4a	NI-N*-NI-NS-NN-NG-NN-NS-N*-NS-NN-NS-N*-HD-HG-HD-HD-HD-NS-N*-HD-HG-HD-HD-HD-HD-NG	Osativa_LOC_Os04g07930	13.556	+strand	-409	591	619	TACACGTCATTAGCCTCCAAGCTCTACT	179	Chr4	1	4231225	4231776	hypothetical protein
>KACCtal4a	NI-N*-NI-NS-NN-NG-NN-NS-N*-NS-NN-NS-N*-HD-HG-HD-HD-HD-NS-N*-HD-HG-HD-HD-HD-HD-NG	Osativa_LOC_Os08g24670	13.55	+strand	-550	450	478	cacaaatggggggtctcacgactccccg	180	Chr8	-1	14909182	14909967	legume lectins beta domain containing protein, putative, expressed
>KACCtal4a	NI-N*-NI-NS-NN-NG-NN-NS-N*-NS-NN-NS-N*-HD-HG-HD-HD-HD-NS-N*-HD-HG-HD-HD-HD-HD-NG	Osativa_LOC_Os01g32400	13.55	+strand	-518	482	510	cacaaatggggggtctcacgactccccg	181	Chr1	1	17775361	17777353	retrotransposon protein, putative, unclassified, expressed
>KACCtal4a	NI-N*-NI-NS-NN-NG-NN-NS-N*-NS-NN-NS-N*-HD-HG-HD-HD-HD-NS-N*-HD-HG-HD-HD-HD-HD-NG	Osativa_LOC_Os02g01520	13.55	+strand	-118	882	910	CAGACATGTGGGCCCTCCCCACTCCCTT	182	Chr2	1	299744	302823	IQ calmodulin-binding motif family protein, putative, expressed
>KACCtal4a	NI-N*-NI-NS-NN-NG-NN-NS-N*-NS-NN-NS-N*-HD-HG-HD-HD-HD-NS-N*-HD-HG-HD-HD-HD-HD-NG	Osativa_LOC_Os04g55060	13.547	+strand	-145	855	883	cagcaacgcatgccccccctcctcccct	183	Chr4	1	32741376	32746505	3-oxoacyl-synthase III, chloroplast precursor, putative, expressed
>KACCtal4a	NI-N*-NI-NS-NN-NG-NN-NS-N*-NS-NN-NS-N*-HD-HG-HD-HD-HD-NS-N*-HD-HG-HD-HD-HD-HD-NG	Osativa_LOC_Os11g18170	13.544	+strand	-264	736	764	tacacataAccccccccccccaccccca	184	Chr11	-1	10230265	10232934	glutathione peroxidase, putative, expressed
>KACCtal4a	NI-N*-NI-NS-NN-NG-NN-NS-N*-NS-NN-NS-N*-HD-HG-HD-HD-HD-NS-N*-HD-HG-HD-HD-HD-HD-NG	Osativa_LOC_Os06g17490	13.526	+strand	-133	867	895	CACATCCGATTCCCCTCCAGCCTCCACT	185	Chr6	1	10146841	10149402	expressed protein
>KACCtal4a	NI-N*-NI-NS-NN-NG-NN-NS-N*-NS-NN-NS-N*-HD-HG-HD-HD-HD-NS-N*-HD-HG-HD-HD-HD-HD-NG	Osativa_LOC_Os01g32259	13.516	+strand	-94	906	934	TCCAAGTCCACAcccccccccccccccc	186	Chr1	1	17681433	17683094	expressed protein
>KACCtal4a	NI-N*-NI-NS-NN-NG-NN-NS-N*-NS-NN-NS-N*-HD-HG-HD-HD-HD-NS-N*-HD-HG-HD-HD-HD-HD-NG	Osativa_LOC_Os08g09930	13.516	+strand	-763	237	265	tacatccgatcccccccccccccccccc	187	Chr8	1	5735208	5735969	expressed protein
>KACCtal4a	NI-N*-NI-NS-NN-NG-NN-NS-N*-NS-NN-NS-N*-HD-HG-HD-HD-HD-NS-N*-HD-HG-HD-HD-HD-HD-NG	Osativa_LOC_Os04g24650	13.516	+strand	-38	962	990	tatagatgtcaaaccttccccctacaca	188	Chr4	-1	14147359	14153277	retrotransposon protein, putative, unclassified, expressed
>KACCtal4a	NI-N*-NI-NS-NN-NG-NN-NS-N*-NS-NN-NS-N*-HD-HG-HD-HD-HD-NS-N*-HD-HG-HD-HD-HD-HD-NG	Osativa_LOC_Os01g40094	13.516	-strand	-251	721	749	TCCAAATCCACGcccccccccccccccc	189	Chr1	1	22617780	22624147	protein phosphatase 2C, putative, expressed
>KACCtal4a	NI-N*-NI-NS-NN-NG-NN-NS-N*-NS-NN-NS-N*-HD-HG-HD-HD-HD-NS-N*-HD-HG-HD-HD-HD-HD-NG	Osativa_LOC_Os09g30498	13.516	+strand	-90	910	938	TATAAAcccccccccccccccccccccc	190	Chr9	1	18634083	18635911	expressed protein
>KACCtal4a	NI-N*-NI-NS-NN-NG-NN-NS-N*-NS-NN-NS-N*-HD-HG-HD-HD-HD-NS-N*-HD-HG-HD-HD-HD-HD-NG	Osativa_LOC_Os07g30100	13.509	-strand	-8	964	992	CATCGAAGACAGGTCCCCCACCCCTCCT	191	Chr7	-1	17744001	17755346	RIN3, putative, expressed
>KACCtal4a	NI-N*-NI-NS-NN-NG-NN-NS-N*-NS-NN-NS-N*-HD-HG-HD-HD-HD-NS-N*-HD-HG-HD-HD-HD-HD-NG	Osativa_LOC_Os02g51880	13.507	-strand	-497	475	503	TACACGTCATCATCTCCCTCCCTCCCCT	192	Chr2	-1	31773341	31776421	amine oxidase, putative, expressed
>KACCtal4a	NI-N*-NI-NS-NN-NG-NN-NS-N*-NS-NN-NS-N*-HD-HG-HD-HD-HD-NS-N*-HD-HG-HD-HD-HD-HD-NG	Osativa_LOC_Os05g27510	13.5	+strand	-84	916	944	CCTAGGAGGTCCCCCCCCCACCTCCCCC	193	Chr5	1	16001765	16002728	expressed protein
>KACCtal4a	NI-N*-NI-NS-NN-NG-NN-NS-N*-NS-NN-NS-N*-HD-HG-HD-HD-HD-NS-N*-HD-HG-HD-HD-HD-HD-NG	Osativa_LOC_Os04g41460	13.498	-strand	-15	957	985	CAAATCTGACCGAAcccccccccccccc	194	Chr4	-1	24567103	24571704	transporter family protein, putative, expressed
>KACCtal4a	NI-N*-NI-NS-NN-NG-NN-NS-N*-NS-NN-NS-N*-HD-HG-HD-HD-HD-NS-N*-HD-HG-HD-HD-HD-HD-NG	Osativa_LOC_Os05g35920	13.498	+strand	-487	513	541	cctctctcccggacctctcccctcccct	195	Chr5	-1	21296766	21297189	expressed protein
>KACCtal4a	NI-N*-NI-NS-NN-NG-NN-NS-N*-NS-NN-NS-N*-HD-HG-HD-HD-HD-NS-N*-HD-HG-HD-HD-HD-HD-NG	Osativa_LOC_Os01g64000	13.494	+strand	-191	809	837	TACATATGACAAACAACACACCTACCTT	196	Chr1	1	37174547	37176550	bZIP transcription factor, putative, expressed
>KACCtal4a	NI-N*-NI-NS-NN-NG-NN-NS-N*-NS-NN-NS-N*-HD-HG-HD-HD-HD-NS-N*-HD-HG-HD-HD-HD-HD-NG	Osativa_LOC_Os01g67110	13.49	+strand	-143	857	885	CATAAGTAGCAGCCCCCTCCTCCTCCCT	197	Chr1	-1	38959324	38960235	expressed protein
>KACCtal4a	NI-N*-NI-NS-NN-NG-NN-NS-N*-NS-NN-NS-N*-HD-HG-HD-HD-HD-NS-N*-HD-HG-HD-HD-HD-HD-NG	Osativa_LOC_Os12g30030	13.469	-strand	-459	513	541	CACAGGCCATcccccccccccccccccc	198	Chr12	-1	17964736	17967748	IscA-like iron-sulfur assembly protein, mitochondrial precursor, putative, expressed
>KACCtal4a	NI-N*-NI-NS-NN-NG-NN-NS-N*-NS-NN-NS-N*-HD-HG-HD-HD-HD-NS-N*-HD-HG-HD-HD-HD-HD-NG	Osativa_LOC_Os02g43210	13.469	-strand	-64	908	936	CAGCGCTGCCAACCCCCCCCCCCCCCCC	199	Chr2	1	26042360	26043139	expressed protein
>KACCtal4a	NI-N*-NI-NS-NN-NG-NN-NS-N*-NS-NN-NS-N*-HD-HG-HD-HD-HD-NS-N*-HD-HG-HD-HD-HD-HD-NG	Osativa_LOC_Os12g17680	13.469	-strand	-959	13	41	CACAGGTGACAACCCACCAATTTCTCCT	200	Chr12	-1	10125171	10126117	expressed protein
>KACCtal4b	NI-HG-NI-NG-HG-HD-NS-NG-HD-NN-NG-HG-NG-HD-HG-HD-HD-NI-NN-NG	Osativa_LOC_Os03g63760	16.364	-strand	-296	683	704	TATATTCTTCCTTCCTCCACT	1	Chr3	-1	35994361	35995919	glycosyl hydrolases family 16, putative, expressed
>KACCtal4b	NI-HG-NI-NG-HG-HD-NS-NG-HD-NN-NG-HG-NG-HD-HG-HD-HD-NI-NN-NG	Osativa_LOC_Os07g08860	16.075	+strand	-51	949	970	TATACTCCTCCCTTCTCCAAT	2	Chr7	-1	4593094	4595607	S-domain receptor-like protein kinase, putative, expressed
>KACCtal4b	NI-HG-NI-NG-HG-HD-NS-NG-HD-NN-NG-HG-NG-HD-HG-HD-HD-NI-NN-NG	Osativa_LOC_Os12g30590	15.951	+strand	-732	268	289	TATATTCATCATTTTACCAGT	3	Chr12	1	18369705	18373748	disease resistance protein RGA2, putative, expressed
>KACCtal4b	NI-HG-NI-NG-HG-HD-NS-NG-HD-NN-NG-HG-NG-HD-HG-HD-HD-NI-NN-NG	Osativa_LOC_Os12g39610	15.478	-strand	-496	483	504	TATATTCATCACCTCACCAAT	4	Chr12	-1	24443770	24449355	retrotransposon protein, putative, Ty3-gypsy subclass, expressed
>KACCtal4b	NI-HG-NI-NG-HG-HD-NS-NG-HD-NN-NG-HG-NG-HD-HG-HD-HD-NI-NN-NG	Osativa_LOC_Os06g04420	15.45	+strand	-168	832	853	CATCTTCTTCCTTTCTCCCGT	5	Chr6	-1	1893929	1894306	lipoxygenase 4, putative
>KACCtal4b	NI-HG-NI-NG-HG-HD-NS-NG-HD-NN-NG-HG-NG-HD-HG-HD-HD-NI-NN-NG	Osativa_LOC_Os11g38510	15.228	-strand	-432	547	568	CATATTCTTCCTCTCTCCAAC	6	Chr11	1	22820362	22820654	expressed protein
>KACCtal4b	NI-HG-NI-NG-HG-HD-NS-NG-HD-NN-NG-HG-NG-HD-HG-HD-HD-NI-NN-NG	Osativa_LOC_Os09g30250	14.785	+strand	-393	607	628	TAAATCCATCATATCTCCAGT	7	Chr9	1	18414043	18422769	OsSub58 - Putative Subtilisin homologue, expressed
>KACCtal4b	NI-HG-NI-NG-HG-HD-NS-NG-HD-NN-NG-HG-NG-HD-HG-HD-HD-NI-NN-NG	Osativa_LOC_Os04g02860	14.62	-strand	-14	965	986	TCTCTTCCCCGTCTCTCCAGT	8	Chr4	1	1113475	1118619	disease resistance protein RPM1, putative, expressed
>KACCtal4b	NI-HG-NI-NG-HG-HD-NS-NG-HD-NN-NG-HG-NG-HD-HG-HD-HD-NI-NN-NG	Osativa_LOC_Os11g41850	14.563	+strand	-550	450	471	TATATTCAACATACCTCCAAT	9	Chr11	-1	25165783	25167746	transporter family protein, putative, expressed
>KACCtal4b	NI-HG-NI-NG-HG-HD-NS-NG-HD-NN-NG-HG-NG-HD-HG-HD-HD-NI-NN-NG	Osativa_LOC_Os03g34300	14.398	+strand	-695	305	326	TCTCCTCTTCGTTTCTCCCGT	10	Chr3	-1	19518870	19525947	TMS membrane protein/tumour differentially expressed protein, putative, expressed
>KACCtal4b	NI-HG-NI-NG-HG-HD-NS-NG-HD-NN-NG-HG-NG-HD-HG-HD-HD-NI-NN-NG	Osativa_LOC_Os01g40290	14.178	+strand	-102	898	919	TATATACCTCGTTTCTCCAGG	11	Chr1	1	22747336	22748143	expressed protein
>KACCtal4b	NI-HG-NI-NG-HG-HD-NS-NG-HD-NN-NG-HG-NG-HD-HG-HD-HD-NI-NN-NG	Osativa_LOC_Os04g12130	14.118	+strand	-900	100	121	TATATCCACCATTTCTAAAAT	12	Chr4	-1	6677883	6681783	retrotransposon protein, putative, Ty1-copia subclass, expressed
>KACCtal4b	NI-HG-NI-NG-HG-HD-NS-NG-HD-NN-NG-HG-NG-HD-HG-HD-HD-NI-NN-NG	Osativa_LOC_Os04g12140	14.118	-strand	-797	182	203	TATATCCACCATTTCTAAAAT	13	Chr4	1	6683481	6693010	expressed protein
>KACCtal4b	NI-HG-NI-NG-HG-HD-NS-NG-HD-NN-NG-HG-NG-HD-HG-HD-HD-NI-NN-NG	Osativa_LOC_Os05g29880	13.985	-strand	-973	6	27	TATATTCCTCGTATATCAAAT	14	Chr5	1	17289245	17295226	3-hydroxyacyl-CoA dehydrogenase, putative, expressed
>KACCtal4b	NI-HG-NI-NG-HG-HD-NS-NG-HD-NN-NG-HG-NG-HD-HG-HD-HD-NI-NN-NG	Osativa_LOC_Os01g65080	13.975	-strand	-496	483	504	CATCATCATCATCTCTCCACT	15	Chr1	1	37774057	37778636	ZOS1-18 - C2H2 zinc finger protein, expressed
>KACCtal4b	NI-HG-NI-NG-HG-HD-NS-NG-HD-NN-NG-HG-NG-HD-HG-HD-HD-NI-NN-NG	Osativa_LOC_Os10g18860	13.937	-strand	-637	342	363	CATATTCATCATGTCTCTAGT	16	Chr10	-1	9610519	9614744	retrotransposon protein, putative, Ty1-copia subclass, expressed
>KACCtal4b	NI-HG-NI-NG-HG-HD-NS-NG-HD-NN-NG-HG-NG-HD-HG-HD-HD-NI-NN-NG	Osativa_LOC_Os02g02690	13.909	-strand	-220	759	780	CAAATTCGTCATCTCTCCGGT	17	Chr2	-1	1008399	1011875	expressed protein
>KACCtal4b	NI-HG-NI-NG-HG-HD-NS-NG-HD-NN-NG-HG-NG-HD-HG-HD-HD-NI-NN-NG	Osativa_LOC_Os09g22140	13.802	+strand	-571	429	450	CATATTCCTAGTTTTTCCAGC	18	Chr9	1	13405184	13405453	expressed protein
>KACCtal4b	NI-HG-NI-NG-HG-HD-NS-NG-HD-NN-NG-HG-NG-HD-HG-HD-HD-NI-NN-NG	Osativa_LOC_Os04g16060	13.773	+strand	-907	93	114	TGCATTCCTCGTTTCTCAACT	19	Chr4	1	8708512	8708742	expressed protein
>KACCtal4b	NI-HG-NI-NG-HG-HD-NS-NG-HD-NN-NG-HG-NG-HD-HG-HD-HD-NI-NN-NG	Osativa_LOC_Os02g52330	13.773	-strand	-267	712	733	TATATTCCTCCTCACTCCAAC	20	Chr2	-1	32029521	32032952	expressed protein
>KACCtal4b	NI-HG-NI-NG-HG-HD-NS-NG-HD-NN-NG-HG-NG-HD-HG-HD-HD-NI-NN-NG	Osativa_LOC_Os06g04020	13.551	+strand	-278	722	743	CACACTCCCCATTTCCCCAAT	21	Chr6	-1	1642214	1643800	histone H1, putative, expressed
>KACCtal4b	NI-HG-NI-NG-HG-HD-NS-NG-HD-NN-NG-HG-NG-HD-HG-HD-HD-NI-NN-NG	Osativa_LOC_Os03g63840	13.512	-strand	-944	35	56	TACATCCTTAATCTCTCCAAT	22	Chr3	1	36065049	36066007	expressed protein
>KACCtal4b	NI-HG-NI-NG-HG-HD-NS-NG-HD-NN-NG-HG-NG-HD-HG-HD-HD-NI-NN-NG	Osativa_LOC_Os08g27070	13.484	+strand	-646	354	375	TATCATCCTCGTTTCCCCAAC	23	Chr8	-1	16538308	16542699	co-chaperone protein SBA1, putative, expressed
>KACCtal4b	NI-HG-NI-NG-HG-HD-NS-NG-HD-NN-NG-HG-NG-HD-HG-HD-HD-NI-NN-NG	Osativa_LOC_Os05g07070	13.464	-strand	-949	30	51	TACATTCATCTTTTCTCCAAA	24	Chr5	-1	3718278	3725403	zinc finger, C3HC4 type domain containing protein, expressed
>KACCtal4b	NI-HG-NI-NG-HG-HD-NS-NG-HD-NN-NG-HG-NG-HD-HG-HD-HD-NI-NN-NG	Osativa_LOC_Os03g16718	13.435	+strand	-882	118	139	CACATCCATCGTCTCCCCAGC	25	Chr3	-1	9261272	9265343	expressed protein
>KACCtal4b	NI-HG-NI-NG-HG-HD-NS-NG-HD-NN-NG-HG-NG-HD-HG-HD-HD-NI-NN-NG	Osativa_LOC_Os09g27580	13.426	-strand	-664	315	336	TATATTAGTCATTTTTCCAAA	26	Chr9	1	16754449	16759734	potassium transporter, putative, expressed
>KACCtal4b	NI-HG-NI-NG-HG-HD-NS-NG-HD-NN-NG-HG-NG-HD-HG-HD-HD-NI-NN-NG	Osativa_LOC_Os03g01820	13.425	-strand	-243	736	757	TAAATCCATCATTTATCAAGT	27	Chr3	-1	499917	501855	fatty acid hydroxylase, putative, expressed
>KACCtal4b	NI-HG-NI-NG-HG-HD-NS-NG-HD-NN-NG-HG-NG-HD-HG-HD-HD-NI-NN-NG	Osativa_LOC_Os03g12720	13.397	+strand	-894	106	127	TGCATTTATCGTTTCTCCAAC	28	Chr3	1	6786668	6790158	expressed protein
>KACCtal4b	NI-HG-NI-NG-HG-HD-NS-NG-HD-NN-NG-HG-NG-HD-HG-HD-HD-NI-NN-NG	Osativa_LOC_Os12g07120	13.397	-strand	-851	128	149	TCCATTTGTCGTTTCTACAGT	29	Chr12	1	3496286	3497437	GATA zinc finger domain containing protein, expressed
>KACCtal4b	NI-HG-NI-NG-HG-HD-NS-NG-HD-NN-NG-HG-NG-HD-HG-HD-HD-NI-NN-NG	Osativa_LOC_Os02g50350	13.397	+strand	-872	128	149	TCTATGCATTGTTTCTCCAGT	30	Chr2	-1	30745336	30749371	dihydroorotate dihydrogenase protein, putative, expressed
>KACCtal4b	NI-HG-NI-NG-HG-HD-NS-NG-HD-NN-NG-HG-NG-HD-HG-HD-HD-NI-NN-NG	Osativa_LOC_Os04g37670	13.262	+strand	-516	484	505	tatcttccctgtctctccaat	31	Chr4	-1	22396529	22401800	steroid nuclear receptor, ligand-binding, putative, expressed
>KACCtal4b	NI-HG-NI-NG-HG-HD-NS-NG-HD-NN-NG-HG-NG-HD-HG-HD-HD-NI-NN-NG	Osativa_LOC_Os04g35670	13.244	-strand	-876	103	124	CATATTAGTCGTTTCTCTGAT	32	Chr4	1	21738700	21739707	retrotransposon protein, putative, unclassified, expressed
>KACCtal4b	NI-HG-NI-NG-HG-HD-NS-NG-HD-NN-NG-HG-NG-HD-HG-HD-HD-NI-NN-NG	Osativa_LOC_Os06g49460	13.241	-strand	-358	621	642	tctatccatcctttctaaaat	33	Chr6	1	29967952	29970514	Rer1 protein, putative, expressed
>KACCtal4b	NI-HG-NI-NG-HG-HD-NS-NG-HD-NN-NG-HG-NG-HD-HG-HD-HD-NI-NN-NG	Osativa_LOC_Os01g07750	13.185	+strand	-159	841	862	CATCTTCCTCCTCTCTCCCCT	34	Chr1	-1	3720115	3723166	expressed protein
>KACCtal4b	NI-HG-NI-NG-HG-HD-NS-NG-HD-NN-NG-HG-NG-HD-HG-HD-HD-NI-NN-NG	Osativa_LOC_Os06g31090	13.174	-strand	-916	63	84	tatcttcacaatctccccaat	35	Chr6	-1	18079007	18079819	GAMYB-binding protein, putative, expressed
>KACCtal4b	NI-HG-NI-NG-HG-HD-NS-NG-HD-NN-NG-HG-NG-HD-HG-HD-HD-NI-NN-NG	Osativa_LOC_Os12g43870	13.147	-strand	-550	429	450	CCTCTTCTTCCATTCTCCAGT	36	Chr12	1	27239013	27239339	expressed protein
>KACCtal4b	NI-HG-NI-NG-HG-HD-NS-NG-HD-NN-NG-HG-NG-HD-HG-HD-HD-NI-NN-NG	Osativa_LOC_Os06g12230	13.118	+strand	-447	553	574	TATGCTCCTCCCTTCTCCACT	37	Chr6	1	6570778	6572727	TCP-domain protein, putative, expressed
>KACCtal4b	NI-HG-NI-NG-HG-HD-NS-NG-HD-NN-NG-HG-NG-HD-HG-HD-HD-NI-NN-NG	Osativa_LOC_Os11g39630	13.08	+strand	-104	896	917	CGCATTCCCCATTTCCCCAGT	38	Chr11	-1	23600980	23603659	ZOS11-08 - C2H2 zinc finger protein, expressed
>KACCtal4b	NI-HG-NI-NG-HG-HD-NS-NG-HD-NN-NG-HG-NG-HD-HG-HD-HD-NI-NN-NG	Osativa_LOC_Os07g28480	13.078	-strand	-44	935	956	TACCTTCTTCCTCTCTCCAAC	39	Chr7	1	16674125	16675331	glutathione S-transferase, putative, expressed
>KACCtal4b	NI-HG-NI-NG-HG-HD-NS-NG-HD-NN-NG-HG-NG-HD-HG-HD-HD-NI-NN-NG	Osativa_LOC_Os08g40660	13.061	-strand	-541	438	459	CATATTCATCAGTACTCCACT	40	Chr8	-1	25745440	25750374	retrotransposon protein, putative, unclassified, expressed
>KACCtal4b	NI-HG-NI-NG-HG-HD-NS-NG-HD-NN-NG-HG-NG-HD-HG-HD-HD-NI-NN-NG	Osativa_LOC_Os06g12780	13.021	-strand	-166	813	834	CATATTCACCATTTTTCACGT	41	Chr6	1	6980031	6986313	OsDegp10 - Putative Deg protease homologue, expressed
>KACCtal4b	NI-HG-NI-NG-HG-HD-NS-NG-HD-NN-NG-HG-NG-HD-HG-HD-HD-NI-NN-NG	Osativa_LOC_Os10g27450	13.011	+strand	-95	905	926	TCTACTCCCCACTTCTCCAGC	42	Chr10	-1	14474781	14478810	tetrapyrrole methylase family protein, putative, expressed
>KACCtal4b	NI-HG-NI-NG-HG-HD-NS-NG-HD-NN-NG-HG-NG-HD-HG-HD-HD-NI-NN-NG	Osativa_LOC_Os02g57620	12.992	+strand	-116	884	905	TAGATCCATACTTTCTCCAGT	43	Chr2	1	35286785	35290716	Citrate transporter protein, putative, expressed
>KACCtal4b	NI-HG-NI-NG-HG-HD-NS-NG-HD-NN-NG-HG-NG-HD-HG-HD-HD-NI-NN-NG	Osativa_LOC_Os02g44750	12.954	-strand	-705	274	295	TACATCCATCATATCTTCAAT	44	Chr2	-1	27112009	27113918	expressed protein
>KACCtal4b	NI-HG-NI-NG-HG-HD-NS-NG-HD-NN-NG-HG-NG-HD-HG-HD-HD-NI-NN-NG	Osativa_LOC_Os02g21070	12.954	+strand	-125	875	896	TATATTCACCATTTCACAAGA	45	Chr2	-1	12492610	12493561	PPR repeat domain containing protein, putative, expressed
>KACCtal4b	NI-HG-NI-NG-HG-HD-NS-NG-HD-NN-NG-HG-NG-HD-HG-HD-HD-NI-NN-NG	Osativa_LOC_Os02g21080	12.954	-strand	-737	242	263	TATATTCACCATTTCACAAGA	46	Chr2	1	12494315	12495288	AGAP008475-PA, putative, expressed
>KACCtal4b	NI-HG-NI-NG-HG-HD-NS-NG-HD-NN-NG-HG-NG-HD-HG-HD-HD-NI-NN-NG	Osativa_LOC_Os02g51420	12.925	-strand	-192	787	808	TATATCCGACGATTCCCCAAT	47	Chr2	-1	31497446	31498877	expressed protein
>KACCtal4b	NI-HG-NI-NG-HG-HD-NS-NG-HD-NN-NG-HG-NG-HD-HG-HD-HD-NI-NN-NG	Osativa_LOC_Os04g56900	12.924	+strand	-520	480	501	TATACTCACCACTTCACCAGC	48	Chr4	1	33925551	33927124	transferase family protein, putative, expressed
>KACCtal4b	NI-HG-NI-NG-HG-HD-NS-NG-HD-NN-NG-HG-NG-HD-HG-HD-HD-NI-NN-NG	Osativa_LOC_Os04g28310	12.888	+strand	-928	72	93	CCTATTCTTCGATTCTTCAAT	49	Chr4	1	16760292	16763527	expressed protein
>KACCtal4b	NI-HG-NI-NG-HG-HD-NS-NG-HD-NN-NG-HG-NG-HD-HG-HD-HD-NI-NN-NG	Osativa_LOC_Os04g36020	12.858	-strand	-624	355	376	CATCTTCCTCGCTTCTCCCAA	50	Chr4	-1	21964632	21965891	OsFBX138 - F-box domain containing protein, expressed
>KACCtal4b	NI-HG-NI-NG-HG-HD-NS-NG-HD-NN-NG-HG-NG-HD-HG-HD-HD-NI-NN-NG	Osativa_LOC_Os09g25740	12.856	+strand	-169	831	852	tctcttcctcctctctcaaat	51	Chr9	1	15438141	15440358	expressed protein
>KACCtal4b	NI-HG-NI-NG-HG-HD-NS-NG-HD-NN-NG-HG-NG-HD-HG-HD-HD-NI-NN-NG	Osativa_LOC_Os05g33450	12.77	-strand	-917	62	83	tctattcatcctttcttacgt	52	Chr5	1	19653855	19654364	xanthine/uracil/vitamin C permease, putative
>KACCtal4b	NI-HG-NI-NG-HG-HD-NS-NG-HD-NN-NG-HG-NG-HD-HG-HD-HD-NI-NN-NG	Osativa_LOC_Os12g26870	12.76	+strand	-495	505	526	TATATTCATAATATATCAAAT	53	Chr12	-1	15748917	15751684	retrotransposon protein, putative, Ty3-gypsy subclass, expressed
>KACCtal4b	NI-HG-NI-NG-HG-HD-NS-NG-HD-NN-NG-HG-NG-HD-HG-HD-HD-NI-NN-NG	Osativa_LOC_Os10g09670	12.742	-strand	-69	910	931	cacactcgccgcttctcccat	54	Chr10	1	5231509	5232834	expressed protein
>KACCtal4b	NI-HG-NI-NG-HG-HD-NS-NG-HD-NN-NG-HG-NG-HD-HG-HD-HD-NI-NN-NG	Osativa_LOC_Os01g12200	12.742	+strand	-85	915	936	CACACTCGTCGTCTCCCCCAT	55	Chr1	1	6653077	6655383	expressed protein
>KACCtal4b	NI-HG-NI-NG-HG-HD-NS-NG-HD-NN-NG-HG-NG-HD-HG-HD-HD-NI-NN-NG	Osativa_LOC_Os04g03530	12.732	+strand	-661	339	360	TATACACATCATTTATCCAAA	56	Chr4	1	1534925	1536764	cysteine-rich receptor-like protein kinase 37 precursor, putative, expressed
>KACCtal4b	NI-HG-NI-NG-HG-HD-NS-NG-HD-NN-NG-HG-NG-HD-HG-HD-HD-NI-NN-NG	Osativa_LOC_Os06g40740	12.732	+strand	-303	697	718	TAAATTCAAAATTTCCCCAAT	57	Chr6	1	24287957	24292740	expressed protein
>KACCtal4b	NI-HG-NI-NG-HG-HD-NS-NG-HD-NN-NG-HG-NG-HD-HG-HD-HD-NI-NN-NG	Osativa_LOC_Os06g09240	12.704	-strand	-925	54	75	CATATTTTCCCTTTCCCCAAT	58	Chr6	1	4647954	4649523	anthocyanidin 3-O-glucosyltransferase, putative, expressed
>KACCtal4b	NI-HG-NI-NG-HG-HD-NS-NG-HD-NN-NG-HG-NG-HD-HG-HD-HD-NI-NN-NG	Osativa_LOC_Os09g15290	12.674	+strand	-126	874	895	CCTCCTCCTCATCTCTCCACT	59	Chr9	-1	9322662	9322981	expressed protein
>KACCtal4b	NI-HG-NI-NG-HG-HD-NS-NG-HD-NN-NG-HG-NG-HD-HG-HD-HD-NI-NN-NG	Osativa_LOC_Os03g61190	12.655	+strand	-630	370	391	catattaatccTATCCCCACT	60	Chr3	-1	34750809	34754441	retrotransposon protein, putative, unclassified, expressed
>KACCtal4b	NI-HG-NI-NG-HG-HD-NS-NG-HD-NN-NG-HG-NG-HD-HG-HD-HD-NI-NN-NG	Osativa_LOC_Os08g02680	12.636	+strand	-228	772	793	CGTACTCTTCATCTCCCCAAT	61	Chr8	-1	1116925	1119641	expressed protein
>KACCtal4b	NI-HG-NI-NG-HG-HD-NS-NG-HD-NN-NG-HG-NG-HD-HG-HD-HD-NI-NN-NG	Osativa_LOC_Os03g21999	12.636	+strand	-867	133	154	CGTACTCTTCATCTCCCCAAT	62	Chr3	-1	12606058	12608766	expressed protein
>KACCtal4b	NI-HG-NI-NG-HG-HD-NS-NG-HD-NN-NG-HG-NG-HD-HG-HD-HD-NI-NN-NG	Osativa_LOC_Os06g10940	12.636	+strand	-591	409	430	CATATTCTCTGCTTCTCCAGC	63	Chr6	1	5717068	5717478	expressed protein
>KACCtal4b	NI-HG-NI-NG-HG-HD-NS-NG-HD-NN-NG-HG-NG-HD-HG-HD-HD-NI-NN-NG	Osativa_LOC_Os08g06390	12.625	+strand	-368	632	653	CATACTCATCCTTCCCCCACC	64	Chr8	-1	3575889	3576347	expressed protein
>KACCtal4b	NI-HG-NI-NG-HG-HD-NS-NG-HD-NN-NG-HG-NG-HD-HG-HD-HD-NI-NN-NG	Osativa_LOC_Os04g57690	12.576	-strand	-779	200	221	tatattaatactttatcaagt	65	Chr4	1	34342546	34345662	expressed protein
>KACCtal4b	NI-HG-NI-NG-HG-HD-NS-NG-HD-NN-NG-HG-NG-HD-HG-HD-HD-NI-NN-NG	Osativa_LOC_Os08g18900	12.569	-strand	-446	533	554	TGTATCCTTCGCTTCTTCAGT	66	Chr8	-1	11269345	11270854	retrotransposon protein, putative, unclassified, expressed
>KACCtal4b	NI-HG-NI-NG-HG-HD-NS-NG-HD-NN-NG-HG-NG-HD-HG-HD-HD-NI-NN-NG	Osativa_LOC_Os03g20660	12.569	-strand	-790	189	210	TATCTTCCTCAATTCTCCGAC	67	Chr3	1	11686953	11687276	retrotransposon protein, putative, Ty3-gypsy subclass
>KACCtal4b	NI-HG-NI-NG-HG-HD-NS-NG-HD-NN-NG-HG-NG-HD-HG-HD-HD-NI-NN-NG	Osativa_LOC_Os02g22130	12.569	-strand	-567	412	433	TATGTTCCCTATTTCTCCCGT	68	Chr2	1	13173639	13176606	expressed protein
>KACCtal4b	NI-HG-NI-NG-HG-HD-NS-NG-HD-NN-NG-HG-NG-HD-HG-HD-HD-NI-NN-NG	Osativa_LOC_Os05g46150	12.567	+strand	-301	699	720	TATCTCCCCAATCTCTCCAGT	69	Chr5	1	26768463	26769698	OsFBDUF28 - F-box and DUF domain containing protein, expressed
>KACCtal4b	NI-HG-NI-NG-HG-HD-NS-NG-HD-NN-NG-HG-NG-HD-HG-HD-HD-NI-NN-NG	Osativa_LOC_Os01g39530	12.55	-strand	-288	691	712	caaatcaatcgtttctccaga	70	Chr1	1	22273628	22275696	retrotransposon, putative, centromere-specific
>KACCtal4b	NI-HG-NI-NG-HG-HD-NS-NG-HD-NN-NG-HG-NG-HD-HG-HD-HD-NI-NN-NG	Osativa_LOC_Os03g08270	12.548	+strand	-327	673	694	TGTATTCACCATTTATCAACT	71	Chr3	1	4203492	4210305	ataxin-2 C-terminal region family protein, expressed
>KACCtal4b	NI-HG-NI-NG-HG-HD-NS-NG-HD-NN-NG-HG-NG-HD-HG-HD-HD-NI-NN-NG	Osativa_LOC_Os02g53770	12.539	+strand	-145	855	876	TCCACTCCTCGCTTCTCCGGT	72	Chr2	1	32934144	32945156	tRNA synthetase class I, putative, expressed
>KACCtal4b	NI-HG-NI-NG-HG-HD-NS-NG-HD-NN-NG-HG-NG-HD-HG-HD-HD-NI-NN-NG	Osativa_LOC_Os10g38540	12.521	+strand	-125	875	896	TATATTCGATCTTTCTCCGGT	73	Chr10	1	20574826	20576117	glutathione S-transferase, putative, expressed
>KACCtal4b	NI-HG-NI-NG-HG-HD-NS-NG-HD-NN-NG-HG-NG-HD-HG-HD-HD-NI-NN-NG	Osativa_LOC_Os08g12040	12.51	-strand	-837	142	163	tatattcataactttttcagt	74	Chr8	1	7086068	7087475	retrotransposon protein, putative, unclassified, expressed
>KACCtal4b	NI-HG-NI-NG-HG-HD-NS-NG-HD-NN-NG-HG-NG-HD-HG-HD-HD-NI-NN-NG	Osativa_LOC_Os08g11590	12.51	-strand	-837	142	163	tatattcataactttttcagt	75	Chr8	1	6792414	6798068	retrotransposon protein, putative, Ty3-gypsy subclass, expressed
>KACCtal4b	NI-HG-NI-NG-HG-HD-NS-NG-HD-NN-NG-HG-NG-HD-HG-HD-HD-NI-NN-NG	Osativa_LOC_Os05g48950	12.51	+strand	-405	595	616	TATATCTATCGTTTCTATAAT	76	Chr5	1	28077326	28078363	expressed protein
>KACCtal4b	NI-HG-NI-NG-HG-HD-NS-NG-HD-NN-NG-HG-NG-HD-HG-HD-HD-NI-NN-NG	Osativa_LOC_Os05g48940	12.51	-strand	-547	432	453	TATATCTATCGTTTCTATAAT	77	Chr5	-1	28071956	28076493	expressed protein
>KACCtal4b	NI-HG-NI-NG-HG-HD-NS-NG-HD-NN-NG-HG-NG-HD-HG-HD-HD-NI-NN-NG	Osativa_LOC_Os12g26410	12.509	+strand	-418	582	603	taccttcatagtttatcaaat	78	Chr12	-1	15432948	15434479	hypothetical protein
>KACCtal4b	NI-HG-NI-NG-HG-HD-NS-NG-HD-NN-NG-HG-NG-HD-HG-HD-HD-NI-NN-NG	Osativa_LOC_Os12g29180	12.482	-strand	-609	370	391	TATATTTGCCACATCTCCAAT	79	Chr12	-1	17275386	17275750	expressed protein
>KACCtal4b	NI-HG-NI-NG-HG-HD-NS-NG-HD-NN-NG-HG-NG-HD-HG-HD-HD-NI-NN-NG	Osativa_LOC_Os11g44930	12.482	-strand	-447	532	553	TCTGTACATCATTTCTCCAAA	80	Chr11	-1	27198382	27199929	pentatricopeptide repeat domain containing protein, putative, expressed
>KACCtal4b	NI-HG-NI-NG-HG-HD-NS-NG-HD-NN-NG-HG-NG-HD-HG-HD-HD-NI-NN-NG	Osativa_LOC_Os02g21620	12.451	+strand	-907	93	114	TCTCCTCATCATCCCTCCCGT	81	Chr2	-1	12839175	12846289	retrotransposon protein, putative, unclassified, expressed
>KACCtal4b	NI-HG-NI-NG-HG-HD-NS-NG-HD-NN-NG-HG-NG-HD-HG-HD-HD-NI-NN-NG	Osativa_LOC_Os08g04090	12.423	-strand	-627	352	373	TCTATCCCTCCTCTCTCCCCT	82	Chr8	1	1988304	1990829	expressed protein
>KACCtal4b	NI-HG-NI-NG-HG-HD-NS-NG-HD-NN-NG-HG-NG-HD-HG-HD-HD-NI-NN-NG	Osativa_LOC_Os04g44870	12.415	-strand	-901	78	99	TATATTCTTCTTCACTCCAAT	83	Chr4	1	26558810	26561326	C2 domain containing protein, putative, expressed
>KACCtal4b	NI-HG-NI-NG-HG-HD-NS-NG-HD-NN-NG-HG-NG-HD-HG-HD-HD-NI-NN-NG	Osativa_LOC_Os03g03250	12.415	+strand	-606	394	415	CATCTACTCCATTCCTCCAAT	84	Chr3	-1	1385812	1391918	retrotransposon protein, putative, Ty3-gypsy subclass, expressed
>KACCtal4b	NI-HG-NI-NG-HG-HD-NS-NG-HD-NN-NG-HG-NG-HD-HG-HD-HD-NI-NN-NG	Osativa_LOC_Os03g28000	12.385	+strand	-66	934	955	CCTCTTCCTCACCTCTCCCGT	85	Chr3	-1	16087996	16088490	expressed protein
>KACCtal4b	NI-HG-NI-NG-HG-HD-NS-NG-HD-NN-NG-HG-NG-HD-HG-HD-HD-NI-NN-NG	Osativa_LOC_Os07g32100	12.375	+strand	-185	815	836	TACATTCTTCATTTATCAGAT	86	Chr7	1	19073362	19074783	expressed protein
>KACCtal4b	NI-HG-NI-NG-HG-HD-NS-NG-HD-NN-NG-HG-NG-HD-HG-HD-HD-NI-NN-NG	Osativa_LOC_Os02g44200	12.366	-strand	-283	696	717	CATATTCACACTTCCTCCGAT	87	Chr2	-1	26754927	26757145	thioesterase family protein, putative, expressed
>KACCtal4b	NI-HG-NI-NG-HG-HD-NS-NG-HD-NN-NG-HG-NG-HD-HG-HD-HD-NI-NN-NG	Osativa_LOC_Os03g06780	12.347	-strand	-222	757	778	TCTATTCTTCATTTCTTCGGC	88	Chr3	-1	3446999	3447253	expressed protein
>KACCtal4b	NI-HG-NI-NG-HG-HD-NS-NG-HD-NN-NG-HG-NG-HD-HG-HD-HD-NI-NN-NG	Osativa_LOC_Os01g58650	12.347	+strand	-377	623	644	TATATTCTCCATTTCCTCGGT	89	Chr1	1	33906370	33909592	LTPL35 - Protease inhibitor/seed storage/LTP family protein precursor, putative
>KACCtal4b	NI-HG-NI-NG-HG-HD-NS-NG-HD-NN-NG-HG-NG-HD-HG-HD-HD-NI-NN-NG	Osativa_LOC_Os01g60460	12.346	+strand	-794	206	227	tatcttcccaatctccccaat	90	Chr1	-1	34964143	34964565	expressed protein
>KACCtal4b	NI-HG-NI-NG-HG-HD-NS-NG-HD-NN-NG-HG-NG-HD-HG-HD-HD-NI-NN-NG	Osativa_LOC_Os01g74580	12.346	-strand	-456	523	544	tatcttcccaatctccccaat	91	Chr1	1	43189156	43193534	dnaJ homolog subfamily C member, putative, expressed
>KACCtal4b	NI-HG-NI-NG-HG-HD-NS-NG-HD-NN-NG-HG-NG-HD-HG-HD-HD-NI-NN-NG	Osativa_LOC_Os02g01980	12.346	+strand	-208	792	813	tatcttcccaatctccccaat	92	Chr2	-1	545700	548273	GDSL-like lipase/acylhydrolase, putative, expressed
>KACCtal4b	NI-HG-NI-NG-HG-HD-NS-NG-HD-NN-NG-HG-NG-HD-HG-HD-HD-NI-NN-NG	Osativa_LOC_Os09g20590	12.338	-strand	-652	327	348	CGTCTTCATCGTCTCTCCGCT	93	Chr9	1	12407427	12413339	CD2-binding protein-related, putative, expressed
>KACCtal4b	NI-HG-NI-NG-HG-HD-NS-NG-HD-NN-NG-HG-NG-HD-HG-HD-HD-NI-NN-NG	Osativa_LOC_Os06g28144	12.336	+strand	-237	763	784	CATCCCCATCCTTTCTCCCGC	94	Chr6	-1	15983099	15985316	expressed protein
>KACCtal4b	NI-HG-NI-NG-HG-HD-NS-NG-HD-NN-NG-HG-NG-HD-HG-HD-HD-NI-NN-NG	Osativa_LOC_Os11g39760	12.328	+strand	-831	169	190	cctattaatcattactccgat	95	Chr11	1	23703781	23704203	expressed protein
>KACCtal4b	NI-HG-NI-NG-HG-HD-NS-NG-HD-NN-NG-HG-NG-HD-HG-HD-HD-NI-NN-NG	Osativa_LOC_Os09g30466	12.298	-strand	-535	444	465	CCAACCCACCATTTCTCCAGT	96	Chr9	-1	18565965	18569125	nuclear ribonuclease Z, putative, expressed
>KACCtal4b	NI-HG-NI-NG-HG-HD-NS-NG-HD-NN-NG-HG-NG-HD-HG-HD-HD-NI-NN-NG	Osativa_LOC_Os05g11320	12.298	+strand	-912	88	109	TATATATATCCTCCCTCCAGT	97	Chr5	1	6393880	6396096	metallothionein-like protein 3B, putative, expressed
>KACCtal4b	NI-HG-NI-NG-HG-HD-NS-NG-HD-NN-NG-HG-NG-HD-HG-HD-HD-NI-NN-NG	Osativa_LOC_Os03g29690	12.288	+strand	-615	385	406	tatatCCATCATTTTTATAAT	98	Chr3	-1	16924738	16925456	expressed protein
>KACCtal4b	NI-HG-NI-NG-HG-HD-NS-NG-HD-NN-NG-HG-NG-HD-HG-HD-HD-NI-NN-NG	Osativa_LOC_Os03g27570	12.288	+strand	-740	260	281	tatatccatcatttttataat	99	Chr3	-1	15810239	15810529	expressed protein
>KACCtal4b	NI-HG-NI-NG-HG-HD-NS-NG-HD-NN-NG-HG-NG-HD-HG-HD-HD-NI-NN-NG	Osativa_LOC_Os12g18680	12.288	-strand	-233	746	767	TATATCCATCATTTTTATAAT	100	Chr12	1	10793975	10794274	retrotransposon protein, putative, unclassified
>KACCtal4b	NI-HG-NI-NG-HG-HD-NS-NG-HD-NN-NG-HG-NG-HD-HG-HD-HD-NI-NN-NG	Osativa_LOC_Os04g48850	12.288	-strand	-925	54	75	tatatccatcatttttataat	101	Chr4	-1	29131810	29134682	aminotransferase, classes I and II, domain containing protein, expressed
>KACCtal4b	NI-HG-NI-NG-HG-HD-NS-NG-HD-NN-NG-HG-NG-HD-HG-HD-HD-NI-NN-NG	Osativa_LOC_Os07g03210	12.288	-strand	-433	546	567	TATATCCATCATTTTTATAAT	102	Chr7	-1	1260353	1265450	expressed protein
>KACCtal4b	NI-HG-NI-NG-HG-HD-NS-NG-HD-NN-NG-HG-NG-HD-HG-HD-HD-NI-NN-NG	Osativa_LOC_Os07g25600	12.288	-strand	-341	638	659	TCTATTCATCATTTTTATAAT	103	Chr7	1	14677515	14677952	expressed protein
>KACCtal4b	NI-HG-NI-NG-HG-HD-NS-NG-HD-NN-NG-HG-NG-HD-HG-HD-HD-NI-NN-NG	Osativa_LOC_Os03g21759	12.288	-strand	-667	312	333	TATATCCATCATTTTTATAAT	104	Chr3	-1	12436740	12437748	hypothetical protein
>KACCtal4b	NI-HG-NI-NG-HG-HD-NS-NG-HD-NN-NG-HG-NG-HD-HG-HD-HD-NI-NN-NG	Osativa_LOC_Os03g27580	12.288	-strand	-946	33	54	tatatccatcatttttataat	105	Chr3	1	15812216	15813073	expressed protein
>KACCtal4b	NI-HG-NI-NG-HG-HD-NS-NG-HD-NN-NG-HG-NG-HD-HG-HD-HD-NI-NN-NG	Osativa_LOC_Os11g32690	12.288	+strand	-956	44	65	TATATCCATCATTTTTATAAT	106	Chr11	-1	19301433	19303628	transposon protein, putative, CACTA, En/Spm sub-class, expressed
>KACCtal4b	NI-HG-NI-NG-HG-HD-NS-NG-HD-NN-NG-HG-NG-HD-HG-HD-HD-NI-NN-NG	Osativa_LOC_Os07g47500	12.288	-strand	-788	191	212	tatatccatcatttttataat	107	Chr7	1	28402316	28409659	histone-arginine methyltransferase CARM1, putative, expressed
>KACCtal4b	NI-HG-NI-NG-HG-HD-NS-NG-HD-NN-NG-HG-NG-HD-HG-HD-HD-NI-NN-NG	Osativa_LOC_Os02g07160	12.288	+strand	-464	536	557	tatatttatcattcatctaat	108	Chr2	-1	3677196	3679955	glyoxalase family protein, putative, expressed
>KACCtal4b	NI-HG-NI-NG-HG-HD-NS-NG-HD-NN-NG-HG-NG-HD-HG-HD-HD-NI-NN-NG	Osativa_LOC_Os04g09590	12.259	+strand	-511	489	510	TCTATTAATCATTTCCTCAGC	109	Chr4	-1	5152089	5153384	transferase family protein, putative, expressed
>KACCtal4b	NI-HG-NI-NG-HG-HD-NS-NG-HD-NN-NG-HG-NG-HD-HG-HD-HD-NI-NN-NG	Osativa_LOC_Os07g06570	12.231	-strand	-675	304	325	TACCCTCGCCGTTTCTCTAAT	110	Chr7	-1	3190110	3192320	receptor protein kinase CRINKLY4 precursor, putative, expressed
>KACCtal4b	NI-HG-NI-NG-HG-HD-NS-NG-HD-NN-NG-HG-NG-HD-HG-HD-HD-NI-NN-NG	Osativa_LOC_Os11g27940	12.231	+strand	-522	478	499	TCTATTCGCCATTGCTCCCAT	111	Chr11	1	16074549	16075767	expressed protein
>KACCtal4b	NI-HG-NI-NG-HG-HD-NS-NG-HD-NN-NG-HG-NG-HD-HG-HD-HD-NI-NN-NG	Osativa_LOC_Os01g43030	12.193	+strand	-641	359	380	TATATTCTTAGTTACTCCAtt	112	Chr1	-1	24537291	24546684	tetratricopeptide repeat domain containing protein, expressed
>KACCtal4b	NI-HG-NI-NG-HG-HD-NS-NG-HD-NN-NG-HG-NG-HD-HG-HD-HD-NI-NN-NG	Osativa_LOC_Os09g09980	12.165	+strand	-341	659	680	CGCATTCCTCGATTCTCCAAC	113	Chr9	1	5430895	5433234	glucan endo-1,3-beta-glucosidase precursor, putative, expressed
>KACCtal4b	NI-HG-NI-NG-HG-HD-NS-NG-HD-NN-NG-HG-NG-HD-HG-HD-HD-NI-NN-NG	Osativa_LOC_Os04g55500	12.163	-strand	-786	193	214	TAGATTCCTCCTTCCTCAAGT	114	Chr4	1	33006324	33013002	expressed protein
>KACCtal4b	NI-HG-NI-NG-HG-HD-NS-NG-HD-NN-NG-HG-NG-HD-HG-HD-HD-NI-NN-NG	Osativa_LOC_Os02g50970	12.163	+strand	-380	620	641	CATCCTCCTCGTCTATCCCGT	115	Chr2	1	31171936	31180182	protein kinase domain containing protein, expressed
>KACCtal4b	NI-HG-NI-NG-HG-HD-NS-NG-HD-NN-NG-HG-NG-HD-HG-HD-HD-NI-NN-NG	Osativa_LOC_Os02g38250	12.163	-strand	-974	5	26	tccattcctccctTCTTCAAT	116	Chr2	-1	23132028	23140339	EMB1745, putative, expressed
>KACCtal4b	NI-HG-NI-NG-HG-HD-NS-NG-HD-NN-NG-HG-NG-HD-HG-HD-HD-NI-NN-NG	Osativa_LOC_Os03g30350	12.163	-strand	-454	525	546	tatccttttcctttctccagc	117	Chr3	1	17309059	17312453	retrotransposon protein, putative, unclassified, expressed
>KACCtal4b	NI-HG-NI-NG-HG-HD-NS-NG-HD-NN-NG-HG-NG-HD-HG-HD-HD-NI-NN-NG	Osativa_LOC_Os02g06430	12.134	-strand	-23	956	977	tctcctcctcctctctccCGT	118	Chr2	1	3212392	3216645	DUF292 domain containing protein, expressed
>KACCtal4b	NI-HG-NI-NG-HG-HD-NS-NG-HD-NN-NG-HG-NG-HD-HG-HD-HD-NI-NN-NG	Osativa_LOC_Os06g37410	12.134	+strand	-202	798	819	TCCATTCCTCCTCTCTCCCGC	119	Chr6	1	22119339	22123157	helix-loop-helix DNA-binding domain containing protein, expressed
>KACCtal4b	NI-HG-NI-NG-HG-HD-NS-NG-HD-NN-NG-HG-NG-HD-HG-HD-HD-NI-NN-NG	Osativa_LOC_Os01g10820	12.125	-strand	-743	236	257	TGTATTCTACATTTCTACAGC	120	Chr1	1	5770150	5772034	ribosomal protein L5, putative, expressed
>KACCtal4b	NI-HG-NI-NG-HG-HD-NS-NG-HD-NN-NG-HG-NG-HD-HG-HD-HD-NI-NN-NG	Osativa_LOC_Os03g62290	12.124	+strand	-492	508	529	tatcttctccattcatcccat	121	Chr3	-1	35288630	35289401	expressed protein
>KACCtal4b	NI-HG-NI-NG-HG-HD-NS-NG-HD-NN-NG-HG-NG-HD-HG-HD-HD-NI-NN-NG	Osativa_LOC_Os02g25940	12.124	+strand	-109	891	912	TATATCCTTCACCTCCACAAT	122	Chr2	-1	15225140	15225814	Core histone H2A/H2B/H3/H4 domain containing protein, putative, expressed
>KACCtal4b	NI-HG-NI-NG-HG-HD-NS-NG-HD-NN-NG-HG-NG-HD-HG-HD-HD-NI-NN-NG	Osativa_LOC_Os05g02140	12.115	+strand	-166	834	855	CATCTCCACCCTTCCTCCCAT	123	Chr5	-1	648654	650677	clathrin assembly protein, putative, expressed
>KACCtal4b	NI-HG-NI-NG-HG-HD-NS-NG-HD-NN-NG-HG-NG-HD-HG-HD-HD-NI-NN-NG	Osativa_LOC_Os04g04950	12.106	-strand	-250	729	750	CAAATTCATCATTCATCCAAA	124	Chr4	-1	2390278	2398419	copper methylamine oxidase precursor, putative, expressed
>KACCtal4b	NI-HG-NI-NG-HG-HD-NS-NG-HD-NN-NG-HG-NG-HD-HG-HD-HD-NI-NN-NG	Osativa_LOC_Os04g19100	12.105	-strand	-586	393	414	tatactcatcttttatcaaat	125	Chr4	1	10606584	10609399	retrotransposon protein, putative, unclassified, expressed
>KACCtal4b	NI-HG-NI-NG-HG-HD-NS-NG-HD-NN-NG-HG-NG-HD-HG-HD-HD-NI-NN-NG	Osativa_LOC_Os02g09980	12.077	+strand	-113	887	908	CAAACTCATCACTTCCCCCAT	126	Chr2	-1	5188886	5189802	expressed protein
>KACCtal4b	NI-HG-NI-NG-HG-HD-NS-NG-HD-NN-NG-HG-NG-HD-HG-HD-HD-NI-NN-NG	Osativa_LOC_Os06g10310	12.047	+strand	-376	624	645	TGCATTCATCATCTCCCCACC	127	Chr6	1	5300136	5301473	growth regulating factor protein, putative, expressed
>KACCtal4b	NI-HG-NI-NG-HG-HD-NS-NG-HD-NN-NG-HG-NG-HD-HG-HD-HD-NI-NN-NG	Osativa_LOC_Os05g02060	12.047	+strand	-857	143	164	TCCATCCATCGCTACTCCACT	128	Chr5	1	600302	603321	mitochondrial import inner membrane translocase subunit Tim17, putative, expressed
>KACCtal4b	NI-HG-NI-NG-HG-HD-NS-NG-HD-NN-NG-HG-NG-HD-HG-HD-HD-NI-NN-NG	Osativa_LOC_Os07g02880	12.039	-strand	-869	110	131	TGTGTTCATAATTTCTTCAAT	129	Chr7	-1	1080954	1081736	DUF538 domain containing protein, putative, expressed
>KACCtal4b	NI-HG-NI-NG-HG-HD-NS-NG-HD-NN-NG-HG-NG-HD-HG-HD-HD-NI-NN-NG	Osativa_LOC_Os03g22440	12.039	+strand	-716	284	305	TAAACTCAATATTTCTCCAAT	130	Chr3	-1	12862612	12863022	RALFL15 - Rapid ALkalinization Factor RALF family protein precursor, putative, expressed
>KACCtal4b	NI-HG-NI-NG-HG-HD-NS-NG-HD-NN-NG-HG-NG-HD-HG-HD-HD-NI-NN-NG	Osativa_LOC_Os02g44380	12.039	+strand	-881	119	140	TATGTTTATCATTTTCCCAAT	131	Chr2	-1	26867009	26880493	WD domain containing protein, putative, expressed
>KACCtal4b	NI-HG-NI-NG-HG-HD-NS-NG-HD-NN-NG-HG-NG-HD-HG-HD-HD-NI-NN-NG	Osativa_LOC_Os06g04000	12.039	+strand	-747	253	274	TAAACTCAATATTTCTCCAAT	132	Chr6	1	1635096	1636029	peptidyl-prolyl cis-trans isomerase, putative, expressed
>KACCtal4b	NI-HG-NI-NG-HG-HD-NS-NG-HD-NN-NG-HG-NG-HD-HG-HD-HD-NI-NN-NG	Osativa_LOC_Os01g44430	12.039	-strand	-906	73	94	tataaaaatcatatctccagt	133	Chr1	-1	25476744	25482973	retrotransposon protein, putative, unclassified, expressed
>KACCtal4b	NI-HG-NI-NG-HG-HD-NS-NG-HD-NN-NG-HG-NG-HD-HG-HD-HD-NI-NN-NG	Osativa_LOC_Os03g27550	12.037	+strand	-443	557	578	TATCTTCACTACTTATCCAAT	134	Chr3	-1	15801286	15801911	OsSCP17 - Putative Serine Carboxypeptidase homologue, expressed
>KACCtal4b	NI-HG-NI-NG-HG-HD-NS-NG-HD-NN-NG-HG-NG-HD-HG-HD-HD-NI-NN-NG	Osativa_LOC_Os01g68630	12.037	-strand	-614	365	386	TACATACATCATTCATACAGT	135	Chr1	1	39857804	39861579	leaf senescence related protein, putative, expressed
>KACCtal4b	NI-HG-NI-NG-HG-HD-NS-NG-HD-NN-NG-HG-NG-HD-HG-HD-HD-NI-NN-NG	Osativa_LOC_Os06g48190	12.037	-strand	-688	291	312	TCCATCAATCATTTTTCCAAT	136	Chr6	1	29147379	29148622	expressed protein
>KACCtal4b	NI-HG-NI-NG-HG-HD-NS-NG-HD-NN-NG-HG-NG-HD-HG-HD-HD-NI-NN-NG	Osativa_LOC_Os05g41280	12.037	-strand	-148	831	852	TATATCCATCATTTACCAAGA	137	Chr5	1	24180355	24182187	transcription factor HBP-1b, putative, expressed
>KACCtal4b	NI-HG-NI-NG-HG-HD-NS-NG-HD-NN-NG-HG-NG-HD-HG-HD-HD-NI-NN-NG	Osativa_LOC_Os11g07760	12.009	-strand	-592	387	408	TATCCCCATCGATTCTCCAAA	138	Chr11	-1	3956104	3956673	hypothetical protein
>KACCtal4b	NI-HG-NI-NG-HG-HD-NS-NG-HD-NN-NG-HG-NG-HD-HG-HD-HD-NI-NN-NG	Osativa_LOC_Os01g59850	11.981	+strand	-265	735	756	CCCATTCCTCCTCTCTCCAGA	139	Chr1	1	34612587	34619005	GTPase-activating protein, putative, expressed
>KACCtal4b	NI-HG-NI-NG-HG-HD-NS-NG-HD-NN-NG-HG-NG-HD-HG-HD-HD-NI-NN-NG	Osativa_LOC_Os01g69090	11.973	+strand	-866	134	155	CATATTTCTCATTATTCCAGT	140	Chr1	-1	40153160	40157182	CBS domain-containing protein, putative, expressed
>KACCtal4b	NI-HG-NI-NG-HG-HD-NS-NG-HD-NN-NG-HG-NG-HD-HG-HD-HD-NI-NN-NG	Osativa_LOC_Os04g26440	11.942	+strand	-723	277	298	TATATTCTTCATCTCCCTCCT	141	Chr4	1	15424150	15426252	hypothetical protein
>KACCtal4b	NI-HG-NI-NG-HG-HD-NS-NG-HD-NN-NG-HG-NG-HD-HG-HD-HD-NI-NN-NG	Osativa_LOC_Os04g42620	11.922	+strand	-421	579	600	CATATTCATCACTCATTCACT	142	Chr4	1	25217850	25219732	uncharacterized protein At4g06744 precursor, putative, expressed
>KACCtal4b	NI-HG-NI-NG-HG-HD-NS-NG-HD-NN-NG-HG-NG-HD-HG-HD-HD-NI-NN-NG	Osativa_LOC_Os04g55550	11.914	-strand	-773	206	227	TGCATTCCTCGTTACTCCACC	143	Chr4	1	33053036	33053928	expressed protein
>KACCtal4b	NI-HG-NI-NG-HG-HD-NS-NG-HD-NN-NG-HG-NG-HD-HG-HD-HD-NI-NN-NG	Osativa_LOC_Os01g17330	11.913	+strand	-857	143	164	catattaatcatttttaaaat	144	Chr1	-1	9967185	9969073	eukaryotic translation initiation factor 6, putative, expressed
>KACCtal4b	NI-HG-NI-NG-HG-HD-NS-NG-HD-NN-NG-HG-NG-HD-HG-HD-HD-NI-NN-NG	Osativa_LOC_Os01g18930	11.912	-strand	-829	150	171	TATCCTCCTCCTTCCCCCAAC	145	Chr1	-1	10701626	10703130	peroxidase precursor, putative, expressed
>KACCtal4b	NI-HG-NI-NG-HG-HD-NS-NG-HD-NN-NG-HG-NG-HD-HG-HD-HD-NI-NN-NG	Osativa_LOC_Os01g21100	11.912	+strand	-60	940	961	tctatccctcctctcccccat	146	Chr1	1	11774396	11775010	expressed protein
>KACCtal4b	NI-HG-NI-NG-HG-HD-NS-NG-HD-NN-NG-HG-NG-HD-HG-HD-HD-NI-NN-NG	Osativa_LOC_Os03g22420	11.912	+strand	-191	809	830	tctcctcttcgcttccccact	147	Chr3	-1	12838387	12847614	AAA-type ATPase family protein, putative, expressed
>KACCtal4b	NI-HG-NI-NG-HG-HD-NS-NG-HD-NN-NG-HG-NG-HD-HG-HD-HD-NI-NN-NG	Osativa_LOC_Os05g01110	11.912	-strand	-404	575	596	tctcttccccatctctccacc	148	Chr5	-1	97343	99802	ribosomal protein L28 protein, putative, expressed
>KACCtal4b	NI-HG-NI-NG-HG-HD-NS-NG-HD-NN-NG-HG-NG-HD-HG-HD-HD-NI-NN-NG	Osativa_LOC_Os06g46366	11.896	+strand	-111	889	910	CAAAAACGTCCTTTCTCCAGT	149	Chr6	1	28133801	28138103	zinc finger, C3HC4 type, domain containing protein, expressed
>KACCtal4b	NI-HG-NI-NG-HG-HD-NS-NG-HD-NN-NG-HG-NG-HD-HG-HD-HD-NI-NN-NG	Osativa_LOC_Os08g38760	11.894	+strand	-137	863	884	CAAAATCATCGCTTCTCCCCT	150	Chr8	1	24503950	24514961	expressed protein
>KACCtal4b	NI-HG-NI-NG-HG-HD-NS-NG-HD-NN-NG-HG-NG-HD-HG-HD-HD-NI-NN-NG	Osativa_LOC_Os11g36920	11.893	-strand	-844	135	156	CCTACTCACAGTCTCTCCACT	151	Chr11	1	21780051	21782060	expressed protein
>KACCtal4b	NI-HG-NI-NG-HG-HD-NS-NG-HD-NN-NG-HG-NG-HD-HG-HD-HD-NI-NN-NG	Osativa_LOC_Os02g56040	11.885	+strand	-501	499	520	CACATTAGTCATTTTTACAAT	152	Chr2	-1	34300624	34307729	chaperone protein dnaJ, putative, expressed
>KACCtal4b	NI-HG-NI-NG-HG-HD-NS-NG-HD-NN-NG-HG-NG-HD-HG-HD-HD-NI-NN-NG	Osativa_LOC_Os06g03810	11.885	+strand	-738	262	283	catacttatagtttcttcaat	153	Chr6	-1	1526536	1527625	expressed protein
>KACCtal4b	NI-HG-NI-NG-HG-HD-NS-NG-HD-NN-NG-HG-NG-HD-HG-HD-HD-NI-NN-NG	Osativa_LOC_Os04g46140	11.874	+strand	-705	295	316	TAACCTCCCCATTTCCCCAAT	154	Chr4	-1	27336576	27337911	transferase family protein, putative, expressed
>KACCtal4b	NI-HG-NI-NG-HG-HD-NS-NG-HD-NN-NG-HG-NG-HD-HG-HD-HD-NI-NN-NG	Osativa_LOC_Os11g01010	11.874	-strand	-768	211	232	TATATTCCTCAGCTCCCCCAT	155	Chr11	-1	1162	4165	autophagy-related protein 8D, putative, expressed
>KACCtal4b	NI-HG-NI-NG-HG-HD-NS-NG-HD-NN-NG-HG-NG-HD-HG-HD-HD-NI-NN-NG	Osativa_LOC_Os04g21040	11.865	-strand	-877	102	123	cacatccgccgctcctccact	156	Chr4	1	11827545	11830404	retrotransposon protein, putative, unclassified, expressed
>KACCtal4b	NI-HG-NI-NG-HG-HD-NS-NG-HD-NN-NG-HG-NG-HD-HG-HD-HD-NI-NN-NG	Osativa_LOC_Os05g36300	11.865	-strand	-124	855	876	CATCCCCGTCGCTTCTCCCCT	157	Chr5	-1	21508275	21508541	hypothetical protein
>KACCtal4b	NI-HG-NI-NG-HG-HD-NS-NG-HD-NN-NG-HG-NG-HD-HG-HD-HD-NI-NN-NG	Osativa_LOC_Os01g53200	11.857	-strand	-635	344	365	CGTAGTCATCGTTTCTTCAAT	158	Chr1	1	30561145	30564493	flavin monooxygenase, putative, expressed
>KACCtal4b	NI-HG-NI-NG-HG-HD-NS-NG-HD-NN-NG-HG-NG-HD-HG-HD-HD-NI-NN-NG	Osativa_LOC_Os01g43550	11.857	-strand	-846	133	154	CATATGCATCATATCTCCAGA	159	Chr1	-1	24945286	24947296	WRKY12, expressed
>KACCtal4b	NI-HG-NI-NG-HG-HD-NS-NG-HD-NN-NG-HG-NG-HD-HG-HD-HD-NI-NN-NG	Osativa_LOC_Os01g70370	11.855	+strand	-201	799	820	TATATCCATCCATTCAACAAT	160	Chr1	-1	40766918	40771614	serine palmitoyltransferase 2, putative, expressed
>KACCtal4b	NI-HG-NI-NG-HG-HD-NS-NG-HD-NN-NG-HG-NG-HD-HG-HD-HD-NI-NN-NG	Osativa_LOC_Os03g19570	11.853	-strand	-953	26	47	TACACTCACCCTTTATCAAAT	161	Chr3	-1	10999000	11006380	fip1 motif family protein, expressed
>KACCtal4b	NI-HG-NI-NG-HG-HD-NS-NG-HD-NN-NG-HG-NG-HD-HG-HD-HD-NI-NN-NG	Osativa_LOC_Os07g06450	11.845	+strand	-43	957	978	TCCACTCCTCGCTTCTCCCGC	162	Chr7	-1	3122611	3124604	RNA recognition motif containing protein, putative, expressed
>KACCtal4b	NI-HG-NI-NG-HG-HD-NS-NG-HD-NN-NG-HG-NG-HD-HG-HD-HD-NI-NN-NG	Osativa_LOC_Os07g06460	11.845	-strand	-347	632	653	TCCACTCCTCGCTTCTCCCGC	163	Chr7	1	3124914	3125712	expressed protein
>KACCtal4b	NI-HG-NI-NG-HG-HD-NS-NG-HD-NN-NG-HG-NG-HD-HG-HD-HD-NI-NN-NG	Osativa_LOC_Os04g43770	11.827	-strand	-799	180	201	TAGATTCGTCATTTCTCCCCA	164	Chr4	-1	25912118	25915086	expressed protein
>KACCtal4b	NI-HG-NI-NG-HG-HD-NS-NG-HD-NN-NG-HG-NG-HD-HG-HD-HD-NI-NN-NG	Osativa_LOC_Os02g47280	11.825	+strand	-467	533	554	TCTATCCATCCATTCCCCCAT	165	Chr2	-1	28863173	28866997	growth-regulating factor, putative, expressed
>KACCtal4b	NI-HG-NI-NG-HG-HD-NS-NG-HD-NN-NG-HG-NG-HD-HG-HD-HD-NI-NN-NG	Osativa_LOC_Os09g29170	11.825	-strand	-957	22	43	TATATTTATCCCCTCCCCAGC	166	Chr9	-1	17734589	17738428	CAMK_CAMK_like.38 - CAMK includes calcium/calmodulin depedent protein kinases, expressed
>KACCtal4b	NI-HG-NI-NG-HG-HD-NS-NG-HD-NN-NG-HG-NG-HD-HG-HD-HD-NI-NN-NG	Osativa_LOC_Os02g48530	11.825	+strand	-116	884	905	TACATTCACCCTCTTTCCCGT	167	Chr2	-1	29708492	29709112	expressed protein
>KACCtal4b	NI-HG-NI-NG-HG-HD-NS-NG-HD-NN-NG-HG-NG-HD-HG-HD-HD-NI-NN-NG	Osativa_LOC_Os05g32870	11.816	+strand	-417	583	604	TATAGTAATCATTCCTCAAAT	168	Chr5	1	19253614	19254871	expressed protein
>KACCtal4b	NI-HG-NI-NG-HG-HD-NS-NG-HD-NN-NG-HG-NG-HD-HG-HD-HD-NI-NN-NG	Osativa_LOC_Os11g16350	11.816	-strand	-657	322	343	TCCATACATCATTTATACAAT	169	Chr11	-1	9022055	9023348	expressed protein
>KACCtal4b	NI-HG-NI-NG-HG-HD-NS-NG-HD-NN-NG-HG-NG-HD-HG-HD-HD-NI-NN-NG	Osativa_LOC_Os07g20690	11.789	+strand	-535	465	486	catattcttccattttcccat	170	Chr7	-1	11956099	11959023	retrotransposon protein, putative, unclassified, expressed
>KACCtal4b	NI-HG-NI-NG-HG-HD-NS-NG-HD-NN-NG-HG-NG-HD-HG-HD-HD-NI-NN-NG	Osativa_LOC_Os06g25110	11.787	+strand	-790	210	231	catattcctcattcctaacct	171	Chr6	1	14694467	14697918	retrotransposon protein, putative, Ty3-gypsy subclass, expressed
>KACCtal4b	NI-HG-NI-NG-HG-HD-NS-NG-HD-NN-NG-HG-NG-HD-HG-HD-HD-NI-NN-NG	Osativa_LOC_Os04g46380	11.787	+strand	-343	657	678	TAAATCCATCACATCCCCAAT	172	Chr4	1	27498110	27498747	expressed protein
>KACCtal4b	NI-HG-NI-NG-HG-HD-NS-NG-HD-NN-NG-HG-NG-HD-HG-HD-HD-NI-NN-NG	Osativa_LOC_Os03g44230	11.787	-strand	-751	228	249	TAAACTCATAGCTTCTCCAGA	173	Chr3	-1	24850172	24854377	transmembrane amino acid transporter protein, putative, expressed
>KACCtal4b	NI-HG-NI-NG-HG-HD-NS-NG-HD-NN-NG-HG-NG-HD-HG-HD-HD-NI-NN-NG	Osativa_LOC_Os03g35650	11.787	+strand	-533	467	488	catattcctcattcctaacct	174	Chr3	1	19746017	19748501	retrotransposon protein, putative, unclassified, expressed
>KACCtal4b	NI-HG-NI-NG-HG-HD-NS-NG-HD-NN-NG-HG-NG-HD-HG-HD-HD-NI-NN-NG	Osativa_LOC_Os03g01990	11.787	+strand	-448	552	573	tctcatcatcatttctctcgt	175	Chr3	1	621022	624074	lysM domain containing protein, putative, expressed
>KACCtal4b	NI-HG-NI-NG-HG-HD-NS-NG-HD-NN-NG-HG-NG-HD-HG-HD-HD-NI-NN-NG	Osativa_LOC_Os07g28610	11.786	+strand	-428	572	593	TCCATCCATCATTTCTACCAC	176	Chr7	1	16743567	16745508	expressed protein
>KACCtal4b	NI-HG-NI-NG-HG-HD-NS-NG-HD-NN-NG-HG-NG-HD-HG-HD-HD-NI-NN-NG	Osativa_LOC_Os11g20239	11.786	-strand	-397	582	603	TACCTCAATCGCTTATCCAGT	177	Chr11	-1	11685419	11705792	expressed protein
>KACCtal4b	NI-HG-NI-NG-HG-HD-NS-NG-HD-NN-NG-HG-NG-HD-HG-HD-HD-NI-NN-NG	Osativa_LOC_Os01g46800	11.759	+strand	-540	460	481	TCTCCACGTCGATTCTCCAGT	178	Chr1	-1	26687377	26688416	WRKY15, expressed
>KACCtal4b	NI-HG-NI-NG-HG-HD-NS-NG-HD-NN-NG-HG-NG-HD-HG-HD-HD-NI-NN-NG	Osativa_LOC_Os06g07978	11.759	-strand	-581	398	419	catcttcctcctctctcccaa	179	Chr6	1	3870164	3870916	peptidase, T1 family, putative, expressed
>KACCtal4b	NI-HG-NI-NG-HG-HD-NS-NG-HD-NN-NG-HG-NG-HD-HG-HD-HD-NI-NN-NG	Osativa_LOC_Os06g07878	11.759	-strand	-581	398	419	catcttcctcctctctcccaa	180	Chr6	1	3832012	3833595	peptidase, T1 family, putative, expressed
>KACCtal4b	NI-HG-NI-NG-HG-HD-NS-NG-HD-NN-NG-HG-NG-HD-HG-HD-HD-NI-NN-NG	Osativa_ChrSy.fgenesh.gene.41	11.759	-strand	-144	835	856	CACCTTCTTCCTTTCTCCCGA	181	ChrSy	-1	293465	293731	expressed protein
>KACCtal4b	NI-HG-NI-NG-HG-HD-NS-NG-HD-NN-NG-HG-NG-HD-HG-HD-HD-NI-NN-NG	Osativa_LOC_Os02g52960	11.739	+strand	-639	361	382	CATCTTCATCCTTTACCAACT	182	Chr2	1	32384631	32396094	PHD-finger domain containing protein, putative, expressed
>KACCtal4b	NI-HG-NI-NG-HG-HD-NS-NG-HD-NN-NG-HG-NG-HD-HG-HD-HD-NI-NN-NG	Osativa_LOC_Os02g29530	11.72	-strand	-901	78	99	TATATTTTTCGCCTCTCAACT	183	Chr2	-1	17559217	17562804	glycosyl transferase 8 domain containing protein, putative, expressed
>KACCtal4b	NI-HG-NI-NG-HG-HD-NS-NG-HD-NN-NG-HG-NG-HD-HG-HD-HD-NI-NN-NG	Osativa_LOC_Os01g27520	11.69	+strand	-149	851	872	TACATTCTCCACCTCTCCACC	184	Chr1	-1	15356779	15360684	tRNA synthetases class II domain containing protein, expressed
>KACCtal4b	NI-HG-NI-NG-HG-HD-NS-NG-HD-NN-NG-HG-NG-HD-HG-HD-HD-NI-NN-NG	Osativa_LOC_Os04g39440	11.682	-strand	-863	116	137	TCTATTTTACATTTCTCAAGT	185	Chr4	1	23492935	23495366	ras-related protein, putative, expressed
>KACCtal4b	NI-HG-NI-NG-HG-HD-NS-NG-HD-NN-NG-HG-NG-HD-HG-HD-HD-NI-NN-NG	Osativa_LOC_Os09g15350	11.681	+strand	-271	729	750	TACATTACTCGTTCATCAAAT	186	Chr9	1	9385267	9387226	expressed protein
>KACCtal4b	NI-HG-NI-NG-HG-HD-NS-NG-HD-NN-NG-HG-NG-HD-HG-HD-HD-NI-NN-NG	Osativa_LOC_Os05g25620	11.671	+strand	-245	755	776	CATATTCATACCCCCTCCAAC	187	Chr5	1	14893396	14894325	caltractin, putative, expressed
>KACCtal4b	NI-HG-NI-NG-HG-HD-NS-NG-HD-NN-NG-HG-NG-HD-HG-HD-HD-NI-NN-NG	Osativa_LOC_Os01g42430	11.663	+strand	-680	320	341	catattaatcaattttcaagt	188	Chr1	1	24126549	24129627	vacuolar ATP synthase, putative, expressed
>KACCtal4b	NI-HG-NI-NG-HG-HD-NS-NG-HD-NN-NG-HG-NG-HD-HG-HD-HD-NI-NN-NG	Osativa_LOC_Os10g08540	11.653	+strand	-845	155	176	TAAATTCTCCATCCCTCCCAT	189	Chr10	1	4629293	4636151	cytochrome P450, putative, expressed
>KACCtal4b	NI-HG-NI-NG-HG-HD-NS-NG-HD-NN-NG-HG-NG-HD-HG-HD-HD-NI-NN-NG	Osativa_LOC_Os02g56100	11.653	+strand	-120	880	901	TCTCTTCTCCAATTCCCCAAT	190	Chr2	1	34328237	34333226	ribonucleoside-diphosphate reductase large subunit, putative, expressed
>KACCtal4b	NI-HG-NI-NG-HG-HD-NS-NG-HD-NN-NG-HG-NG-HD-HG-HD-HD-NI-NN-NG	Osativa_LOC_Os11g12660	11.653	-strand	-893	86	107	taccttcctcgtttttcacgt	191	Chr11	1	7133222	7138346	transposon protein, putative, unclassified, expressed
>KACCtal4b	NI-HG-NI-NG-HG-HD-NS-NG-HD-NN-NG-HG-NG-HD-HG-HD-HD-NI-NN-NG	Osativa_LOC_Os11g36140	11.635	+strand	-147	853	874	CCTATATATCATTTCTCCGAT	192	Chr11	-1	21243403	21246815	receptor-like protein kinase 2 precursor, putative, expressed
>KACCtal4b	NI-HG-NI-NG-HG-HD-NS-NG-HD-NN-NG-HG-NG-HD-HG-HD-HD-NI-NN-NG	Osativa_LOC_Os03g44000	11.633	-strand	-507	472	493	TATATTAATCCACTCTCTAAT	193	Chr3	1	24721228	24723141	LTPL15 - Protease inhibitor/seed storage/LTP family protein precursor, expressed
>KACCtal4b	NI-HG-NI-NG-HG-HD-NS-NG-HD-NN-NG-HG-NG-HD-HG-HD-HD-NI-NN-NG	Osativa_LOC_Os09g31486	11.633	-strand	-326	653	674	TATATTCATCACTACTATACT	194	Chr9	-1	18987942	18991156	DnaK family protein, putative, expressed
>KACCtal4b	NI-HG-NI-NG-HG-HD-NS-NG-HD-NN-NG-HG-NG-HD-HG-HD-HD-NI-NN-NG	Osativa_LOC_Os03g36810	11.605	+strand	-336	664	685	CAGATTCATCACTTCTCCGGC	195	Chr3	1	20434887	20435505	expressed protein
>KACCtal4b	NI-HG-NI-NG-HG-HD-NS-NG-HD-NN-NG-HG-NG-HD-HG-HD-HD-NI-NN-NG	Osativa_LOC_Os07g45790	11.604	-strand	-69	910	931	TATATCCATTACCTCTCCCCT	196	Chr7	-1	27334242	27336212	expressed protein
>KACCtal4b	NI-HG-NI-NG-HG-HD-NS-NG-HD-NN-NG-HG-NG-HD-HG-HD-HD-NI-NN-NG	Osativa_LOC_Os01g18640	11.604	+strand	-72	928	949	CACCTCCACCACCTCTCCAAT	197	Chr1	-1	10496604	10500943	aminotransferase, putative, expressed
>KACCtal4b	NI-HG-NI-NG-HG-HD-NS-NG-HD-NN-NG-HG-NG-HD-HG-HD-HD-NI-NN-NG	Osativa_LOC_Os08g34380	11.604	+strand	-41	959	980	cctctccatcattcctcccac	198	Chr8	-1	21578024	21583634	receptor-like kinase, putative, expressed
>KACCtal4b	NI-HG-NI-NG-HG-HD-NS-NG-HD-NN-NG-HG-NG-HD-HG-HD-HD-NI-NN-NG	Osativa_LOC_Os03g39700	11.595	+strand	-377	623	644	tatatCCATCATTTTTTTAAT	199	Chr3	1	22089623	22090102	expressed protein
>KACCtal4b	NI-HG-NI-NG-HG-HD-NS-NG-HD-NN-NG-HG-NG-HD-HG-HD-HD-NI-NN-NG	Osativa_LOC_Os10g29470	11.576	+strand	-949	51	72	catCTTCTCCCTTCCTCCCCT	200	Chr10	-1	15303901	15309302	dehydrogenase, putative, expressed
>KACCtal4c	NI-H*-NI-NN-NN-NN-NN-NN-HD-NI-NS-HG-HD-NI-N*-NS-NI-NI-HD-N*-NS-NI-N*	Osativa_LOC_Os09g29820	15.786	+strand	-136	864	888	TATAAAAGGCCCTCACCAACCCAT	1	Chr9	-1	18122580	18123465	bZIP transcription factor domain containing protein, expressed
>KACCtal4c	NI-H*-NI-NN-NN-NN-NN-NN-HD-NI-NS-HG-HD-NI-N*-NS-NI-NI-HD-N*-NS-NI-N*	Osativa_LOC_Os01g02200	14.696	-strand	-823	153	177	TATAAAGAGCATCCACAAATTAAC	2	Chr1	-1	648128	651881	armadillo/beta-catenin repeat family protein, putative, expressed
>KACCtal4c	NI-H*-NI-NN-NN-NN-NN-NN-HD-NI-NS-HG-HD-NI-N*-NS-NI-NI-HD-N*-NS-NI-N*	Osativa_LOC_Os02g15310	14.649	-strand	-410	566	590	TATAGAACACAGTAACAAACAAAT	3	Chr2	-1	8553857	8558164	RNA recognition motif containing protein, expressed
>KACCtal4c	NI-H*-NI-NN-NN-NN-NN-NN-HD-NI-NS-HG-HD-NI-N*-NS-NI-NI-HD-N*-NS-NI-N*	Osativa_LOC_Os09g16300	14.61	+strand	-603	397	421	TATCAAAGAAAATCATAAACAAAC	4	Chr9	-1	9958669	9959375	expressed protein
>KACCtal4c	NI-H*-NI-NN-NN-NN-NN-NN-HD-NI-NS-HG-HD-NI-N*-NS-NI-NI-HD-N*-NS-NI-N*	Osativa_LOC_Os02g04880	14.495	+strand	-812	188	212	TATCGGGAGCATTCATAAAACCAT	5	Chr2	1	2253515	2256951	expressed protein
>KACCtal4c	NI-H*-NI-NN-NN-NN-NN-NN-HD-NI-NS-HG-HD-NI-N*-NS-NI-NI-HD-N*-NS-NI-N*	Osativa_LOC_Os02g03600	14.319	-strand	-392	584	608	CATCCAACGCAATCACGCACCAAC	6	Chr2	-1	1468977	1474710	dnaJ domain containing protein, expressed
>KACCtal4c	NI-H*-NI-NN-NN-NN-NN-NN-HD-NI-NS-HG-HD-NI-N*-NS-NI-NI-HD-N*-NS-NI-N*	Osativa_LOC_Os11g04700	14.188	+strand	-277	723	747	tctaaaaaacagtcaAAAACTTAT	7	Chr11	-1	2001220	2004693	expressed protein
>KACCtal4c	NI-H*-NI-NN-NN-NN-NN-NN-HD-NI-NS-HG-HD-NI-N*-NS-NI-NI-HD-N*-NS-NI-N*	Osativa_LOC_Os05g50890	14.129	-strand	-818	158	182	TGTAAAAACCAGTCACCAACTCAC	8	Chr5	1	29200198	29205717	OsGH3.5 - Probable indole-3-acetic acid-amido synthetase, expressed
>KACCtal4c	NI-H*-NI-NN-NN-NN-NN-NN-HD-NI-NS-HG-HD-NI-N*-NS-NI-NI-HD-N*-NS-NI-N*	Osativa_LOC_Os02g51270	13.821	+strand	-171	829	853	tataaaagccaatcaaaaacctgt	9	Chr2	1	31390122	31390637	expressed protein
>KACCtal4c	NI-H*-NI-NN-NN-NN-NN-NN-HD-NI-NS-HG-HD-NI-N*-NS-NI-NI-HD-N*-NS-NI-N*	Osativa_LOC_Os11g43890	13.81	+strand	-930	70	94	CATAGGCAGCAAACACAACCGAAC	10	Chr11	1	26501618	26504311	WD domain, G-beta repeat domain containing protein, expressed
>KACCtal4c	NI-H*-NI-NN-NN-NN-NN-NN-HD-NI-NS-HG-HD-NI-N*-NS-NI-NI-HD-N*-NS-NI-N*	Osativa_LOC_Os08g27570	13.724	+strand	-62	938	962	catcgacagcaatcaccacctcac	11	Chr8	-1	16804846	16808858	retrotransposon protein, putative, unclassified, expressed
>KACCtal4c	NI-H*-NI-NN-NN-NN-NN-NN-HD-NI-NS-HG-HD-NI-N*-NS-NI-NI-HD-N*-NS-NI-N*	Osativa_LOC_Os06g38130	13.716	-strand	-616	360	384	TATCGGGAGCATTCATAAAAAAAT	12	Chr6	1	22576952	22578191	his Kinase A domain containing protein, expressed
>KACCtal4c	NI-H*-NI-NN-NN-NN-NN-NN-HD-NI-NS-HG-HD-NI-N*-NS-NI-NI-HD-N*-NS-NI-N*	Osativa_LOC_Os05g02360	13.716	+strand	-208	792	816	TATCGGGAGCATTCATAAAAAAAT	13	Chr5	-1	771218	771460	hypothetical protein
>KACCtal4c	NI-H*-NI-NN-NN-NN-NN-NN-HD-NI-NS-HG-HD-NI-N*-NS-NI-NI-HD-N*-NS-NI-N*	Osativa_LOC_Os10g32970	13.674	+strand	-977	23	47	tatagactgccctcacaaaccaac	14	Chr10	1	17258166	17261578	eukaryotic translation initiation factor, putative, expressed
>KACCtal4c	NI-H*-NI-NN-NN-NN-NN-NN-HD-NI-NS-HG-HD-NI-N*-NS-NI-NI-HD-N*-NS-NI-N*	Osativa_LOC_Os02g35240	13.59	+strand	-470	530	554	CATGGACCCCAATCATAAACCAAT	15	Chr2	-1	21184134	21184646	dehydration-responsive element-binding protein, putative, expressed
>KACCtal4c	NI-H*-NI-NN-NN-NN-NN-NN-HD-NI-NS-HG-HD-NI-N*-NS-NI-NI-HD-N*-NS-NI-N*	Osativa_LOC_Os12g43490	13.589	-strand	-879	97	121	TATAAGGAACAATAATACAATAAT	16	Chr12	-1	26979991	26981087	thaumatin, putative, expressed
>KACCtal4c	NI-H*-NI-NN-NN-NN-NN-NN-HD-NI-NS-HG-HD-NI-N*-NS-NI-NI-HD-N*-NS-NI-N*	Osativa_ChrSy.fgenesh.gene.24	13.532	+strand	-99	901	925	TATAGAGCACAATCATACATTCAC	17	ChrSy	1	146719	147303	expressed protein
>KACCtal4c	NI-H*-NI-NN-NN-NN-NN-NN-HD-NI-NS-HG-HD-NI-N*-NS-NI-NI-HD-N*-NS-NI-N*	Osativa_LOC_Os11g14070	13.414	-strand	-785	191	215	CATAAAAGACAACCACAACCCTGC	18	Chr11	-1	7817973	7824131	expressed protein
>KACCtal4c	NI-H*-NI-NN-NN-NN-NN-NN-HD-NI-NS-HG-HD-NI-N*-NS-NI-NI-HD-N*-NS-NI-N*	Osativa_LOC_Os04g02850	13.407	+strand	-394	606	630	TGTAAAAAAAAATCAGAAACTAAT	19	Chr4	1	1110873	1113296	pentatricopeptide, putative, expressed
>KACCtal4c	NI-H*-NI-NN-NN-NN-NN-NN-HD-NI-NS-HG-HD-NI-N*-NS-NI-NI-HD-N*-NS-NI-N*	Osativa_LOC_Os03g43820	13.368	-strand	-418	558	582	TATAAAGAAACATAATAAACTAAT	20	Chr3	-1	24564911	24565759	plant invertase/pectin methylesterase inhibitor domain containing protein, expressed
>KACCtal4c	NI-H*-NI-NN-NN-NN-NN-NN-HD-NI-NS-HG-HD-NI-N*-NS-NI-NI-HD-N*-NS-NI-N*	Osativa_LOC_Os01g66090	13.349	+strand	-305	695	719	tataaaagccagtcaaaaacctgt	21	Chr1	-1	38352142	38358147	retrotransposon protein, putative, unclassified, expressed
>KACCtal4c	NI-H*-NI-NN-NN-NN-NN-NN-HD-NI-NS-HG-HD-NI-N*-NS-NI-NI-HD-N*-NS-NI-N*	Osativa_LOC_Os02g51240	13.349	+strand	-368	632	656	tataaaagccagtcaaaaacctgt	22	Chr2	1	31377991	31382662	retrotransposon protein, putative, unclassified
>KACCtal4c	NI-H*-NI-NN-NN-NN-NN-NN-HD-NI-NS-HG-HD-NI-N*-NS-NI-NI-HD-N*-NS-NI-N*	Osativa_LOC_Os12g22220	13.349	+strand	-464	536	560	tataaaagccagtcaaaaacctgt	23	Chr12	1	12524324	12524863	expressed protein
>KACCtal4c	NI-H*-NI-NN-NN-NN-NN-NN-HD-NI-NS-HG-HD-NI-N*-NS-NI-NI-HD-N*-NS-NI-N*	Osativa_LOC_Os07g11400	13.349	+strand	-368	632	656	tataaaagccagtcaaaaacctgt	24	Chr7	-1	6268530	6274408	retrotransposon protein, putative, unclassified, expressed
>KACCtal4c	NI-H*-NI-NN-NN-NN-NN-NN-HD-NI-NS-HG-HD-NI-N*-NS-NI-NI-HD-N*-NS-NI-N*	Osativa_LOC_Os01g54160	13.349	+strand	-368	632	656	tataaaagccagtcaaaaacctgt	25	Chr1	-1	31145032	31150932	retrotransposon protein, putative, unclassified, expressed
>KACCtal4c	NI-H*-NI-NN-NN-NN-NN-NN-HD-NI-NS-HG-HD-NI-N*-NS-NI-NI-HD-N*-NS-NI-N*	Osativa_LOC_Os06g47190	13.349	+strand	-368	632	656	tataaaagccagtcaaaaacctgt	26	Chr6	-1	28611399	28612960	retrotransposon protein, putative, unclassified
>KACCtal4c	NI-H*-NI-NN-NN-NN-NN-NN-HD-NI-NS-HG-HD-NI-N*-NS-NI-NI-HD-N*-NS-NI-N*	Osativa_LOC_Os12g22200	13.349	+strand	-368	632	656	tataaaagccagtcaaaaacctgt	27	Chr12	1	12511129	12516852	retrotransposon protein, putative, unclassified, expressed
>KACCtal4c	NI-H*-NI-NN-NN-NN-NN-NN-HD-NI-NS-HG-HD-NI-N*-NS-NI-NI-HD-N*-NS-NI-N*	Osativa_LOC_Os11g44770	13.349	+strand	-369	631	655	tataaaagccagtcaaaaacctgt	28	Chr11	-1	27094043	27099985	retrotransposon protein, putative, unclassified, expressed
>KACCtal4c	NI-H*-NI-NN-NN-NN-NN-NN-HD-NI-NS-HG-HD-NI-N*-NS-NI-NI-HD-N*-NS-NI-N*	Osativa_LOC_Os04g48700	13.309	+strand	-500	500	524	TATAAAGGGAAGTAACTAACCACT	29	Chr4	-1	29032369	29036174	TruB family pseudouridylate synthase, putative, expressed
>KACCtal4c	NI-H*-NI-NN-NN-NN-NN-NN-HD-NI-NS-HG-HD-NI-N*-NS-NI-NI-HD-N*-NS-NI-N*	Osativa_LOC_Os11g32480	13.233	-strand	-636	340	364	TATAGGAAGCAAACAGAACCAGAC	30	Chr11	1	19172888	19174968	TPR repeat region family protein, expressed
>KACCtal4c	NI-H*-NI-NN-NN-NN-NN-NN-HD-NI-NS-HG-HD-NI-N*-NS-NI-NI-HD-N*-NS-NI-N*	Osativa_LOC_Os06g41290	13.194	+strand	-597	403	427	CATACAAAACACACACACACTAAC	31	Chr6	1	24706807	24707541	expressed protein
>KACCtal4c	NI-H*-NI-NN-NN-NN-NN-NN-HD-NI-NS-HG-HD-NI-N*-NS-NI-NI-HD-N*-NS-NI-N*	Osativa_LOC_Os12g05750	13.192	+strand	-241	759	783	TATAAAAACCATCAACAAACCAAG	32	Chr12	-1	2650651	2651769	eukaryotic aspartyl protease domain containing protein, expressed
>KACCtal4c	NI-H*-NI-NN-NN-NN-NN-NN-HD-NI-NS-HG-HD-NI-N*-NS-NI-NI-HD-N*-NS-NI-N*	Osativa_LOC_Os01g27449	13.157	+strand	-868	132	156	tataggggaaaatcatgaataaat	33	Chr1	-1	15328868	15332947	expressed protein
>KACCtal4c	NI-H*-NI-NN-NN-NN-NN-NN-HD-NI-NS-HG-HD-NI-N*-NS-NI-NI-HD-N*-NS-NI-N*	Osativa_LOC_Os05g51830	13.078	-strand	-442	534	558	CATGAGAAGCAAACACAAGCCAAC	34	Chr5	-1	29753361	29756325	ZOS5-12 - C2H2 zinc finger protein, expressed
>KACCtal4c	NI-H*-NI-NN-NN-NN-NN-NN-HD-NI-NS-HG-HD-NI-N*-NS-NI-NI-HD-N*-NS-NI-N*	Osativa_LOC_Os01g40130	13.048	-strand	-822	154	178	catagactgccctcacaaaccaac	35	Chr1	1	22639243	22640243	retrotransposon protein, putative, unclassified, expressed
>KACCtal4c	NI-H*-NI-NN-NN-NN-NN-NN-HD-NI-NS-HG-HD-NI-N*-NS-NI-NI-HD-N*-NS-NI-N*	Osativa_LOC_Os01g40120	13.048	+strand	-860	140	164	catagactgccctcacaaaccaac	36	Chr1	-1	22632889	22637560	expressed protein
>KACCtal4c	NI-H*-NI-NN-NN-NN-NN-NN-HD-NI-NS-HG-HD-NI-N*-NS-NI-NI-HD-N*-NS-NI-N*	Osativa_LOC_Os02g45790	13.048	-strand	-731	245	269	catagactgccctcacaaaccaac	37	Chr2	1	27892087	27898204	retrotransposon protein, putative, Ty3-gypsy subclass, expressed
>KACCtal4c	NI-H*-NI-NN-NN-NN-NN-NN-HD-NI-NS-HG-HD-NI-N*-NS-NI-NI-HD-N*-NS-NI-N*	Osativa_LOC_Os12g17910	13.04	-strand	-782	194	218	cataagaaacgaacacaacCTAAC	38	Chr12	1	10293567	10297912	T-complex protein, putative, expressed
>KACCtal4c	NI-H*-NI-NN-NN-NN-NN-NN-HD-NI-NS-HG-HD-NI-N*-NS-NI-NI-HD-N*-NS-NI-N*	Osativa_LOC_Os02g44240	13.032	+strand	-180	820	844	TCTACGCGGCAACCATCAACTGAT	39	Chr2	-1	26772626	26773638	expressed protein
>KACCtal4c	NI-H*-NI-NN-NN-NN-NN-NN-HD-NI-NS-HG-HD-NI-N*-NS-NI-NI-HD-N*-NS-NI-N*	Osativa_LOC_Os06g46240	13.002	-strand	-774	202	226	TATAAAAAACAATTAGGAAATAAC	40	Chr6	1	28007285	28017490	BTB/POZ domain containing protein, putative, expressed
>KACCtal4c	NI-H*-NI-NN-NN-NN-NN-NN-HD-NI-NS-HG-HD-NI-N*-NS-NI-NI-HD-N*-NS-NI-N*	Osativa_LOC_Os06g34060	12.984	+strand	-380	620	644	TATAAGAAGCAAAAATGAACTTAT	41	Chr6	1	19833723	19835250	proteins of unknown function domain containing protein, expressed
>KACCtal4c	NI-H*-NI-NN-NN-NN-NN-NN-HD-NI-NS-HG-HD-NI-N*-NS-NI-NI-HD-N*-NS-NI-N*	Osativa_LOC_Os01g45900	12.806	+strand	-88	912	936	TATAAAAGCCACCCACAAAACCCC	42	Chr1	1	26075030	26077134	OsFBX20 - F-box domain containing protein, expressed
>KACCtal4c	NI-H*-NI-NN-NN-NN-NN-NN-HD-NI-NS-HG-HD-NI-N*-NS-NI-NI-HD-N*-NS-NI-N*	Osativa_LOC_Os12g14170	12.801	-strand	-902	74	98	CATAAAAAACATACAAAAACTCAC	43	Chr12	-1	8044747	8048049	transposon protein, putative, CACTA, En/Spm sub-class, expressed
>KACCtal4c	NI-H*-NI-NN-NN-NN-NN-NN-HD-NI-NS-HG-HD-NI-N*-NS-NI-NI-HD-N*-NS-NI-N*	Osativa_LOC_Os08g10940	12.78	-strand	-154	822	846	TATAAAAaaaaatcaaaacctaaa	44	Chr8	-1	6449617	6455136	retrotransposon protein, putative, unclassified, expressed
>KACCtal4c	NI-H*-NI-NN-NN-NN-NN-NN-HD-NI-NS-HG-HD-NI-N*-NS-NI-NI-HD-N*-NS-NI-N*	Osativa_LOC_Os05g45020	12.778	+strand	-118	882	906	TATAAAGGCCACTCGCCACCCACC	45	Chr5	-1	26171092	26172349	zinc finger/CCCH transcription factor, putative, expressed
>KACCtal4c	NI-H*-NI-NN-NN-NN-NN-NN-HD-NI-NS-HG-HD-NI-N*-NS-NI-NI-HD-N*-NS-NI-N*	Osativa_LOC_Os10g18470	12.773	-strand	-783	193	217	TCTCAAACACAGTCATGAACTCAT	46	Chr10	-1	9384016	9384570	expressed protein
>KACCtal4c	NI-H*-NI-NN-NN-NN-NN-NN-HD-NI-NS-HG-HD-NI-N*-NS-NI-NI-HD-N*-NS-NI-N*	Osativa_LOC_Os07g45480	12.773	+strand	-412	588	612	TCTAAAAGGCAGTCATCAACAAGT	47	Chr7	1	27132411	27137847	expressed protein
>KACCtal4c	NI-H*-NI-NN-NN-NN-NN-NN-HD-NI-NS-HG-HD-NI-N*-NS-NI-NI-HD-N*-NS-NI-N*	Osativa_LOC_Os08g08220	12.722	-strand	-497	479	503	TCTAGGAAGCAATCACACATGGAT	48	Chr8	1	4700662	4707552	EDA16, putative, expressed
>KACCtal4c	NI-H*-NI-NN-NN-NN-NN-NN-HD-NI-NS-HG-HD-NI-N*-NS-NI-NI-HD-N*-NS-NI-N*	Osativa_LOC_Os03g49300	12.684	+strand	-279	721	745	TATAACACAAAATCATCAACAAAT	49	Chr3	-1	28064024	28064492	THION38 - Plant thionin family protein precursor, putative, expressed
>KACCtal4c	NI-H*-NI-NN-NN-NN-NN-NN-HD-NI-NS-HG-HD-NI-N*-NS-NI-NI-HD-N*-NS-NI-N*	Osativa_LOC_Os08g29700	12.683	-strand	-899	77	101	tataaaaccaaatcattaaCCACT	50	Chr8	-1	18239706	18241851	retrotransposon protein, putative, unclassified, expressed
>KACCtal4c	NI-H*-NI-NN-NN-NN-NN-NN-HD-NI-NS-HG-HD-NI-N*-NS-NI-NI-HD-N*-NS-NI-N*	Osativa_LOC_Os03g47252	12.655	-strand	-534	442	466	CATGGAAGACATCCATGAACCACC	51	Chr3	-1	26738146	26739034	expressed protein
>KACCtal4c	NI-H*-NI-NN-NN-NN-NN-NN-HD-NI-NS-HG-HD-NI-N*-NS-NI-NI-HD-N*-NS-NI-N*	Osativa_LOC_Os09g35930	12.605	-strand	-116	860	884	cataaactaccctcacaaaccaac	52	Chr9	1	20688925	20689214	retrotransposon protein, putative, unclassified
>KACCtal4c	NI-H*-NI-NN-NN-NN-NN-NN-HD-NI-NS-HG-HD-NI-N*-NS-NI-NI-HD-N*-NS-NI-N*	Osativa_LOC_Os03g01614	12.567	-strand	-355	621	645	CATACAAAACATTCACAAATCAGC	53	Chr3	1	388274	388906	expressed protein
>KACCtal4c	NI-H*-NI-NN-NN-NN-NN-NN-HD-NI-NS-HG-HD-NI-N*-NS-NI-NI-HD-N*-NS-NI-N*	Osativa_LOC_Os12g24900	12.539	+strand	-896	104	128	catagactgccctcacaaactaac	54	Chr12	1	14282181	14282564	expressed protein
>KACCtal4c	NI-H*-NI-NN-NN-NN-NN-NN-HD-NI-NS-HG-HD-NI-N*-NS-NI-NI-HD-N*-NS-NI-N*	Osativa_LOC_Os12g24890	12.539	-strand	-607	369	393	catagactgccctcacaaactaac	55	Chr12	-1	14279094	14280677	retrotransposon protein, putative, Ty3-gypsy subclass
>KACCtal4c	NI-H*-NI-NN-NN-NN-NN-NN-HD-NI-NS-HG-HD-NI-N*-NS-NI-NI-HD-N*-NS-NI-N*	Osativa_LOC_Os04g17700	12.529	-strand	-341	635	659	tatcagcaacaaacacaaaataat	56	Chr4	1	9695100	9703565	kinesin heavy chain isolog, putative, expressed
>KACCtal4c	NI-H*-NI-NN-NN-NN-NN-NN-HD-NI-NS-HG-HD-NI-N*-NS-NI-NI-HD-N*-NS-NI-N*	Osativa_LOC_Os04g24410	12.529	-strand	-336	640	664	tatcagcaacaaacacaaaataat	57	Chr4	-1	13989149	13997590	kinesin heavy chain isolog, putative, expressed
>KACCtal4c	NI-H*-NI-NN-NN-NN-NN-NN-HD-NI-NS-HG-HD-NI-N*-NS-NI-NI-HD-N*-NS-NI-N*	Osativa_LOC_Os06g34110	12.521	-strand	-51	925	949	catagaggcccttcgccaactaat	58	Chr6	1	19860598	19860872	expressed protein
>KACCtal4c	NI-H*-NI-NN-NN-NN-NN-NN-HD-NI-NS-HG-HD-NI-N*-NS-NI-NI-HD-N*-NS-NI-N*	Osativa_LOC_Os01g59470	12.471	-strand	-335	641	665	TATAGAAGCTAGTTACCAACCGAC	59	Chr1	1	34398430	34400141	expressed protein
>KACCtal4c	NI-H*-NI-NN-NN-NN-NN-NN-HD-NI-NS-HG-HD-NI-N*-NS-NI-NI-HD-N*-NS-NI-N*	Osativa_LOC_Os09g07820	12.461	-strand	-417	559	583	TATAAAAAGAAATAAAAAACGCAC	60	Chr9	1	3959855	3965192	exosome complex exonuclease, putative, expressed
>KACCtal4c	NI-H*-NI-NN-NN-NN-NN-NN-HD-NI-NS-HG-HD-NI-N*-NS-NI-NI-HD-N*-NS-NI-N*	Osativa_LOC_Os03g30230	12.46	+strand	-980	20	44	TATAAAGAGAAACAAATAACCAAC	61	Chr3	1	17253538	17254101	mitochondrial import inner membrane translocase subunit Tim17, putative, expressed
>KACCtal4c	NI-H*-NI-NN-NN-NN-NN-NN-HD-NI-NS-HG-HD-NI-N*-NS-NI-NI-HD-N*-NS-NI-N*	Osativa_LOC_Os04g28420	12.395	-strand	-961	15	39	TATCAGGAGCATTCATAAAAAAAA	62	Chr4	-1	16813849	16817974	peptidyl-prolyl isomerase, putative, expressed
>KACCtal4c	NI-H*-NI-NN-NN-NN-NN-NN-HD-NI-NS-HG-HD-NI-N*-NS-NI-NI-HD-N*-NS-NI-N*	Osativa_LOC_Os04g38700	12.395	+strand	-520	480	504	TATCAGGAGCATTCATAAAAAAAA	63	Chr4	1	22983741	22988300	molybdopterin biosynthesis protein CNX3, putative, expressed
>KACCtal4c	NI-H*-NI-NN-NN-NN-NN-NN-HD-NI-NS-HG-HD-NI-N*-NS-NI-NI-HD-N*-NS-NI-N*	Osativa_LOC_Os07g30820	12.395	-strand	-613	363	387	TATCAGGAGCATTCATAAAAAAAA	64	Chr7	-1	18241520	18246940	zinc finger family protein, putative, expressed
>KACCtal4c	NI-H*-NI-NN-NN-NN-NN-NN-HD-NI-NS-HG-HD-NI-N*-NS-NI-NI-HD-N*-NS-NI-N*	Osativa_LOC_Os06g31810	12.395	-strand	-258	718	742	TATCGGGAACATTCATAAAAAAAA	65	Chr6	-1	18473696	18474219	hypothetical protein
>KACCtal4c	NI-H*-NI-NN-NN-NN-NN-NN-HD-NI-NS-HG-HD-NI-N*-NS-NI-NI-HD-N*-NS-NI-N*	Osativa_LOC_Os01g07600	12.395	+strand	-984	16	40	TATCAGGAGCATTCATAAAAAAAA	66	Chr1	1	3652273	3656479	expressed protein
>KACCtal4c	NI-H*-NI-NN-NN-NN-NN-NN-HD-NI-NS-HG-HD-NI-N*-NS-NI-NI-HD-N*-NS-NI-N*	Osativa_LOC_Os02g44500	12.345	-strand	-904	72	96	tatagaaacaaaccaaacactaac	67	Chr2	1	26929715	26932403	glutathione peroxidase, putative, expressed
>KACCtal4c	NI-H*-NI-NN-NN-NN-NN-NN-HD-NI-NS-HG-HD-NI-N*-NS-NI-NI-HD-N*-NS-NI-N*	Osativa_LOC_Os04g34360	12.335	+strand	-515	485	509	tataaaagaaaataacaaaataaa	68	Chr4	1	20811118	20813251	serine/threonine-protein kinase receptor precursor, putative, expressed
>KACCtal4c	NI-H*-NI-NN-NN-NN-NN-NN-HD-NI-NS-HG-HD-NI-N*-NS-NI-NI-HD-N*-NS-NI-N*	Osativa_LOC_Os03g08210	12.29	+strand	-637	363	387	TATAAAGAACATTCATTAAAAAAA	69	Chr3	1	4184821	4185529	hypothetical protein
>KACCtal4c	NI-H*-NI-NN-NN-NN-NN-NN-HD-NI-NS-HG-HD-NI-N*-NS-NI-NI-HD-N*-NS-NI-N*	Osativa_LOC_Os06g04080	12.229	+strand	-135	865	889	TCTAGGGAACCTCCCTTAACCAAC	70	Chr6	1	1691885	1693552	glycosyl hydrolases family 17, putative, expressed
>KACCtal4c	NI-H*-NI-NN-NN-NN-NN-NN-HD-NI-NS-HG-HD-NI-N*-NS-NI-NI-HD-N*-NS-NI-N*	Osativa_LOC_Os02g30990	12.182	-strand	-156	820	844	tctagacaccactcctaaactacc	71	Chr2	-1	18510791	18514563	retrotransposon protein, putative, Ty3-gypsy subclass, expressed
>KACCtal4c	NI-H*-NI-NN-NN-NN-NN-NN-HD-NI-NS-HG-HD-NI-N*-NS-NI-NI-HD-N*-NS-NI-N*	Osativa_LOC_Os05g14060	12.181	+strand	-992	8	32	tatagagggcaacaccaaccccaa	72	Chr5	1	7855983	7858744	retrotransposon protein, putative, unclassified, expressed
>KACCtal4c	NI-H*-NI-NN-NN-NN-NN-NN-HD-NI-NS-HG-HD-NI-N*-NS-NI-NI-HD-N*-NS-NI-N*	Osativa_LOC_Os11g44530	12.174	+strand	-151	849	873	TATAAAAAGAAATCAATACCTAAG	73	Chr11	-1	26925535	26931385	retrotransposon protein, putative, unclassified, expressed
>KACCtal4c	NI-H*-NI-NN-NN-NN-NN-NN-HD-NI-NS-HG-HD-NI-N*-NS-NI-NI-HD-N*-NS-NI-N*	Osativa_LOC_Os11g44540	12.174	-strand	-922	54	78	TATAAAAAGAAATCAATACCTAAG	74	Chr11	1	26932459	26933110	expressed protein
>KACCtal4c	NI-H*-NI-NN-NN-NN-NN-NN-HD-NI-NS-HG-HD-NI-N*-NS-NI-NI-HD-N*-NS-NI-N*	Osativa_LOC_Os03g44310	12.172	+strand	-445	555	579	cataaaaaaaaatcactaccctaa	75	Chr3	-1	24905585	24911076	initiation factor 2 subunit family domain containing protein, expressed
>KACCtal4c	NI-H*-NI-NN-NN-NN-NN-NN-HD-NI-NS-HG-HD-NI-N*-NS-NI-NI-HD-N*-NS-NI-N*	Osativa_LOC_Os03g44320	12.172	-strand	-398	578	602	cataaaaaaaaatcactaccctaa	76	Chr3	1	24911782	24913374	expressed protein
>KACCtal4c	NI-H*-NI-NN-NN-NN-NN-NN-HD-NI-NS-HG-HD-NI-N*-NS-NI-NI-HD-N*-NS-NI-N*	Osativa_LOC_Os11g39520	12.172	-strand	-642	334	358	tctagaaaaaaatcatacacatac	77	Chr11	1	23535118	23536097	hypothetical protein
>KACCtal4c	NI-H*-NI-NN-NN-NN-NN-NN-HD-NI-NS-HG-HD-NI-N*-NS-NI-NI-HD-N*-NS-NI-N*	Osativa_LOC_Os05g32544	12.15	+strand	-850	150	174	TATAAAAAAAAATTCCAAAACAAC	78	Chr5	-1	19022263	19030855	glycosyltransferase, putative, expressed
>KACCtal4c	NI-H*-NI-NN-NN-NN-NN-NN-HD-NI-NS-HG-HD-NI-N*-NS-NI-NI-HD-N*-NS-NI-N*	Osativa_LOC_Os01g44340	12.145	+strand	-606	394	418	TATAGCAGAAAGCCAGTAACTAAT	79	Chr1	-1	25442405	25444195	pectinesterase, putative, expressed
>KACCtal4c	NI-H*-NI-NN-NN-NN-NN-NN-HD-NI-NS-HG-HD-NI-N*-NS-NI-NI-HD-N*-NS-NI-N*	Osativa_LOC_Os09g28840	12.145	+strand	-914	86	110	TATATAGAACAATCATCAGCCGAT	80	Chr9	-1	17513625	17518475	OsSCP43 - Putative Serine Carboxypeptidase homologue, expressed
>KACCtal4c	NI-H*-NI-NN-NN-NN-NN-NN-HD-NI-NS-HG-HD-NI-N*-NS-NI-NI-HD-N*-NS-NI-N*	Osativa_LOC_Os11g36670	12.135	-strand	-337	639	663	CATCGGGCACGATCACAAACTACG	81	Chr11	-1	21649003	21650324	expressed protein
>KACCtal4c	NI-H*-NI-NN-NN-NN-NN-NN-HD-NI-NS-HG-HD-NI-N*-NS-NI-NI-HD-N*-NS-NI-N*	Osativa_LOC_Os10g30080	12.132	+strand	-251	749	773	TCTCAAGCCCAATCACAACCCACT	82	Chr10	1	15621355	15624800	xylosyltransferase, putative, expressed
>KACCtal4c	NI-H*-NI-NN-NN-NN-NN-NN-HD-NI-NS-HG-HD-NI-N*-NS-NI-NI-HD-N*-NS-NI-N*	Osativa_LOC_Os02g07600	12.123	+strand	-297	703	727	tataggaaaaaataacaaacaacg	83	Chr2	1	3932584	3933222	DEF3 - Defensin and Defensin-like DEFL family, expressed
>KACCtal4c	NI-H*-NI-NN-NN-NN-NN-NN-HD-NI-NS-HG-HD-NI-N*-NS-NI-NI-HD-N*-NS-NI-N*	Osativa_LOC_Os05g26810	12.104	-strand	-633	343	367	tatagaaaacatttacaaaaacac	84	Chr5	-1	15547744	15554363	retrotransposon protein, putative, Ty3-gypsy subclass, expressed
>KACCtal4c	NI-H*-NI-NN-NN-NN-NN-NN-HD-NI-NS-HG-HD-NI-N*-NS-NI-NI-HD-N*-NS-NI-N*	Osativa_LOC_Os06g05530	12.068	-strand	-220	756	780	TATAAGAAGAAACCATAAATTCAT	85	Chr6	-1	2505622	2509040	RNA recognition motif containing protein, putative, expressed
>KACCtal4c	NI-H*-NI-NN-NN-NN-NN-NN-HD-NI-NS-HG-HD-NI-N*-NS-NI-NI-HD-N*-NS-NI-N*	Osativa_LOC_Os02g41510	12.046	+strand	-67	933	957	CATCACACACAAACACAAACAAAC	86	Chr2	-1	24878775	24879934	MYB family transcription factor, putative, expressed
>KACCtal4c	NI-H*-NI-NN-NN-NN-NN-NN-HD-NI-NS-HG-HD-NI-N*-NS-NI-NI-HD-N*-NS-NI-N*	Osativa_LOC_Os03g17960	12.039	+strand	-452	548	572	CATCGGAAAAATTCATCACCCAAT	87	Chr3	1	9999633	10002142	expressed protein
>KACCtal4c	NI-H*-NI-NN-NN-NN-NN-NN-HD-NI-NS-HG-HD-NI-N*-NS-NI-NI-HD-N*-NS-NI-N*	Osativa_LOC_Os12g39220	12.019	-strand	-611	365	389	CATAAGAAGCAATCCTACAATACT	88	Chr12	-1	24145521	24146763	ZOS12-08 - C2H2 zinc finger protein, expressed
>KACCtal4c	NI-H*-NI-NN-NN-NN-NN-NN-HD-NI-NS-HG-HD-NI-N*-NS-NI-NI-HD-N*-NS-NI-N*	Osativa_LOC_Os06g47750	12.012	-strand	-318	658	682	CATCGCGAGAAGTCATCAACTCAT	89	Chr6	-1	28898441	28901943	phytosulfokine receptor precursor, putative, expressed
>KACCtal4c	NI-H*-NI-NN-NN-NN-NN-NN-HD-NI-NS-HG-HD-NI-N*-NS-NI-NI-HD-N*-NS-NI-N*	Osativa_LOC_Os04g33650	12.011	+strand	-826	174	198	TATGAGGAACAATTAGCAACTCAC	90	Chr4	1	20380910	20383986	expressed protein
>KACCtal4c	NI-H*-NI-NN-NN-NN-NN-NN-HD-NI-NS-HG-HD-NI-N*-NS-NI-NI-HD-N*-NS-NI-N*	Osativa_LOC_Os10g21630	12	-strand	-747	229	253	TATAGCACGAAGTCATCACCGAAC	91	Chr10	-1	11077787	11078519	hypothetical protein
>KACCtal4c	NI-H*-NI-NN-NN-NN-NN-NN-HD-NI-NS-HG-HD-NI-N*-NS-NI-NI-HD-N*-NS-NI-N*	Osativa_LOC_Os10g01300	12	+strand	-31	969	993	catccggaacaaccaccaactggc	92	Chr10	1	190558	192593	retrotransposon protein, putative, unclassified, expressed
>KACCtal4c	NI-H*-NI-NN-NN-NN-NN-NN-HD-NI-NS-HG-HD-NI-N*-NS-NI-NI-HD-N*-NS-NI-N*	Osativa_LOC_Os12g30510	11.99	+strand	-967	33	57	TATAAGGAACAAAAAAAAACACAC	93	Chr12	-1	18312051	18313102	DNA-directed RNA polymerase III subunit RPC9, putative, expressed
>KACCtal4c	NI-H*-NI-NN-NN-NN-NN-NN-HD-NI-NS-HG-HD-NI-N*-NS-NI-NI-HD-N*-NS-NI-N*	Osativa_LOC_Os01g34930	11.979	+strand	-416	584	608	TCTAGAAACCACCCAATAACCCAC	94	Chr1	-1	19303350	19306036	callose synthase, putative, expressed
>KACCtal4c	NI-H*-NI-NN-NN-NN-NN-NN-HD-NI-NS-HG-HD-NI-N*-NS-NI-NI-HD-N*-NS-NI-N*	Osativa_LOC_Os03g51720	11.973	+strand	-785	215	239	TATGGAAAACACCCATAAACTTAA	95	Chr3	-1	29636543	29638010	expressed protein
>KACCtal4c	NI-H*-NI-NN-NN-NN-NN-NN-HD-NI-NS-HG-HD-NI-N*-NS-NI-NI-HD-N*-NS-NI-N*	Osativa_LOC_Os07g08770	11.941	+strand	-283	717	741	TATACAAAACACACACCCACTTAC	96	Chr7	-1	4509152	4513785	YGGT family protein, putative, expressed
>KACCtal4c	NI-H*-NI-NN-NN-NN-NN-NN-HD-NI-NS-HG-HD-NI-N*-NS-NI-NI-HD-N*-NS-NI-N*	Osativa_LOC_Os02g37180	11.922	+strand	-934	66	90	TATAAACAACATTCACAAAAATAG	97	Chr2	-1	22474937	22475591	expressed protein
>KACCtal4c	NI-H*-NI-NN-NN-NN-NN-NN-HD-NI-NS-HG-HD-NI-N*-NS-NI-NI-HD-N*-NS-NI-N*	Osativa_LOC_Os05g06220	11.922	-strand	-714	262	286	TATAAGGGGCAATTGCAAATTTAC	98	Chr5	1	3128940	3129189	hypothetical protein
>KACCtal4c	NI-H*-NI-NN-NN-NN-NN-NN-HD-NI-NS-HG-HD-NI-N*-NS-NI-NI-HD-N*-NS-NI-N*	Osativa_LOC_Os05g06210	11.922	+strand	-857	143	167	TATAAGGGGCAATTGCAAATTTAC	99	Chr5	-1	3127139	3127443	transposon protein, putative, CACTA, En/Spm sub-class
>KACCtal4c	NI-H*-NI-NN-NN-NN-NN-NN-HD-NI-NS-HG-HD-NI-N*-NS-NI-NI-HD-N*-NS-NI-N*	Osativa_LOC_Os11g15010	11.894	-strand	-940	36	60	TCTAAAGAGCAATCATCACCAGGC	100	Chr11	-1	8447573	8449580	transposon protein, putative, Mutator sub-class, expressed
>KACCtal4c	NI-H*-NI-NN-NN-NN-NN-NN-HD-NI-NS-HG-HD-NI-N*-NS-NI-NI-HD-N*-NS-NI-N*	Osativa_LOC_Os04g42784	11.882	+strand	-267	733	757	CGTAAGCCACAACCACAACCCCAC	101	Chr4	-1	25323642	25340031	DNA mismatch repair protein, putative, expressed
>KACCtal4c	NI-H*-NI-NN-NN-NN-NN-NN-HD-NI-NS-HG-HD-NI-N*-NS-NI-NI-HD-N*-NS-NI-N*	Osativa_LOC_Os03g33890	11.876	+strand	-298	702	726	tgtaggagaccttcaacaacttac	102	Chr3	-1	19350700	19351660	retrotransposon protein, putative, unclassified
>KACCtal4c	NI-H*-NI-NN-NN-NN-NN-NN-HD-NI-NS-HG-HD-NI-N*-NS-NI-NI-HD-N*-NS-NI-N*	Osativa_LOC_Os04g32640	11.874	+strand	-492	508	532	CATAAACAATATTCCCAAACCAAG	103	Chr4	-1	19669788	19670995	hypothetical protein
>KACCtal4c	NI-H*-NI-NN-NN-NN-NN-NN-HD-NI-NS-HG-HD-NI-N*-NS-NI-NI-HD-N*-NS-NI-N*	Osativa_LOC_Os02g41630	11.863	+strand	-211	789	813	CATACAAGCCACCAACCAACCCAC	104	Chr2	-1	24973386	24977336	phenylalanine ammonia-lyase, putative, expressed
>KACCtal4c	NI-H*-NI-NN-NN-NN-NN-NN-HD-NI-NS-HG-HD-NI-N*-NS-NI-NI-HD-N*-NS-NI-N*	Osativa_LOC_Os04g04040	11.856	+strand	-852	148	172	CATCTAAGACACTCATCAACCAAT	105	Chr4	1	1871629	1872356	expressed protein
>KACCtal4c	NI-H*-NI-NN-NN-NN-NN-NN-HD-NI-NS-HG-HD-NI-N*-NS-NI-NI-HD-N*-NS-NI-N*	Osativa_LOC_Os11g05935	11.845	-strand	-515	461	485	CATGGAAGCCAATAAACAACCGAC	106	Chr11	1	2794158	2794742	mucin, putative, expressed
>KACCtal4c	NI-H*-NI-NN-NN-NN-NN-NN-HD-NI-NS-HG-HD-NI-N*-NS-NI-NI-HD-N*-NS-NI-N*	Osativa_LOC_Os10g31740	11.844	+strand	-813	187	211	catagaatgccctcacagaccaac	107	Chr10	-1	16638955	16640712	glycine-rich cell wall structural protein 2 precursor, putative, expressed
>KACCtal4c	NI-H*-NI-NN-NN-NN-NN-NN-HD-NI-NS-HG-HD-NI-N*-NS-NI-NI-HD-N*-NS-NI-N*	Osativa_LOC_Os06g15170	11.843	+strand	-87	913	937	CATCCGGGGAACCAACAAACCAAC	108	Chr6	-1	8597870	8599912	3-ketoacyl-CoA synthase, putative, expressed
>KACCtal4c	NI-H*-NI-NN-NN-NN-NN-NN-HD-NI-NS-HG-HD-NI-N*-NS-NI-NI-HD-N*-NS-NI-N*	Osativa_LOC_Os07g01060	11.837	-strand	-743	233	257	TGTAAAAACCAAACATAAACTAAA	109	Chr7	1	39897	42299	expressed protein
>KACCtal4c	NI-H*-NI-NN-NN-NN-NN-NN-HD-NI-NS-HG-HD-NI-N*-NS-NI-NI-HD-N*-NS-NI-N*	Osativa_LOC_Os01g33615	11.809	+strand	-578	422	446	catacccaacagtaatcaactaat	110	Chr1	-1	18503187	18503755	expressed protein
>KACCtal4c	NI-H*-NI-NN-NN-NN-NN-NN-HD-NI-NS-HG-HD-NI-N*-NS-NI-NI-HD-N*-NS-NI-N*	Osativa_LOC_Os03g53100	11.809	-strand	-64	912	936	CATAGCAAGCAGTAATTAACAAAG	111	Chr3	1	30451518	30452854	response regulator receiver domain containing protein, expressed
>KACCtal4c	NI-H*-NI-NN-NN-NN-NN-NN-HD-NI-NS-HG-HD-NI-N*-NS-NI-NI-HD-N*-NS-NI-N*	Osativa_LOC_Os08g37150	11.807	-strand	-688	288	312	CATACGACACAGTAACTAACTACT	112	Chr8	1	23475341	23476368	DUF617 domain containing protein, expressed
>KACCtal4c	NI-H*-NI-NN-NN-NN-NN-NN-HD-NI-NS-HG-HD-NI-N*-NS-NI-NI-HD-N*-NS-NI-N*	Osativa_LOC_Os12g33840	11.795	-strand	-615	361	385	catagactgccatcacagaccaac	113	Chr12	1	20404831	20405335	hypothetical protein
>KACCtal4c	NI-H*-NI-NN-NN-NN-NN-NN-HD-NI-NS-HG-HD-NI-N*-NS-NI-NI-HD-N*-NS-NI-N*	Osativa_LOC_Os07g17980	11.786	+strand	-876	124	148	tataaaaggacatcactccctcac	114	Chr7	-1	10645799	10647463	retrotransposon, putative, centromere-specific, expressed
>KACCtal4c	NI-H*-NI-NN-NN-NN-NN-NN-HD-NI-NS-HG-HD-NI-N*-NS-NI-NI-HD-N*-NS-NI-N*	Osativa_LOC_Os01g31130	11.786	+strand	-686	314	338	tataaaaggacatcactccctcac	115	Chr1	-1	17026483	17029414	retrotransposon protein, putative, Ty3-gypsy subclass
>KACCtal4c	NI-H*-NI-NN-NN-NN-NN-NN-HD-NI-NS-HG-HD-NI-N*-NS-NI-NI-HD-N*-NS-NI-N*	Osativa_LOC_Os03g46440	11.767	-strand	-317	659	683	TATAAAAAAAAAACACACACACAC	116	Chr3	-1	26259737	26267273	BTBA4 - Bric-a-Brac,Tramtrack, Broad Complex BTB domain with Ankyrin repeat region, expressed
>KACCtal4c	NI-H*-NI-NN-NN-NN-NN-NN-HD-NI-NS-HG-HD-NI-N*-NS-NI-NI-HD-N*-NS-NI-N*	Osativa_LOC_Os07g39070	11.758	-strand	-209	767	791	tatacaacacatcccccaacttac	117	Chr7	1	23419018	23422454	5-formyltetrahydrofolate cyclo-ligase, putative, expressed
>KACCtal4c	NI-H*-NI-NN-NN-NN-NN-NN-HD-NI-NS-HG-HD-NI-N*-NS-NI-NI-HD-N*-NS-NI-N*	Osativa_LOC_Os04g46180	11.756	-strand	-380	596	620	TATCCCAAACAATAACACACCAAA	118	Chr4	1	27353813	27357800	AGC_PVPK_like_kin82y.11 - ACG kinases include homologs to PKA, PKG and PKC, expressed
>KACCtal4c	NI-H*-NI-NN-NN-NN-NN-NN-HD-NI-NS-HG-HD-NI-N*-NS-NI-NI-HD-N*-NS-NI-N*	Osativa_LOC_Os04g58970	11.74	-strand	-41	935	959	CGTAGAGAGCAAAAACCAACCGAT	119	Chr4	-1	35084308	35086276	uncharacterized ACR, YggU family COG1872 containing protein, expressed
>KACCtal4c	NI-H*-NI-NN-NN-NN-NN-NN-HD-NI-NS-HG-HD-NI-N*-NS-NI-NI-HD-N*-NS-NI-N*	Osativa_LOC_Os12g02330	11.74	+strand	-842	158	182	CATAAGGGACACATCCAAACTGAC	120	Chr12	1	746155	747300	LTPL13 - Protease inhibitor/seed storage/LTP family protein precursor, expressed
>KACCtal4c	NI-H*-NI-NN-NN-NN-NN-NN-HD-NI-NS-HG-HD-NI-N*-NS-NI-NI-HD-N*-NS-NI-N*	Osativa_LOC_Os05g36110	11.728	+strand	-721	279	303	TATAGGCCACAAACCCAACCAAAC	121	Chr5	1	21410003	21414351	protein of unknown function DUF502 domain containing protein, expressed
>KACCtal4c	NI-H*-NI-NN-NN-NN-NN-NN-HD-NI-NS-HG-HD-NI-N*-NS-NI-NI-HD-N*-NS-NI-N*	Osativa_LOC_Os12g28040	11.719	-strand	-91	885	909	CCTAAAACAAAATCAGAAACTACC	122	Chr12	-1	16537555	16539872	NBS-LRR disease resistance protein, putative, expressed
>KACCtal4c	NI-H*-NI-NN-NN-NN-NN-NN-HD-NI-NS-HG-HD-NI-N*-NS-NI-NI-HD-N*-NS-NI-N*	Osativa_LOC_Os03g45760	11.711	+strand	-710	290	314	tatgggagccaaccaaacactcac	123	Chr3	-1	25846175	25849240	expressed protein
>KACCtal4c	NI-H*-NI-NN-NN-NN-NN-NN-HD-NI-NS-HG-HD-NI-N*-NS-NI-NI-HD-N*-NS-NI-N*	Osativa_LOC_Os11g19900	11.693	+strand	-958	42	66	cataaggggtaaacaagaaccaag	124	Chr11	1	11462018	11462218	retrotransposon protein, putative, Ty3-gypsy subclass
>KACCtal4c	NI-H*-NI-NN-NN-NN-NN-NN-HD-NI-NS-HG-HD-NI-N*-NS-NI-NI-HD-N*-NS-NI-N*	Osativa_LOC_Os05g10780	11.688	+strand	-348	652	676	TATAGAAGTCCAACACAAACCACC	125	Chr5	-1	5954551	5956246	aminotransferase, classes I and II, domain containing protein, expressed
>KACCtal4c	NI-H*-NI-NN-NN-NN-NN-NN-HD-NI-NS-HG-HD-NI-N*-NS-NI-NI-HD-N*-NS-NI-N*	Osativa_LOC_Os06g44050	11.669	+strand	-383	617	641	TATAAAACACACAACCCAACCAAC	126	Chr6	-1	26569416	26572458	methyladenine glycosylase, putative, expressed
>KACCtal4c	NI-H*-NI-NN-NN-NN-NN-NN-HD-NI-NS-HG-HD-NI-N*-NS-NI-NI-HD-N*-NS-NI-N*	Osativa_LOC_Os07g23430	11.652	-strand	-758	218	242	tataaaaaataaacccaaacggac	127	Chr7	1	13219680	13224915	fatty acid desaturase, putative, expressed
>KACCtal4c	NI-H*-NI-NN-NN-NN-NN-NN-HD-NI-NS-HG-HD-NI-N*-NS-NI-NI-HD-N*-NS-NI-N*	Osativa_LOC_Os01g65000	11.643	+strand	-748	252	276	TATGCGAAGCAAACAACAACCCAC	128	Chr1	1	37735280	37737641	ammonium transporter protein, putative, expressed
>KACCtal4c	NI-H*-NI-NN-NN-NN-NN-NN-HD-NI-NS-HG-HD-NI-N*-NS-NI-NI-HD-N*-NS-NI-N*	Osativa_LOC_Os12g35610	11.624	-strand	-206	770	794	TATCAAGAACAGTCAGGACACaag	129	Chr12	1	21648376	21653570	respiratory burst oxidase, putative, expressed
>KACCtal4c	NI-H*-NI-NN-NN-NN-NN-NN-HD-NI-NS-HG-HD-NI-N*-NS-NI-NI-HD-N*-NS-NI-N*	Osativa_LOC_Os04g39540	11.622	-strand	-738	238	262	CCTGACGAACAATCACAAATCCAC	130	Chr4	-1	23543942	23546897	expressed protein
>KACCtal4c	NI-H*-NI-NN-NN-NN-NN-NN-HD-NI-NS-HG-HD-NI-N*-NS-NI-NI-HD-N*-NS-NI-N*	Osativa_LOC_Os01g60160	11.616	+strand	-381	619	643	TATAGGAAAAATCCATCAACTCAA	131	Chr1	1	34800457	34800828	expressed protein
>KACCtal4c	NI-H*-NI-NN-NN-NN-NN-NN-HD-NI-NS-HG-HD-NI-N*-NS-NI-NI-HD-N*-NS-NI-N*	Osativa_LOC_Os12g39440	11.605	-strand	-529	447	471	cataggaaaccgttcccaactcac	132	Chr12	-1	24273868	24275502	expressed protein
>KACCtal4c	NI-H*-NI-NN-NN-NN-NN-NN-HD-NI-NS-HG-HD-NI-N*-NS-NI-NI-HD-N*-NS-NI-N*	Osativa_LOC_Os12g32080	11.604	-strand	-810	166	190	TATCAGCAACCCTCACAAATCCAT	133	Chr12	-1	19354159	19354899	expressed protein
>KACCtal4c	NI-H*-NI-NN-NN-NN-NN-NN-HD-NI-NS-HG-HD-NI-N*-NS-NI-NI-HD-N*-NS-NI-N*	Osativa_LOC_Os04g22940	11.593	+strand	-677	323	347	tatagactgccctcacagaccaac	134	Chr4	-1	13018364	13018822	expressed protein
>KACCtal4c	NI-H*-NI-NN-NN-NN-NN-NN-HD-NI-NS-HG-HD-NI-N*-NS-NI-NI-HD-N*-NS-NI-N*	Osativa_LOC_Os04g22940	11.593	+strand	-549	451	475	tatagactgccctcacagaccaac	135	Chr4	-1	13018364	13018822	expressed protein
>KACCtal4c	NI-H*-NI-NN-NN-NN-NN-NN-HD-NI-NS-HG-HD-NI-N*-NS-NI-NI-HD-N*-NS-NI-N*	Osativa_LOC_Os12g06500	11.593	-strand	-403	573	597	tatagactgccctcacagaccaac	136	Chr12	1	3138356	3138848	expressed protein
>KACCtal4c	NI-H*-NI-NN-NN-NN-NN-NN-HD-NI-NS-HG-HD-NI-N*-NS-NI-NI-HD-N*-NS-NI-N*	Osativa_LOC_Os12g06500	11.593	-strand	-538	438	462	tatagactgccctcacagaccaac	137	Chr12	1	3138356	3138848	expressed protein
>KACCtal4c	NI-H*-NI-NN-NN-NN-NN-NN-HD-NI-NS-HG-HD-NI-N*-NS-NI-NI-HD-N*-NS-NI-N*	Osativa_LOC_Os06g06610	11.576	+strand	-236	764	788	tataaaggaaaaacaaaaaataat	138	Chr6	1	3111535	3115194	expressed protein
>KACCtal4c	NI-H*-NI-NN-NN-NN-NN-NN-HD-NI-NS-HG-HD-NI-N*-NS-NI-NI-HD-N*-NS-NI-N*	Osativa_LOC_Os08g19520	11.555	-strand	-698	278	302	cgtagAGGACAGCCACACAACTAC	139	Chr8	1	11668106	11673504	retrotransposon protein, putative, unclassified, expressed
>KACCtal4c	NI-H*-NI-NN-NN-NN-NN-NN-HD-NI-NS-HG-HD-NI-N*-NS-NI-NI-HD-N*-NS-NI-N*	Osativa_LOC_Os02g28720	11.546	-strand	-829	147	171	tatacaaaacaaacataaaactaa	140	Chr2	-1	16981477	16985654	spotted leaf 11, putative, expressed
>KACCtal4c	NI-H*-NI-NN-NN-NN-NN-NN-HD-NI-NS-HG-HD-NI-N*-NS-NI-NI-HD-N*-NS-NI-N*	Osativa_LOC_Os12g13220	11.536	+strand	-102	898	922	CATAAAAGACCCACACCCACCTAC	141	Chr12	1	7363431	7364041	hypothetical protein
>KACCtal4c	NI-H*-NI-NN-NN-NN-NN-NN-HD-NI-NS-HG-HD-NI-N*-NS-NI-NI-HD-N*-NS-NI-N*	Osativa_LOC_Os10g38910	11.525	+strand	-141	859	883	TCTAAAGCGCATTCACGCGCCACC	142	Chr10	-1	20729297	20731000	expressed protein
>KACCtal4c	NI-H*-NI-NN-NN-NN-NN-NN-HD-NI-NS-HG-HD-NI-N*-NS-NI-NI-HD-N*-NS-NI-N*	Osativa_LOC_Os06g20140	11.517	+strand	-51	949	973	TATAAGAACCCATAATCACCCAAA	143	Chr6	1	11552914	11556902	aspartic proteinase nepenthesin-1 precursor, putative, expressed
>KACCtal4c	NI-H*-NI-NN-NN-NN-NN-NN-HD-NI-NS-HG-HD-NI-N*-NS-NI-NI-HD-N*-NS-NI-N*	Osativa_LOC_Os02g54600	11.508	+strand	-530	470	494	tataaaaaataattaataactaac	144	Chr2	-1	33442069	33443948	STE_MEK_ste7_MAP2K.5 - STE kinases include homologs to sterile 7, sterile 11 and sterile 20 from yeast, expressed
>KACCtal4c	NI-H*-NI-NN-NN-NN-NN-NN-HD-NI-NS-HG-HD-NI-N*-NS-NI-NI-HD-N*-NS-NI-N*	Osativa_LOC_Os08g27130	11.507	+strand	-409	591	615	TATAAAAGAAAATAACAAAAACAT	145	Chr8	-1	16578069	16579938	retrotransposon protein, putative, Ty3-gypsy subclass
>KACCtal4c	NI-H*-NI-NN-NN-NN-NN-NN-HD-NI-NS-HG-HD-NI-N*-NS-NI-NI-HD-N*-NS-NI-N*	Osativa_LOC_Os04g28234	11.507	+strand	-870	130	154	TATAAAAAAAAATCACAACATTAA	146	Chr4	1	16684906	16690819	Rf1, mitochondrial precursor, putative, expressed
>KACCtal4c	NI-H*-NI-NN-NN-NN-NN-NN-HD-NI-NS-HG-HD-NI-N*-NS-NI-NI-HD-N*-NS-NI-N*	Osativa_LOC_Os04g27460	11.501	-strand	-751	225	249	TGTAAAGAACATCCAGGAACTTAT	147	Chr4	1	16236227	16237649	expressed protein
>KACCtal4c	NI-H*-NI-NN-NN-NN-NN-NN-HD-NI-NS-HG-HD-NI-N*-NS-NI-NI-HD-N*-NS-NI-N*	Osativa_LOC_Os05g45850	11.498	+strand	-578	422	446	CATCAGAAACAATAAGAAAACAAG	148	Chr5	1	26560933	26566642	expressed protein
>KACCtal4c	NI-H*-NI-NN-NN-NN-NN-NN-HD-NI-NS-HG-HD-NI-N*-NS-NI-NI-HD-N*-NS-NI-N*	Osativa_LOC_Os09g21360	11.489	-strand	-221	755	779	TGTAAGCAGCAATCACCAAATGGC	149	Chr9	1	12892955	12897017	expressed protein
>KACCtal4c	NI-H*-NI-NN-NN-NN-NN-NN-HD-NI-NS-HG-HD-NI-N*-NS-NI-NI-HD-N*-NS-NI-N*	Osativa_LOC_Os01g39050	11.489	+strand	-884	116	140	TGTAAGCAGCAATCACCAAATGGC	150	Chr1	-1	21949940	21956491	retrotransposon protein, putative, unclassified, expressed
>KACCtal4c	NI-H*-NI-NN-NN-NN-NN-NN-HD-NI-NS-HG-HD-NI-N*-NS-NI-NI-HD-N*-NS-NI-N*	Osativa_LOC_Os02g53360	11.47	+strand	-153	847	871	CATAAAAGGCCAACCAAAACCAAG	151	Chr2	-1	32666343	32668045	expressed protein
>KACCtal4c	NI-H*-NI-NN-NN-NN-NN-NN-HD-NI-NS-HG-HD-NI-N*-NS-NI-NI-HD-N*-NS-NI-N*	Osativa_LOC_Os02g53370	11.47	-strand	-162	814	838	CATAAAAGGCCAACCAAAACCAAG	152	Chr2	1	32668244	32669287	expressed protein
>KACCtal4c	NI-H*-NI-NN-NN-NN-NN-NN-HD-NI-NS-HG-HD-NI-N*-NS-NI-NI-HD-N*-NS-NI-N*	Osativa_LOC_Os10g20890	11.467	+strand	-98	902	926	TATAAATAACCATCACACGCCAAC	153	Chr10	-1	10587282	10587964	LTPL137 - Protease inhibitor/seed storage/LTP family protein precursor, expressed
>KACCtal4c	NI-H*-NI-NN-NN-NN-NN-NN-HD-NI-NS-HG-HD-NI-N*-NS-NI-NI-HD-N*-NS-NI-N*	Osativa_LOC_Os10g20900	11.467	-strand	-501	475	499	TATAAATAACCATCACACGCCAAC	154	Chr10	1	10588497	10589507	hypothetical protein
>KACCtal4c	NI-H*-NI-NN-NN-NN-NN-NN-HD-NI-NS-HG-HD-NI-N*-NS-NI-NI-HD-N*-NS-NI-N*	Osativa_LOC_Os09g28470	11.442	+strand	-126	874	898	CATAGAGAAAAATAATGAACTTCT	155	Chr9	1	17319982	17323723	leucine-rich repeat family protein, putative, expressed
>KACCtal4c	NI-H*-NI-NN-NN-NN-NN-NN-HD-NI-NS-HG-HD-NI-N*-NS-NI-NI-HD-N*-NS-NI-N*	Osativa_LOC_Os06g01740	11.432	-strand	-376	600	624	TATAGCACAAAAACATAAACAAAT	156	Chr6	-1	430837	434797	expressed protein
>KACCtal4c	NI-H*-NI-NN-NN-NN-NN-NN-HD-NI-NS-HG-HD-NI-N*-NS-NI-NI-HD-N*-NS-NI-N*	Osativa_LOC_Os12g15030	11.421	+strand	-338	662	686	TATAGCAAGAATTCGACAACCGAC	157	Chr12	-1	8585350	8588840	retrotransposon protein, putative, Ty3-gypsy subclass, expressed
>KACCtal4c	NI-H*-NI-NN-NN-NN-NN-NN-HD-NI-NS-HG-HD-NI-N*-NS-NI-NI-HD-N*-NS-NI-N*	Osativa_LOC_Os08g39140	11.413	-strand	-367	609	633	TGTAAGGGGCAATTATAAATTTAC	158	Chr8	-1	24719101	24723553	heat shock protein, putative, expressed
>KACCtal4c	NI-H*-NI-NN-NN-NN-NN-NN-HD-NI-NS-HG-HD-NI-N*-NS-NI-NI-HD-N*-NS-NI-N*	Osativa_LOC_Os09g38330	11.411	-strand	-808	168	192	TATAAAAGGCCACTCCTAACTAAT	159	Chr9	-1	22048464	22057029	MORN repeat domain containing protein, expressed
>KACCtal4c	NI-H*-NI-NN-NN-NN-NN-NN-HD-NI-NS-HG-HD-NI-N*-NS-NI-NI-HD-N*-NS-NI-N*	Osativa_LOC_Os04g31120	11.411	-strand	-629	347	371	TATAGGGAGTCATCATACAATTAC	160	Chr4	-1	18602671	18609095	OsFBK14 - F-box domain and kelch repeat containing protein, expressed
>KACCtal4c	NI-H*-NI-NN-NN-NN-NN-NN-HD-NI-NS-HG-HD-NI-N*-NS-NI-NI-HD-N*-NS-NI-N*	Osativa_LOC_Os11g06050	11.411	+strand	-917	83	107	TATACAGAAAAATCACTAAAACAT	161	Chr11	-1	2872904	2875780	expressed protein
>KACCtal4c	NI-H*-NI-NN-NN-NN-NN-NN-HD-NI-NS-HG-HD-NI-N*-NS-NI-NI-HD-N*-NS-NI-N*	Osativa_LOC_Os05g50700	11.41	+strand	-931	69	93	TGTAGCAAGCAACCACGCGCCGAC	162	Chr5	1	29064582	29065815	WRKY111, expressed
>KACCtal4c	NI-H*-NI-NN-NN-NN-NN-NN-HD-NI-NS-HG-HD-NI-N*-NS-NI-NI-HD-N*-NS-NI-N*	Osativa_LOC_Os10g09780	11.402	-strand	-597	379	403	TATCAGCCACAGTCCTAAATTAAC	163	Chr10	1	5289978	5291081	expressed protein
>KACCtal4c	NI-H*-NI-NN-NN-NN-NN-NN-HD-NI-NS-HG-HD-NI-N*-NS-NI-NI-HD-N*-NS-NI-N*	Osativa_LOC_Os01g05100	11.402	-strand	-763	213	237	TATACAGGACAATAAAACGCTGAC	164	Chr1	-1	2388208	2390483	expressed protein
>KACCtal4c	NI-H*-NI-NN-NN-NN-NN-NN-HD-NI-NS-HG-HD-NI-N*-NS-NI-NI-HD-N*-NS-NI-N*	Osativa_LOC_Os01g55000	11.385	+strand	-474	526	550	CATGGGAGGCATTTAAAAACTCAC	165	Chr1	1	31629246	31630738	expressed protein
>KACCtal4c	NI-H*-NI-NN-NN-NN-NN-NN-HD-NI-NS-HG-HD-NI-N*-NS-NI-NI-HD-N*-NS-NI-N*	Osativa_LOC_Os11g46200	11.382	+strand	-551	449	473	tatgcaaagccatcatcaaactac	166	Chr11	-1	27978368	27983597	Leucine Rich Repeat family protein, expressed
>KACCtal4c	NI-H*-NI-NN-NN-NN-NN-NN-HD-NI-NS-HG-HD-NI-N*-NS-NI-NI-HD-N*-NS-NI-N*	Osativa_LOC_Os06g33950	11.373	-strand	-193	783	807	catgcgagacacccacaaccaaac	167	Chr6	-1	19770806	19774450	retrotransposon protein, putative, Ty3-gypsy subclass, expressed
>KACCtal4c	NI-H*-NI-NN-NN-NN-NN-NN-HD-NI-NS-HG-HD-NI-N*-NS-NI-NI-HD-N*-NS-NI-N*	Osativa_LOC_Os05g26670	11.373	-strand	-418	558	582	TCTCAGAAACAACCATAAAATTAT	168	Chr5	-1	15491588	15492126	expressed protein
>KACCtal4c	NI-H*-NI-NN-NN-NN-NN-NN-HD-NI-NS-HG-HD-NI-N*-NS-NI-NI-HD-N*-NS-NI-N*	Osativa_LOC_Os05g09460	11.373	-strand	-709	267	291	CATAACAGACACACACAACCCGGC	169	Chr5	1	5309681	5311945	hypothetical protein
>KACCtal4c	NI-H*-NI-NN-NN-NN-NN-NN-HD-NI-NS-HG-HD-NI-N*-NS-NI-NI-HD-N*-NS-NI-N*	Osativa_LOC_Os01g57360	11.347	+strand	-900	100	124	CATAGAGGACAATCAATCATTCAT	170	Chr1	-1	33154276	33158320	acyltransferase, putative, expressed
>KACCtal4c	NI-H*-NI-NN-NN-NN-NN-NN-HD-NI-NS-HG-HD-NI-N*-NS-NI-NI-HD-N*-NS-NI-N*	Osativa_LOC_Os05g44570	11.345	+strand	-945	55	79	TATAAGAGGTACTTACTAACTAAA	171	Chr5	-1	25927984	25935287	histidine-containing phosphotransfer protein, putative, expressed
>KACCtal4c	NI-H*-NI-NN-NN-NN-NN-NN-HD-NI-NS-HG-HD-NI-N*-NS-NI-NI-HD-N*-NS-NI-N*	Osativa_LOC_Os11g38840	11.336	+strand	-209	791	815	TATAGGACACCACCAAAAACTGGT	172	Chr11	-1	23104256	23104793	expressed protein
>KACCtal4c	NI-H*-NI-NN-NN-NN-NN-NN-HD-NI-NS-HG-HD-NI-N*-NS-NI-NI-HD-N*-NS-NI-N*	Osativa_LOC_Os09g23460	11.335	+strand	-57	943	967	CATCAAAAGCACACACGCACCAAA	173	Chr9	1	13945038	13946493	expressed protein
>KACCtal4c	NI-H*-NI-NN-NN-NN-NN-NN-HD-NI-NS-HG-HD-NI-N*-NS-NI-NI-HD-N*-NS-NI-N*	Osativa_LOC_Os12g12970	11.325	+strand	-552	448	472	catagagaacatcaataaaaaaac	174	Chr12	-1	7182492	7188162	RWP-RK domain-containing protein, putative, expressed
>KACCtal4c	NI-H*-NI-NN-NN-NN-NN-NN-HD-NI-NS-HG-HD-NI-N*-NS-NI-NI-HD-N*-NS-NI-N*	Osativa_LOC_Os08g13450	11.325	+strand	-740	260	284	TATCAAAAACCATCACAGATTAAT	175	Chr8	-1	8007172	8007615	expressed protein
>KACCtal4c	NI-H*-NI-NN-NN-NN-NN-NN-HD-NI-NS-HG-HD-NI-N*-NS-NI-NI-HD-N*-NS-NI-N*	Osativa_LOC_Os07g07420	11.322	+strand	-358	642	666	CATGGCCGGCCATAACAAACCACC	176	Chr7	1	3702287	3705030	gibberellin 20 oxidase 1-B, putative, expressed
>KACCtal4c	NI-H*-NI-NN-NN-NN-NN-NN-HD-NI-NS-HG-HD-NI-N*-NS-NI-NI-HD-N*-NS-NI-N*	Osativa_LOC_Os10g25030	11.306	+strand	-353	647	671	taTAAAAGAAAAAAACCAACTCAT	177	Chr10	-1	12886331	12888302	red chlorophyll catabolite reductase, putative, expressed
>KACCtal4c	NI-H*-NI-NN-NN-NN-NN-NN-HD-NI-NS-HG-HD-NI-N*-NS-NI-NI-HD-N*-NS-NI-N*	Osativa_LOC_Os07g10240	11.297	-strand	-859	117	141	CATAAAGAACACATCCAAACTGAC	178	Chr7	1	5497490	5498989	anthocyanidin 3-O-glucosyltransferase, putative, expressed
>KACCtal4c	NI-H*-NI-NN-NN-NN-NN-NN-HD-NI-NS-HG-HD-NI-N*-NS-NI-NI-HD-N*-NS-NI-N*	Osativa_LOC_Os01g32830	11.286	-strand	-494	482	506	TATACACAACAATAAAAACCGGAC	179	Chr1	-1	18013675	18017027	expressed protein
>KACCtal4c	NI-H*-NI-NN-NN-NN-NN-NN-HD-NI-NS-HG-HD-NI-N*-NS-NI-NI-HD-N*-NS-NI-N*	Osativa_LOC_Os09g12200	11.286	+strand	-824	176	200	CATAGGCAACAAGCACAAACAAGC	180	Chr9	1	6897777	6898156	expressed protein
>KACCtal4c	NI-H*-NI-NN-NN-NN-NN-NN-HD-NI-NS-HG-HD-NI-N*-NS-NI-NI-HD-N*-NS-NI-N*	Osativa_LOC_Os03g20760	11.269	-strand	-855	121	145	TGTAGGGGACCACCATGAATTGAC	181	Chr3	1	11751863	11753402	LTPL66 - Protease inhibitor/seed storage/LTP family protein precursor, expressed
>KACCtal4c	NI-H*-NI-NN-NN-NN-NN-NN-HD-NI-NS-HG-HD-NI-N*-NS-NI-NI-HD-N*-NS-NI-N*	Osativa_LOC_Os04g56400	11.267	-strand	-295	681	705	CATCGGAGGCAACCAGCACACAAT	182	Chr4	-1	33627909	33631095	glutamine synthetase, catalytic domain containing protein, expressed
>KACCtal4c	NI-H*-NI-NN-NN-NN-NN-NN-HD-NI-NS-HG-HD-NI-N*-NS-NI-NI-HD-N*-NS-NI-N*	Osativa_LOC_Os08g42640	11.257	-strand	-523	453	477	TATACAGGGTATTAAcaaaataat	183	Chr8	1	26948572	26953515	zinc finger, C3HC4 type domain containing protein, expressed
>KACCtal4c	NI-H*-NI-NN-NN-NN-NN-NN-HD-NI-NS-HG-HD-NI-N*-NS-NI-NI-HD-N*-NS-NI-N*	Osativa_LOC_Os01g51700	11.257	+strand	-573	427	451	TATAAAAAAAAATCACAGAATCAG	184	Chr1	-1	29730128	29735114	ras-related protein, putative, expressed
>KACCtal4c	NI-H*-NI-NN-NN-NN-NN-NN-HD-NI-NS-HG-HD-NI-N*-NS-NI-NI-HD-N*-NS-NI-N*	Osativa_LOC_Os01g50760	11.255	-strand	-841	135	159	CCTCCCAACCAATCACAAACCTCC	185	Chr1	1	29158263	29162718	polyprenyl synthetase, putative, expressed
>KACCtal4c	NI-H*-NI-NN-NN-NN-NN-NN-HD-NI-NS-HG-HD-NI-N*-NS-NI-NI-HD-N*-NS-NI-N*	Osativa_LOC_Os04g02070	11.248	-strand	-431	545	569	CCTAAACAACAACAAGAAACCGAT	186	Chr4	-1	661144	667572	expressed protein
>KACCtal4c	NI-H*-NI-NN-NN-NN-NN-NN-HD-NI-NS-HG-HD-NI-N*-NS-NI-NI-HD-N*-NS-NI-N*	Osativa_LOC_Os07g09250	11.248	+strand	-263	737	761	CATCCAAAGCAACCATGAAAAAAC	187	Chr7	-1	4850266	4850910	retrotransposon protein, putative, Ty3-gypsy subclass, expressed
>KACCtal4c	NI-H*-NI-NN-NN-NN-NN-NN-HD-NI-NS-HG-HD-NI-N*-NS-NI-NI-HD-N*-NS-NI-N*	Osativa_LOC_Os04g20800	11.238	-strand	-73	903	927	TATACGacacacacacacacacac	188	Chr4	1	11673396	11674992	pumilio domain-containing protein, putative, expressed
>KACCtal4c	NI-H*-NI-NN-NN-NN-NN-NN-HD-NI-NS-HG-HD-NI-N*-NS-NI-NI-HD-N*-NS-NI-N*	Osativa_LOC_Os12g09930	11.21	+strand	-728	272	296	catagaaaccaaccctaaaaaaat	189	Chr12	-1	5259239	5260220	retrotransposon protein, putative, unclassified, expressed
>KACCtal4c	NI-H*-NI-NN-NN-NN-NN-NN-HD-NI-NS-HG-HD-NI-N*-NS-NI-NI-HD-N*-NS-NI-N*	Osativa_LOC_Os01g05310	11.208	+strand	-547	453	477	TATAGaaaacaaaaaaaacccaaa	190	Chr1	1	2500280	2501249	expressed protein
>KACCtal4c	NI-H*-NI-NN-NN-NN-NN-NN-HD-NI-NS-HG-HD-NI-N*-NS-NI-NI-HD-N*-NS-NI-N*	Osativa_LOC_Os01g24400	11.2	+strand	-958	42	66	catcagacacacacacacactcac	191	Chr1	-1	13753503	13758477	retrotransposon protein, putative, unclassified, expressed
>KACCtal4c	NI-H*-NI-NN-NN-NN-NN-NN-HD-NI-NS-HG-HD-NI-N*-NS-NI-NI-HD-N*-NS-NI-N*	Osativa_LOC_Os11g04300	11.2	-strand	-745	231	255	catagggaatcttcaccaaccacg	192	Chr11	-1	1781684	1792874	retrotransposon protein, putative, unclassified, expressed
>KACCtal4c	NI-H*-NI-NN-NN-NN-NN-NN-HD-NI-NS-HG-HD-NI-N*-NS-NI-NI-HD-N*-NS-NI-N*	Osativa_LOC_Os08g03480	11.188	-strand	-877	99	123	TATAGCGAAAATTAATAAAACTAC	193	Chr8	1	1632238	1633140	MBTB16 - Bric-a-Brac, Tramtrack, Broad Complex BTB domain with Meprin and TRAF Homology MATH domain, expressed
>KACCtal4c	NI-H*-NI-NN-NN-NN-NN-NN-HD-NI-NS-HG-HD-NI-N*-NS-NI-NI-HD-N*-NS-NI-N*	Osativa_LOC_Os01g34780	11.18	-strand	-151	825	849	TGTAAACAGCAACTAGAAACTAAC	194	Chr1	-1	19177736	19185746	protein binding protein, putative, expressed
>KACCtal4c	NI-H*-NI-NN-NN-NN-NN-NN-HD-NI-NS-HG-HD-NI-N*-NS-NI-NI-HD-N*-NS-NI-N*	Osativa_LOC_Os12g14150	11.162	-strand	-412	564	588	TATAAAATACACTCACACACACAT	195	Chr12	1	8031420	8036687	expressed protein
>KACCtal4c	NI-H*-NI-NN-NN-NN-NN-NN-HD-NI-NS-HG-HD-NI-N*-NS-NI-NI-HD-N*-NS-NI-N*	Osativa_LOC_Os01g24860	11.16	-strand	-578	398	422	tctagaaatccttcacaaacttac	196	Chr1	1	13998831	14004121	retrotransposon protein, putative, unclassified, expressed
>KACCtal4c	NI-H*-NI-NN-NN-NN-NN-NN-HD-NI-NS-HG-HD-NI-N*-NS-NI-NI-HD-N*-NS-NI-N*	Osativa_LOC_Os01g43774	11.16	-strand	-517	459	483	TATAAAGCACCATCACTAATCTCT	197	Chr1	1	25073849	25078549	cytochrome P450 72A1, putative, expressed
>KACCtal4c	NI-H*-NI-NN-NN-NN-NN-NN-HD-NI-NS-HG-HD-NI-N*-NS-NI-NI-HD-N*-NS-NI-N*	Osativa_LOC_Os03g56370	11.152	+strand	-348	652	676	CCTACGCGCCATTAATAAACTGAC	198	Chr3	-1	32136888	32139508	methyltransferase, putative, expressed
>KACCtal4c	NI-H*-NI-NN-NN-NN-NN-NN-HD-NI-NS-HG-HD-NI-N*-NS-NI-NI-HD-N*-NS-NI-N*	Osativa_LOC_Os05g11970	11.152	-strand	-327	649	673	CATACGAGGCAAACACCAACAACA	199	Chr5	1	6838793	6842750	GDSL-like lipase/acylhydrolase, putative, expressed
>KACCtal4c	NI-H*-NI-NN-NN-NN-NN-NN-HD-NI-NS-HG-HD-NI-N*-NS-NI-NI-HD-N*-NS-NI-N*	Osativa_LOC_Os07g10120	11.151	-strand	-870	106	130	catagactgccctcatacaccaac	200	Chr7	1	5431553	5436179	expressed protein
>KACCtal5a	NI-NG-NN-NG-NK-NG-NI-NN-NI-NN-NI-NN-NS-NG-NS-NN-NI-N*-NS-NG	Osativa_LOC_Os05g46090	15.895	-strand	-687	292	313	TATATGTAGAGAGATAGATCT	1	Chr5	-1	26732408	26736149	Leucine Rich Repeat domain containing protein, expressed
>KACCtal5a	NI-NG-NN-NG-NK-NG-NI-NN-NI-NN-NI-NN-NS-NG-NS-NN-NI-N*-NS-NG	Osativa_LOC_Os04g09320	15.587	+strand	-911	89	110	TATGTGTAAAAAAATGAATAT	2	Chr4	-1	4948702	4949088	expressed protein
>KACCtal5a	NI-NG-NN-NG-NK-NG-NI-NN-NI-NN-NI-NN-NS-NG-NS-NN-NI-N*-NS-NG	Osativa_LOC_Os03g62470	14.575	-strand	-677	302	323	TATGTGTAGAAAACTAGAAAT	3	Chr3	-1	35378030	35378425	no apical meristem protein, putative, expressed
>KACCtal5a	NI-NG-NN-NG-NK-NG-NI-NN-NI-NN-NI-NN-NS-NG-NS-NN-NI-N*-NS-NG	Osativa_LOC_Os10g01470	14.488	+strand	-591	409	430	tatatgtaaaaaaatacatgt	4	Chr10	-1	284701	286941	homeobox associated leucine zipper, putative, expressed
>KACCtal5a	NI-NG-NN-NG-NK-NG-NI-NN-NI-NN-NI-NN-NS-NG-NS-NN-NI-N*-NS-NG	Osativa_LOC_Os11g36180	14.209	-strand	-862	117	138	tatgtgtggagaggtgaacat	5	Chr11	-1	21273533	21277443	receptor kinase, putative, expressed
>KACCtal5a	NI-NG-NN-NG-NK-NG-NI-NN-NI-NN-NI-NN-NS-NG-NS-NN-NI-N*-NS-NG	Osativa_LOC_Os02g38940	14.171	-strand	-636	343	364	catgtgtaaaaaggttaacgt	6	Chr2	-1	23535117	23536974	cytochrome P450, putative, expressed
>KACCtal5a	NI-NG-NN-NG-NK-NG-NI-NN-NI-NN-NI-NN-NS-NG-NS-NN-NI-N*-NS-NG	Osativa_LOC_Os06g12430	13.88	-strand	-502	477	498	TATATGTAACGAGGTTAACAT	7	Chr6	-1	6741342	6741945	expressed protein
>KACCtal5a	NI-NG-NN-NG-NK-NG-NI-NN-NI-NN-NI-NN-NS-NG-NS-NN-NI-N*-NS-NG	Osativa_LOC_Os08g21879	13.842	-strand	-227	752	773	TACATGTAAAGAACTAAATAT	8	Chr8	1	13103463	13106640	expressed protein
>KACCtal5a	NI-NG-NN-NG-NK-NG-NI-NN-NI-NN-NI-NN-NS-NG-NS-NN-NI-N*-NS-NG	Osativa_LOC_Os02g53850	13.833	+strand	-354	646	667	TATATGTAGAAACATGCATAT	9	Chr2	1	32981274	32983620	OsSub21 - Putative Subtilisin homologue, expressed
>KACCtal5a	NI-NG-NN-NG-NK-NG-NI-NN-NI-NN-NI-NN-NS-NG-NS-NN-NI-N*-NS-NG	Osativa_LOC_Os12g16250	13.638	+strand	-505	495	516	tatatataaacaaataaacat	10	Chr12	-1	9290793	9291494	nmrA-like family domain containing protein, expressed
>KACCtal5a	NI-NG-NN-NG-NK-NG-NI-NN-NI-NN-NI-NN-NS-NG-NS-NN-NI-N*-NS-NG	Osativa_LOC_Os07g35560	13.631	-strand	-494	485	506	TCTGTGTAGAGAACTAGAGAT	11	Chr7	-1	21280300	21282626	glucan endo-1,3-beta-glucosidase precursor, putative, expressed
>KACCtal5a	NI-NG-NN-NG-NK-NG-NI-NN-NI-NN-NI-NN-NS-NG-NS-NN-NI-N*-NS-NG	Osativa_LOC_Os11g05935	13.621	-strand	-896	83	104	TATATGCAAAAAACTAAATAT	12	Chr11	1	2794158	2794742	mucin, putative, expressed
>KACCtal5a	NI-NG-NN-NG-NK-NG-NI-NN-NI-NN-NI-NN-NS-NG-NS-NN-NI-N*-NS-NG	Osativa_LOC_Os03g29910	13.571	+strand	-826	174	195	TCTATCTAGAAAAATAAACAT	13	Chr3	1	17039298	17044124	expressed protein
>KACCtal5a	NI-NG-NN-NG-NK-NG-NI-NN-NI-NN-NI-NN-NS-NG-NS-NN-NI-N*-NS-NG	Osativa_LOC_Os12g11010	13.571	+strand	-322	678	699	TATATGCAACAAAATAAACAT	14	Chr12	1	5937871	5939667	expressed protein
>KACCtal5a	NI-NG-NN-NG-NK-NG-NI-NN-NI-NN-NI-NN-NS-NG-NS-NN-NI-N*-NS-NG	Osativa_LOC_Os01g04800	13.544	-strand	-212	767	788	CATGTGTACAAAATTAAACGT	15	Chr1	1	2202264	2203860	B3 DNA binding domain containing protein, expressed
>KACCtal5a	NI-NG-NN-NG-NK-NG-NI-NN-NI-NN-NI-NN-NS-NG-NS-NN-NI-N*-NS-NG	Osativa_LOC_Os01g47650	13.544	+strand	-540	460	481	TATGTCTAGAGAAATAGAAGT	16	Chr1	1	27257381	27266486	vacuolar protein sorting-associated protein 16, putative, expressed
>KACCtal5a	NI-NG-NN-NG-NK-NG-NI-NN-NI-NN-NI-NN-NS-NG-NS-NN-NI-N*-NS-NG	Osativa_LOC_Os01g42160	13.439	+strand	-762	238	259	catgtgtagagcattaaatat	17	Chr1	-1	23896936	23897459	MEGL14 - Maternally expressed gene MEG family protein precursor, putative, expressed
>KACCtal5a	NI-NG-NN-NG-NK-NG-NI-NN-NI-NN-NI-NN-NS-NG-NS-NN-NI-N*-NS-NG	Osativa_LOC_Os10g39950	13.409	+strand	-554	446	467	TATGTGTAAAGAGCCAAAGAT	18	Chr10	-1	21389826	21399532	viral A-type inclusion protein repeat containing protein, expressed
>KACCtal5a	NI-NG-NN-NG-NK-NG-NI-NN-NI-NN-NI-NN-NS-NG-NS-NN-NI-N*-NS-NG	Osativa_LOC_Os07g10970	13.408	-strand	-259	720	741	TCTGTGCAGAAAGATCAACAT	19	Chr7	-1	6017654	6021152	leucine zipper protein-like, putative, expressed
>KACCtal5a	NI-NG-NN-NG-NK-NG-NI-NN-NI-NN-NI-NN-NS-NG-NS-NN-NI-N*-NS-NG	Osativa_LOC_Os08g24280	13.388	-strand	-293	686	707	TATCTCTAAAAAAATGAACAT	20	Chr8	1	14654158	14656986	transposon protein, putative, CACTA, En/Spm sub-class, expressed
>KACCtal5a	NI-NG-NN-NG-NK-NG-NI-NN-NI-NN-NI-NN-NS-NG-NS-NN-NI-N*-NS-NG	Osativa_LOC_Os01g33590	13.388	-strand	-287	692	713	TATCTCTAAAAAAATGAACAT	21	Chr1	1	18485228	18488278	transposon protein, putative, CACTA, En/Spm sub-class, expressed
>KACCtal5a	NI-NG-NN-NG-NK-NG-NI-NN-NI-NN-NI-NN-NS-NG-NS-NN-NI-N*-NS-NG	Osativa_LOC_Os12g25000	13.388	-strand	-293	686	707	TATCTCTAAAAAAATGAACAT	22	Chr12	1	14353775	14356162	transposon protein, putative, CACTA, En/Spm sub-class, expressed
>KACCtal5a	NI-NG-NN-NG-NK-NG-NI-NN-NI-NN-NI-NN-NS-NG-NS-NN-NI-N*-NS-NG	Osativa_LOC_Os09g12290	13.371	-strand	-336	643	664	TATGTGTAAAAAAACTGATGT	23	Chr9	-1	6995049	7009516	bifunctional aspartokinase/homoserine dehydrogenase, chloroplast precursor, putative, expressed
>KACCtal5a	NI-NG-NN-NG-NK-NG-NI-NN-NI-NN-NI-NN-NS-NG-NS-NN-NI-N*-NS-NG	Osativa_LOC_Os04g26950	13.321	+strand	-935	65	86	TATATATAGAGCAATGGACAT	24	Chr4	-1	15938788	15940699	retrotransposon protein, putative, unclassified, expressed
>KACCtal5a	NI-NG-NN-NG-NK-NG-NI-NN-NI-NN-NI-NN-NS-NG-NS-NN-NI-N*-NS-NG	Osativa_LOC_Os07g31480	13.17	-strand	-638	341	362	CATGTGTAAAGAGTTTGATCT	25	Chr7	1	18672872	18674019	expressed protein
>KACCtal5a	NI-NG-NN-NG-NK-NG-NI-NN-NI-NN-NI-NN-NS-NG-NS-NN-NI-N*-NS-NG	Osativa_LOC_Os04g30800	13.12	+strand	-768	232	253	TATGTGCAGAAAGATCGCTAT	26	Chr4	-1	18415188	18417589	ER lumen protein retaining receptor, putative, expressed
>KACCtal5a	NI-NG-NN-NG-NK-NG-NI-NN-NI-NN-NI-NN-NS-NG-NS-NN-NI-N*-NS-NG	Osativa_LOC_Os12g39820	13.101	-strand	-567	412	433	TATGTGAAAAAAAATAGAGAT	27	Chr12	-1	24608947	24609372	retrotransposon protein, putative, Ty3-gypsy subclass, expressed
>KACCtal5a	NI-NG-NN-NG-NK-NG-NI-NN-NI-NN-NI-NN-NS-NG-NS-NN-NI-N*-NS-NG	Osativa_LOC_Os06g41410	12.956	+strand	-879	121	142	tatatataaaaaaataaattt	28	Chr6	1	24819853	24830207	expressed protein
>KACCtal5a	NI-NG-NN-NG-NK-NG-NI-NN-NI-NN-NI-NN-NS-NG-NS-NN-NI-N*-NS-NG	Osativa_LOC_Os08g44080	12.945	-strand	-669	310	331	tatatgtaaaaatataaacat	29	Chr8	1	27759582	27760343	expressed protein
>KACCtal5a	NI-NG-NN-NG-NK-NG-NI-NN-NI-NN-NI-NN-NS-NG-NS-NN-NI-N*-NS-NG	Osativa_LOC_Os07g06850	12.918	-strand	-687	292	313	CATATGTAAAGAGACAAAGGT	30	Chr7	-1	3344780	3346557	gibberellin receptor GID1L2, putative, expressed
>KACCtal5a	NI-NG-NN-NG-NK-NG-NI-NN-NI-NN-NI-NN-NS-NG-NS-NN-NI-N*-NS-NG	Osativa_LOC_Os06g19890	12.879	+strand	-969	31	52	TATATCTACAAAAATAAATGT	31	Chr6	-1	11368535	11371861	transposon protein, putative, CACTA, En/Spm sub-class, expressed
>KACCtal5a	NI-NG-NN-NG-NK-NG-NI-NN-NI-NN-NI-NN-NS-NG-NS-NN-NI-N*-NS-NG	Osativa_LOC_Os08g45090	12.831	-strand	-850	129	150	TATGTTTAGAAAGCTGAACTT	32	Chr8	-1	28311255	28311824	expressed protein
>KACCtal5a	NI-NG-NN-NG-NK-NG-NI-NN-NI-NN-NI-NN-NS-NG-NS-NN-NI-N*-NS-NG	Osativa_LOC_Os01g24140	12.81	-strand	-17	962	983	TATCTCTAAAAAAATTAACAT	33	Chr1	1	13612430	13615028	transposon protein, putative, CACTA, En/Spm sub-class, expressed
>KACCtal5a	NI-NG-NN-NG-NK-NG-NI-NN-NI-NN-NI-NN-NS-NG-NS-NN-NI-N*-NS-NG	Osativa_LOC_Os01g19720	12.744	+strand	-444	556	577	TCTGTGTAAAAAAATTGAAAT	34	Chr1	-1	11182542	11185435	transposon protein, putative, CACTA, En/Spm sub-class, expressed
>KACCtal5a	NI-NG-NN-NG-NK-NG-NI-NN-NI-NN-NI-NN-NS-NG-NS-NN-NI-N*-NS-NG	Osativa_LOC_Os03g49030	12.744	+strand	-153	847	868	TCTGTGTAAAAAAATTGAAAT	35	Chr3	1	27932022	27935369	transposon protein, putative, CACTA, En/Spm sub-class, expressed
>KACCtal5a	NI-NG-NN-NG-NK-NG-NI-NN-NI-NN-NI-NN-NS-NG-NS-NN-NI-N*-NS-NG	Osativa_LOC_Os12g25000	12.744	+strand	-446	554	575	TCTGTGTAAAAAAATTGAAAT	36	Chr12	1	14353775	14356162	transposon protein, putative, CACTA, En/Spm sub-class, expressed
>KACCtal5a	NI-NG-NN-NG-NK-NG-NI-NN-NI-NN-NI-NN-NS-NG-NS-NN-NI-N*-NS-NG	Osativa_LOC_Os02g12180	12.723	-strand	-346	633	654	CATACATAAAAAGATAAACAT	37	Chr2	-1	6328023	6328687	hypothetical protein
>KACCtal5a	NI-NG-NN-NG-NK-NG-NI-NN-NI-NN-NI-NN-NS-NG-NS-NN-NI-N*-NS-NG	Osativa_LOC_Os07g08460	12.694	-strand	-439	540	561	TATGTctcaaaacataaacat	38	Chr7	-1	4355211	4356575	OsIAA24 - Auxin-responsive Aux/IAA gene family member, expressed
>KACCtal5a	NI-NG-NN-NG-NK-NG-NI-NN-NI-NN-NI-NN-NS-NG-NS-NN-NI-N*-NS-NG	Osativa_LOC_Os12g09550	12.647	-strand	-487	492	513	TATATGTAACAAGATCCACCT	39	Chr12	1	5020943	5028378	expressed protein
>KACCtal5a	NI-NG-NN-NG-NK-NG-NI-NN-NI-NN-NI-NN-NS-NG-NS-NN-NI-N*-NS-NG	Osativa_LOC_Os09g15775	12.628	-strand	-838	141	162	TATGAGTAAAGAAGTAACCAT	40	Chr9	1	9636409	9637761	expressed protein
>KACCtal5a	NI-NG-NN-NG-NK-NG-NI-NN-NI-NN-NI-NN-NS-NG-NS-NN-NI-N*-NS-NG	Osativa_LOC_Os09g15770	12.628	-strand	-838	141	162	TATGAGTAAAGAAGTAACCAT	41	Chr9	1	9634451	9638121	CPuORF13 - conserved peptide uORF-containing transcript, expressed
>KACCtal5a	NI-NG-NN-NG-NK-NG-NI-NN-NI-NN-NI-NN-NS-NG-NS-NN-NI-N*-NS-NG	Osativa_LOC_Os07g40300	12.628	-strand	-624	355	376	TATGTATAGAAAGAAGGACAT	42	Chr7	1	24164226	24165041	ZOS7-10 - C2H2 zinc finger protein, expressed
>KACCtal5a	NI-NG-NN-NG-NK-NG-NI-NN-NI-NN-NI-NN-NS-NG-NS-NN-NI-N*-NS-NG	Osativa_LOC_Os10g28810	12.626	+strand	-111	889	910	TATATATAGAGAGATAGCCAC	43	Chr10	-1	15019919	15021106	MBTB37 - Bric-a-Brac, Tramtrack, Broad Complex BTB domain with Meprin and TRAF Homology MATH domain, expressed
[truncated: 50,957 more rows]
