# Supplementary material for: Analysis of genetic diversity of Xanthomonas oryzae pv. oryzae populations in Taiwan
Source: Sci Rep. 2019 Jan 22;9:316. doi: 10.1038/s41598-018-36575-x (PMC6342995; doi:10.1038/s41598-018-36575-x)
Supplement: Supplementary file 8 — Supp_Table S7 [file 41598_2018_36575_MOESM8_ESM.xlsx]

## Sheet: Sheet1
	KACC10331	MAFF311018	XM9	PXO602	PXO563	XF89b	PXO282	PXO524	PXO71
LOC_Os02g44180	0	0.715527	0	0	0	0	0	0	0
LOC_Os04g35460	0	0.715527	0	0	0	0	0	0	0
LOC_Os10g28914	0	0.715527	0	0	0	0	0	0	0
LOC_Os11g23150	0	0.715527	0	0	0	0	0	0	0
LOC_Os03g32990	0	0.715527	0	0	0	0	0	0	0
LOC_Os04g29510	0	0.715527	0	0	0	0	0	0	0
LOC_Os09g04590	0	0.715527	0	0	0	0	0	0	0
LOC_Os11g27660	0	0.715527	0	0	0	0	0	0	0
LOC_Os05g26610	0	0.715527	0	0	0	0	0	0	0
LOC_Os09g08840	0	0.715527	0	0	0	0	0	0	0
LOC_Os07g34490	0	0.715527	0	0	0	0	0	0	0
LOC_Os01g37400	0	0.715527	0	0	0	0	0	0	0
LOC_Os09g21820	0	0.715527	0	0	0	0	0	0	0
LOC_Os09g07100	0	0.715527	0	0	0	0	0	0	0
LOC_Os04g19030	0	0.715527	0	0	0	0	0	0	0
LOC_Os06g32410	0	0.715527	0	0	0	0	0	0	0
LOC_Os09g23050	0	0.715527	0	0	0	0	0	0	0
LOC_Os03g34260	0	0.715527	0	0	0	0	0	0	0
LOC_Os06g31760	0	0.715527	0	0	0	0	0	0	0
LOC_Os01g31310	0	0.715527	0	0	0	0	0	0	0
LOC_Os09g13130	0	0.715527	0	0	0	0	0	0	0
LOC_Os04g05870	0	0.715527	0	0	0	0	0	0	0
LOC_Os06g31770	0	0.715527	0	0	0	0	0	0	0
LOC_Os12g14020	0	0.715527	0	0	0	0	0	0	0
LOC_Os11g33462	0	0.715527	0	0	0	0	0	0	0
LOC_Os03g32780	0	0.715527	0	0	0	0	0	0	0
LOC_Os04g19050	0	0.715527	0	0	0	0	0	0	0
LOC_Os04g48570	0	0.715527	0	0	0	0	0	0	0
LOC_Os07g34470	0	0.715527	0	0	0	0	0	0	0
LOC_Os02g18220	0	0.715527	0	0	0	0	0	0	0
LOC_Os05g17300	0	0.715527	0	0	0	0	0	0	0
LOC_Os07g24730	0	0.715527	0	0	0	0	0	0	0
LOC_Os08g27370	0	0.715527	0	0	0	0	0	0	0
LOC_Os12g16970	0	0.715527	0	0	0	0	0	0	0
LOC_Os08g24070	0	0.715527	0	0	0	0	0	0	0
LOC_Os04g13940	0	0.715527	0	0	0	0	0	0	0
LOC_Os06g36630	0	0.715527	0	0	0	0	0	0	0
LOC_Os03g39284	0	0.715527	0	0	0	0	0	0	0
LOC_Os05g16380	0	0.715527	0	0	0	0	0	0	0
LOC_Os05g17740	0	0.715527	0	0	0	0	0	0	0
LOC_Os07g11580	0	0.715527	0	0	0	0	0	0	0
LOC_Os07g28830	0	0.715527	0	0	0	0	0	0	0
LOC_Os07g24710	0	0.715527	0	0	0	0	0	0	0
LOC_Os02g18250	0	0.715527	0	0	0	0	0	0	0
LOC_Os09g38590	0	0.715527	0	0	0	0	0	0	0
LOC_Os04g13770	0	0.715527	0	0	0	0	0	0	0
LOC_Os10g12720	0	0.715527	0	0	0	0	0	0	0
LOC_Os10g01310	0	0.715527	0	0	0	0	0	0	0
LOC_Os04g29490	0	0.715527	0	0	0	0	0	0	0
LOC_Os07g24850	0	0.715527	0	0	0	0	0	0	0
LOC_Os01g25940	0	0.715527	0	0	0	0	0	0	0
LOC_Os06g01520	0	0.715527	0	0	0	0	0	0	0
LOC_Os08g27390	0	0.715527	0	0	0	0	0	0	0
LOC_Os12g16990	0	0.715527	0	0	0	0	0	0	0
LOC_Os07g35030	0	0.715527	0	0	0	0	0	0	0
LOC_Os09g09010	0	0.715527	0	0	0	0	0	0	0
LOC_Os11g36210	0	0.715527	0	0	0	0	0	0	0
LOC_Os10g16740	0	0.715527	0	0	0	0	0	0	0
LOC_Os03g36870	0	0.715527	0	0	0	0	0	0	0
LOC_Os08g45270	0	0.715527	0	0	0	0	0	0	0
LOC_Os07g24870	0	0.715527	0	0	0	0	0	0	0
LOC_Os09g15930	0	0.715527	0	0	0	0	0	0	0
LOC_Os02g25400	0	0.715527	0	0	0	0	0	0	0
LOC_Os05g25120	0	0.715527	0	0	0	0	0	0	0
LOC_Os03g32749	0	0.715527	0	0	0	0	0	0	0
LOC_Os10g12812	0	0.715527	0	0	0	0	0	0	0
LOC_Os06g32360	0	0.715527	0	0	0	0	0	0	0
LOC_Os03g45010	0	0.715527	0	0	0	0	0	0	0
LOC_Os11g37810	0	0.715527	0	0	0	0	0	0	0
LOC_Os12g14870	0	0.715527	0	0	0	0	0	0	0
LOC_Os06g38250	0	0.715527	0	0	0	0	0	0	0
LOC_Os04g23660	0	0.715527	0	0	0	0	0	0	0
LOC_Os07g26890	0	0.715322	0	0	0	0	0	0	0
LOC_Os10g15120	0	0.715322	0	0	0	0	0	0	0
LOC_Os11g18630	0	0.715322	0	0	0	0	0	0	0
LOC_Os10g15140	0	0.715322	0	0	0	0	0	0	0
LOC_Os12g28065	0	0.715076	0	0	0	0	0	0	0
LOC_Os09g17760	0	0.714799	0	0	0	0	0	0	0
LOC_Os06g38210	0	0.714799	0	0	0	0	0	0	0
LOC_Os04g56590	0	0.714799	0	0	0	0	0	0	0
LOC_Os05g05060	0	0.714799	0	0	0	0	0	0	0
LOC_Os03g61270	0	0.714687	0	0	0	0	0	0	0
LOC_Os05g17050	0	0.714687	0	0	0	0	0	0	0
LOC_Os07g13510	0	0.714687	0	0	0	0	0	0	0
LOC_Os04g28500	0	0.714727	0	0	0	0	0	0	0
LOC_Os12g09800	0	0.714568	0	0	0	0	0	0	0
LOC_Os08g42690	0	0.714252	0	0	0	0	0	0	0
LOC_Os01g61330	0	0.714238	0	0	0	0	0	0	0
LOC_Os07g14660	0	0.716484	0	0	0	0	0	0	0
LOC_Os05g33840	0	0.716484	0	0	0	0	0	0	0
LOC_Os11g01360	0	0.716484	0	0	0	0	0	0	0
LOC_Os08g31200	0	0.716558	0	0	0	0	0	0	0
LOC_Os12g08760	0	0.716261	0	0	0	0	0	0	0
LOC_Os08g03500	0	0.711399	0	0	0	0	0	0	0
LOC_Os05g13710	0	0.71128	0	0	0	0	0	0	0
LOC_Os06g06520	0	0.710924	0	0	0	0	0	0	0
LOC_Os05g24020	0	0.709913	0	0	0	0	0	0	0
LOC_Os02g09260	0	0.709913	0	0	0	0	0	0	0
LOC_Os02g53480	0	0.709913	0	0	0	0	0	0	0
LOC_Os06g12210	0	0.713539	0	0	0	0	0	0	0
LOC_Os06g47650	0	0.713539	0	0	0	0	0	0	0
LOC_Os08g23350	0	0.713058	0	0	0	0	0	0	0
LOC_Os05g37860	0	0.712665	0	0	0	0	0	0	0
LOC_Os11g22404	0	0.719422	0	0	0	0	0	0	0
LOC_Os07g18120	0	0.719422	0	0	0	0	0	0	0
LOC_Os03g47030	0	0.719422	0	0	0	0	0	0	0
LOC_Os08g29580	0	0.7194	0	0	0	0	0	0	0
LOC_Os04g17090	0	0.719535	0	0	0	0	0	0	0
LOC_Os11g38670	0	0.71993	0	0	0	0	0	0	0
LOC_Os10g22950	0	0.719874	0	0	0	0	0	0	0
LOC_Os04g58240	0	0.719986	0	0	0	0	0	0	0
LOC_Os03g40860	0	0.720696	0	0	0	0	0	0	0
LOC_Os07g23280	0	0.720696	0	0	0	0	0	0	0
LOC_Os03g40870	0	0.720696	0	0	0	0	0	0	0
LOC_Os07g11060	0	0.721086	0	0	0	0	0	0	0
LOC_Os06g14190	0	0.718858	0	0	0	0	0	0	0
LOC_Os09g15420	0	0.718858	0	0	0	0	0	0	0
LOC_Os02g09200	0	0.718709	0	0	0	0	0	0	0
LOC_Os10g05950	0	0.719101	0	0	0	0	0	0	0
LOC_Os04g28870	0	0.718506	0	0	0	0	0	0	0
LOC_Os01g22480	0	0.71835	0	0	0	0	0	0	0
LOC_Os11g33320	0	0.718001	0	0	0	0	0	0	0
LOC_Os02g37250	0	0.724533	0	0	0	0	0	0	0
LOC_Os07g32280	0	0.724533	0	0	0	0	0	0	0
LOC_Os10g20710	0	0.724516	0	0	0	0	0	0	0
LOC_Os11g18670	0	0.725128	0	0	0	0	0	0	0
LOC_Os07g38740	0	0.724897	0	0	0	0	0	0	0
LOC_Os01g06030	0	0.72388	0	0	0	0	0	0	0
LOC_Os06g48600	0	0.72284	0	0	0	0	0	0	0
LOC_Os06g51500	0	0.72281	0	0	0	0	0	0	0
LOC_Os06g17840	0	0.722216	0	0	0	0	0	0	0
LOC_Os03g46410	0	0.726421	0	0	0	0	0	0	0
LOC_Os09g29560	0	0.726198	0	0	0	0	0	0	0
LOC_Os02g37070	0	0.726732	0	0	0	0	0	0	0
LOC_Os08g25000	0	0.725732	0	0	0	0	0	0	0
LOC_Os10g12790	0	0.728058	0	0	0	0	0	0	0
LOC_Os10g12640	0	0.728058	0	0	0	0	0	0	0
LOC_Os03g46740	0	0.727268	0	0	0	0	0	0	0
LOC_Os04g43090	0	0.706228	0	0	0	0	0	0	0
LOC_Os11g35800	0	0.706228	0	0	0	0	0	0	0
LOC_Os01g23440	0	0.706228	0	0	0	0	0	0	0
LOC_Os04g41930	0	0.706206	0	0	0	0	0	0	0
LOC_Os08g02810	0	0.70615	0	0	0	0	0	0	0
LOC_Os02g33460	0	0.706038	0	0	0	0	0	0	0
LOC_Os10g39970	0	0.706038	0	0	0	0	0	0	0
LOC_Os06g17150	0	0.706704	0	0	0	0	0	0	0
LOC_Os06g27450	0	0.705099	0	0	0	0	0	0	0
LOC_Os06g27460	0	0.705099	0	0	0	0	0	0	0
LOC_Os06g16250	0	0.70504	0	0	0	0	0	0	0
LOC_Os12g35395	0	0.70504	0	0	0	0	0	0	0
LOC_Os05g16824	0	0.705539	0	0	0	0	0	0	0
LOC_Os03g45030	0	0.709022	0	0	0	0	0	0	0
LOC_Os06g05000	0	0.709022	0	0	0	0	0	0	0
LOC_Os07g14540	0	0.708962	0	0	0	0	0	0	0
LOC_Os08g08880	0	0.709141	0	0	0	0	0	0	0
LOC_Os05g25300	0	0.708284	0	0	0	0	0	0	0
LOC_Os03g09880	0	0.708284	0	0	0	0	0	0	0
LOC_Os12g22730	0	0.708487	0	0	0	0	0	0	0
LOC_Os05g08660	0	0.707779	0	0	0	0	0	0	0
LOC_Os12g10200	0	0.707358	0	0	0	0	0	0	0
LOC_Os08g14940	0	0.703903	0	0	0	0	0	0	0
LOC_Os11g08490	0	0.703903	0	0	0	0	0	0	0
LOC_Os06g36230	0	0.703903	0	0	0	0	0	0	0
LOC_Os01g33540	0	0.703792	0	0	0	0	0	0	0
LOC_Os06g21640	0	0.704016	0	0	0	0	0	0	0
LOC_Os10g09810	0	0.704016	0	0	0	0	0	0	0
LOC_Os02g10920	0	0.703435	0	0	0	0	0	0	0
LOC_Os08g39450	0	0.704465	0	0	0	0	0	0	0
LOC_Os06g36210	0	0.704465	0	0	0	0	0	0	0
LOC_Os07g14440	0	0.704446	0	0	0	0	0	0	0
LOC_Os09g01460	0	0.704409	0	0	0	0	0	0	0
LOC_Os10g30340	0	0.702187	0	0	0	0	0	0	0
LOC_Os05g34450	0	0.702187	0	0	0	0	0	0	0
LOC_Os03g51110	0	0.702187	0	0	0	0	0	0	0
LOC_Os09g34920	0	0.702331	0	0	0	0	0	0	0
LOC_Os11g39140	0	0.701881	0	0	0	0	0	0	0
LOC_Os03g47584	0	0.702722	0	0	0	0	0	0	0
LOC_Os03g19600	0	0.699869	0	0	0	0	0	0	0
LOC_Os10g25550	0	0.699706	0	0	0	0	0	0	0
LOC_Os12g31270	0	0.699334	0	0	0	0	0	0	0
LOC_Os06g08170	0	0.699275	0	0	0	0	0	0	0
LOC_Os02g16880	0	0.700702	0	0	0	0	0	0	0
LOC_Os03g26540	0	0.700702	0	0	0	0	0	0	0
LOC_Os12g38230	0	0.700464	0	0	0	0	0	0	0
LOC_Os03g21750	0	0.698205	0	0	0	0	0	0	0
LOC_Os12g39890	0	0.697811	0	0	0	0	0	0	0
LOC_Os04g23890	0	0.695816	0	0	0	0	0	0	0
LOC_Os04g23220	0	0.695816	0	0	0	0	0	0	0
LOC_Os12g37780	0	0.695828	0	0	0	0	0	0	0
LOC_Os10g41220	0	0.695947	0	0	0	0	0	0	0
LOC_Os11g04600	0	0.695518	0	0	0	0	0	0	0
LOC_Os04g40910	0	0.695293	0	0	0	0	0	0	0
LOC_Os11g38410	0	0.696957	0	0	0	0	0	0	0
LOC_Os01g51040	0	0.696422	0	0	0	0	0	0	0
LOC_Os11g11120	0	0.733025	0	0	0	0	0	0	0
LOC_Os11g09375	0	0.733025	0	0	0	0	0	0	0
LOC_Os07g10800	0	0.732968	0	0	0	0	0	0	0
LOC_Os07g10810	0	0.732968	0	0	0	0	0	0	0
LOC_Os02g02900	0	0.733151	0	0	0	0	0	0	0
LOC_Os06g28170	0	0.733109	0	0	0	0	0	0	0
LOC_Os02g42960	0	0.732603	0	0	0	0	0	0	0
LOC_Os01g12830	0	0.732603	0	0	0	0	0	0	0
LOC_Os04g35080	0	0.732603	0	0	0	0	0	0	0
LOC_Os02g48200	0	0.732497	0	0	0	0	0	0	0
LOC_Os02g06650	0	0.732497	0	0	0	0	0	0	0
LOC_Os11g35790	0	0.731031	0	0	0	0	0	0	0
LOC_Os02g43850	0	0.731031	0	0	0	0	0	0	0
LOC_Os03g18370	0	0.730974	0	0	0	0	0	0	0
LOC_Os03g20680	0	0.730714	0	0	0	0	0	0	0
LOC_Os05g13560	0	0.730714	0	0	0	0	0	0	0
LOC_Os04g26880	0	0.731368	0	0	0	0	0	0	0
LOC_Os04g26890	0	0.731368	0	0	0	0	0	0	0
LOC_Os05g47960	0	0.731275	0	0	0	0	0	0	0
LOC_Os02g10240	0	0.728896	0	0	0	0	0	0	0
LOC_Os07g37890	0	0.728896	0	0	0	0	0	0	0
LOC_Os06g16110	0	0.72884	0	0	0	0	0	0	0
LOC_Os06g48050	0	0.72884	0	0	0	0	0	0	0
LOC_Os12g03480	0	0.728728	0	0	0	0	0	0	0
LOC_Os03g49800	0	0.729243	0	0	0	0	0	0	0
LOC_Os08g43150	0	0.729751	0	0	0	0	0	0	0
LOC_Os02g50750	0	0.729695	0	0	0	0	0	0	0
LOC_Os03g20370	0	0.729864	0	0	0	0	0	0	0
LOC_Os05g25950	0	0.730239	0	0	0	0	0	0	0
LOC_Os12g42310	0	0.734737	0	0	0	0	0	0	0
LOC_Os12g39990	0	0.734737	0	0	0	0	0	0	0
LOC_Os01g08650	0	0.734605	0	0	0	0	0	0	0
LOC_Os04g51910	0	0.734221	0	0	0	0	0	0	0
LOC_Os05g50410	0	0.735282	0	0	0	0	0	0	0
LOC_Os03g50110	0	0.73517	0	0	0	0	0	0	0
LOC_Os11g13930	0	0.735621	0	0	0	0	0	0	0
LOC_Os05g03865	0	0.737992	0	0	0	0	0	0	0
LOC_Os05g03860	0	0.737992	0	0	0	0	0	0	0
LOC_Os02g50860	0	0.73833	0	0	0	0	0	0	0
LOC_Os02g44690	0	0.736598	0	0	0	0	0	0	0
LOC_Os09g39390	0	0.736468	0	0	0	0	0	0	0
LOC_Os10g35920	0	0.737074	0	0	0	0	0	0	0
LOC_Os11g10460	0	0.741174	0	0	0	0	0	0	0
LOC_Os01g72910	0	0.741174	0	0	0	0	0	0	0
LOC_Os10g34090	0	0.741188	0	0	0	0	0	0	0
LOC_Os03g18779	0	0.741252	0	0	0	0	0	0	0
LOC_Os03g18770	0	0.741252	0	0	0	0	0	0	0
LOC_Os05g37450	0	0.741717	0	0	0	0	0	0	0
LOC_Os02g10970	0	0.74165	0	0	0	0	0	0	0
LOC_Os02g42930	0	0.739624	0	0	0	0	0	0	0
LOC_Os11g01020	0	0.739572	0	0	0	0	0	0	0
LOC_Os03g19740	0	0.73968	0	0	0	0	0	0	0
LOC_Os01g70060	0	0.740588	0	0	0	0	0	0	0
LOC_Os09g07720	0	0.740137	0	0	0	0	0	0	0
LOC_Os01g47740	0	0.742937	0	0	0	0	0	0	0
LOC_Os07g18110	0	0.742937	0	0	0	0	0	0	0
LOC_Os02g19820	0	0.742902	0	0	0	0	0	0	0
LOC_Os09g20150	0	0.742994	0	0	0	0	0	0	0
LOC_Os09g20140	0	0.742994	0	0	0	0	0	0	0
LOC_Os09g11220	0	0.742825	0	0	0	0	0	0	0
LOC_Os01g09200	0	0.742633	0	0	0	0	0	0	0
LOC_Os09g03300	0	0.743499	0	0	0	0	0	0	0
LOC_Os04g12440	0	0.743297	0	0	0	0	0	0	0
LOC_Os07g06240	0	0.744596	0	0	0	0	0	0	0
LOC_Os02g32370	0	0.744562	0	0	0	0	0	0	0
LOC_Os03g04430	0	0.744426	0	0	0	0	0	0	0
LOC_Os05g38790	0	0.744031	0	0	0	0	0	0	0
LOC_Os05g38800	0	0.744031	0	0	0	0	0	0	0
LOC_Os06g36710	0	0.743862	0	0	0	0	0	0	0
LOC_Os12g39410	0	0.745072	0	0	0	0	0	0	0
LOC_Os05g46590	0	0.745037	0	0	0	0	0	0	0
LOC_Os01g40940	0	0.744978	0	0	0	0	0	0	0
LOC_Os12g26480	0	0.744934	0	0	0	0	0	0	0
LOC_Os05g31280	0	0.745386	0	0	0	0	0	0	0
LOC_Os01g12520	0	0.746007	0	0	0	0	0	0	0
LOC_Os01g04710	0	0.748208	0	0	0	0	0	0	0
LOC_Os10g33760	0	0.74789	0	0	0	0	0	0	0
LOC_Os08g10260	0	0.748544	0	0	0	0	0	0	0
LOC_Os05g13620	0	0.747206	0	0	0	0	0	0	0
LOC_Os03g26990	0	0.747206	0	0	0	0	0	0	0
LOC_Os05g33160	0	0.7467	0	0	0	0	0	0	0
LOC_Os02g15980	0	0.692109	0	0	0	0	0	0	0
LOC_Os12g01090	0	0.692109	0	0	0	0	0	0	0
LOC_Os11g01090	0	0.692109	0	0	0	0	0	0	0
LOC_Os06g05080	0	0.691997	0	0	0	0	0	0	0
LOC_Os01g07320	0	0.691997	0	0	0	0	0	0	0
LOC_Os09g36550	0	0.692053	0	0	0	0	0	0	0
LOC_Os06g43260	0	0.69194	0	0	0	0	0	0	0
LOC_Os05g20640	0	0.691905	0	0	0	0	0	0	0
LOC_Os08g39320	0	0.691846	0	0	0	0	0	0	0
LOC_Os03g64080	0	0.69244	0	0	0	0	0	0	0
LOC_Os11g06390	0	0.691579	0	0	0	0	0	0	0
LOC_Os04g05930	0	0.691547	0	0	0	0	0	0	0
LOC_Os11g35810	0	0.69137	0	0	0	0	0	0	0
LOC_Os11g40890	0	0.691192	0	0	0	0	0	0	0
LOC_Os12g32620	0	0.693682	0	0	0	0	0	0	0
LOC_Os03g64060	0	0.693682	0	0	0	0	0	0	0
LOC_Os10g28410	0	0.693569	0	0	0	0	0	0	0
LOC_Os09g10290	0	0.694164	0	0	0	0	0	0	0
LOC_Os12g32820	0	0.688837	0	0	0	0	0	0	0
LOC_Os12g29620	0	0.688787	0	0	0	0	0	0	0
LOC_Os06g40950	0	0.689053	0	0	0	0	0	0	0
LOC_Os05g37170	0	0.689357	0	0	0	0	0	0	0
LOC_Os12g19170	0	0.688346	0	0	0	0	0	0	0
LOC_Os01g72720	0	0.688346	0	0	0	0	0	0	0
LOC_Os01g38740	0	0.688234	0	0	0	0	0	0	0
LOC_Os07g20840	0	0.688234	0	0	0	0	0	0	0
LOC_Os01g66520	0	0.690133	0	0	0	0	0	0	0
LOC_Os03g50355	0	0.689919	0	0	0	0	0	0	0
LOC_Os01g74540	0	0.69048	0	0	0	0	0	0	0
LOC_Os02g37260	0	0.687389	0	0	0	0	0	0	0
LOC_Os07g28680	0	0.68727	0	0	0	0	0	0	0
LOC_Os09g25270	0	0.686794	0	0	0	0	0	0	0
LOC_Os11g24550	0	0.68614	0	0	0	0	0	0	0
LOC_Os08g41850	0	0.685011	0	0	0	0	0	0	0
LOC_Os08g41860	0	0.685011	0	0	0	0	0	0	0
LOC_Os07g15840	0	0.684599	0	0	0	0	0	0	0
LOC_Os06g42190	0	0.683823	0	0	0	0	0	0	0
LOC_Os08g07030	0	0.681505	0	0	0	0	0	0	0
LOC_Os02g10230	0	0.681505	0	0	0	0	0	0	0
LOC_Os03g61950	0	0.681029	0	0	0	0	0	0	0
LOC_Os03g57200	0	0.682575	0	0	0	0	0	0	0
LOC_Os09g14120	0	0.680435	0	0	0	0	0	0	0
LOC_Os04g44430	0	0.680435	0	0	0	0	0	0	0
LOC_Os01g07630	0	0.68061	0	0	0	0	0	0	0
LOC_Os01g10860	0	0.679781	0	0	0	0	0	0	0
LOC_Os06g43910	0	0.678117	0	0	0	0	0	0	0
LOC_Os05g08830	0	0.677998	0	0	0	0	0	0	0
LOC_Os09g15570	0	0.677582	0	0	0	0	0	0	0
LOC_Os04g49520	0	0.678771	0	0	0	0	0	0	0
LOC_Os01g62780	0	0.678771	0	0	0	0	0	0	0
LOC_Os03g43779	0	0.676334	0	0	0	0	0	0	0
LOC_Os03g56810	0	0.676273	0	0	0	0	0	0	0
LOC_Os04g25490	0	0.675874	0	0	0	0	0	0	0
LOC_Os01g42640	0	0.673979	0	0	0	0	0	0	0
LOC_Os01g42630	0	0.673979	0	0	0	0	0	0	0
LOC_Os08g08320	0	0.674016	0	0	0	0	0	0	0
LOC_Os01g49160	0	0.673006	0	0	0	0	0	0	0
LOC_Os02g34430	0	0.673006	0	0	0	0	0	0	0
LOC_Os09g19140	0	0.670938	0	0	0	0	0	0	0
LOC_Os01g71280	0	0.669492	0	0	0	0	0	0	0
LOC_Os09g24120	0	0.636336	0	0	0	0	0	0	0
LOC_Os09g24020	0	0.636336	0	0	0	0	0	0	0
LOC_Os09g23899	0	0.636336	0	0	0	0	0	0	0
LOC_Os09g23948	0	0.636336	0	0	0	0	0	0	0
LOC_Os09g24159	0	0.636336	0	0	0	0	0	0	0
LOC_Os09g23966	0	0.636336	0	0	0	0	0	0	0
LOC_Os09g23930	0	0.636336	0	0	0	0	0	0	0
LOC_Os09g24008	0	0.636336	0	0	0	0	0	0	0
LOC_Os09g24110	0	0.636336	0	0	0	0	0	0	0
LOC_Os09g23999	0	0.636336	0	0	0	0	0	0	0
LOC_Os09g24140	0	0.636336	0	0	0	0	0	0	0
LOC_Os09g24100	0	0.636336	0	0	0	0	0	0	0
LOC_Os09g24038	0	0.636336	0	0	0	0	0	0	0
LOC_Os09g24150	0	0.636336	0	0	0	0	0	0	0
LOC_Os09g23908	0	0.636336	0	0	0	0	0	0	0
LOC_Os09g23957	0	0.636336	0	0	0	0	0	0	0
LOC_Os09g23939	0	0.636336	0	0	0	0	0	0	0
LOC_Os09g24029	0	0.636336	0	0	0	0	0	0	0
LOC_Os06g04699	0	0.636536	0	0	0	0	0	0	0
LOC_Os06g04734	0	0.636536	0	0	0	0	0	0	0
LOC_Os02g22160	0	0.637782	0	0	0	0	0	0	0
LOC_Os01g47550	0	0.637782	0	0	0	0	0	0	0
LOC_Os04g07960	0	0.637433	0	0	0	0	0	0	0
LOC_Os05g43060	0	0.638381	0	0	0	0	0	0	0
LOC_Os11g22460	0	0.638281	0	0	0	0	0	0	0
LOC_Os02g56140	0	0.634143	0	0	0	0	0	0	0
LOC_Os08g09290	0	0.633644	0	0	0	0	0	0	0
LOC_Os06g09630	0	0.6315	0	0	0	0	0	0	0
LOC_Os03g17170	0	0.631052	0	0	0	0	0	0	0
LOC_Os09g27670	0	0.630603	0	0	0	0	0	0	0
LOC_Os10g42280	0	0.632099	0	0	0	0	0	0	0
LOC_Os06g22420	0	0.629655	0	0	0	0	0	0	0
LOC_Os01g60080	0	0.629257	0	0	0	0	0	0	0
LOC_Os12g17620	0	0.642668	0	0	0	0	0	0	0
LOC_Os12g17630	0	0.642668	0	0	0	0	0	0	0
LOC_Os01g57190	0	0.641671	0	0	0	0	0	0	0
LOC_Os01g52514	0	0.641322	0	0	0	0	0	0	0
LOC_Os02g51980	0	0.639278	0	0	0	0	0	0	0
LOC_Os04g34070	0	0.639278	0	0	0	0	0	0	0
LOC_Os07g34040	0	0.639278	0	0	0	0	0	0	0
LOC_Os03g27610	0	0.640275	0	0	0	0	0	0	0
LOC_Os04g59200	0	0.64551	0	0	0	0	0	0	0
LOC_Os05g34610	0	0.64551	0	0	0	0	0	0	0
LOC_Os04g25280	0	0.645111	0	0	0	0	0	0	0
LOC_Os09g29850	0	0.646009	0	0	0	0	0	0	0
LOC_Os09g29840	0	0.646009	0	0	0	0	0	0	0
LOC_Os05g35310	0	0.625268	0	0	0	0	0	0	0
LOC_Os10g13460	0	0.625268	0	0	0	0	0	0	0
LOC_Os02g48570	0	0.625268	0	0	0	0	0	0	0
LOC_Os12g37910	0	0.625268	0	0	0	0	0	0	0
LOC_Os12g31540	0	0.625368	0	0	0	0	0	0	0
LOC_Os11g26150	0	0.624969	0	0	0	0	0	0	0
LOC_Os11g26160	0	0.624969	0	0	0	0	0	0	0
LOC_Os12g28790	0	0.624819	0	0	0	0	0	0	0
LOC_Os02g44530	0	0.626714	0	0	0	0	0	0	0
LOC_Os08g36640	0	0.626315	0	0	0	0	0	0	0
LOC_Os07g31770	0	0.622975	0	0	0	0	0	0	0
LOC_Os04g28690	0	0.622426	0	0	0	0	0	0	0
LOC_Os02g54930	0	0.620581	0	0	0	0	0	0	0
LOC_Os09g15280	0	0.620581	0	0	0	0	0	0	0
LOC_Os02g13620	0	0.650895	0	0	0	0	0	0	0
LOC_Os01g49010	0	0.650396	0	0	0	0	0	0	0
LOC_Os09g22100	0	0.648851	0	0	0	0	0	0	0
LOC_Os02g22780	0	0.653338	0	0	0	0	0	0	0
LOC_Os10g39670	0	0.652291	0	0	0	0	0	0	0
LOC_Os12g04410	0	0.657476	0	0	0	0	0	0	0
LOC_Os05g35620	0	0.655233	0	0	0	0	0	0	0
LOC_Os01g12210	0	0.659969	0	0	0	0	0	0	0
LOC_Os11g11200	0	0.659321	0	0	0	0	0	0	0
LOC_Os12g37530	0	0.662263	0	0	0	0	0	0	0
LOC_Os08g07010	0	0.665254	0	0	0	0	0	0	0
LOC_Os10g01740	0	0.611407	0	0	0	0	0	0	0
LOC_Os01g56250	0	0.611407	0	0	0	0	0	0	0
LOC_Os02g54950	0	0.611407	0	0	0	0	0	0	0
LOC_Os08g30050	0	0.612255	0	0	0	0	0	0	0
LOC_Os02g33149	0	0.611906	0	0	0	0	0	0	0
LOC_Os03g38470	0	0.612804	0	0	0	0	0	0	0
LOC_Os06g45350	0	0.608566	0	0	0	0	0	0	0
LOC_Os11g05130	0	0.608516	0	0	0	0	0	0	0
LOC_Os01g69060	0	0.608067	0	0	0	0	0	0	0
LOC_Os05g32560	0	0.609962	0	0	0	0	0	0	0
LOC_Os07g04560	0	0.6142	0	0	0	0	0	0	0
LOC_Os02g39670	0	0.6142	0	0	0	0	0	0	0
LOC_Os01g65540	0	0.614798	0	0	0	0	0	0	0
LOC_Os02g46700	0	0.615845	0	0	0	0	0	0	0
LOC_Os10g10760	0	0.618088	0	0	0	0	0	0	0
LOC_Os11g11020	0	0.617291	0	0	0	0	0	0	0
LOC_Os07g18640	0	0.601336	0	0	0	0	0	0	0
LOC_Os01g36750	0	0.601336	0	0	0	0	0	0	0
LOC_Os05g36040	0	0.601336	0	0	0	0	0	0	0
LOC_Os07g29500	0	0.601336	0	0	0	0	0	0	0
LOC_Os08g21410	0	0.601336	0	0	0	0	0	0	0
LOC_Os08g32140	0	0.601336	0	0	0	0	0	0	0
LOC_Os03g29075	0	0.600887	0	0	0	0	0	0	0
LOC_Os01g24500	0	0.600389	0	0	0	0	0	0	0
LOC_Os01g21190	0	0.600389	0	0	0	0	0	0	0
LOC_Os08g35340	0	0.59994	0	0	0	0	0	0	0
LOC_Os03g08170	0	0.602283	0	0	0	0	0	0	0
LOC_Os03g39230	0	0.601835	0	0	0	0	0	0	0
LOC_Os03g41300	0	0.602832	0	0	0	0	0	0	0
LOC_Os10g29970	0	0.604727	0	0	0	0	0	0	0
LOC_Os02g01490	0	0.604627	0	0	0	0	0	0	0
LOC_Os06g12120	0	0.776683	0	0	0	0	0	0	0
LOC_Os05g49450	0	0.776655	0	0	0	0	0	0	0
LOC_Os10g28440	0	0.776538	0	0	0	0	0	0	0
LOC_Os10g40210	0	0.776538	0	0	0	0	0	0	0
LOC_Os02g47120	0	0.776188	0	0	0	0	0	0	0
LOC_Os11g48010	0	0.775741	0	0	0	0	0	0	0
LOC_Os04g57350	0	0.775741	0	0	0	0	0	0	0
LOC_Os02g41840	0	0.775407	0	0	0	0	0	0	0
LOC_Os07g32761	0	0.774654	0	0	0	0	0	0	0
LOC_Os01g02960	0	0.774653	0	0	0	0	0	0	0
LOC_Os03g56660	0	0.774589	0	0	0	0	0	0	0
LOC_Os01g49430	0	0.774462	0	0	0	0	0	0	0
LOC_Os03g12560	0	0.774462	0	0	0	0	0	0	0
LOC_Os04g33760	0	0.774905	0	0	0	0	0	0	0
LOC_Os09g36870	0	0.774228	0	0	0	0	0	0	0
LOC_Os10g28630	0	0.773828	0	0	0	0	0	0	0
LOC_Os04g19790	0	0.772808	0	0	0	0	0	0	0
LOC_Os07g18980	0	0.772808	0	0	0	0	0	0	0
LOC_Os08g10930	0	0.772808	0	0	0	0	0	0	0
LOC_Os02g26440	0	0.772808	0	0	0	0	0	0	0
LOC_Os10g31040	0	0.772817	0	0	0	0	0	0	0
LOC_Os04g45610	0	0.772774	0	0	0	0	0	0	0
LOC_Os11g29260	0	0.772904	0	0	0	0	0	0	0
LOC_Os05g30770	0	0.77321	0	0	0	0	0	0	0
LOC_Os12g02270	0	0.77214	0	0	0	0	0	0	0
LOC_Os03g17990	0	0.772019	0	0	0	0	0	0	0
LOC_Os08g06770	0	0.771485	0	0	0	0	0	0	0
LOC_Os11g36350	0	0.766619	0	0	0	0	0	0	0
LOC_Os11g36360	0	0.766619	0	0	0	0	0	0	0
LOC_Os02g12710	0	0.766604	0	0	0	0	0	0	0
LOC_Os04g40250	0	0.766604	0	0	0	0	0	0	0
LOC_Os06g35140	0	0.766485	0	0	0	0	0	0	0
LOC_Os03g45440	0	0.766213	0	0	0	0	0	0	0
LOC_Os09g16660	0	0.766189	0	0	0	0	0	0	0
LOC_Os04g54340	0	0.767173	0	0	0	0	0	0	0
LOC_Os04g54330	0	0.767173	0	0	0	0	0	0	0
LOC_Os01g40070	0	0.767076	0	0	0	0	0	0	0
LOC_Os05g30650	0	0.767076	0	0	0	0	0	0	0
LOC_Os07g39590	0	0.767785	0	0	0	0	0	0	0
LOC_Os08g43670	0	0.767503	0	0	0	0	0	0	0
LOC_Os04g13930	0	0.768849	0	0	0	0	0	0	0
LOC_Os09g01280	0	0.768849	0	0	0	0	0	0	0
LOC_Os03g40550	0	0.768849	0	0	0	0	0	0	0
LOC_Os02g26950	0	0.768908	0	0	0	0	0	0	0
LOC_Os02g26650	0	0.768358	0	0	0	0	0	0	0
LOC_Os08g25280	0	0.768324	0	0	0	0	0	0	0
LOC_Os03g58830	0	0.769952	0	0	0	0	0	0	0
LOC_Os09g36970	0	0.769938	0	0	0	0	0	0	0
LOC_Os08g28170	0	0.769535	0	0	0	0	0	0	0
LOC_Os02g31230	0	0.770563	0	0	0	0	0	0	0
LOC_Os05g19974	0	0.770563	0	0	0	0	0	0	0
LOC_Os05g27380	0	0.779603	0	0	0	0	0	0	0
LOC_Os07g11460	0	0.779603	0	0	0	0	0	0	0
LOC_Os03g35370	0	0.779603	0	0	0	0	0	0	0
LOC_Os03g35380	0	0.779603	0	0	0	0	0	0	0
LOC_Os05g27390	0	0.779603	0	0	0	0	0	0	0
LOC_Os06g23790	0	0.779721	0	0	0	0	0	0	0
LOC_Os12g01430	0	0.779721	0	0	0	0	0	0	0
LOC_Os03g13640	0	0.779721	0	0	0	0	0	0	0
LOC_Os11g44970	0	0.779436	0	0	0	0	0	0	0
LOC_Os11g45160	0	0.779436	0	0	0	0	0	0	0
LOC_Os03g49230	0	0.779436	0	0	0	0	0	0	0
LOC_Os03g28270	0	0.779436	0	0	0	0	0	0	0
LOC_Os06g20850	0	0.779436	0	0	0	0	0	0	0
LOC_Os09g03210	0	0.779071	0	0	0	0	0	0	0
LOC_Os02g21750	0	0.779012	0	0	0	0	0	0	0
LOC_Os06g35770	0	0.779219	0	0	0	0	0	0	0
LOC_Os07g35630	0	0.778714	0	0	0	0	0	0	0
LOC_Os11g36940	0	0.778123	0	0	0	0	0	0	0
LOC_Os01g67090	0	0.778096	0	0	0	0	0	0	0
LOC_Os05g16440	0	0.777558	0	0	0	0	0	0	0
LOC_Os02g44654	0	0.781465	0	0	0	0	0	0	0
LOC_Os03g32200	0	0.781465	0	0	0	0	0	0	0
LOC_Os01g68750	0	0.781465	0	0	0	0	0	0	0
LOC_Os01g15399	0	0.781538	0	0	0	0	0	0	0
LOC_Os05g32960	0	0.781538	0	0	0	0	0	0	0
LOC_Os02g57310	0	0.78134	0	0	0	0	0	0	0
LOC_Os08g27260	0	0.78132	0	0	0	0	0	0	0
LOC_Os01g07480	0	0.780697	0	0	0	0	0	0	0
LOC_Os05g43895	0	0.780697	0	0	0	0	0	0	0
LOC_Os01g31730	0	0.780324	0	0	0	0	0	0	0
LOC_Os11g17870	0	0.781907	0	0	0	0	0	0	0
LOC_Os06g40120	0	0.781907	0	0	0	0	0	0	0
LOC_Os11g08500	0	0.781859	0	0	0	0	0	0	0
LOC_Os11g14580	0	0.781971	0	0	0	0	0	0	0
LOC_Os11g18890	0	0.782308	0	0	0	0	0	0	0
LOC_Os06g29870	0	0.782262	0	0	0	0	0	0	0
LOC_Os02g37200	0	0.78219	0	0	0	0	0	0	0
LOC_Os02g14880	0	0.782842	0	0	0	0	0	0	0
LOC_Os08g15264	0	0.762527	0	0	0	0	0	0	0
LOC_Os09g19952	0	0.762527	0	0	0	0	0	0	0
LOC_Os08g15268	0	0.762527	0	0	0	0	0	0	0
LOC_Os09g24414	0	0.762527	0	0	0	0	0	0	0
LOC_Os07g25022	0	0.762527	0	0	0	0	0	0	0
LOC_Os04g16818	0	0.762527	0	0	0	0	0	0	0
LOC_Os04g16822	0	0.762527	0	0	0	0	0	0	0
LOC_Os09g24412	0	0.762527	0	0	0	0	0	0	0
LOC_Os04g16772	0	0.762527	0	0	0	0	0	0	0
LOC_Os10g21352	0	0.762527	0	0	0	0	0	0	0
LOC_Os07g25000	0	0.762527	0	0	0	0	0	0	0
LOC_Os09g04460	0	0.762527	0	0	0	0	0	0	0
LOC_Os04g16775	0	0.762527	0	0	0	0	0	0	0
LOC_Os09g24408	0	0.762527	0	0	0	0	0	0	0
LOC_Os01g60270	0	0.762527	0	0	0	0	0	0	0
LOC_Os07g25024	0	0.762527	0	0	0	0	0	0	0
LOC_Os03g37460	0	0.762527	0	0	0	0	0	0	0
LOC_Os08g15266	0	0.762527	0	0	0	0	0	0	0
LOC_Os05g03410	0	0.762732	0	0	0	0	0	0	0
LOC_Os05g03420	0	0.762732	0	0	0	0	0	0	0
LOC_Os02g22590	0	0.763444	0	0	0	0	0	0	0
LOC_Os02g47000	0	0.763402	0	0	0	0	0	0	0
LOC_Os11g27400	0	0.763493	0	0	0	0	0	0	0
LOC_Os04g57610	0	0.763674	0	0	0	0	0	0	0
LOC_Os02g19220	0	0.76424	0	0	0	0	0	0	0
LOC_Os08g42880	0	0.764831	0	0	0	0	0	0	0
LOC_Os01g46020	0	0.764831	0	0	0	0	0	0	0
LOC_Os01g47840	0	0.764831	0	0	0	0	0	0	0
LOC_Os06g47670	0	0.764831	0	0	0	0	0	0	0
LOC_Os03g48450	0	0.764831	0	0	0	0	0	0	0
LOC_Os12g07380	0	0.764831	0	0	0	0	0	0	0
LOC_Os08g09880	0	0.764831	0	0	0	0	0	0	0
LOC_Os05g28720	0	0.764831	0	0	0	0	0	0	0
LOC_Os02g43870	0	0.764831	0	0	0	0	0	0	0
LOC_Os10g20810	0	0.764831	0	0	0	0	0	0	0
LOC_Os08g32710	0	0.764831	0	0	0	0	0	0	0
LOC_Os02g48550	0	0.764831	0	0	0	0	0	0	0
LOC_Os03g11150	0	0.765259	0	0	0	0	0	0	0
LOC_Os03g42310	0	0.760917	0	0	0	0	0	0	0
LOC_Os11g34960	0	0.760917	0	0	0	0	0	0	0
LOC_Os01g73160	0	0.760917	0	0	0	0	0	0	0
LOC_Os11g34950	0	0.760917	0	0	0	0	0	0	0
LOC_Os05g01590	0	0.760795	0	0	0	0	0	0	0
LOC_Os11g13960	0	0.760788	0	0	0	0	0	0	0
LOC_Os07g46340	0	0.761995	0	0	0	0	0	0	0
LOC_Os02g52460	0	0.761404	0	0	0	0	0	0	0
LOC_Os03g37869	0	0.759749	0	0	0	0	0	0	0
LOC_Os02g33140	0	0.759749	0	0	0	0	0	0	0
LOC_Os07g12630	0	0.759674	0	0	0	0	0	0	0
LOC_Os06g39380	0	0.759674	0	0	0	0	0	0	0
LOC_Os03g34020	0	0.760174	0	0	0	0	0	0	0
LOC_Os09g20910	0	0.759169	0	0	0	0	0	0	0
LOC_Os07g39010	0	0.759168	0	0	0	0	0	0	0
LOC_Os03g51250	0	0.759101	0	0	0	0	0	0	0
LOC_Os03g15260	0	0.756641	0	0	0	0	0	0	0
LOC_Os05g48855	0	0.756641	0	0	0	0	0	0	0
LOC_Os08g30580	0	0.756576	0	0	0	0	0	0	0
LOC_Os03g48220	0	0.756567	0	0	0	0	0	0	0
LOC_Os12g37610	0	0.756449	0	0	0	0	0	0	0
LOC_Os03g45260	0	0.756336	0	0	0	0	0	0	0
LOC_Os04g20880	0	0.755941	0	0	0	0	0	0	0
LOC_Os05g33010	0	0.755855	0	0	0	0	0	0	0
LOC_Os10g20040	0	0.755732	0	0	0	0	0	0	0
LOC_Os12g21760	0	0.755281	0	0	0	0	0	0	0
LOC_Os04g42240	0	0.755281	0	0	0	0	0	0	0
LOC_Os11g01790	0	0.757386	0	0	0	0	0	0	0
LOC_Os05g40610	0	0.757386	0	0	0	0	0	0	0
LOC_Os04g25790	0	0.757386	0	0	0	0	0	0	0
LOC_Os06g04990	0	0.757386	0	0	0	0	0	0	0
LOC_Os12g01770	0	0.757386	0	0	0	0	0	0	0
LOC_Os05g40620	0	0.757386	0	0	0	0	0	0	0
LOC_Os01g31870	0	0.757428	0	0	0	0	0	0	0
LOC_Os12g25370	0	0.757815	0	0	0	0	0	0	0
LOC_Os07g39030	0	0.75261	0	0	0	0	0	0	0
LOC_Os02g38170	0	0.752605	0	0	0	0	0	0	0
LOC_Os07g29280	0	0.752235	0	0	0	0	0	0	0
LOC_Os04g05430	0	0.751587	0	0	0	0	0	0	0
LOC_Os01g61680	0	0.753721	0	0	0	0	0	0	0
LOC_Os06g41610	0	0.753721	0	0	0	0	0	0	0
LOC_Os04g47200	0	0.753833	0	0	0	0	0	0	0
LOC_Os01g06760	0	0.795377	0	0	0	0	0	0	0
LOC_Os08g06320	0	0.795377	0	0	0	0	0	0	0
LOC_Os12g26190	0	0.795377	0	0	0	0	0	0	0
LOC_Os02g13730	0	0.795377	0	0	0	0	0	0	0
LOC_Os09g10030	0	0.795377	0	0	0	0	0	0	0
LOC_Os01g54380	0	0.795377	0	0	0	0	0	0	0
LOC_Os11g12330	0	0.795377	0	0	0	0	0	0	0
LOC_Os11g16250	0	0.795377	0	0	0	0	0	0	0
LOC_Os01g43160	0	0.795507	0	0	0	0	0	0	0
LOC_Os09g37012	0	0.794653	0	0	0	0	0	0	0
LOC_Os11g44880	0	0.794653	0	0	0	0	0	0	0
LOC_Os06g21120	0	0.794653	0	0	0	0	0	0	0
LOC_Os08g19640	0	0.794674	0	0	0	0	0	0	0
LOC_Os07g17260	0	0.79483	0	0	0	0	0	0	0
LOC_Os04g11450	0	0.794434	0	0	0	0	0	0	0
LOC_Os07g46280	0	0.794434	0	0	0	0	0	0	0
LOC_Os04g33010	0	0.793961	0	0	0	0	0	0	0
LOC_Os06g39960	0	0.793961	0	0	0	0	0	0	0
LOC_Os02g02910	0	0.793902	0	0	0	0	0	0	0
LOC_Os12g14000	0	0.79387	0	0	0	0	0	0	0
LOC_Os05g23470	0	0.793362	0	0	0	0	0	0	0
LOC_Os08g37104	0	0.79272	0	0	0	0	0	0	0
LOC_Os09g01140	0	0.792643	0	0	0	0	0	0	0
LOC_Os03g47949	0	0.791972	0	0	0	0	0	0	0
LOC_Os02g55689	0	0.787624	0	0	0	0	0	0	0
LOC_Os02g55729	0	0.787624	0	0	0	0	0	0	0
LOC_Os02g55790	0	0.787624	0	0	0	0	0	0	0
LOC_Os11g43420	0	0.78758	0	0	0	0	0	0	0
LOC_Os01g60130	0	0.787769	0	0	0	0	0	0	0
LOC_Os05g09480	0	0.787698	0	0	0	0	0	0	0
LOC_Os09g26770	0	0.786937	0	0	0	0	0	0	0
LOC_Os09g26850	0	0.788454	0	0	0	0	0	0	0
LOC_Os06g09580	0	0.788171	0	0	0	0	0	0	0
LOC_Os02g21910	0	0.790851	0	0	0	0	0	0	0
LOC_Os04g42189	0	0.790475	0	0	0	0	0	0	0
LOC_Os01g10130	0	0.789884	0	0	0	0	0	0	0
LOC_Os11g26390	0	0.784291	0	0	0	0	0	0	0
LOC_Os04g21820	0	0.784219	0	0	0	0	0	0	0
LOC_Os03g01210	0	0.7845	0	0	0	0	0	0	0
LOC_Os01g13770	0	0.784074	0	0	0	0	0	0	0
LOC_Os01g60290	0	0.783993	0	0	0	0	0	0	0
LOC_Os02g03450	0	0.78368	0	0	0	0	0	0	0
LOC_Os02g13080	0	0.785925	0	0	0	0	0	0	0
LOC_Os01g44090	0	0.785808	0	0	0	0	0	0	0
LOC_Os06g30060	0	0.786184	0	0	0	0	0	0	0
LOC_Os01g18390	0	0.80371	0	0	0	0	0	0	0
LOC_Os03g09250	0	0.80371	0	0	0	0	0	0	0
LOC_Os11g09560	0	0.80371	0	0	0	0	0	0	0
LOC_Os09g22030	0	0.803593	0	0	0	0	0	0	0
LOC_Os03g31520	0	0.803421	0	0	0	0	0	0	0
LOC_Os07g09800	0	0.803421	0	0	0	0	0	0	0
LOC_Os04g19600	0	0.803927	0	0	0	0	0	0	0
LOC_Os03g06630	0	0.803927	0	0	0	0	0	0	0
LOC_Os05g26510	0	0.803927	0	0	0	0	0	0	0
LOC_Os03g03770	0	0.803927	0	0	0	0	0	0	0
LOC_Os02g42497	0	0.804199	0	0	0	0	0	0	0
LOC_Os01g67940	0	0.805111	0	0	0	0	0	0	0
LOC_Os02g39850	0	0.802924	0	0	0	0	0	0	0
LOC_Os09g37540	0	0.802675	0	0	0	0	0	0	0
LOC_Os12g05655	0	0.802333	0	0	0	0	0	0	0
LOC_Os05g11170	0	0.797478	0	0	0	0	0	0	0
LOC_Os08g40520	0	0.797478	0	0	0	0	0	0	0
LOC_Os05g31600	0	0.797551	0	0	0	0	0	0	0
LOC_Os03g33300	0	0.797821	0	0	0	0	0	0	0
LOC_Os06g07230	0	0.797144	0	0	0	0	0	0	0
LOC_Os01g41120	0	0.798203	0	0	0	0	0	0	0
LOC_Os04g01540	0	0.798131	0	0	0	0	0	0	0
LOC_Os04g04660	0	0.799652	0	0	0	0	0	0	0
LOC_Os05g02460	0	0.799536	0	0	0	0	0	0	0
LOC_Os11g05400	0	0.799345	0	0	0	0	0	0	0
LOC_Os12g20240	0	0.800232	0	0	0	0	0	0	0
LOC_Os07g45195	0	0.800225	0	0	0	0	0	0	0
LOC_Os07g07020	0	0.820795	0	0	0	0	0	0	0
LOC_Os02g10130	0	0.820795	0	0	0	0	0	0	0
LOC_Os03g40084	0	0.820795	0	0	0	0	0	0	0
LOC_Os09g11660	0	0.820795	0	0	0	0	0	0	0
LOC_Os10g07280	0	0.820795	0	0	0	0	0	0	0
LOC_Os01g50120	0	0.820795	0	0	0	0	0	0	0
LOC_Os03g50250	0	0.820795	0	0	0	0	0	0	0
LOC_Os02g28330	0	0.820795	0	0	0	0	0	0	0
LOC_Os01g55750	0	0.820795	0	0	0	0	0	0	0
LOC_Os02g53960	0	0.820795	0	0	0	0	0	0	0
LOC_Os02g18350	0	0.820795	0	0	0	0	0	0	0
LOC_Os01g66870	0	0.820795	0	0	0	0	0	0	0
LOC_Os06g22500	0	0.820795	0	0	0	0	0	0	0
LOC_Os08g17400	0	0.820795	0	0	0	0	0	0	0
LOC_Os11g31780	0	0.820795	0	0	0	0	0	0	0
LOC_Os07g19520	0	0.820795	0	0	0	0	0	0	0
LOC_Os03g08080	0	0.820795	0	0	0	0	0	0	0
LOC_Os04g16450	0	0.820795	0	0	0	0	0	0	0
LOC_Os03g51930	0	0.820795	0	0	0	0	0	0	0
LOC_Os09g12740	0	0.820669	0	0	0	0	0	0	0
LOC_Os07g36490	0	0.820669	0	0	0	0	0	0	0
LOC_Os07g02850	0	0.820669	0	0	0	0	0	0	0
LOC_Os04g50010	0	0.820312	0	0	0	0	0	0	0
LOC_Os02g41470	0	0.820312	0	0	0	0	0	0	0
LOC_Os01g19610	0	0.821245	0	0	0	0	0	0	0
LOC_Os04g32090	0	0.8211	0	0	0	0	0	0	0
LOC_Os07g17210	0	0.821969	0	0	0	0	0	0	0
LOC_Os04g03950	0	0.817805	0	0	0	0	0	0	0
LOC_Os11g24920	0	0.817805	0	0	0	0	0	0	0
LOC_Os07g26800	0	0.817805	0	0	0	0	0	0	0
LOC_Os11g28560	0	0.817805	0	0	0	0	0	0	0
LOC_Os05g04430	0	0.817805	0	0	0	0	0	0	0
LOC_Os08g27300	0	0.817805	0	0	0	0	0	0	0
LOC_Os09g08860	0	0.817805	0	0	0	0	0	0	0
LOC_Os09g22350	0	0.817805	0	0	0	0	0	0	0
LOC_Os08g16730	0	0.817579	0	0	0	0	0	0	0
LOC_Os11g18430	0	0.817579	0	0	0	0	0	0	0
LOC_Os11g05010	0	0.817238	0	0	0	0	0	0	0
LOC_Os08g39710	0	0.816651	0	0	0	0	0	0	0
LOC_Os06g45580	0	0.819144	0	0	0	0	0	0	0
LOC_Os08g40770	0	0.818896	0	0	0	0	0	0	0
LOC_Os11g29950	0	0.818491	0	0	0	0	0	0	0
LOC_Os09g02620	0	0.819619	0	0	0	0	0	0	0
LOC_Os07g09675	0	0.80871	0	0	0	0	0	0	0
LOC_Os02g13300	0	0.808689	0	0	0	0	0	0	0
LOC_Os02g47090	0	0.808874	0	0	0	0	0	0	0
LOC_Os03g30770	0	0.808094	0	0	0	0	0	0	0
LOC_Os06g31340	0	0.807245	0	0	0	0	0	0	0
LOC_Os01g04300	0	0.810916	0	0	0	0	0	0	0
LOC_Os04g33090	0	0.810447	0	0	0	0	0	0	0
LOC_Os02g54780	0	0.809856	0	0	0	0	0	0	0
LOC_Os04g42110	0	0.809797	0	0	0	0	0	0	0
LOC_Os02g38200	0	0.813564	0	0	0	0	0	0	0
LOC_Os02g30210	0	0.813564	0	0	0	0	0	0	0
LOC_Os06g30350	0	0.813564	0	0	0	0	0	0	0
LOC_Os01g01484	0	0.813492	0	0	0	0	0	0	0
LOC_Os04g05030	0	0.813492	0	0	0	0	0	0	0
LOC_Os12g05990	0	0.813399	0	0	0	0	0	0	0
LOC_Os06g21690	0	0.813206	0	0	0	0	0	0	0
LOC_Os07g18930	0	0.814585	0	0	0	0	0	0	0
LOC_Os03g01216	0	0.834075	0	0	0	0	0	0	0
LOC_Os10g26740	0	0.834075	0	0	0	0	0	0	0
LOC_Os08g37650	0	0.834075	0	0	0	0	0	0	0
LOC_Os03g62880	0	0.834075	0	0	0	0	0	0	0
LOC_Os10g29180	0	0.834075	0	0	0	0	0	0	0
LOC_Os08g42930	0	0.834075	0	0	0	0	0	0	0
LOC_Os01g56660	0	0.834075	0	0	0	0	0	0	0
LOC_Os09g02360	0	0.83378	0	0	0	0	0	0	0
LOC_Os05g46460	0	0.833727	0	0	0	0	0	0	0
LOC_Os12g13090	0	0.835157	0	0	0	0	0	0	0
LOC_Os08g07070	0	0.834505	0	0	0	0	0	0	0
LOC_Os04g20940	0	0.836921	0	0	0	0	0	0	0
LOC_Os12g38570	0	0.836921	0	0	0	0	0	0	0
LOC_Os06g32810	0	0.836026	0	0	0	0	0	0	0
LOC_Os07g33240	0	0.835954	0	0	0	0	0	0	0
LOC_Os02g31960	0	0.839287	0	0	0	0	0	0	0
LOC_Os02g25230	0	0.839059	0	0	0	0	0	0	0
LOC_Os01g50750	0	0.83846	0	0	0	0	0	0	0
LOC_Os03g58020	0	0.837983	0	0	0	0	0	0	0
LOC_Os12g06270	0	0.837574	0	0	0	0	0	0	0
LOC_Os07g45074	0	0.832032	0	0	0	0	0	0	0
LOC_Os12g21960	0	0.832032	0	0	0	0	0	0	0
LOC_Os03g08430	0	0.832032	0	0	0	0	0	0	0
LOC_Os10g40824	0	0.832032	0	0	0	0	0	0	0
LOC_Os05g19580	0	0.832032	0	0	0	0	0	0	0
LOC_Os07g06540	0	0.831751	0	0	0	0	0	0	0
LOC_Os08g32910	0	0.830828	0	0	0	0	0	0	0
LOC_Os02g29040	0	0.82965	0	0	0	0	0	0	0
LOC_Os06g22130	0	0.82965	0	0	0	0	0	0	0
LOC_Os05g08270	0	0.828925	0	0	0	0	0	0	0
LOC_Os09g39440	0	0.827912	0	0	0	0	0	0	0
LOC_Os09g39450	0	0.827912	0	0	0	0	0	0	0
LOC_Os06g45690	0	0.827043	0	0	0	0	0	0	0
LOC_Os09g29690	0	0.850274	0	0	0	0	0	0	0
LOC_Os02g51510	0	0.850274	0	0	0	0	0	0	0
LOC_Os02g49950	0	0.850274	0	0	0	0	0	0	0
LOC_Os07g08240	0	0.850274	0	0	0	0	0	0	0
LOC_Os04g17574	0	0.850274	0	0	0	0	0	0	0
LOC_Os01g23430	0	0.850274	0	0	0	0	0	0	0
LOC_Os11g06500	0	0.850274	0	0	0	0	0	0	0
LOC_Os02g24710	0	0.850274	0	0	0	0	0	0	0
LOC_Os01g34330	0	0.850274	0	0	0	0	0	0	0
LOC_Os01g05510	0	0.850274	0	0	0	0	0	0	0
LOC_Os04g03796	0	0.850274	0	0	0	0	0	0	0
LOC_Os05g13950	0	0.850784	0	0	0	0	0	0	0
LOC_Os05g13960	0	0.850784	0	0	0	0	0	0	0
LOC_Os09g16230	0	0.850591	0	0	0	0	0	0	0
LOC_Os01g09480	0	0.850518	0	0	0	0	0	0	0
LOC_Os03g04169	0	0.846223	0	0	0	0	0	0	0
LOC_Os01g36660	0	0.845774	0	0	0	0	0	0	0
LOC_Os01g13404	0	0.847796	0	0	0	0	0	0	0
LOC_Os03g56590	0	0.843583	0	0	0	0	0	0	0
LOC_Os02g18690	0	0.842982	0	0	0	0	0	0	0
LOC_Os10g42110	0	0.841317	0	0	0	0	0	0	0
LOC_Os11g29180	0	0.866399	0	0	0	0	0	0	0
LOC_Os08g08500	0	0.866399	0	0	0	0	0	0	0
LOC_Os05g47720	0	0.866399	0	0	0	0	0	0	0
LOC_Os04g17040	0	0.866399	0	0	0	0	0	0	0
LOC_Os12g18160	0	0.866399	0	0	0	0	0	0	0
LOC_Os09g27350	0	0.866399	0	0	0	0	0	0	0
LOC_Os09g29930	0	0.866399	0	0	0	0	0	0	0
LOC_Os04g53640	0	0.866399	0	0	0	0	0	0	0
LOC_Os07g30410	0	0.866399	0	0	0	0	0	0	0
LOC_Os07g30870	0	0.866399	0	0	0	0	0	0	0
LOC_Os02g37780	0	0.866399	0	0	0	0	0	0	0
LOC_Os11g29620	0	0.866399	0	0	0	0	0	0	0
LOC_Os03g44720	0	0.866399	0	0	0	0	0	0	0
LOC_Os11g12000	0	0.866399	0	0	0	0	0	0	0
LOC_Os04g33170	0	0.866399	0	0	0	0	0	0	0
LOC_Os05g08890	0	0.866399	0	0	0	0	0	0	0
LOC_Os03g32590	0	0.866399	0	0	0	0	0	0	0
LOC_Os01g01640	0	0.866399	0	0	0	0	0	0	0
LOC_Os12g27340	0	0.866399	0	0	0	0	0	0	0
LOC_Os06g22840	0	0.866174	0	0	0	0	0	0	0
LOC_Os12g37669	0	0.866174	0	0	0	0	0	0	0
LOC_Os04g12190	0	0.869963	0	0	0	0	0	0	0
LOC_Os05g14500	0	0.869963	0	0	0	0	0	0	0
LOC_Os05g14440	0	0.869963	0	0	0	0	0	0	0
LOC_Os06g20870	0	0.870734	0	0	0	0	0	0	0
LOC_Os06g46920	0	0.868488	0	0	0	0	0	0	0
LOC_Os07g47580	0	0.874206	0	0	0	0	0	0	0
LOC_Os07g48890	0	0.873398	0	0	0	0	0	0	0
LOC_Os01g62244	0	0.858081	0	0	0	0	0	0	0
LOC_Os12g37070	0	0.858081	0	0	0	0	0	0	0
LOC_Os10g03470	0	0.858081	0	0	0	0	0	0	0
LOC_Os01g10350	0	0.858081	0	0	0	0	0	0	0
LOC_Os02g49570	0	0.858081	0	0	0	0	0	0	0
LOC_Os06g48530	0	0.857538	0	0	0	0	0	0	0
LOC_Os02g35610	0	0.859118	0	0	0	0	0	0	0
LOC_Os06g04950	0	0.859028	0	0	0	0	0	0	0
LOC_Os12g24250	0	0.863778	0	0	0	0	0	0	0
LOC_Os12g10784	0	0.862706	0	0	0	0	0	0	0
LOC_Os08g15170	0	0.861433	0	0	0	0	0	0	0
LOC_Os06g45170	0	0.853119	0	0	0	0	0	0	0
LOC_Os05g15600	0	0.853119	0	0	0	0	0	0	0
LOC_Os12g11990	0	0.853246	0	0	0	0	0	0	0
LOC_Os03g58900	0	0.853756	0	0	0	0	0	0	0
LOC_Os01g58810	0	0.852134	0	0	0	0	0	0	0
LOC_Os10g31540	0	0.855373	0	0	0	0	0	0	0
LOC_Os06g01240	0	0.882598	0	0	0	0	0	0	0
LOC_Os04g34630	0	0.882598	0	0	0	0	0	0	0
LOC_Os03g64020	0	0.882598	0	0	0	0	0	0	0
LOC_Os03g47246	0	0.882598	0	0	0	0	0	0	0
LOC_Os05g28980	0	0.882598	0	0	0	0	0	0	0
LOC_Os05g28990	0	0.882598	0	0	0	0	0	0	0
LOC_Os06g28500	0	0.884695	0	0	0	0	0	0	0
LOC_Os12g40950	0	0.888412	0	0	0	0	0	0	0
LOC_Os12g36070	0	0.886938	0	0	0	0	0	0	0
LOC_Os08g04300	0	0.898796	0	0	0	0	0	0	0
LOC_Os12g33040	0	0.898796	0	0	0	0	0	0	0
LOC_Os07g40340	0	0.898703	0	0	0	0	0	0	0
LOC_Os07g40350	0	0.898703	0	0	0	0	0	0	0
LOC_Os07g43130	0	0.895805	0	0	0	0	0	0	0
LOC_Os03g07790	0	0.893776	0	0	0	0	0	0	0
LOC_Os07g19494	0	0.904355	0	0	0	0	0	0	0
LOC_Os03g51610	0	0.904355	0	0	0	0	0	0	0
LOC_Os01g62090	0	0.903685	0	0	0	0	0	0	0
LOC_Os10g29570	0	0.903685	0	0	0	0	0	0	0
LOC_Os08g07040	0	0.912965	0	0	0	0	0	0	0
LOC_Os01g63340	0	0.921999	0	0	0	0	0	0	0
LOC_Os08g16220	0	0.921999	0	0	0	0	0	0	0
LOC_Os09g12190	0	0.921999	0	0	0	0	0	0	0
LOC_Os01g36780	0	0.921999	0	0	0	0	0	0	0
LOC_Os04g51840	0	0.921999	0	0	0	0	0	0	0
LOC_Os06g44690	0	0.921999	0	0	0	0	0	0	0
LOC_Os10g01510	0	0.921999	0	0	0	0	0	0	0
LOC_Os04g36550	0	0.921999	0	0	0	0	0	0	0
LOC_Os09g25340	0	0.921999	0	0	0	0	0	0	0
LOC_Os06g27900	0	0.921999	0	0	0	0	0	0	0
LOC_Os06g03740	0	0.921999	0	0	0	0	0	0	0
LOC_Os09g07340	0	0.921999	0	0	0	0	0	0	0
LOC_Os01g20200	0	0.921999	0	0	0	0	0	0	0
LOC_Os09g11400	0	0.921999	0	0	0	0	0	0	0
LOC_Os02g50660	0	0.921999	0	0	0	0	0	0	0
LOC_Os05g18680	0	0.921999	0	0	0	0	0	0	0
LOC_Os04g34840	0	0.921999	0	0	0	0	0	0	0
LOC_Os12g32050	0	0.926267	0	0	0	0	0	0	0
LOC_Os02g18540	0	0.938198	0	0	0	0	0	0	0
LOC_Os02g34460	0	1	0	0	0	0	0	0	0
LOC_Os10g23150	0	0.983874	0	0	0	0	0	0	0
LOC_Os08g41690	0	0.962615	0	0	0	0	0	0	0
LOC_Os06g13950	0	0.809576	0	0.708948	0	0	0	0	0
LOC_Os06g36160	0	0.800829	0	0.701283	0	0	0	0	0
LOC_Os12g38350	0	0.794091	0	0.711731	0	0	0	0	0
LOC_Os03g41850	0	0.775366	0	0.702873	0	0	0	0	0
LOC_Os08g37320	0	0.751109	0	0.722004	0	0	0	0	0
LOC_Os10g21860	0	0.689053	0	0.730697	0	0	0	0	0
LOC_Os01g48130	0	0.797872	0	0.756778	0	0	0	0	0
LOC_Os01g60740	0	0.77096	0	0.782875	0	0	0	0	0
LOC_Os03g30700	0	0.832605	0	0.815126	0	0	0	0	0
LOC_Os02g03680	0	0.778567	0	0.935965	0	0	0	0	0
LOC_Os02g03690	0	0.778567	0	0.935965	0	0	0	0	0
LOC_Os05g33440	0	0.754249	0	0.935965	0	0	0	0	0
LOC_Os11g24440	0	0.689053	0	0.92961	0	0	0	0	0
LOC_Os03g43670	0	0	0	0	0.706407	0	0	0	0
LOC_Os01g42820	0	0	0	0	0.706407	0	0	0	0
LOC_Os06g47860	0	0	0	0	0.706407	0	0	0	0
LOC_Os01g11580	0	0	0	0	0.706407	0	0	0	0
LOC_Os03g16090	0	0	0	0	0.706518	0	0	0	0
LOC_Os02g08480	0	0	0	0	0.705967	0	0	0	0
ChrSy.fgenesh.gene.86	0	0	0	0	0.705967	0	0	0	0
LOC_Os09g29620	0	0	0	0	0.704424	0	0	0	0
LOC_Os09g29630	0	0	0	0	0.704424	0	0	0	0
LOC_Os12g03980	0	0	0	0	0.703763	0	0	0	0
LOC_Os10g29300	0	0	0	0	0.702716	0	0	0	0
LOC_Os01g48370	0	0	0	0	0.702716	0	0	0	0
LOC_Os11g18540	0	0	0	0	0.700678	0	0	0	0
LOC_Os07g27480	0	0	0	0	0.697978	0	0	0	0
LOC_Os06g15220	0	0	0	0	0.692083	0	0	0	0
LOC_Os02g38340	0	0	0	0	0.692083	0	0	0	0
LOC_Os08g37595	0	0	0	0	0.692083	0	0	0	0
LOC_Os05g46760	0	0	0	0	0.692193	0	0	0	0
LOC_Os10g25517	0	0	0	0	0.692193	0	0	0	0
LOC_Os11g10990	0	0	0	0	0.692744	0	0	0	0
LOC_Os01g73560	0	0	0	0	0.692579	0	0	0	0
LOC_Os06g34730	0	0	0	0	0.694287	0	0	0	0
LOC_Os09g38070	0	0	0	0	0.694287	0	0	0	0
LOC_Os04g51240	0	0	0	0	0.694287	0	0	0	0
LOC_Os04g25800	0	0	0	0	0.694287	0	0	0	0
LOC_Os04g24850	0	0	0	0	0.694287	0	0	0	0
LOC_Os06g50470	0	0	0	0	0.693626	0	0	0	0
LOC_Os04g36054	0	0	0	0	0.720236	0	0	0	0
LOC_Os02g04450	0	0	0	0	0.720236	0	0	0	0
LOC_Os02g56850	0	0	0	0	0.720346	0	0	0	0
LOC_Os02g51550	0	0	0	0	0.718638	0	0	0	0
LOC_Os06g46980	0	0	0	0	0.716545	0	0	0	0
LOC_Os03g53590	0	0	0	0	0.715002	0	0	0	0
LOC_Os12g18770	0	0	0	0	0.712743	0	0	0	0
LOC_Os03g13360	0	0	0	0	0.710209	0	0	0	0
LOC_Os08g16880	0	0.716372	0	0	0.692083	0	0	0	0
ChrUn.fgenesh.gene.95	0	0	0	0	0	0	0.815881	0	0
LOC_Os01g57180	0	0	0	0	0	0	0.815881	0	0
LOC_Os03g52740	0	0	0	0	0	0	0.815881	0	0
LOC_Os01g15620	0	0	0	0	0	0	0.815881	0	0
LOC_Os10g28650	0	0	0	0	0	0	0.815881	0	0
LOC_Os02g18440	0	0	0	0	0	0	0.815881	0	0
LOC_Os01g40230	0	0	0	0	0	0	0.815881	0	0
LOC_Os04g53820	0	0	0	0	0	0	0.815881	0	0
LOC_Os08g25580	0	0	0	0	0	0	0.815881	0	0
LOC_Os11g35880	0	0	0	0	0	0	0.815881	0	0
LOC_Os04g09980	0	0	0	0	0	0	0.815881	0	0
LOC_Os01g04960	0	0	0	0	0	0	0.815881	0	0
LOC_Os08g06820	0	0	0	0	0	0	0.815881	0	0
LOC_Os03g05360	0	0	0	0	0	0	0.815881	0	0
LOC_Os03g55690	0	0	0	0	0	0	0.815881	0	0
LOC_Os08g03660	0	0	0	0	0	0	0.815881	0	0
LOC_Os05g16500	0	0	0	0	0	0	0.815881	0	0
LOC_Os04g56380	0	0	0	0	0	0	0.815881	0	0
LOC_Os06g37030	0	0	0	0	0	0	0.815881	0	0
LOC_Os04g02350	0	0	0	0	0	0	0.815881	0	0
LOC_Os04g06350	0	0	0	0	0	0	0.816518	0	0
LOC_Os04g06340	0	0	0	0	0	0	0.816518	0	0
LOC_Os03g23150	0	0	0	0	0	0	0.816285	0	0
LOC_Os04g20710	0	0	0	0	0	0	0.816285	0	0
LOC_Os03g60992	0	0	0	0	0	0	0.816958	0	0
LOC_Os07g48500	0	0	0	0	0	0	0.816958	0	0
LOC_Os12g39180	0	0	0	0	0	0	0.816907	0	0
LOC_Os01g54850	0	0	0	0	0	0	0.817136	0	0
LOC_Os02g56670	0	0	0	0	0	0	0.814117	0	0
LOC_Os08g28240	0	0	0	0	0	0	0.814117	0	0
LOC_Os08g07090	0	0	0	0	0	0	0.814117	0	0
LOC_Os04g34200	0	0	0	0	0	0	0.814117	0	0
LOC_Os05g37150	0	0	0	0	0	0	0.814107	0	0
LOC_Os03g63930	0	0	0	0	0	0	0.814107	0	0
LOC_Os07g04480	0	0	0	0	0	0	0.813967	0	0
LOC_Os04g08550	0	0	0	0	0	0	0.813967	0	0
LOC_Os01g41140	0	0	0	0	0	0	0.813967	0	0
LOC_Os01g40080	0	0	0	0	0	0	0.814787	0	0
LOC_Os09g02120	0	0	0	0	0	0	0.814726	0	0
LOC_Os05g30660	0	0	0	0	0	0	0.812376	0	0
LOC_Os01g13070	0	0	0	0	0	0	0.812376	0	0
LOC_Os03g10350	0	0	0	0	0	0	0.812575	0	0
LOC_Os07g46160	0	0	0	0	0	0	0.813088	0	0
LOC_Os01g19548	0	0	0	0	0	0	0.818991	0	0
LOC_Os05g15550	0	0	0	0	0	0	0.818991	0	0
LOC_Os09g21650	0	0	0	0	0	0	0.818991	0	0
LOC_Os08g01250	0	0	0	0	0	0	0.818991	0	0
LOC_Os05g33820	0	0	0	0	0	0	0.818991	0	0
LOC_Os09g21640	0	0	0	0	0	0	0.818991	0	0
LOC_Os04g01260	0	0	0	0	0	0	0.818991	0	0
LOC_Os09g21630	0	0	0	0	0	0	0.818991	0	0
LOC_Os09g03240	0	0	0	0	0	0	0.819052	0	0
LOC_Os05g17430	0	0	0	0	0	0	0.819052	0	0
LOC_Os07g28890	0	0	0	0	0	0	0.819052	0	0
LOC_Os07g28880	0	0	0	0	0	0	0.819052	0	0
LOC_Os09g03250	0	0	0	0	0	0	0.819052	0	0
LOC_Os10g21418	0	0	0	0	0	0	0.819052	0	0
LOC_Os01g17990	0	0	0	0	0	0	0.819127	0	0
LOC_Os01g08380	0	0	0	0	0	0	0.819127	0	0
LOC_Os09g38784	0	0	0	0	0	0	0.818902	0	0
LOC_Os04g33200	0	0	0	0	0	0	0.81965	0	0
LOC_Os12g17370	0	0	0	0	0	0	0.821968	0	0
LOC_Os09g19820	0	0	0	0	0	0	0.821968	0	0
LOC_Os02g27710	0	0	0	0	0	0	0.821968	0	0
LOC_Os03g50390	0	0	0	0	0	0	0.821968	0	0
LOC_Os04g56210	0	0	0	0	0	0	0.822118	0	0
LOC_Os11g37620	0	0	0	0	0	0	0.82134	0	0
LOC_Os12g09820	0	0	0	0	0	0	0.821217	0	0
LOC_Os03g11600	0	0	0	0	0	0	0.820783	0	0
LOC_Os01g71040	0	0	0	0	0	0	0.820722	0	0
LOC_Os06g03410	0	0	0	0	0	0	0.803412	0	0
LOC_Os05g23590	0	0	0	0	0	0	0.803412	0	0
LOC_Os05g23600	0	0	0	0	0	0	0.803412	0	0
LOC_Os03g25434	0	0	0	0	0	0	0.803412	0	0
LOC_Os02g57640	0	0	0	0	0	0	0.803412	0	0
LOC_Os07g37810	0	0	0	0	0	0	0.803412	0	0
LOC_Os07g17630	0	0	0	0	0	0	0.803412	0	0
LOC_Os09g39490	0	0	0	0	0	0	0.803474	0	0
LOC_Os07g22700	0	0	0	0	0	0	0.803474	0	0
LOC_Os09g39500	0	0	0	0	0	0	0.803474	0	0
LOC_Os12g31380	0	0	0	0	0	0	0.803474	0	0
LOC_Os07g17560	0	0	0	0	0	0	0.803474	0	0
LOC_Os06g12290	0	0	0	0	0	0	0.803125	0	0
LOC_Os12g16290	0	0	0	0	0	0	0.803125	0	0
LOC_Os03g20080	0	0	0	0	0	0	0.803125	0	0
LOC_Os08g27870	0	0	0	0	0	0	0.803125	0	0
LOC_Os08g27880	0	0	0	0	0	0	0.803125	0	0
LOC_Os09g03630	0	0	0	0	0	0	0.8032	0	0
LOC_Os05g06290	0	0	0	0	0	0	0.8032	0	0
LOC_Os11g43590	0	0	0	0	0	0	0.802918	0	0
LOC_Os01g58780	0	0	0	0	0	0	0.802602	0	0
LOC_Os12g39380	0	0	0	0	0	0	0.802602	0	0
LOC_Os01g58770	0	0	0	0	0	0	0.802602	0	0
LOC_Os08g37400	0	0	0	0	0	0	0.805443	0	0
LOC_Os02g20850	0	0	0	0	0	0	0.805443	0	0
LOC_Os10g06980	0	0	0	0	0	0	0.805443	0	0
LOC_Os06g28270	0	0	0	0	0	0	0.805518	0	0
LOC_Os11g14270	0	0	0	0	0	0	0.804309	0	0
LOC_Os07g31490	0	0	0	0	0	0	0.808135	0	0
LOC_Os11g23840	0	0	0	0	0	0	0.808135	0	0
LOC_Os06g46420	0	0	0	0	0	0	0.808135	0	0
LOC_Os12g43090	0	0	0	0	0	0	0.808285	0	0
LOC_Os10g14040	0	0	0	0	0	0	0.808285	0	0
LOC_Os09g27060	0	0	0	0	0	0	0.807616	0	0
LOC_Os03g54890	0	0	0	0	0	0	0.807616	0	0
LOC_Os06g28230	0	0	0	0	0	0	0.809347	0	0
LOC_Os07g17700	0	0	0	0	0	0	0.809347	0	0
LOC_Os10g24160	0	0	0	0	0	0	0.809347	0	0
LOC_Os09g21810	0	0	0	0	0	0	0.809347	0	0
LOC_Os11g37730	0	0	0	0	0	0	0.808756	0	0
LOC_Os04g22370	0	0	0	0	0	0	0.810378	0	0
LOC_Os02g32350	0	0	0	0	0	0	0.810378	0	0
LOC_Os12g41500	0	0	0	0	0	0	0.810378	0	0
LOC_Os10g12500	0	0	0	0	0	0	0.810378	0	0
LOC_Os02g28290	0	0	0	0	0	0	0.811276	0	0
LOC_Os02g28280	0	0	0	0	0	0	0.811276	0	0
LOC_Os11g10920	0	0	0	0	0	0	0.811202	0	0
LOC_Os07g27540	0	0	0	0	0	0	0.787893	0	0
LOC_Os06g01090	0	0	0	0	0	0	0.787893	0	0
LOC_Os07g23600	0	0	0	0	0	0	0.787893	0	0
LOC_Os12g22320	0	0	0	0	0	0	0.787893	0	0
LOC_Os10g41450	0	0	0	0	0	0	0.787896	0	0
LOC_Os06g09090	0	0	0	0	0	0	0.788576	0	0
LOC_Os06g08910	0	0	0	0	0	0	0.788576	0	0
LOC_Os11g46820	0	0	0	0	0	0	0.787323	0	0
ChrSy.fgenesh.gene.13	0	0	0	0	0	0	0.787323	0	0
LOC_Os03g61690	0	0	0	0	0	0	0.787401	0	0
LOC_Os03g38820	0	0	0	0	0	0	0.786867	0	0
LOC_Os04g30420	0	0	0	0	0	0	0.786845	0	0
LOC_Os12g36180	0	0	0	0	0	0	0.785546	0	0
LOC_Os07g12100	0	0	0	0	0	0	0.785546	0	0
LOC_Os02g11890	0	0	0	0	0	0	0.785327	0	0
LOC_Os01g15640	0	0	0	0	0	0	0.785156	0	0
LOC_Os09g12390	0	0	0	0	0	0	0.784372	0	0
LOC_Os07g19080	0	0	0	0	0	0	0.784372	0	0
LOC_Os07g01300	0	0	0	0	0	0	0.784928	0	0
LOC_Os04g34810	0	0	0	0	0	0	0.78966	0	0
LOC_Os06g06580	0	0	0	0	0	0	0.789489	0	0
LOC_Os07g35860	0	0	0	0	0	0	0.791142	0	0
LOC_Os04g42540	0	0	0	0	0	0	0.801125	0	0
LOC_Os08g31600	0	0	0	0	0	0	0.801125	0	0
LOC_Os04g47810	0	0	0	0	0	0	0.801125	0	0
LOC_Os03g03390	0	0	0	0	0	0	0.801001	0	0
LOC_Os06g13670	0	0	0	0	0	0	0.800445	0	0
LOC_Os09g15380	0	0	0	0	0	0	0.800433	0	0
LOC_Os07g37385	0	0	0	0	0	0	0.798652	0	0
LOC_Os11g12150	0	0	0	0	0	0	0.798438	0	0
LOC_Os07g34120	0	0	0	0	0	0	0.798096	0	0
LOC_Os09g08950	0	0	0	0	0	0	0.795623	0	0
LOC_Os01g45770	0	0	0	0	0	0	0.795623	0	0
LOC_Os10g07320	0	0	0	0	0	0	0.796215	0	0
LOC_Os05g10580	0	0	0	0	0	0	0.79686	0	0
LOC_Os07g40220	0	0	0	0	0	0	0.793992	0	0
LOC_Os10g38980	0	0	0	0	0	0	0.782023	0	0
LOC_Os03g20430	0	0	0	0	0	0	0.782023	0	0
LOC_Os02g10760	0	0	0	0	0	0	0.781961	0	0
LOC_Os02g45300	0	0	0	0	0	0	0.781961	0	0
LOC_Os09g14890	0	0	0	0	0	0	0.781508	0	0
LOC_Os05g08640	0	0	0	0	0	0	0.783389	0	0
LOC_Os10g21510	0	0	0	0	0	0	0.782579	0	0
LOC_Os03g32040	0	0	0	0	0	0	0.78023	0	0
LOC_Os04g21740	0	0	0	0	0	0	0.780106	0	0
LOC_Os07g14640	0	0	0	0	0	0	0.779741	0	0
LOC_Os10g42930	0	0	0	0	0	0	0.779612	0	0
LOC_Os04g10630	0	0	0	0	0	0	0.780767	0	0
LOC_Os04g20180	0	0	0	0	0	0	0.777757	0	0
LOC_Os05g02564	0	0	0	0	0	0	0.777404	0	0
LOC_Os09g24330	0	0	0	0	0	0	0.776948	0	0
LOC_Os08g36590	0	0	0	0	0	0	0.779	0	0
LOC_Os05g35940	0	0	0	0	0	0	0.778499	0	0
LOC_Os03g49340	0	0	0	0	0	0	0.774611	0	0
LOC_Os12g39900	0	0	0	0	0	0	0.774611	0	0
LOC_Os10g30450	0	0	0	0	0	0	0.773072	0	0
LOC_Os07g23450	0	0	0	0	0	0	0.76093	0	0
LOC_Os01g47310	0	0	0	0	0	0	0.760873	0	0
LOC_Os07g16350	0	0	0	0	0	0	0.759961	0	0
LOC_Os04g35430	0	0	0	0	0	0	0.758194	0	0
LOC_Os11g30370	0	0	0	0	0	0	0.757681	0	0
LOC_Os01g40520	0	0	0	0	0	0	0.764407	0	0
LOC_Os06g20370	0	0	0	0	0	0	0.764236	0	0
LOC_Os08g01230	0	0	0	0	0	0	0.764806	0	0
LOC_Os07g32380	0	0	0	0	0	0	0.76817	0	0
LOC_Os10g37520	0	0	0	0	0	0	0.750157	0	0
LOC_Os12g39370	0	0	0	0	0	0	0.749986	0	0
LOC_Os03g02090	0	0	0	0	0	0	0.749473	0	0
LOC_Os04g03360	0	0	0	0	0	0	0.749416	0	0
LOC_Os04g55710	0	0	0	0	0	0	0.747877	0	0
LOC_Os01g36200	0	0	0	0	0	0	0.74782	0	0
LOC_Os09g11200	0	0	0	0	0	0	0.747307	0	0
LOC_Os02g32430	0	0	0	0	0	0	0.754375	0	0
LOC_Os02g43930	0	0	0	0	0	0	0.754375	0	0
LOC_Os06g09698	0	0	0	0	0	0	0.754432	0	0
LOC_Os08g32450	0	0	0	0	0	0	0.752209	0	0
LOC_Os05g24060	0	0	0	0	0	0	0.752209	0	0
LOC_Os11g04800	0	0	0	0	0	0	0.752608	0	0
LOC_Os05g14580	0	0	0	0	0	0	0.744057	0	0
LOC_Os07g49300	0	0	0	0	0	0	0.744	0	0
LOC_Os01g25160	0	0	0	0	0	0	0.74343	0	0
LOC_Os07g31040	0	0	0	0	0	0	0.745483	0	0
LOC_Os11g28270	0	0	0	0	0	0	0.742347	0	0
LOC_Os04g09560	0	0	0	0	0	0	0.741777	0	0
LOC_Os11g32110	0	0	0	0	0	0	0.735279	0	0
LOC_Os02g32750	0	0	0	0	0	0	0.735279	0	0
LOC_Os05g45450	0	0	0	0	0	0	0.734766	0	0
LOC_Os09g32060	0	0	0	0	0	0	0.733569	0	0
LOC_Os09g32070	0	0	0	0	0	0	0.733569	0	0
LOC_Os01g32130	0	0	0	0	0	0	0.733398	0	0
LOC_Os06g08730	0	0	0	0	0	0	0.739497	0	0
LOC_Os12g12570	0	0	0	0	0	0	0.739041	0	0
LOC_Os06g06180	0	0	0	0	0	0	0.737901	0	0
LOC_Os03g06940	0	0	0	0	0	0	0.729009	0	0
LOC_Os06g17390	0	0	0	0	0	0	0.727584	0	0
LOC_Os04g54500	0	0	0	0	0	0	0.731403	0	0
LOC_Os06g39624	0	0	0	0	0	0	0.712706	0	0
LOC_Os03g58470	0	0	0	0	0	0	0.712649	0	0
LOC_Os06g27430	0	0	0	0	0	0	0.712136	0	0
LOC_Os02g17240	0	0	0	0	0	0	0.711965	0	0
LOC_Os03g12960	0	0	0	0	0	0	0.711509	0	0
LOC_Os04g33970	0	0	0	0	0	0	0.71111	0	0
LOC_Os01g50020	0	0	0	0	0	0	0.710483	0	0
LOC_Os04g14850	0	0	0	0	0	0	0.710369	0	0
LOC_Os06g49410	0	0	0	0	0	0	0.714701	0	0
LOC_Os11g32080	0	0	0	0	0	0	0.71453	0	0
LOC_Os11g09830	0	0	0	0	0	0	0.714872	0	0
LOC_Os01g14240	0	0	0	0	0	0	0.716525	0	0
LOC_Os04g43800	0	0	0	0	0	0	0.708317	0	0
LOC_Os12g40279	0	0	0	0	0	0	0.708317	0	0
LOC_Os10g17560	0	0	0	0	0	0	0.707804	0	0
LOC_Os10g16720	0	0	0	0	0	0	0.707804	0	0
LOC_Os03g18840	0	0	0	0	0	0	0.706721	0	0
LOC_Os01g62550	0	0	0	0	0	0	0.706721	0	0
LOC_Os02g16550	0	0	0	0	0	0	0.706607	0	0
LOC_Os05g46550	0	0	0	0	0	0	0.70655	0	0
LOC_Os05g08430	0	0	0	0	0	0	0.720971	0	0
LOC_Os01g51120	0	0	0	0	0	0	0.719261	0	0
LOC_Os08g26180	0	0	0	0	0	0	0.843502	0	0
LOC_Os02g45390	0	0	0	0	0	0	0.843502	0	0
LOC_Os02g08140	0	0	0	0	0	0	0.843502	0	0
LOC_Os08g21320	0	0	0	0	0	0	0.843502	0	0
LOC_Os08g21330	0	0	0	0	0	0	0.843502	0	0
LOC_Os02g03920	0	0	0	0	0	0	0.843966	0	0
LOC_Os07g11870	0	0	0	0	0	0	0.843966	0	0
LOC_Os11g27930	0	0	0	0	0	0	0.84273	0	0
LOC_Os12g04160	0	0	0	0	0	0	0.842112	0	0
LOC_Os05g39970	0	0	0	0	0	0	0.841409	0	0
LOC_Os05g39960	0	0	0	0	0	0	0.841409	0	0
LOC_Os05g40900	0	0	0	0	0	0	0.841334	0	0
LOC_Os05g07910	0	0	0	0	0	0	0.841334	0	0
LOC_Os09g39860	0	0	0	0	0	0	0.841494	0	0
LOC_Os01g66240	0	0	0	0	0	0	0.840937	0	0
LOC_Os11g46230	0	0	0	0	0	0	0.840937	0	0
LOC_Os01g66230	0	0	0	0	0	0	0.840937	0	0
LOC_Os10g01450	0	0	0	0	0	0	0.839763	0	0
LOC_Os12g29580	0	0	0	0	0	0	0.838588	0	0
LOC_Os05g08240	0	0	0	0	0	0	0.838588	0	0
LOC_Os03g24730	0	0	0	0	0	0	0.838588	0	0
LOC_Os09g28380	0	0	0	0	0	0	0.838567	0	0
LOC_Os09g28370	0	0	0	0	0	0	0.838567	0	0
LOC_Os10g08390	0	0	0	0	0	0	0.838464	0	0
LOC_Os07g26020	0	0	0	0	0	0	0.83782	0	0
LOC_Os04g38520	0	0	0	0	0	0	0.835651	0	0
LOC_Os01g60070	0	0	0	0	0	0	0.835651	0	0
LOC_Os11g29510	0	0	0	0	0	0	0.835651	0	0
LOC_Os12g20230	0	0	0	0	0	0	0.835775	0	0
LOC_Os04g48070	0	0	0	0	0	0	0.835726	0	0
LOC_Os04g21460	0	0	0	0	0	0	0.836857	0	0
LOC_Os03g21250	0	0	0	0	0	0	0.836733	0	0
LOC_Os12g13330	0	0	0	0	0	0	0.827052	0	0
LOC_Os06g17350	0	0	0	0	0	0	0.827052	0	0
LOC_Os08g22389	0	0	0	0	0	0	0.827052	0	0
LOC_Os02g40440	0	0	0	0	0	0	0.82694	0	0
LOC_Os08g36670	0	0	0	0	0	0	0.828536	0	0
LOC_Os03g03100	0	0	0	0	0	0	0.828388	0	0
LOC_Os02g35680	0	0	0	0	0	0	0.827893	0	0
LOC_Os02g34950	0	0	0	0	0	0	0.824809	0	0
LOC_Os08g15204	0	0	0	0	0	0	0.824809	0	0
LOC_Os08g13890	0	0	0	0	0	0	0.824809	0	0
LOC_Os02g29090	0	0	0	0	0	0	0.824735	0	0
LOC_Os02g21269	0	0	0	0	0	0	0.824735	0	0
LOC_Os05g46140	0	0	0	0	0	0	0.824246	0	0
LOC_Os03g28330	0	0	0	0	0	0	0.825482	0	0
LOC_Os05g29974	0	0	0	0	0	0	0.830716	0	0
LOC_Os08g22810	0	0	0	0	0	0	0.830716	0	0
LOC_Os05g35440	0	0	0	0	0	0	0.830242	0	0
LOC_Os03g37850	0	0	0	0	0	0	0.829686	0	0
LOC_Os06g16210	0	0	0	0	0	0	0.832591	0	0
LOC_Os07g39490	0	0	0	0	0	0	0.860102	0	0
LOC_Os12g24810	0	0	0	0	0	0	0.860102	0	0
LOC_Os12g09280	0	0	0	0	0	0	0.860102	0	0
LOC_Os10g43050	0	0	0	0	0	0	0.860102	0	0
LOC_Os10g34000	0	0	0	0	0	0	0.860102	0	0
LOC_Os07g38440	0	0	0	0	0	0	0.860176	0	0
LOC_Os03g01500	0	0	0	0	0	0	0.859978	0	0
LOC_Os12g08620	0	0	0	0	0	0	0.860999	0	0
LOC_Os08g25660	0	0	0	0	0	0	0.862943	0	0
LOC_Os02g42100	0	0	0	0	0	0	0.862943	0	0
LOC_Os11g43310	0	0	0	0	0	0	0.857664	0	0
LOC_Os02g42940	0	0	0	0	0	0	0.857629	0	0
LOC_Os04g30390	0	0	0	0	0	0	0.857111	0	0
LOC_Os09g03880	0	0	0	0	0	0	0.857111	0	0
LOC_Os03g60110	0	0	0	0	0	0	0.858803	0	0
LOC_Os07g33070	0	0	0	0	0	0	0.852176	0	0
LOC_Os12g02790	0	0	0	0	0	0	0.852176	0	0
LOC_Os05g15280	0	0	0	0	0	0	0.852176	0	0
LOC_Os01g08660	0	0	0	0	0	0	0.852176	0	0
LOC_Os11g36380	0	0	0	0	0	0	0.852312	0	0
LOC_Os02g54270	0	0	0	0	0	0	0.853487	0	0
LOC_Os11g30190	0	0	0	0	0	0	0.855017	0	0
LOC_Os05g23670	0	0	0	0	0	0	0.846493	0	0
LOC_Os04g27750	0	0	0	0	0	0	0.846316	0	0
LOC_Os01g43670	0	0	0	0	0	0	0.847166	0	0
LOC_Os12g35700	0	0	0	0	0	0	0.850581	0	0
LOC_Os12g23280	0	0	0	0	0	0	0.87371	0	0
LOC_Os02g46780	0	0	0	0	0	0	0.87371	0	0
LOC_Os05g14900	0	0	0	0	0	0	0.87371	0	0
LOC_Os08g11270	0	0	0	0	0	0	0.873702	0	0
LOC_Os06g42140	0	0	0	0	0	0	0.873207	0	0
LOC_Os12g23550	0	0	0	0	0	0	0.873207	0	0
LOC_Os03g13690	0	0	0	0	0	0	0.873084	0	0
LOC_Os03g01970	0	0	0	0	0	0	0.875556	0	0
LOC_Os03g42830	0	0	0	0	0	0	0.875278	0	0
LOC_Os02g05330	0	0	0	0	0	0	0.874708	0	0
LOC_Os03g44835	0	0	0	0	0	0	0.870869	0	0
LOC_Os07g48370	0	0	0	0	0	0	0.870178	0	0
LOC_Os03g18860	0	0	0	0	0	0	0.868942	0	0
LOC_Os04g23570	0	0	0	0	0	0	0.868775	0	0
LOC_Os07g28580	0	0	0	0	0	0	0.865912	0	0
LOC_Os07g04290	0	0	0	0	0	0	1	0	0
LOC_Os02g13740	0	0	0	0	0	0	1	0	0
LOC_Os08g30660	0	0	0	0	0	0	1	0	0
LOC_Os04g08080	0	0	0	0	0	0	1	0	0
LOC_Os11g24340	0	0	0	0	0	0	1	0	0
LOC_Os06g07400	0	0	0	0	0	0	1	0	0
LOC_Os06g17460	0	0	0	0	0	0	1	0	0
LOC_Os07g41890	0	0	0	0	0	0	1	0	0
LOC_Os03g55734	0	0	0	0	0	0	1	0	0
LOC_Os12g02670	0	0	0	0	0	0	1	0	0
LOC_Os11g14900	0	0	0	0	0	0	1	0	0
LOC_Os11g35030	0	0	0	0	0	0	1	0	0
LOC_Os11g02650	0	0	0	0	0	0	1	0	0
LOC_Os12g07640	0	0	0	0	0	0	1	0	0
LOC_Os12g35810	0	0	0	0	0	0	1	0	0
LOC_Os02g57670	0	0	0	0	0	0	1	0	0
LOC_Os06g43620	0	0	0	0	0	0	1	0	0
LOC_Os07g40900	0	0	0	0	0	0	1	0	0
LOC_Os11g08230	0	0	0	0	0	0	1	0	0
LOC_Os05g48440	0	0	0	0	0	0	1	0	0
LOC_Os02g47660	0	0	0	0	0	0	1	0	0
LOC_Os09g01590	0	0	0	0	0	0	1	0	0
LOC_Os05g25910	0	0	0	0	0	0	1	0	0
LOC_Os07g46740	0	0	0	0	0	0	1	0	0
LOC_Os11g22390	0	0	0	0	0	0	1	0	0
LOC_Os07g40020	0	0	0	0	0	0	1	0	0
LOC_Os10g37820	0	0	0	0	0	0	1	0	0
LOC_Os03g20400	0	0	0	0	0	0	1	0	0
LOC_Os02g56400	0	0	0	0	0	0	1	0	0
LOC_Os11g36050	0	0	0	0	0	0	1	0	0
LOC_Os01g40480	0	0	0	0	0	0	1	0	0
LOC_Os05g48710	0	0	0	0	0	0	1	0	0
LOC_Os03g15440	0	0	0	0	0	0	1	0	0
LOC_Os06g09430	0	0	0	0	0	0	1	0	0
LOC_Os05g32780	0	0	0	0	0	0	1	0	0
LOC_Os12g43440	0	0	0	0	0	0	1	0	0
LOC_Os01g74140	0	0	0	0	0	0	1	0	0
LOC_Os06g38062	0	0	0	0	0	0	1	0	0
LOC_Os01g29350	0	0	0	0	0	0	1	0	0
LOC_Os07g32970	0	0	0	0	0	0	1	0	0
LOC_Os12g17940	0	0	0	0	0	0	1	0	0
LOC_Os12g10760	0	0	0	0	0	0	1	0	0
LOC_Os10g09380	0	0	0	0	0	0	1	0	0
LOC_Os05g15240	0	0	0	0	0	0	1	0	0
LOC_Os10g09370	0	0	0	0	0	0	1	0	0
LOC_Os01g67400	0	0	0	0	0	0	1	0	0
LOC_Os05g15610	0	0	0	0	0	0	1	0	0
LOC_Os04g54920	0	0	0	0	0	0	1	0	0
LOC_Os06g16440	0	0	0	0	0	0	1	0	0
LOC_Os05g48480	0	0	0	0	0	0	1	0	0
LOC_Os05g50780	0	0	0	0	0	0	1	0	0
LOC_Os08g30550	0	0	0	0	0	0	1	0	0
LOC_Os06g36970	0	0	0	0	0	0	1	0	0
LOC_Os04g48500	0	0	0	0	0	0	1	0	0
LOC_Os08g09320	0	0	0	0	0	0	1	0	0
LOC_Os01g68020	0	0	0	0	0	0	1	0	0
LOC_Os09g37810	0	0	0	0	0	0	1	0	0
LOC_Os05g15620	0	0	0	0	0	0	1	0	0
LOC_Os03g55610	0	0	0	0	0	0	1	0	0
LOC_Os09g17480	0	0	0	0	0	0	1	0	0
LOC_Os01g69850	0	0	0	0	0	0	1	0	0
LOC_Os03g47896	0	0	0	0	0	0	1	0	0
LOC_Os10g04429	0	0	0	0	0	0	1	0	0
LOC_Os07g12840	0	0	0	0	0	0	1	0	0
LOC_Os02g02230	0	0	0	0	0	0	1	0	0
LOC_Os08g34340	0	0	0	0	0	0	1	0	0
LOC_Os05g49340	0	0	0	0	0	0	1	0	0
LOC_Os04g42850	0	0	0	0	0	0	1	0	0
LOC_Os02g39210	0	0	0	0	0	0	1	0	0
LOC_Os08g30780	0	0	0	0	0	0	1	0	0
LOC_Os05g28490	0	0	0	0	0	0	1	0	0
LOC_Os02g43290	0	0	0	0	0	0	1	0	0
LOC_Os10g35424	0	0	0	0	0	0	0.976185	0	0
LOC_Os12g15160	0	0	0	0	0	0	0.976185	0	0
LOC_Os05g13804	0	0	0	0	0	0	0.976185	0	0
LOC_Os01g34520	0	0	0	0	0	0	0.976185	0	0
LOC_Os09g34290	0	0	0	0	0	0	0.976185	0	0
LOC_Os04g48380	0	0	0	0	0	0	0.976185	0	0
LOC_Os03g08880	0	0	0	0	0	0	0.976185	0	0
LOC_Os01g56120	0	0	0	0	0	0	0.976185	0	0
LOC_Os11g07860	0	0	0	0	0	0	0.976185	0	0
LOC_Os03g51210	0	0	0	0	0	0	0.976185	0	0
LOC_Os05g37680	0	0	0	0	0	0	0.976185	0	0
LOC_Os01g28390	0	0	0	0	0	0	0.976185	0	0
LOC_Os09g38880	0	0	0	0	0	0	0.976185	0	0
LOC_Os10g18390	0	0	0	0	0	0	0.976185	0	0
LOC_Os12g10960	0	0	0	0	0	0	0.976185	0	0
LOC_Os09g27480	0	0	0	0	0	0	0.976185	0	0
LOC_Os01g63240	0	0	0	0	0	0	0.976185	0	0
LOC_Os05g24500	0	0	0	0	0	0	0.976185	0	0
LOC_Os09g21710	0	0	0	0	0	0	0.976185	0	0
LOC_Os02g06950	0	0	0	0	0	0	0.976185	0	0
LOC_Os12g33110	0	0	0	0	0	0	0.976185	0	0
LOC_Os07g27610	0	0	0	0	0	0	0.976185	0	0
LOC_Os05g05630	0	0	0	0	0	0	0.976185	0	0
LOC_Os02g45660	0	0	0	0	0	0	0.976185	0	0
LOC_Os05g14540	0	0	0	0	0	0	0.976185	0	0
LOC_Os04g34130	0	0	0	0	0	0	0.976185	0	0
LOC_Os12g25670	0	0	0	0	0	0	0.976185	0	0
LOC_Os05g18730	0	0	0	0	0	0	0.976185	0	0
LOC_Os07g34650	0	0	0	0	0	0	0.976185	0	0
LOC_Os06g51120	0	0	0	0	0	0	0.976185	0	0
LOC_Os01g36590	0	0	0	0	0	0	0.976185	0	0
LOC_Os10g20320	0	0	0	0	0	0	0.976185	0	0
LOC_Os01g64100	0	0	0	0	0	0	0.976185	0	0
LOC_Os11g39960	0	0	0	0	0	0	0.976185	0	0
LOC_Os08g23030	0	0	0	0	0	0	0.976185	0	0
LOC_Os02g04760	0	0	0	0	0	0	0.976185	0	0
LOC_Os04g17200	0	0	0	0	0	0	0.976185	0	0
LOC_Os03g44800	0	0	0	0	0	0	0.976185	0	0
LOC_Os06g02540	0	0	0	0	0	0	0.976185	0	0
LOC_Os04g17730	0	0	0	0	0	0	0.976185	0	0
LOC_Os07g45900	0	0	0	0	0	0	0.976185	0	0
LOC_Os01g67070	0	0	0	0	0	0	0.976185	0	0
LOC_Os03g47460	0	0	0	0	0	0	0.976185	0	0
LOC_Os08g24350	0	0	0	0	0	0	0.976185	0	0
LOC_Os07g20130	0	0	0	0	0	0	0.976185	0	0
LOC_Os10g40700	0	0	0	0	0	0	0.976185	0	0
LOC_Os03g14915	0	0	0	0	0	0	0.976185	0	0
LOC_Os11g22320	0	0	0	0	0	0	0.976185	0	0
LOC_Os03g47440	0	0	0	0	0	0	0.976185	0	0
LOC_Os01g62390	0	0	0	0	0	0	0.976185	0	0
LOC_Os11g32340	0	0	0	0	0	0	0.976185	0	0
LOC_Os01g40990	0	0	0	0	0	0	0.976185	0	0
LOC_Os05g05640	0	0	0	0	0	0	0.976185	0	0
LOC_Os03g24070	0	0	0	0	0	0	0.976185	0	0
LOC_Os02g35720	0	0	0	0	0	0	0.976185	0	0
LOC_Os10g33990	0	0	0	0	0	0	0.976185	0	0
LOC_Os09g33770	0	0	0	0	0	0	0.976185	0	0
LOC_Os08g20000	0	0	0	0	0	0	0.976185	0	0
LOC_Os08g28230	0	0	0	0	0	0	0.976185	0	0
LOC_Os06g14230	0	0	0	0	0	0	0.976185	0	0
LOC_Os11g41350	0	0	0	0	0	0	0.976185	0	0
LOC_Os11g27130	0	0	0	0	0	0	0.976185	0	0
LOC_Os11g45330	0	0	0	0	0	0	0.976185	0	0
LOC_Os02g33680	0	0	0	0	0	0	0.976185	0	0
LOC_Os04g42444	0	0	0	0	0	0	0.976185	0	0
LOC_Os11g19300	0	0	0	0	0	0	0.976185	0	0
LOC_Os11g41110	0	0	0	0	0	0	0.976185	0	0
LOC_Os10g37090	0	0	0	0	0	0	0.976185	0	0
LOC_Os01g13820	0	0	0	0	0	0	0.976185	0	0
LOC_Os07g09210	0	0	0	0	0	0	0.976185	0	0
LOC_Os11g08180	0	0	0	0	0	0	0.976185	0	0
LOC_Os01g55549	0	0	0	0	0	0	0.976185	0	0
LOC_Os07g41580	0	0	0	0	0	0	0.976185	0	0
LOC_Os04g56960	0	0	0	0	0	0	0.949246	0	0
LOC_Os07g12040	0	0	0	0	0	0	0.949246	0	0
LOC_Os04g24800	0	0	0	0	0	0	0.949246	0	0
LOC_Os04g24790	0	0	0	0	0	0	0.949246	0	0
LOC_Os07g08780	0	0	0	0	0	0	0.949246	0	0
LOC_Os04g25930	0	0	0	0	0	0	0.949246	0	0
LOC_Os08g43970	0	0	0	0	0	0	0.949246	0	0
LOC_Os04g56939	0	0	0	0	0	0	0.949246	0	0
LOC_Os10g30240	0	0	0	0	0	0	0.949246	0	0
LOC_Os05g24510	0	0	0	0	0	0	0.949246	0	0
LOC_Os04g25270	0	0	0	0	0	0	0.949246	0	0
LOC_Os07g36320	0	0	0	0	0	0	0.949246	0	0
LOC_Os08g03870	0	0	0	0	0	0	0.949246	0	0
LOC_Os12g17670	0	0	0	0	0	0	0.949246	0	0
LOC_Os04g24810	0	0	0	0	0	0	0.949246	0	0
LOC_Os01g02350	0	0	0	0	0	0	0.949246	0	0
LOC_Os08g11669	0	0	0	0	0	0	0.949246	0	0
LOC_Os04g02970	0	0	0	0	0	0	0.949246	0	0
LOC_Os04g56930	0	0	0	0	0	0	0.949246	0	0
LOC_Os07g13634	0	0	0	0	0	0	0.949246	0	0
LOC_Os07g48602	0	0	0	0	0	0	0.949246	0	0
LOC_Os01g19120	0	0	0	0	0	0	0.949246	0	0
LOC_Os07g01080	0	0	0	0	0	0	0.947286	0	0
LOC_Os05g18470	0	0	0	0	0	0	0.955959	0	0
LOC_Os03g49860	0	0	0	0	0	0	0.925012	0	0
LOC_Os06g33910	0	0	0	0	0	0	0.924889	0	0
LOC_Os02g33450	0	0	0	0	0	0	0.928518	0	0
LOC_Os10g34660	0	0	0	0	0	0	0.9179	0	0
LOC_Os08g29615	0	0	0	0	0	0	0.935644	0	0
LOC_Os03g06880	0	0	0	0	0	0	0.893422	0	0
LOC_Os06g41060	0	0	0	0	0	0	0.893299	0	0
LOC_Os12g36400	0	0	0	0	0	0	0.892478	0	0
LOC_Os01g13460	0	0	0	0	0	0	0.89031	0	0
LOC_Os07g37800	0	0	0	0	0	0	0.89031	0	0
LOC_Os03g20870	0	0	0	0	0	0	0.890384	0	0
LOC_Os05g01320	0	0	0	0	0	0	0.90047	0	0
LOC_Os10g24010	0	0	0	0	0	0	0.900074	0	0
LOC_Os04g40300	0	0	0	0	0	0	0.896217	0	0
LOC_Os07g36170	0	0	0	0	0	0	0.895153	0	0
LOC_Os03g20460	0	0	0	0	0	0	0.881711	0	0
LOC_Os09g32150	0	0	0	0	0	0	0.881711	0	0
LOC_Os05g05860	0	0	0	0	0	0	0.881149	0	0
LOC_Os07g38270	0	0	0	0	0	0	0.883372	0	0
LOC_Os03g47200	0	0	0	0	0	0	0.886869	0	0
LOC_Os01g73470	0	0	0	0	0	0	0.886808	0	0
LOC_Os07g28550	0	0	0	0	0	0	0.885375	0	0
LOC_Os04g16110	0	0	0	0	0	0	0.907085	0	0
LOC_Os04g14520	0	0	0	0	0	0	0.907023	0	0
LOC_Os07g48840	0	0	0	0	0	0	0.906834	0	0
LOC_Os10g13660	0	0	0	0	0	0	0.906834	0	0
LOC_Os01g01900	0	0	0	0	0	0	0.904142	0	0
LOC_Os12g28260	0	0	0	0	0	0	0.910335	0	0
ChrUn.fgenesh.gene.72	0	0	0	0	0	0.739245	0.824809	0	0
ChrUn.fgenesh.gene.67	0	0	0	0	0	0.739245	0.824809	0	0
LOC_Os03g25960	0	0	0	0	0	0.720866	0.810378	0	0
LOC_Os08g16610	0	0	0	0	0	0.694006	0.838464	0	0
LOC_Os05g23130	0	0	0	0	0	0.690583	0.838493	0	0
LOC_Os01g73810	0	0	0	0	0	0.705766	0.841409	0	0
LOC_Os01g50080	0	0	0	0	0	0.752478	0.898182	0	0
LOC_Os05g34890	0	0	0	0	0	0.727293	0.881711	0	0
LOC_Os09g37910	0	0	0	0	0	0.751753	0.852176	0	0
LOC_Os04g11830	0	0	0	0	0	0.717394	0.954341	0	0
LOC_Os03g16910	0	0	0	0	0	0.71946	0.715385	0	0
LOC_Os10g17454	0	0.878693	0	0	0	0	0.818867	0	0
LOC_Os02g28520	0	0.878693	0	0	0	0	0.818867	0	0
LOC_Os01g66060	0	0.874793	0	0	0	0	0.814787	0	0
LOC_Os03g21890	0	0.870716	0	0	0	0	0.810522	0	0
LOC_Os02g54790	0	0.86723	0	0	0	0	0.806936	0	0
LOC_Os08g12740	0	0.859962	0	0	0	0	0.799271	0	0
LOC_Os06g51260	0	0.857599	0	0	0	0	0.79686	0	0
LOC_Os03g15880	0	0.850863	0	0	0	0	0.78975	0	0
LOC_Os04g19610	0	0.828925	0	0	0	0	0.816285	0	0
LOC_Os01g68030	0	0.800377	0	0	0	0	0.803412	0	0
LOC_Os01g60700	0	0.798334	0	0	0	0	0.791481	0	0
LOC_Os01g63580	0	0.797551	0	0	0	0	0.819052	0	0
LOC_Os08g25300	0	0.762586	0	0	0	0	0.847746	0	0
LOC_Os01g47500	0	0.766072	0	0	0	0	0.942878	0	0
LOC_Os10g02780	0	0.766072	0	0	0	0	0.942878	0	0
LOC_Os02g40540	0	0.766072	0	0	0	0	0.942878	0	0
LOC_Os10g19314	0	0.763708	0	0	0	0	0.940406	0	0
LOC_Os09g19260	0	0.776826	0	0	0	0	0.95413	0	0
LOC_Os01g01110	0	0.776235	0	0	0	0	0.953511	0	0
LOC_Os02g44700	0	0.736598	0	0	0	0	0.976185	0	0
LOC_Os12g32900	0	0.820669	0	0	0	0	1	0	0
LOC_Os02g12820	0	0.602782	0	0	0	0	1	0	0
LOC_Os02g18100	0	0.641671	0	0	0	0	0.787401	0	0
LOC_Os03g48560	0	0.846845	0	0	0	0.699406	0.785546	0	0
LOC_Os03g63400	0.741616	0.741616	0	0	0	0.741616	0.843502	0	0
LOC_Os04g27200	0.718941	0.718941	0	0	0	0.718941	0.793892	0	0
LOC_Os10g29190	0.805197	0.709616	0	0	0	0.705319	0.708203	0	0
LOC_Os05g06220	0.755226	0.761463	0	0	0	0	0.938056	0	0
LOC_Os05g48290	0.733041	0.733041	0	0	0	0.733041	0	0	0
LOC_Os01g58970	0.733041	0.733041	0	0	0	0.733041	0	0	0
LOC_Os03g56900	0.733041	0.733041	0	0	0	0.733041	0	0	0
LOC_Os07g44840	0.733613	0.733613	0	0	0	0.733613	0	0	0
LOC_Os07g44850	0.733613	0.733613	0	0	0	0.733613	0	0	0
LOC_Os03g14990	0.734248	0.734248	0	0	0	0.734248	0	0	0
LOC_Os11g04060	0.734184	0.734184	0	0	0	0.734184	0	0	0
LOC_Os01g02690	0.732406	0.732406	0	0	0	0.732406	0	0	0
LOC_Os02g37880	0.731834	0.731834	0	0	0	0.731834	0	0	0
LOC_Os04g01354	0.735518	0.735518	0	0	0	0.735518	0	0	0
LOC_Os12g43880	0.734947	0.734947	0	0	0	0.734947	0	0	0
LOC_Os05g34550	0.730056	0.730056	0	0	0	0.730056	0	0	0
LOC_Os12g29605	0.730056	0.730056	0	0	0	0.730056	0	0	0
LOC_Os01g37500	0.729929	0.729929	0	0	0	0.729929	0	0	0
LOC_Os03g57720	0.729421	0.729421	0	0	0	0.729421	0	0	0
LOC_Os04g54940	0.730628	0.730628	0	0	0	0.730628	0	0	0
LOC_Os11g03440	0.730628	0.730628	0	0	0	0.730628	0	0	0
LOC_Os04g32140	0.730564	0.730564	0	0	0	0.730564	0	0	0
LOC_Os02g55570	0.727515	0.727515	0	0	0	0.727515	0	0	0
LOC_Os12g27280	0.727515	0.727515	0	0	0	0.727515	0	0	0
LOC_Os11g40315	0.728786	0.728786	0	0	0	0.728786	0	0	0
LOC_Os05g44540	0.722053	0.722053	0	0	0	0.722053	0	0	0
LOC_Os07g43860	0.722053	0.722053	0	0	0	0.722053	0	0	0
LOC_Os08g20160	0.722053	0.722053	0	0	0	0.722053	0	0	0
LOC_Os01g71950	0.722624	0.722624	0	0	0	0.722624	0	0	0
LOC_Os09g20110	0.722624	0.722624	0	0	0	0.722624	0	0	0
LOC_Os04g43350	0.721545	0.721545	0	0	0	0.721545	0	0	0
LOC_Os05g35910	0.721481	0.721481	0	0	0	0.721481	0	0	0
LOC_Os09g10740	0.721354	0.721354	0	0	0	0.721354	0	0	0
LOC_Os09g37452	0.72326	0.72326	0	0	0	0.72326	0	0	0
LOC_Os09g37460	0.72326	0.72326	0	0	0	0.72326	0	0	0
LOC_Os11g04030	0.72326	0.72326	0	0	0	0.72326	0	0	0
LOC_Os06g31120	0.723323	0.723323	0	0	0	0.723323	0	0	0
LOC_Os02g55180	0.725038	0.725038	0	0	0	0.725038	0	0	0
LOC_Os03g31640	0.724466	0.724466	0	0	0	0.724466	0	0	0
LOC_Os12g42270	0.725673	0.725673	0	0	0	0.725673	0	0	0
LOC_Os01g57440	0.713415	0.713415	0	0	0	0.713415	0	0	0
LOC_Os06g42800	0.713415	0.713415	0	0	0	0.713415	0	0	0
LOC_Os09g28489	0.713415	0.713415	0	0	0	0.713415	0	0	0
LOC_Os05g15970	0.713415	0.713415	0	0	0	0.713415	0	0	0
LOC_Os03g23990	0.713478	0.713478	0	0	0	0.713478	0	0	0
LOC_Os09g26554	0.713351	0.713351	0	0	0	0.713351	0	0	0
LOC_Os12g09200	0.712716	0.712716	0	0	0	0.712716	0	0	0
LOC_Os02g33410	0.7117	0.7117	0	0	0	0.7117	0	0	0
LOC_Os03g05930	0.711573	0.711573	0	0	0	0.711573	0	0	0
LOC_Os04g34240	0.710938	0.710938	0	0	0	0.710938	0	0	0
LOC_Os04g59120	0.710938	0.710938	0	0	0	0.710938	0	0	0
LOC_Os11g42040	0.710938	0.710938	0	0	0	0.710938	0	0	0
LOC_Os09g34040	0.710493	0.710493	0	0	0	0.710493	0	0	0
LOC_Os06g18040	0.710366	0.710366	0	0	0	0.710366	0	0	0
LOC_Os10g01690	0.709858	0.709858	0	0	0	0.709858	0	0	0
LOC_Os01g49310	0.709731	0.709731	0	0	0	0.709731	0	0	0
LOC_Os08g14770	0.717734	0.717734	0	0	0	0.717734	0	0	0
LOC_Os08g14780	0.717734	0.717734	0	0	0	0.717734	0	0	0
LOC_Os04g37619	0.717162	0.717162	0	0	0	0.717162	0	0	0
LOC_Os01g09230	0.718941	0.718941	0	0	0	0.718941	0	0	0
LOC_Os06g15430	0.715955	0.715955	0	0	0	0.715955	0	0	0
LOC_Os09g32270	0.715955	0.715955	0	0	0	0.715955	0	0	0
LOC_Os05g07470	0.715892	0.715892	0	0	0	0.715892	0	0	0
LOC_Os04g10740	0.716527	0.716527	0	0	0	0.716527	0	0	0
LOC_Os09g25860	0.741616	0.741616	0	0	0	0.741616	0	0	0
LOC_Os06g28330	0.741616	0.741616	0	0	0	0.741616	0	0	0
LOC_Os12g05680	0.741616	0.741616	0	0	0	0.741616	0	0	0
LOC_Os08g27040	0.741616	0.741616	0	0	0	0.741616	0	0	0
LOC_Os09g25865	0.741616	0.741616	0	0	0	0.741616	0	0	0
LOC_Os05g19570	0.743394	0.743394	0	0	0	0.743394	0	0	0
LOC_Os03g39850	0.743394	0.743394	0	0	0	0.743394	0	0	0
LOC_Os08g41550	0.74295	0.74295	0	0	0	0.74295	0	0	0
LOC_Os03g14654	0.739837	0.739837	0	0	0	0.739837	0	0	0
LOC_Os02g42374	0.739837	0.739837	0	0	0	0.739837	0	0	0
LOC_Os11g27150	0.739837	0.739837	0	0	0	0.739837	0	0	0
LOC_Os11g41610	0.73971	0.73971	0	0	0	0.73971	0	0	0
LOC_Os09g04690	0.739202	0.739202	0	0	0	0.739202	0	0	0
LOC_Os07g07170	0.739139	0.739139	0	0	0	0.739139	0	0	0
LOC_Os09g22490	0.748984	0.748984	0	0	0	0.748984	0	0	0
LOC_Os04g55210	0.748984	0.748984	0	0	0	0.748984	0	0	0
LOC_Os03g40780	0.751397	0.751397	0	0	0	0.751397	0	0	0
LOC_Os03g37970	0.747142	0.747142	0	0	0	0.747142	0	0	0
LOC_Os06g40500	0.746507	0.746507	0	0	0	0.746507	0	0	0
LOC_Os11g39060	0.757495	0.757495	0	0	0	0.757495	0	0	0
LOC_Os02g57730	0.755589	0.755589	0	0	0	0.755589	0	0	0
LOC_Os10g01010	0.753811	0.753811	0	0	0	0.753811	0	0	0
LOC_Os10g21962	0.753303	0.753303	0	0	0	0.753303	0	0	0
LOC_Os09g19700	0.788357	0.742185	0	0	0	0.724492	0	0	0
LOC_Os03g50330	0.796389	0.731415	0	0	0	0.71946	0	0	0
LOC_Os05g39400	0.774073	0.774073	0	0	0	0.774073	0	0	0
LOC_Os05g39390	0.774073	0.774073	0	0	0	0.774073	0	0	0
LOC_Os07g06860	0.774644	0.774644	0	0	0	0.774644	0	0	0
LOC_Os08g11680	0.772866	0.772866	0	0	0	0.772866	0	0	0
LOC_Os02g34990	0.775915	0.775915	0	0	0	0.775915	0	0	0
LOC_Os08g27340	0.775407	0.775407	0	0	0	0.775407	0	0	0
LOC_Os09g16120	0.771532	0.771532	0	0	0	0.771532	0	0	0
LOC_Os06g42720	0.771532	0.771532	0	0	0	0.771532	0	0	0
LOC_Os06g39140	0.770897	0.770897	0	0	0	0.770897	0	0	0
LOC_Os08g26740	0.769754	0.769754	0	0	0	0.769754	0	0	0
LOC_Os11g31100	0.769055	0.769055	0	0	0	0.769055	0	0	0
LOC_Os01g61570	0.765498	0.765498	0	0	0	0.765498	0	0	0
LOC_Os06g51029	0.765498	0.765498	0	0	0	0.765498	0	0	0
LOC_Os06g43810	0.766705	0.766705	0	0	0	0.766705	0	0	0
LOC_Os02g03190	0.762386	0.762386	0	0	0	0.762386	0	0	0
LOC_Os11g12770	0.762386	0.762386	0	0	0	0.762386	0	0	0
LOC_Os05g39580	0.761751	0.761751	0	0	0	0.761751	0	0	0
LOC_Os03g60720	0.781441	0.781441	0	0	0	0.781441	0	0	0
LOC_Os03g37580	0.781377	0.781377	0	0	0	0.781377	0	0	0
LOC_Os10g37530	0.781314	0.781314	0	0	0	0.781314	0	0	0
LOC_Os01g49930	0.786331	0.786331	0	0	0	0.786331	0	0	0
LOC_Os06g01800	0.784426	0.784426	0	0	0	0.784426	0	0	0
LOC_Os03g46790	0.790015	0.790015	0	0	0	0.790015	0	0	0
LOC_Os05g50470	0.801512	0.801512	0	0	0	0.801512	0	0	0
LOC_Os09g35550	0.800432	0.800432	0	0	0	0.800432	0	0	0
LOC_Os12g06250	0.799098	0.799098	0	0	0	0.799098	0	0	0
LOC_Os01g37670	0.799098	0.799098	0	0	0	0.799098	0	0	0
LOC_Os12g12370	0.857051	0.716316	0	0	0	0.725226	0	0	0
LOC_Os04g53220	0.837017	0.837017	0	0	0	0.837017	0	0	0
LOC_Os04g52850	0.834032	0.834032	0	0	0	0.834032	0	0	0
LOC_Os05g50460	0.843814	0.843814	0	0	0	0.843814	0	0	0
LOC_Os06g01210	0.825457	0.825457	0	0	0	0.825457	0	0	0
LOC_Os11g37890	0.815549	0.815549	0	0	0	0.815549	0	0	0
LOC_Os10g34409	0.862805	0.862805	0	0	0	0.862805	0	0	0
LOC_Os07g47100	0.717734	0.717734	0	0	0.704314	0.717734	0	0	0
LOC_Os02g53810	0.72326	0.72326	0	0	0	0.72326	0	0	0.725691
LOC_Os01g71960	0.722624	0.722624	0	0	0	0.722624	0	0	0.701889
LOC_Os01g59710	0.744728	0.744728	0	0	0	1.50422	0	0	0
LOC_Os03g37490	0.729929	0.729929	0.586229	0.718715	0	0.729929	0	0	0
LOC_Os08g09240	0.821202	0.821202	0	0.704576	0	0.821202	0	0	0
LOC_Os03g49250	0.857114	0	0	0	0	0.728924	0	0	0
LOC_Os03g49240	0.857114	0	0	0	0	0.728924	0	0	0
LOC_Os09g24990	0.857114	0	0	0	0	0.728924	0	0	0
LOC_Os01g34390	0.857114	0	0	0	0	0.728924	0	0	0
LOC_Os06g10230	0.857114	0	0	0	0	0.728924	0	0	0
LOC_Os09g32956	0.857114	0	0	0	0	0.728924	0	0	0
LOC_Os01g31629	0.857114	0	0	0	0	0.728924	0	0	0
LOC_Os05g18650	0.857114	0	0	0	0	0.728924	0	0	0
LOC_Os10g35300	0.857114	0	0	0	0	0.728924	0	0	0
LOC_Os03g21770	0.857114	0	0	0	0	0.728924	0	0	0
LOC_Os01g63444	0.857114	0	0	0	0	0.728924	0	0	0
LOC_Os03g20140	0.857114	0	0	0	0	0.728924	0	0	0
LOC_Os02g55230	0.842173	0	0	0	0	0.715327	0	0	0
LOC_Os02g57200	0.834131	0	0	0	0	0.719778	0	0	0
LOC_Os09g23740	0.876565	0	0	0	0	0.705319	0	0	0
LOC_Os01g31680	0.841422	0	0	0	0	0.694966	0	0	0
LOC_Os08g20590	0.885008	0	0	0	0	0.768798	0	0	0
LOC_Os02g41550	0.787808	0	0	0	0	0.709018	0	0	0
LOC_Os02g46839	0.781385	0	0	0	0	0.705754	0	0	0
LOC_Os01g70220	0.805098	0	0	0	0	0.708837	0	0	0
LOC_Os10g06910	0.809669	0	0	0	0	0.738939	0	0	0
LOC_Os01g05310	0.709996	0	0	0	0	0.756165	0	0	0
LOC_Os12g09930	0.710123	0	0	0	0	0.752625	0	0	0
LOC_Os04g28234	0.728937	0	0	0	0	0.71946	0	0	0
LOC_Os08g04800	0.839294	0	0	0	0	0.806576	0	0	0
LOC_Os03g44020	0.791107	0	0	0	0	0.828155	0	0	0
LOC_Os10g17520	0.617441	0	0	0	0	0.753083	0	0	0
LOC_Os04g58860	0.939795	0	0	0	0	1	0	0	0
LOC_Os12g36360	0.808265	0	0.753792	0	0	0.856663	0	0	0
LOC_Os05g50910	0	0	0	0	0	0.705754	0	0	0
LOC_Os01g25440	0	0	0	0	0	0.705754	0	0	0
LOC_Os03g05530	0	0	0	0	0	0.705754	0	0	0
LOC_Os01g57920	0	0	0	0	0	0.705754	0	0	0
LOC_Os08g25310	0	0	0	0	0	0.705754	0	0	0
LOC_Os07g01340	0	0	0	0	0	0.705875	0	0	0
LOC_Os01g62640	0	0	0	0	0	0.705875	0	0	0
LOC_Os11g26470	0	0	0	0	0	0.705826	0	0	0
LOC_Os01g09120	0	0	0	0	0	0.70654	0	0	0
LOC_Os03g27060	0	0	0	0	0	0.706359	0	0	0
LOC_Os06g39875	0	0	0	0	0	0.707686	0	0	0
LOC_Os03g24680	0	0	0	0	0	0.707568	0	0	0
LOC_Os01g52550	0	0	0	0	0	0.707447	0	0	0
LOC_Os10g03800	0	0	0	0	0	0.708646	0	0	0
LOC_Os01g37920	0	0	0	0	0	0.71065	0	0	0
LOC_Os11g11270	0	0	0	0	0	0.71065	0	0	0
LOC_Os12g06510	0	0	0	0	0	0.711134	0	0	0
LOC_Os10g01260	0	0	0	0	0	0.711628	0	0	0
LOC_Os05g50190	0	0	0	0	0	0.711574	0	0	0
LOC_Os03g53150	0	0	0	0	0	0.709985	0	0	0
LOC_Os09g37880	0	0	0	0	0	0.709925	0	0	0
LOC_Os02g38450	0	0	0	0	0	0.709321	0	0	0
LOC_Os11g03320	0	0	0	0	0	0.701886	0	0	0
LOC_Os12g44390	0	0	0	0	0	0.701886	0	0	0
LOC_Os02g32900	0	0	0	0	0	0.701886	0	0	0
LOC_Os10g21970	0	0	0	0	0	0.701886	0	0	0
LOC_Os11g07840	0	0	0	0	0	0.701161	0	0	0
LOC_Os02g45010	0	0	0	0	0	0.700556	0	0	0
LOC_Os11g35310	0	0	0	0	0	0.700546	0	0	0
LOC_Os02g56340	0	0	0	0	0	0.700426	0	0	0
LOC_Os09g39290	0	0	0	0	0	0.699346	0	0	0
LOC_Os09g39280	0	0	0	0	0	0.699346	0	0	0
LOC_Os08g10730	0	0	0	0	0	0.698626	0	0	0
LOC_Os08g23690	0	0	0	0	0	0.704666	0	0	0
LOC_Os08g23680	0	0	0	0	0	0.704666	0	0	0
LOC_Os04g55200	0	0	0	0	0	0.704566	0	0	0
LOC_Os12g31330	0	0	0	0	0	0.704304	0	0	0
LOC_Os12g23810	0	0	0	0	0	0.704086	0	0	0
LOC_Os03g22490	0	0	0	0	0	0.703742	0	0	0
LOC_Os12g18100	0	0	0	0	0	0.703688	0	0	0
LOC_Os01g21210	0	0	0	0	0	0.70249	0	0	0
LOC_Os08g22054	0	0	0	0	0	0.70249	0	0	0
LOC_Os09g36330	0	0	0	0	0	0.702709	0	0	0
LOC_Os08g28160	0	0	0	0	0	0.690764	0	0	0
LOC_Os02g26780	0	0	0	0	0	0.690764	0	0	0
LOC_Os06g30860	0	0	0	0	0	0.690764	0	0	0
LOC_Os10g10310	0	0	0	0	0	0.690583	0	0	0
LOC_Os01g18050	0	0	0	0	0	0.690346	0	0	0
LOC_Os01g66990	0	0	0	0	0	0.690166	0	0	0
LOC_Os10g06939	0	0	0	0	0	0.689616	0	0	0
LOC_Os10g40680	0	0	0	0	0	0.688407	0	0	0
LOC_Os03g02310	0	0	0	0	0	0.688407	0	0	0
LOC_Os05g44730	0	0	0	0	0	0.688467	0	0	0
LOC_Os03g60639	0	0	0	0	0	0.688951	0	0	0
LOC_Os06g35670	0	0	0	0	0	0.68889	0	0	0
LOC_Os01g66910	0	0	0	0	0	0.691368	0	0	0
LOC_Os11g17420	0	0	0	0	0	0.691368	0	0	0
LOC_Os04g23920	0	0	0	0	0	0.691368	0	0	0
LOC_Os11g28290	0	0	0	0	0	0.691368	0	0	0
LOC_Os04g31820	0	0	0	0	0	0.691486	0	0	0
LOC_Os04g56140	0	0	0	0	0	0.691966	0	0	0
LOC_Os07g43460	0	0	0	0	0	0.691852	0	0	0
LOC_Os01g72000	0	0	0	0	0	0.693	0	0	0
LOC_Os02g12750	0	0	0	0	0	0.692926	0	0	0
LOC_Os02g50600	0	0	0	0	0	0.692506	0	0	0
LOC_Os10g42072	0	0	0	0	0	0.693466	0	0	0
LOC_Os04g35240	0	0	0	0	0	0.696627	0	0	0
LOC_Os11g08380	0	0	0	0	0	0.696627	0	0	0
LOC_Os08g24880	0	0	0	0	0	0.694786	0	0	0
LOC_Os07g44980	0	0	0	0	0	0.727293	0	0	0
LOC_Os02g01275	0	0	0	0	0	0.727293	0	0	0
LOC_Os07g44880	0	0	0	0	0	0.727293	0	0	0
LOC_Os01g34260	0	0	0	0	0	0.727401	0	0	0
LOC_Os03g26630	0	0	0	0	0	0.727401	0	0	0
LOC_Os03g51060	0	0	0	0	0	0.727725	0	0	0
LOC_Os06g13360	0	0	0	0	0	0.72577	0	0	0
LOC_Os01g20940	0	0	0	0	0	0.72577	0	0	0
LOC_Os02g57590	0	0	0	0	0	0.726045	0	0	0
LOC_Os05g48840	0	0	0	0	0	0.726525	0	0	0
LOC_Os03g28090	0	0	0	0	0	0.730355	0	0	0
LOC_Os12g05080	0	0	0	0	0	0.730355	0	0	0
LOC_Os01g68370	0	0	0	0	0	0.730295	0	0	0
LOC_Os03g48950	0	0	0	0	0	0.730605	0	0	0
LOC_Os05g34200	0	0	0	0	0	0.729414	0	0	0
LOC_Os05g03550	0	0	0	0	0	0.729359	0	0	0
LOC_Os04g35920	0	0	0	0	0	0.729522	0	0	0
LOC_Os11g20260	0	0	0	0	0	0.729207	0	0	0
LOC_Os02g05140	0	0	0	0	0	0.722135	0	0	0
LOC_Os02g05150	0	0	0	0	0	0.722135	0	0	0
LOC_Os04g52510	0	0	0	0	0	0.722086	0	0	0
LOC_Os03g62600	0	0	0	0	0	0.722195	0	0	0
LOC_Os11g07180	0	0	0	0	0	0.722506	0	0	0
LOC_Os11g47229	0	0	0	0	0	0.720826	0	0	0
LOC_Os04g44190	0	0	0	0	0	0.720826	0	0	0
LOC_Os09g15750	0	0	0	0	0	0.721047	0	0	0
LOC_Os01g12990	0	0	0	0	0	0.723888	0	0	0
LOC_Os06g02740	0	0	0	0	0	0.723826	0	0	0
LOC_Os06g45140	0	0	0	0	0	0.723706	0	0	0
LOC_Os06g16320	0	0	0	0	0	0.723586	0	0	0
LOC_Os08g24000	0	0	0	0	0	0.723106	0	0	0
LOC_Os01g71150	0	0	0	0	0	0.723105	0	0	0
LOC_Os03g16700	0	0	0	0	0	0.718917	0	0	0
LOC_Os03g20750	0	0	0	0	0	0.718917	0	0	0
LOC_Os07g23370	0	0	0	0	0	0.718971	0	0	0
LOC_Os12g03690	0	0	0	0	0	0.719026	0	0	0
LOC_Os02g53200	0	0	0	0	0	0.71875	0	0	0
LOC_Os09g35870	0	0	0	0	0	0.71946	0	0	0
LOC_Os02g10200	0	0	0	0	0	0.71946	0	0	0
LOC_Os01g48060	0	0	0	0	0	0.71946	0	0	0
LOC_Os10g29230	0	0	0	0	0	0.719566	0	0	0
LOC_Os08g33630	0	0	0	0	0	0.717394	0	0	0
LOC_Os10g36350	0	0	0	0	0	0.717394	0	0	0
LOC_Os06g03600	0	0	0	0	0	0.717481	0	0	0
LOC_Os11g39130	0	0	0	0	0	0.717286	0	0	0
LOC_Os01g36790	0	0	0	0	0	0.716866	0	0	0
LOC_Os12g09770	0	0	0	0	0	0.718146	0	0	0
LOC_Os10g39310	0	0	0	0	0	0.717946	0	0	0
LOC_Os11g05230	0	0	0	0	0	0.718426	0	0	0
LOC_Os01g25810	0	0	0	0	0	0.715327	0	0	0
LOC_Os06g48320	0	0	0	0	0	0.715327	0	0	0
LOC_Os11g15580	0	0	0	0	0	0.715218	0	0	0
LOC_Os01g65460	0	0	0	0	0	0.715006	0	0	0
LOC_Os07g44650	0	0	0	0	0	0.714886	0	0	0
LOC_Os04g37520	0	0	0	0	0	0.716393	0	0	0
LOC_Os03g61019	0	0	0	0	0	0.716146	0	0	0
LOC_Os11g26795	0	0	0	0	0	0.715762	0	0	0
LOC_Os02g30780	0	0	0	0	0	0.713314	0	0	0
LOC_Os03g32260	0	0	0	0	0	0.687166	0	0	0
LOC_Os10g06000	0	0	0	0	0	0.687166	0	0	0
LOC_Os10g26040	0	0	0	0	0	0.687166	0	0	0
LOC_Os06g30670	0	0	0	0	0	0.687166	0	0	0
LOC_Os04g29020	0	0	0	0	0	0.687166	0	0	0
LOC_Os01g43920	0	0	0	0	0	0.687166	0	0	0
LOC_Os10g02990	0	0	0	0	0	0.687166	0	0	0
LOC_Os07g28450	0	0	0	0	0	0.687166	0	0	0
LOC_Os11g34050	0	0	0	0	0	0.687166	0	0	0
LOC_Os12g02930	0	0	0	0	0	0.687166	0	0	0
LOC_Os09g26490	0	0	0	0	0	0.687346	0	0	0
LOC_Os05g23150	0	0	0	0	0	0.686086	0	0	0
LOC_Os08g18100	0	0	0	0	0	0.686086	0	0	0
LOC_Os04g24620	0	0	0	0	0	0.686086	0	0	0
LOC_Os06g30990	0	0	0	0	0	0.686086	0	0	0
LOC_Os06g15500	0	0	0	0	0	0.686086	0	0	0
LOC_Os04g21670	0	0	0	0	0	0.686086	0	0	0
LOC_Os06g31000	0	0	0	0	0	0.686086	0	0	0
LOC_Os08g07460	0	0	0	0	0	0.686086	0	0	0
LOC_Os01g47250	0	0	0	0	0	0.686086	0	0	0
LOC_Os06g20390	0	0	0	0	0	0.686593	0	0	0
LOC_Os02g34600	0	0	0	0	0	0.684236	0	0	0
LOC_Os09g06600	0	0	0	0	0	0.684236	0	0	0
LOC_Os01g17030	0	0	0	0	0	0.684296	0	0	0
LOC_Os04g47130	0	0	0	0	0	0.684417	0	0	0
LOC_Os02g56770	0	0	0	0	0	0.683866	0	0	0
LOC_Os04g37880	0	0	0	0	0	0.685505	0	0	0
LOC_Os06g16960	0	0	0	0	0	0.685505	0	0	0
LOC_Os08g31510	0	0	0	0	0	0.685022	0	0	0
LOC_Os03g26370	0	0	0	0	0	0.679703	0	0	0
LOC_Os06g29910	0	0	0	0	0	0.679703	0	0	0
LOC_Os02g10090	0	0	0	0	0	0.679726	0	0	0
LOC_Os01g63760	0	0	0	0	0	0.679786	0	0	0
LOC_Os05g48980	0	0	0	0	0	0.679582	0	0	0
LOC_Os12g42900	0	0	0	0	0	0.679306	0	0	0
LOC_Os06g42910	0	0	0	0	0	0.679246	0	0	0
LOC_Os07g07860	0	0	0	0	0	0.679038	0	0	0
LOC_Os02g22190	0	0	0	0	0	0.680307	0	0	0
LOC_Os05g49640	0	0	0	0	0	0.680247	0	0	0
LOC_Os04g45710	0	0	0	0	0	0.680791	0	0	0
LOC_Os06g35260	0	0	0	0	0	0.677626	0	0	0
LOC_Os12g22410	0	0	0	0	0	0.677626	0	0	0
LOC_Os02g39110	0	0	0	0	0	0.677446	0	0	0
LOC_Os03g13960	0	0	0	0	0	0.677326	0	0	0
LOC_Os01g09870	0	0	0	0	0	0.678106	0	0	0
LOC_Os10g24740	0	0	0	0	0	0.67795	0	0	0
LOC_Os08g33110	0	0	0	0	0	0.678554	0	0	0
LOC_Os04g19330	0	0	0	0	0	0.682666	0	0	0
LOC_Os01g10580	0	0	0	0	0	0.682544	0	0	0
LOC_Os02g53330	0	0	0	0	0	0.683148	0	0	0
LOC_Os09g36750	0	0	0	0	0	0.682	0	0	0
LOC_Os03g46510	0	0	0	0	0	0.682	0	0	0
LOC_Os06g14010	0	0	0	0	0	0.681406	0	0	0
LOC_Os10g27180	0	0	0	0	0	0.673907	0	0	0
LOC_Os10g27190	0	0	0	0	0	0.673907	0	0	0
LOC_Os07g18500	0	0	0	0	0	0.673847	0	0	0
LOC_Os04g42250	0	0	0	0	0	0.673367	0	0	0
LOC_Os03g12350	0	0	0	0	0	0.675706	0	0	0
LOC_Os10g33420	0	0	0	0	0	0.675106	0	0	0
LOC_Os12g17340	0	0	0	0	0	0.670007	0	0	0
LOC_Os05g48020	0	0	0	0	0	0.669947	0	0	0
LOC_Os10g06600	0	0	0	0	0	0.670607	0	0	0
LOC_Os01g06780	0	0	0	0	0	0.668267	0	0	0
LOC_Os01g06770	0	0	0	0	0	0.668267	0	0	0
LOC_Os04g55730	0	0	0	0	0	0.739421	0	0	0
LOC_Os02g02890	0	0	0	0	0	0.739421	0	0	0
LOC_Os12g04140	0	0	0	0	0	0.739724	0	0	0
LOC_Os04g59370	0	0	0	0	0	0.738877	0	0	0
LOC_Os10g39010	0	0	0	0	0	0.738877	0	0	0
LOC_Os09g27370	0	0	0	0	0	0.740268	0	0	0
LOC_Os12g39080	0	0	0	0	0	0.740208	0	0	0
LOC_Os07g19290	0	0	0	0	0	0.740505	0	0	0
LOC_Os01g12190	0	0	0	0	0	0.740812	0	0	0
LOC_Os04g26320	0	0	0	0	0	0.743774	0	0	0
LOC_Os03g07140	0	0	0	0	0	0.743774	0	0	0
LOC_Os07g20164	0	0	0	0	0	0.743385	0	0	0
LOC_Os08g34830	0	0	0	0	0	0.743385	0	0	0
LOC_Os09g16390	0	0	0	0	0	0.744379	0	0	0
LOC_Os08g30170	0	0	0	0	0	0.745725	0	0	0
LOC_Os02g53820	0	0	0	0	0	0.745545	0	0	0
LOC_Os10g05940	0	0	0	0	0	0.745245	0	0	0
LOC_Os05g50960	0	0	0	0	0	0.736219	0	0	0
LOC_Os08g26350	0	0	0	0	0	0.736158	0	0	0
LOC_Os01g12020	0	0	0	0	0	0.735777	0	0	0
LOC_Os02g50250	0	0	0	0	0	0.735233	0	0	0
LOC_Os03g22020	0	0	0	0	0	0.736823	0	0	0
LOC_Os11g26500	0	0	0	0	0	0.736581	0	0	0
LOC_Os07g16870	0	0	0	0	0	0.73374	0	0	0
LOC_Os07g28570	0	0	0	0	0	0.73374	0	0	0
LOC_Os06g16000	0	0	0	0	0	0.734466	0	0	0
LOC_Os09g19760	0	0	0	0	0	0.733112	0	0	0
LOC_Os04g02000	0	0	0	0	0	0.732652	0	0	0
LOC_Os05g15990	0	0	0	0	0	0.731987	0	0	0
LOC_Os01g71370	0	0	0	0	0	0.753825	0	0	0
LOC_Os11g42120	0	0	0	0	0	0.753506	0	0	0
LOC_Os06g13350	0	0	0	0	0	0.753073	0	0	0
LOC_Os03g03010	0	0	0	0	0	0.753022	0	0	0
LOC_Os01g52760	0	0	0	0	0	0.75139	0	0	0
LOC_Os04g57520	0	0	0	0	0	0.74932	0	0	0
LOC_Os01g28820	0	0	0	0	0	0.749033	0	0	0
LOC_Os11g43830	0	0	0	0	0	0.750121	0	0	0
LOC_Os09g30410	0	0	0	0	0	0.748428	0	0	0
LOC_Os12g05070	0	0	0	0	0	0.747884	0	0	0
LOC_Os03g25930	0	0	0	0	0	0.757185	0	0	0
LOC_Os01g11704	0	0	0	0	0	0.757125	0	0	0
LOC_Os05g35266	0	0	0	0	0	0.7555	0	0	0
LOC_Os03g53650	0	0	0	0	0	0.759045	0	0	0
LOC_Os02g17120	0	0	0	0	0	0.779744	0	0	0
LOC_Os03g22870	0	0	0	0	0	0.779134	0	0	0
LOC_Os09g08620	0	0	0	0	0	0.778107	0	0	0
LOC_Os04g39360	0	0	0	0	0	0.776414	0	0	0
LOC_Os02g37060	0	0	0	0	0	0.776324	0	0	0
LOC_Os01g09290	0	0	0	0	0	0.776204	0	0	0
LOC_Os02g03890	0	0	0	0	0	0.773445	0	0	0
LOC_Os05g29130	0	0	0	0	0	0.772848	0	0	0
LOC_Os12g13910	0	0	0	0	0	0.774541	0	0	0
LOC_Os03g31270	0	0	0	0	0	0.770551	0	0	0
LOC_Os05g28190	0	0	0	0	0	0.769886	0	0	0
LOC_Os10g21870	0	0	0	0	0	0.771645	0	0	0
LOC_Os02g54890	0	0	0	0	0	0.761325	0	0	0
LOC_Os01g65710	0	0	0	0	0	0.761243	0	0	0
LOC_Os10g24700	0	0	0	0	0	0.761847	0	0	0
LOC_Os02g20760	0	0	0	0	0	0.76354	0	0	0
LOC_Os08g13380	0	0	0	0	0	0.762935	0	0	0
LOC_Os06g30270	0	0	0	0	0	0.765897	0	0	0
LOC_Os08g41710	0	0	0	0	0	0.765147	0	0	0
LOC_Os11g01290	0	0	0	0	0	0.768194	0	0	0
LOC_Os06g40990	0	0	0	0	0	0.79213	0	0	0
LOC_Os03g37100	0	0	0	0	0	0.791984	0	0	0
LOC_Os08g37432	0	0	0	0	0	0.793124	0	0	0
LOC_Os05g34560	0	0	0	0	0	0.790784	0	0	0
LOC_Os10g18026	0	0	0	0	0	0.797684	0	0	0
LOC_Os06g13330	0	0	0	0	0	0.794744	0	0	0
LOC_Os11g08235	0	0	0	0	0	0.787304	0	0	0
LOC_Os06g49490	0	0	0	0	0	0.785783	0	0	0
LOC_Os03g25120	0	0	0	0	0	0.783344	0	0	0
LOC_Os03g52630	0	0	0	0	0	0.783284	0	0	0
LOC_Os04g40720	0	0	0	0	0	0.802304	0	0	0
LOC_Os04g12720	0	0	0	0	0	0.801922	0	0	0
LOC_Os09g11150	0	0	0	0	0	0.801164	0	0	0
LOC_Os11g14210	0	0	0	0	0	0.803735	0	0	0
LOC_Os06g10370	0	0	0	0	0	0.803131	0	0	0
LOC_Os06g44410	0	0	0	0	0	0.810082	0	0	0
LOC_Os08g34120	0	0	0	0	0	0.805844	0	0	0
LOC_Os07g48960	0	0	0	0	0	0.824444	0	0	0
LOC_Os01g13160	0	0	0	0	0	0.823561	0	0	0
LOC_Os09g28060	0	0	0	0	0	0.819995	0	0	0
LOC_Os04g51380	0	0	0	0	0	0.815204	0	0	0
LOC_Os01g41280	0	0	0	0	0	0.814736	0	0	0
LOC_Os01g48339	0	0	0	0	0	0.813588	0	0	0
LOC_Os09g21850	0	0	0	0	0	0.834703	0	0	0
LOC_Os08g39440	0	0	0	0	0	0.828343	0	0	0
LOC_Os06g05250	0	0	0	0	0	0.902382	0	0	0
LOC_Os06g05260	0	0	0	0	0	0.902382	0	0	0
LOC_Os04g42500	0	0	0	0	0	0.899903	0	0	0
LOC_Os04g42490	0	0	0	0	0	0.899903	0	0	0
LOC_Os06g32510	0	0	0	0	0	0.906582	0	0	0
LOC_Os06g07780	0	0	0	0	0	0.906342	0	0	0
LOC_Os08g02600	0	0	0	0	0	0.889542	0	0	0
LOC_Os04g52940	0	0	0	0	0	0.882314	0	0	0
LOC_Os07g10500	0	0	0	0	0	0.854449	0	0	0
LOC_Os10g26630	0	0	0	0	0	0.850882	0	0	0
LOC_Os12g32010	0	0	0	0	0	0.845684	0	0	0
LOC_Os10g05900	0	0	0	0	0	0.845624	0	0	0
LOC_Os02g17020	0	0	0	0	0	0.865963	0	0	0
LOC_Os05g51420	0	0	0	0	0	0.864283	0	0	0
LOC_Os06g36260	0	0	0	0	0	0.953081	0	0	0
LOC_Os10g01150	0	0	0	0	0	0.950979	0	0	0
LOC_Os11g19250	0	0	0	0	0	0.945221	0	0	0
LOC_Os01g09010	0	0	0	0	0	0.944088	0	0	0
LOC_Os03g13010	0	0	0	0	0	0.931181	0	0	0
LOC_Os02g04390	0	0	0	0	0	0.968508	0	0	0
LOC_Os05g28630	0	0	0	0	0.698474	0.71946	0	0	0
LOC_Os10g35800	0	0	0	0	0.700678	0.713326	0	0	0
LOC_Os03g55080	0	0	0	0	0.706407	0.71946	0	0	0
LOC_Os12g16760	0	0	0	0	0.692193	0.741053	0	0	0
LOC_Os04g29610	0	0	0	0	0	1.4528	0	0	0
LOC_Os08g37690	0	0	0	0	0	1.43067	0	0	0
LOC_Os02g53140	0	0.702275	0	0	0	0.727293	0	0	0
LOC_Os01g74560	0	0.702275	0	0	0	0.727293	0	0	0
LOC_Os04g34930	0	0.716821	0	0	0	0.72577	0	0	0
LOC_Os08g38140	0	0.716484	0	0	0	0.706963	0	0	0
LOC_Os05g33570	0	0.691547	0	0	0	0.711193	0	0	0
LOC_Os07g36240	0	0.691997	0	0	0	0.70173	0	0	0
LOC_Os12g20460	0	0.708284	0	0	0	0.750225	0	0	0
LOC_Os03g18590	0	0.700345	0	0	0	0.669347	0	0	0
LOC_Os04g22870	0	0.822261	0	0	0	0.818847	0	0	0
LOC_Os08g01480	0	0.759674	0	0	0	0.767214	0	0	0
LOC_Os12g10820	0	0.738443	0	0	0	0.856685	0	0	0
LOC_Os05g29010	0	0.868913	0	0	0	0.703742	0	0	0
LOC_Os11g22360	0	0.868913	0	0	0	0.703742	0	0	0
LOC_Os09g20900	0	0.889515	0	0	0	0.700012	0	0	0
LOC_Os01g70500	0	0.733509	0.688435	0	0	0.913962	0	0	0
LOC_Os01g03890	0	0.711722	0.622001	0	0	0.724246	0	0	0
LOC_Os03g51200	0	0	0	0	0	0	0	0.763768	0
LOC_Os12g31370	0	0	0	0	0	0	0	0.763768	0
LOC_Os10g26600	0	0	0	0	0	0	0	0.763768	0
LOC_Os09g37920	0	0	0	0	0	0	0	0.763768	0
LOC_Os04g32290	0	0	0	0	0	0	0	0.763768	0
LOC_Os01g37980	0	0	0	0	0	0	0	0.763768	0
LOC_Os01g59030	0	0	0	0	0	0	0	0.763768	0
LOC_Os08g10020	0	0	0	0	0	0	0	0.763768	0
LOC_Os10g11384	0	0	0	0	0	0	0	0.763768	0
LOC_Os04g56040	0	0	0	0	0	0	0	0.763768	0
LOC_Os05g27340	0	0	0	0	0	0	0	0.763768	0
LOC_Os07g16364	0	0	0	0	0	0	0	0.763768	0
LOC_Os07g13600	0	0	0	0	0	0	0	0.763768	0
LOC_Os06g48940	0	0	0	0	0	0	0	0.763768	0
LOC_Os09g39600	0	0	0	0	0	0	0	0.763768	0
LOC_Os06g11620	0	0	0	0	0	0	0	0.763876	0
LOC_Os01g29240	0	0	0	0	0	0	0	0.763876	0
LOC_Os09g03390	0	0	0	0	0	0	0	0.764048	0
LOC_Os09g20160	0	0	0	0	0	0	0	0.763537	0
LOC_Os09g26860	0	0	0	0	0	0	0	0.763307	0
LOC_Os01g31124	0	0	0	0	0	0	0	0.765591	0
LOC_Os12g21750	0	0	0	0	0	0	0	0.765591	0
LOC_Os08g20937	0	0	0	0	0	0	0	0.765591	0
LOC_Os01g49190	0	0	0	0	0	0	0	0.765532	0
LOC_Os01g12950	0	0	0	0	0	0	0	0.76581	0
LOC_Os03g47580	0	0	0	0	0	0	0	0.76581	0
LOC_Os02g30610	0	0	0	0	0	0	0	0.766046	0
LOC_Os02g51210	0	0	0	0	0	0	0	0.761331	0
LOC_Os11g44940	0	0	0	0	0	0	0	0.761331	0
LOC_Os01g52110	0	0	0	0	0	0	0	0.761331	0
LOC_Os01g66940	0	0	0	0	0	0	0	0.761331	0
LOC_Os06g41550	0	0	0	0	0	0	0	0.761331	0
LOC_Os09g12580	0	0	0	0	0	0	0	0.761331	0
[truncated: 7,740 more rows]
