# Supplementary material for: Analysis of genetic diversity of Xanthomonas oryzae pv. oryzae populations in Taiwan
Source: Sci Rep. 2019 Jan 22;9:316. doi: 10.1038/s41598-018-36575-x (PMC6342995; doi:10.1038/s41598-018-36575-x)
Supplement: Supplementary file 9 — Supp_Table S8 [file 41598_2018_36575_MOESM9_ESM.xlsx]

## Sheet: XF89b
TALE name	Targeted locus name	Prediction ranking	Fold	Log2-ratio	P-value	Description
XF89btal1a	LOC_Os08g01480	53	332.939	8.37912	<0.001	cytochrome P450, putative, expressed
XF89btal1a	LOC_Os04g59370	94	140.999	7.13954	<0.001	thaumatin, putative, expressed
XF89btal1a	LOC_Os06g43080	137	24.3146	4.60375	<0.001	expressed protein
XF89btal1a	LOC_Os12g43840	97	22.9966	4.52335	0.100647	ankyrin repeat domain-containing protein, putative, expressed
XF89btal1a	LOC_Os02g37850	60	18.9412	4.24345	0.312153	expressed protein
XF89btal1a	LOC_Os07g29200	161	15.8019	3.98202	0.211505	mycolic acid methyl transferase, putative, expressed
XF89btal1a	LOC_Os01g20810	3	8.76626	3.13196	0.596843	expressed protein
XF89btal1a	LOC_Os05g13650	9	8.29693	3.05258	0.585492	RNA recognition motif containing protein, putative, expressed
XF89btal1a	LOC_Os03g03034	22	6.55168	2.71187	<0.001	flavonol synthase/flavanone 3-hydroxylase, putative, expressed
XF89btal1a	LOC_Os07g06970	1	6.03113	2.59243	<0.001	HEN1, putative, expressed
XF89btal1a	LOC_Os12g13380	176	5.53211	2.46783	<0.001	adenylate kinase, putative, expressed
XF89btal1a	LOC_Os05g31910	35	5.31339	2.40963	0.0536109	white-brown complex homolog protein 16, putative, expressed
XF89btal1a	LOC_Os03g20990	64	4.68646	2.2285	1	expressed protein
XF89btal1a	LOC_Os05g29010	191	4.67726	2.22566	1	POLA4 - Putative DNA polymerase alpha complex subunit, expressed
XF89btal1a	LOC_Os02g50250	99	4.67672	2.2255	1	expressed protein
XF89btal1a	LOC_Os02g30780	171	4.67657	2.22545	1	LGC1, putative, expressed
XF89btal1a	LOC_Os02g21700	19	4.59181	2.19906	<0.001	STE_MEKK_ste11_MAP3K.8 - STE kinases include homologs to sterile 7, sterile 11 and sterile 20 from yeast, expressed
XF89btal1a	LOC_Os05g25640	74	4.50786	2.17244	<0.001	cytochrome P450, putative, expressed
XF89btal1a	LOC_Os10g35300	108	2.97143	1.57116	0.00920138	dof zinc finger domain containing protein, putative, expressed
XF89btal1a	LOC_Os10g27460	155	2.20253	1.13916	0.322242	expressed protein
XF89btal1a	LOC_Os07g42860	164	2.14518	1.1011	0.451137	cyclin, putative, expressed
XF89btal1a	LOC_Os11g31705	50	2.14073	1.0981	0.0413338	expressed protein
XF89btal1a	LOC_Os01g50360	160	2.07547	1.05344	0.309404	NAC domain containing protein, putative, expressed
XF89btal1a	LOC_Os07g10530	2	2.05178	1.03688	0.3749	carboxyl-terminal peptidase, putative, expressed
XF89btal1a	LOC_Os01g39830	159	1.8654	0.899485	0.366873	beta-galactosidase, putative, expressed
XF89btal1a	LOC_Os03g16700	151	1.74283	0.801435	0.0145936	initiator-binding protein, putative, expressed
XF89btal1a	LOC_Os06g23800	73	1.70428	0.769165	0.148079	flavin-containing monooxygenase family protein, putative, expressed
XF89btal1a	LOC_Os10g42230	179	1.65829	0.729694	0.210568	AT hook motif domain containing protein, expressed
XF89btal1a	LOC_Os03g55080	140	1.6391	0.712901	0.130974	WRKY3, expressed
XF89btal1a	LOC_Os12g02290	66	1.63057	0.705379	0.615176	LTPL23 - Protease inhibitor/seed storage/LTP family protein precursor, expressed
XF89btal1a	LOC_Os01g24790	193	1.55027	0.632516	0.224052	transferase family protein, putative, expressed
XF89btal1a	LOC_Os08g24360	7	1.54975	0.632037	1	expressed protein
XF89btal1a	LOC_Os04g46639	96	1.53235	0.615749	1	expressed protein
XF89btal1a	LOC_Os02g30060	80	1.52694	0.610647	1	3-oxoacyl-reductase, chloroplast precursor, putative, expressed
XF89btal1a	LOC_Os02g02890	92	1.48779	0.573171	0.0622247	peptidyl-prolyl cis-trans isomerase, putative, expressed
XF89btal1a	LOC_Os01g48060	147	1.47877	0.564401	0.647923	auxin response factor, putative, expressed
XF89btal1a	LOC_Os08g06480	76	1.4672	0.55307	0.105477	lissencephaly type-1-like homology motif, putative, expressed
XF89btal1a	LOC_Os05g34770	25	1.42388	0.50983	0.088899	cytochrome c, putative, expressed
XF89btal1a	LOC_Os03g16850	153	1.42371	0.509651	0.355216	dof zinc finger domain containing protein, putative, expressed
XF89btal1a	LOC_Os01g31980	37	1.41535	0.501158	0.172363	MATE efflux family protein, putative, expressed
XF89btal1a	LOC_Os01g55870	200	1.3947	0.479954	0.215647	chorismate mutase, chloroplast precursor, putative, expressed
XF89btal1a	LOC_Os02g10200	143	1.3846	0.46947	0.140045	zinc finger A20 and AN1 domain-containing stress-associated protein, putative, expressed
XF89btal1a	LOC_Os12g38000	188	1.37868	0.463289	0.15224	60S ribosomal protein L8, putative, expressed
XF89btal1a	LOC_Os01g04650	28	1.37434	0.458743	0.137474	PB1 domain containing protein, expressed
XF89btal1a	LOC_Os06g43960	30	1.36608	0.450039	0.348489	expressed protein
XF89btal1a	LOC_Os02g33110	48	1.36075	0.444397	0.205847	glycosyl hydrolases, putative, expressed
XF89btal1a	LOC_Os04g59030	196	1.33648	0.418435	1	expressed protein
XF89btal1a	LOC_Os01g56630	121	1.33135	0.412889	0.253734	dymeclin, putative, expressed
XF89btal1a	LOC_Os01g72520	17	1.31239	0.392201	0.411331	phosphoesterase family protein, putative, expressed
XF89btal1a	LOC_Os02g32440	14	1.2936	0.371389	0.624541	expressed protein
XF89btal1a	LOC_Os08g38020	91	1.28937	0.366668	0.594311	bZIP transcription factor domain containing protein, expressed
XF89btal1a	LOC_Os01g51330	38	1.28921	0.366492	0.403023	expressed protein
XF89btal1a	LOC_Os09g27220	72	1.25902	0.332297	0.720703	ATBRXL3/BRX-LIKE3, putative, expressed
XF89btal1a	LOC_Os03g16910	141	1.21165	0.276978	0.39598	SLT1 protein, putative, expressed
XF89btal1a	LOC_Os05g48690	81	1.1789	0.237447	0.510129	transcription factor like protein, putative, expressed
XF89btal1a	LOC_Os05g50190	174	1.17228	0.229319	0.476087	protein kinase domain containing protein, expressed
XF89btal1a	LOC_Os12g01744	13	1.16771	0.223681	0.605141	expressed protein
XF89btal1a	LOC_Os05g06350	51	1.16077	0.215078	0.461633	importin subunit alpha, putative, expressed
XF89btal1a	LOC_Os03g57310	20	1.15418	0.206871	0.726273	syntaxin, putative, expressed
XF89btal1a	LOC_Os02g01275	128	1.15088	0.202734	0.639425	expressed protein
XF89btal1a	LOC_Os08g06200	177	1.09449	0.130259	0.711913	stomatin-like protein 2, putative, expressed
XF89btal1a	LOC_Os01g63444	109	1.08848	0.122313	0.851455	expressed protein
XF89btal1a	LOC_Os02g41550	178	1.06666	0.0931051	0.790826	FAD binding domain of DNA photolyase domain containing protein, expressed
XF89btal1a	LOC_Os03g29540	63	1.06578	0.0919041	0.80472	ATP-dependent protease, putative, expressed
XF89btal1a	LOC_Os04g57520	69	1.05594	0.0785325	0.805783	UBX domain-containing protein, putative, expressed
XF89btal1a	LOC_Os01g13700	79	1.05074	0.0714103	0.847452	DNA-binding protein-related, putative, expressed
XF89btal1a	LOC_Os10g27470	156	1.04807	0.0677309	1	KH domain containing protein, putative, expressed
XF89btal1a	LOC_Os04g13280	27	1.03682	0.0521715	1	expressed protein
XF89btal1a	LOC_Os08g41710	57	1.01657	0.0237082	0.940589	FHA domain containing protein, putative, expressed
XF89btal1a	LOC_Os05g06450	6	1.01492	0.0213623	0.952651	tubulin/FtsZ domain containing protein, putative, expressed
XF89btal1a	LOC_Os06g09770	8	-1	0	1	expressed protein
XF89btal1a	LOC_Os06g36870	12	-1	0	1	transposon protein, putative, Pong sub-class, expressed
XF89btal1a	LOC_Os10g05180	16	-1	0	1	26S proteasome regulatory subunit S5A, putative, expressed
XF89btal1a	LOC_Os04g34540	21	-1	0	1	expressed protein
XF89btal1a	LOC_Os02g22110	23	-1	0	1	expressed protein
XF89btal1a	LOC_Os03g20710	29	-1	0	1	beta-glucosidase, putative, expressed
XF89btal1a	LOC_Os04g44270	33	-1	0	1	retrotransposon protein, putative, unclassified, expressed
XF89btal1a	LOC_Os12g02610	34	-1	0	1	retrotransposon protein, putative, unclassified, expressed
XF89btal1a	LOC_Os07g26410	36	-1	0	1	retrotransposon protein, putative, Ty3-gypsy subclass, expressed
XF89btal1a	LOC_Os01g28810	39	-1	0	1	expressed protein
XF89btal1a	LOC_Os12g24300	45	-1	0	1	retrotransposon protein, putative, unclassified, expressed
XF89btal1a	LOC_Os05g40730	46	-1	0	1	expressed protein
XF89btal1a	LOC_Os11g41510	55	-1	0	1	expressed protein
XF89btal1a	LOC_Os11g41520	56	-1	0	1	hypothetical protein
XF89btal1a	LOC_Os11g24484	58	-1	0	1	estradiol 17-beta-dehydrogenase 12, putative, expressed
XF89btal1a	LOC_Os06g13350	62	-1	0	1	SAM dependent carboxyl methyltransferase, putative, expressed
XF89btal1a	LOC_Os11g02330	67	-1	0	1	LTPL22 - Protease inhibitor/seed storage/LTP family protein precursor, expressed
XF89btal1a	LOC_Os01g70000	68	-1	0	1	expressed protein
XF89btal1a	LOC_Os12g22920	70	-1	0	1	expressed protein
XF89btal1a	LOC_Os04g22280	71	-1	0	1	hypothetical protein
XF89btal1a	LOC_Os05g03240	83	-1	0	1	hypothetical protein
XF89btal1a	LOC_Os05g43810	85	-1	0	1	expressed protein
XF89btal1a	LOC_Os04g12550	86	-1	0	1	expressed protein
XF89btal1a	LOC_Os03g10960	87	-1	0	1	expressed protein
XF89btal1a	LOC_Os02g17840	88	-1	0	1	expressed protein
XF89btal1a	LOC_Os01g12020	98	-1	0	1	LTPL18 - Protease inhibitor/seed storage/LTP family protein precursor, expressed
XF89btal1a	LOC_Os09g19760	100	-1	0	1	hypothetical protein
XF89btal1a	LOC_Os05g34200	104	-1	0	1	expressed protein
XF89btal1a	LOC_Os09g14060	107	-1	0	1	disease resistance protein RPS2, putative, expressed
XF89btal1a	LOC_Os09g32956	112	-1	0	1	hypothetical protein
XF89btal1a	LOC_Os03g21770	116	-1	0	1	phosphoenolpyruvate carboxylase kinase, putative, expressed
XF89btal1a	LOC_Os03g49240	117	-1	0	1	expressed protein
XF89btal1a	LOC_Os01g34260	120	-1	0	1	hypothetical protein
XF89btal1a	LOC_Os05g34890	123	-1	0	1	expressed protein
XF89btal1a	LOC_Os07g44880	124	-1	0	1	expressed protein
XF89btal1a	LOC_Os07g44980	125	-1	0	1	hypothetical protein
XF89btal1a	LOC_Os01g74560	126	-1	0	1	transposon protein, putative, Pong sub-class, expressed
XF89btal1a	LOC_Os06g13360	130	-1	0	1	retrotransposon protein, putative, unclassified, expressed
XF89btal1a	LOC_Os02g49540	134	-1	0	1	DEFL73 - Defensin and Defensin-like DEFL family, expressed
XF89btal1a	LOC_Os11g26795	162	-1	0	1	expressed protein
XF89btal1a	LOC_Os02g55230	166	-1	0	1	carboxyl-terminal proteinase, putative, expressed
XF89btal1a	LOC_Os11g15580	169	-1	0	1	hypothetical protein
XF89btal1a	LOC_Os12g36100	170	-1	0	1	kinesin-4, putative, expressed
XF89btal1a	LOC_Os10g01260	172	-1	0	1	retrotransposon protein, putative, unclassified, expressed
XF89btal1a	LOC_Os01g57920	180	-1	0	1	OsFBL3 - F-box domain and LRR containing protein, expressed
XF89btal1a	LOC_Os02g46839	183	-1	0	1	expressed protein
XF89btal1a	LOC_Os10g29190	185	-1	0	1	BTB/POZ domain containing protein, expressed
XF89btal1a	LOC_Os12g37990	189	-1	0	1	expressed protein
XF89btal1a	LOC_Os10g20460	195	-1	0	1	expressed protein
XF89btal1a	LOC_Os09g36330	198	-1	0	1	expressed protein
XF89btal1a	LOC_Os07g36240	199	-1	0	1	expressed protein
XF89btal1a	LOC_Os11g13880	129	-1.00864	-0.0124077	0.979846	expressed protein
XF89btal1a	LOC_Os03g49250	118	-1.0174	-0.0248863	0.943662	OsFBO16 - F-box and other domain containing protein, expressed
XF89btal1a	LOC_Os01g25440	181	-1.02084	-0.0297544	0.949701	thiamin pyrophosphokinase 1, putative, expressed
XF89btal1a	LOC_Os07g12830	10	-1.02859	-0.0406654	0.903868	cytochrome b5-like Heme/Steroid binding domain containing protein, expressed
XF89btal1a	LOC_Os05g33570	175	-1.02973	-0.0422719	0.902076	pyruvate, phosphate dikinase, chloroplast precursor, putative, expressed
XF89btal1a	LOC_Os07g38110	32	-1.03057	-0.043436	0.898296	tic20, putative, expressed
XF89btal1a	LOC_Os06g48320	167	-1.0661	-0.0923413	0.792395	EDR2, putative, expressed
XF89btal1a	LOC_Os06g43610	138	-1.07385	-0.102794	0.763465	formamidopyrimidine-DNA glycosylase, putative, expressed
XF89btal1a	LOC_Os05g03550	105	-1.07611	-0.105822	0.713876	MYB family transcription factor, putative, expressed
XF89btal1a	LOC_Os03g20750	152	-1.07613	-0.105858	0.747526	outer mitochondrial membrane porin, putative, expressed
XF89btal1a	LOC_Os07g14830	186	-1.07789	-0.10821	0.732	WD domain, G-beta repeat domain containing protein, expressed
XF89btal1a	LOC_Os07g14830	197	-1.07789	-0.10821	0.732	WD domain, G-beta repeat domain containing protein, expressed
XF89btal1a	LOC_Os05g09380	43	-1.08425	-0.116694	0.72949	AR791, putative, expressed
XF89btal1a	LOC_Os12g34340	65	-1.08576	-0.118703	0.779991	pentatricopeptide, putative, expressed
XF89btal1a	LOC_Os02g58139	102	-1.08652	-0.119721	0.769318	OsSigP1 - Putative Type I Signal Peptidase homologue; employs a putative Ser/His catalytic dyad, expressed
XF89btal1a	LOC_Os01g34390	110	-1.0996	-0.136984	0.69091	prenyltransferase, putative, expressed
XF89btal1a	LOC_Os04g55730	93	-1.10341	-0.141966	0.718714	alpha-N-acetylglucosaminidase, putative, expressed
XF89btal1a	LOC_Os03g49960	163	-1.10661	-0.14615	0.684287	expressed protein
XF89btal1a	LOC_Os12g12370	135	-1.10881	-0.149014	0.724849	outer envelope protein, putative, expressed
XF89btal1a	LOC_Os06g45990	31	-1.12322	-0.167641	0.862003	patellin-5, putative, expressed
XF89btal1a	LOC_Os04g35920	103	-1.12427	-0.168992	0.566789	nonsense-mediated decay UPF3, putative, expressed
XF89btal1a	LOC_Os03g22490	190	-1.13246	-0.179463	0.581832	heavy metal-associated domain containing protein, expressed
XF89btal1a	LOC_Os02g49550	133	-1.13623	-0.184254	0.624793	zinc finger, C3HC4 type domain containing protein, expressed
XF89btal1a	LOC_Os03g50330	142	-1.15701	-0.210401	0.539573	CAMK_KIN1/SNF1/Nim1_like.18 - CAMK includes calcium/calmodulin depedent protein kinases, expressed
XF89btal1a	LOC_Os08g39100	41	-1.15784	-0.211441	0.57583	protein phosphatase 2C, putative, expressed
XF89btal1a	LOC_Os06g34360	40	-1.15952	-0.213528	1	zinc finger, C3HC4 type domain containing protein, expressed
XF89btal1a	LOC_Os01g56020	18	-1.16763	-0.223588	1	expressed protein
XF89btal1a	LOC_Os02g53140	127	-1.16854	-0.224706	0.469466	COP1, putative, expressed
XF89btal1a	LOC_Os10g36350	154	-1.16898	-0.225251	0.507242	MSP domain containing protein, putative, expressed
XF89btal1a	LOC_Os07g23370	149	-1.17423	-0.231721	1	retrotransposon protein, putative, unclassified, expressed
XF89btal1a	LOC_Os12g17120	101	-1.18654	-0.246766	0.860301	retrotransposon protein, putative, Ty1-copia subclass, expressed
XF89btal1a	LOC_Os04g11830	158	-1.18708	-0.247422	0.615147	TCP family transcription factor, putative, expressed
XF89btal1a	LOC_Os04g34930	131	-1.20803	-0.272654	0.445732	COP9 signalosome complex subunit 8, putative, expressed
XF89btal1a	LOC_Os08g33630	157	-1.21171	-0.277042	0.377203	uncharacterized protein family UPF0016 domain containing protein, expressed
XF89btal1a	LOC_Os02g01980	150	-1.21633	-0.282536	0.62736	GDSL-like lipase/acylhydrolase, putative, expressed
XF89btal1a	LOC_Os01g31629	115	-1.2241	-0.291726	0.690159	expressed protein
XF89btal1a	LOC_Os09g23740	187	-1.22854	-0.296946	0.339075	1-phosphatidylinositol-4-phosphate 5-kinase/ zinc ion binding protein, putative, expressed
XF89btal1a	LOC_Os05g28630	146	-1.23969	-0.309983	0.311819	leaf senescence related protein, putative, expressed
XF89btal1a	LOC_Os11g05100	52	-1.24062	-0.311061	0.358346	nucleolar GTPase, putative, expressed
XF89btal1a	LOC_Os01g20940	132	-1.24349	-0.314393	0.374474	PHS1, putative, expressed
XF89btal1a	LOC_Os07g07680	168	-1.26349	-0.337415	0.257331	frigida, putative, expressed
XF89btal1a	LOC_Os12g06670	145	-1.26434	-0.338381	0.278725	protein kinase family protein, putative, expressed
XF89btal1a	LOC_Os05g37690	42	-1.26539	-0.339578	0.268479	OsFBL23 - F-box domain and LRR containing protein, expressed
XF89btal1a	LOC_Os05g22790	61	-1.27491	-0.350396	0.487455	expressed protein
XF89btal1a	LOC_Os07g46670	11	-1.28479	-0.361536	0.556408	early response to dehydration 15, putative, expressed
XF89btal1a	LOC_Os08g29370	4	-1.28552	-0.362354	0.333592	peptidyl-prolyl cis-trans isomerase, chloroplast precursor, putative, expressed
XF89btal1a	LOC_Os05g03450	54	-1.28619	-0.363099	0.477786	lectin protein kinase family protein, putative, expressed
XF89btal1a	LOC_Os10g35730	15	-1.29008	-0.367461	0.448008	pentatricopeptide repeat domain containing protein, putative, expressed
XF89btal1a	LOC_Os10g39010	95	-1.34143	-0.423773	0.201919	TKL_IRAK_CrRLK1L-1.16 - The CrRLK1L-1 subfamily has homology to the CrRLK1L homolog, expressed
XF89btal1a	LOC_Os12g18100	194	-1.34371	-0.426222	0.38291	transposon protein, putative, CACTA, En/Spm sub-class, expressed
XF89btal1a	LOC_Os06g49520	24	-1.36493	-0.448824	0.248006	arogenate dehydrogenase 1, chloroplast precursor, putative, expressed
XF89btal1a	LOC_Os09g24990	119	-1.50718	-0.591847	0.129583	CAF1 family ribonuclease containing protein, putative, expressed
XF89btal1a	LOC_Os06g13650	106	-1.55239	-0.634492	0.0959366	alpha-mannosidase 2, putative, expressed
XF89btal1a	LOC_Os03g26630	122	-1.58989	-0.668923	0.0672135	SAP domain containing protein, expressed
XF89btal1a	LOC_Os06g25250	148	-1.6289	-0.703897	0.225158	endoribonuclease Dicer, putative, expressed
XF89btal1a	LOC_Os07g38060	59	-1.67836	-0.747052	0.106079	expressed protein
XF89btal1a	LOC_Os04g28234	139	-1.70567	-0.770336	0.210572	Rf1, mitochondrial precursor, putative, expressed
XF89btal1a	LOC_Os12g16760	89	-1.7482	-0.805871	0.611113	expressed protein
XF89btal1a	LOC_Os01g25810	165	-1.78834	-0.838624	0.158456	powdery mildew resistance protein PM3A, putative, expressed
XF89btal1a	LOC_Os03g20140	111	-1.95288	-0.9656	0.00700732	transposon protein, putative, CACTA, En/Spm sub-class, expressed
XF89btal1a	LOC_Os07g13980	77	-2.03458	-1.02473	1	glucose-1-phosphate adenylyltransferase large subunit, putative, expressed
XF89btal1a	LOC_Os05g18650	114	-2.08122	-1.05743	1	expressed protein
XF89btal1a	LOC_Os01g53980	26	-2.28097	-1.18965	0.318553	IQ calmodulin-binding motif family protein, expressed
XF89btal1a	LOC_Os03g05530	182	-2.37678	-1.24901	0.0146124	nodulin, putative, expressed
XF89btal1a	LOC_Os03g12790	44	-2.53144	-1.33996	0.00166073	MATE efflux family protein, putative, expressed
XF89btal1a	LOC_Os09g20020	75	-2.59853	-1.3777	0.0334507	NBS-LRR resistance-like protein B8, putative, expressed
XF89btal1a	LOC_Os08g18150	47	-2.6612	-1.41208	0.368123	WD domain, G-beta repeat domain containing protein, expressed
XF89btal1a	LOC_Os08g36390	5	-3.07384	-1.62004	0.692486	ZOS8-07 - C2H2 zinc finger protein, expressed
XF89btal1a	LOC_Os05g50910	184	-3.47783	-1.79819	0.0902937	extra-large G-protein-related, putative, expressed
XF89btal1a	LOC_Os06g10230	113	-3.92001	-1.97086	0.0213314	receptor-like protein kinase 5 precursor, putative, expressed
XF89btal1a	LOC_Os01g71150	136	-5.43589	-2.44252	1	expressed protein
XF89btal1a	LOC_Os06g23770	78	-5.44374	-2.4446	1	expressed protein
XF89btal1a	LOC_Os08g34940	82	-5.50244	-2.46007	1	hypothetical protein
XF89btal1a	LOC_Os05g39180	90	-5.50246	-2.46008	1	expressed protein
XF89btal1a	LOC_Os04g29840	49	-5.50521	-2.4608	1	expressed protein
XF89btal1a	LOC_Os09g35870	144	-7.79884	-2.96326	0.0434575	OsIAA26 - Auxin-responsive Aux/IAA gene family member, expressed
XF89btal1a	LOC_Os11g43450	84	-10.0515	-3.32934	0.592939	transposon protein, putative, CACTA, En/Spm sub-class, expressed
XF89btal1a	LOC_Os11g22360	192	-14.3695	-3.84494	0.318683	expressed protein
XF89btal1a	LOC_Os04g49685	173	-32.354	-5.01587	0.0314336	expressed protein
XF89btal1b	LOC_Os12g37519	17	31.2297	4.96485	<0.001	retrotransposon protein, putative, unclassified, expressed
XF89btal1b	LOC_Os04g48760	93	30.5057	4.93101	0.0601526	leucine-rich repeat family protein, putative, expressed
XF89btal1b	LOC_Os11g14930	111	23.009	4.52412	0.096275	expressed protein
XF89btal1b	LOC_Os05g45430	136	15.85	3.98641	0.180031	TOO MANY MOUTHS precursor, putative, expressed
XF89btal1b	LOC_Os01g50980	137	12.3794	3.62987	0.330391	cullin, putative, expressed
XF89btal1b	LOC_Os08g10270	38	11.8473	3.56649	0.407395	expressed protein
XF89btal1b	LOC_Os08g29200	76	8.75336	3.12984	0.589058	BURP domain containing protein, expressed
XF89btal1b	LOC_Os03g03034	11	6.55168	2.71187	<0.001	flavonol synthase/flavanone 3-hydroxylase, putative, expressed
XF89btal1b	LOC_Os01g16050	159	6.03308	2.5929	0.313481	transposon protein, putative, unclassified, expressed
XF89btal1b	LOC_Os05g33340	63	4.84844	2.27752	1	transposon protein, putative, CACTA, En/Spm sub-class, expressed
XF89btal1b	LOC_Os01g60710	185	4.83685	2.27407	1	expressed protein
XF89btal1b	LOC_Os06g42754	196	4.69075	2.22982	1	expressed protein
XF89btal1b	LOC_Os05g08870	191	4.6771	2.22561	1	retrotransposon protein, putative, Ty1-copia subclass, expressed
XF89btal1b	LOC_Os08g27100	114	4.34472	2.11926	0.158456	expressed protein
XF89btal1b	LOC_Os04g49739	8	3.85759	1.9477	0.00296779	purine permease, putative, expressed
XF89btal1b	LOC_Os03g27750	52	3.44367	1.78395	0.206423	expressed protein
XF89btal1b	LOC_Os08g05360	165	3.44028	1.78253	0.578813	transposon protein, putative, unclassified, expressed
XF89btal1b	LOC_Os03g18890	102	3.34876	1.74363	0.00251328	glycosyl transferase 8 domain containing protein, putative, expressed
XF89btal1b	LOC_Os03g18890	182	3.34876	1.74363	0.00251328	glycosyl transferase 8 domain containing protein, putative, expressed
XF89btal1b	LOC_Os11g43750	98	3.0811	1.62344	<0.001	polygalacturonase, putative, expressed
XF89btal1b	LOC_Os01g38359	94	2.75465	1.46187	0.00109176	peptidyl-prolyl cis-trans isomerase, FKBP-type, putative, expressed
XF89btal1b	LOC_Os09g08130	96	2.40815	1.26793	0.304256	indole-3-glycerol phosphate synthase, chloroplast precursor, putative, expressed
XF89btal1b	LOC_Os05g37970	73	2.30934	1.20748	0.0956327	universal stress protein domain containing protein, putative, expressed
XF89btal1b	LOC_Os05g27180	143	1.92939	0.948146	0.761033	ligA, putative, expressed
XF89btal1b	LOC_Os02g34740	108	1.51505	0.59937	0.373677	retrotransposon protein, putative, unclassified, expressed
XF89btal1b	LOC_Os02g36264	12	1.4622	0.548142	0.855033	terpene synthase, putative, expressed
XF89btal1b	LOC_Os10g42910	162	1.453	0.539039	0.671825	transposon protein, putative, unclassified, expressed
XF89btal1b	LOC_Os04g14340	183	1.39828	0.48365	0.477331	retrotransposon protein, putative, unclassified, expressed
XF89btal1b	LOC_Os01g55870	184	1.3947	0.479954	0.215647	chorismate mutase, chloroplast precursor, putative, expressed
XF89btal1b	LOC_Os03g55300	122	1.37581	0.460283	0.647723	expressed protein
XF89btal1b	LOC_Os01g04650	28	1.37434	0.458743	0.137474	PB1 domain containing protein, expressed
XF89btal1b	LOC_Os07g24230	75	1.36436	0.448219	0.364699	integral membrane transporter family protein, putative, expressed
XF89btal1b	LOC_Os11g31760	175	1.34645	0.429159	0.79398	transposon protein, putative, unclassified, expressed
XF89btal1b	LOC_Os06g38400	198	1.33841	0.420522	0.883619	retrotransposon protein, putative, Ty1-copia subclass, expressed
XF89btal1b	LOC_Os02g50020	4	1.32235	0.403108	0.784517	expressed protein
XF89btal1b	LOC_Os03g61480	87	1.28904	0.366296	0.764436	uncharacterized Cys-rich domain containing protein, putative, expressed
XF89btal1b	LOC_Os03g64280	199	1.25724	0.330255	0.331126	1-aminocyclopropane-1-carboxylate oxidase homolog 1, putative, expressed
XF89btal1b	LOC_Os02g34730	107	1.25108	0.323174	0.35688	transposon protein, putative, Mariner sub-class, expressed
XF89btal1b	LOC_Os02g47570	120	1.23381	0.30312	0.382528	phosphatase, putative, expressed
XF89btal1b	LOC_Os03g21800	68	1.17829	0.236698	0.642527	bZIP transcription factor family protein, putative, expressed
XF89btal1b	LOC_Os04g47500	124	1.14656	0.197313	1	transposon protein, putative, Pong sub-class, expressed
XF89btal1b	LOC_Os07g45100	158	1.14393	0.193996	0.781632	endonuclease/exonuclease/phosphatase family domain containing protein, expressed
XF89btal1b	LOC_Os06g29380	82	1.14218	0.191788	0.607532	phospholipid-transporting ATPase, putative, expressed
XF89btal1b	LOC_Os09g07900	181	1.13029	0.176698	0.581187	ubiquitin-protein ligase 1, putative, expressed
XF89btal1b	LOC_Os09g31400	69	1.12797	0.173731	0.578988	ethylene-insensitive 3, putative, expressed
XF89btal1b	LOC_Os06g08860	5	1.11871	0.16183	0.719194	transporter family protein, putative, expressed
XF89btal1b	LOC_Os07g13610	127	1.1009	0.13868	1	retrotransposon protein, putative, Ty1-copia subclass, expressed
XF89btal1b	LOC_Os03g52310	121	1.08658	0.119795	0.697916	transposon protein, putative, unclassified, expressed
XF89btal1b	LOC_Os03g11890	86	1.02917	0.0414847	0.896723	potyvirus VPg interacting protein, putative, expressed
XF89btal1b	ChrSy.fgenesh.gene.30	23	0	0	1	expressed protein
XF89btal1b	LOC_Os03g14060	7	-1	0	1	retrotransposon protein, putative, Ty1-copia subclass, expressed
XF89btal1b	LOC_Os01g40410	14	-1	0	1	transmembrane amino acid transporter protein, putative, expressed
XF89btal1b	LOC_Os10g28380	15	-1	0	1	MTN26L3 - MtN26 family protein precursor, putative, expressed
XF89btal1b	LOC_Os06g15450	18	-1	0	1	retrotransposon protein, putative, Ty1-copia subclass
XF89btal1b	LOC_Os08g15220	20	-1	0	1	retrotransposon protein, putative, unclassified, expressed
XF89btal1b	LOC_Os12g29320	21	-1	0	1	expressed protein
XF89btal1b	LOC_Os11g22130	24	-1	0	1	retrotransposon, putative, centromere-specific, expressed
XF89btal1b	LOC_Os08g22020	25	-1	0	1	retrotransposon, putative, centromere-specific, expressed
XF89btal1b	LOC_Os11g15590	26	-1	0	1	expressed protein
XF89btal1b	LOC_Os07g16730	29	-1	0	1	retrotransposon protein, putative, Ty1-copia subclass
XF89btal1b	LOC_Os03g63780	30	-1	0	1	retrotransposon protein, putative, Ty1-copia subclass, expressed
XF89btal1b	LOC_Os09g08310	31	-1	0	1	retrotransposon protein, putative, Ty1-copia subclass, expressed
XF89btal1b	LOC_Os06g15460	32	-1	0	1	retrotransposon protein, putative, Ty1-copia subclass, expressed
XF89btal1b	LOC_Os10g33560	33	-1	0	1	retrotransposon protein, putative, Ty1-copia subclass, expressed
XF89btal1b	LOC_Os08g13960	35	-1	0	1	retrotransposon protein, putative, Ty1-copia subclass, expressed
XF89btal1b	LOC_Os08g36160	36	-1	0	1	retrotransposon protein, putative, Ty1-copia subclass, expressed
XF89btal1b	LOC_Os08g34110	37	-1	0	1	retrotransposon protein, putative, Ty1-copia subclass, expressed
XF89btal1b	LOC_Os08g29000	39	-1	0	1	retrotransposon protein, putative, Ty1-copia subclass, expressed
XF89btal1b	LOC_Os08g23480	40	-1	0	1	retrotransposon protein, putative, Ty1-copia subclass, expressed
XF89btal1b	LOC_Os04g19930	41	-1	0	1	retrotransposon protein, putative, Ty1-copia subclass
XF89btal1b	LOC_Os04g05440	43	-1	0	1	hypothetical protein
XF89btal1b	LOC_Os07g41610	44	-1	0	1	retrotransposon protein, putative, Ty1-copia subclass
XF89btal1b	LOC_Os07g16740	45	-1	0	1	expressed protein
XF89btal1b	LOC_Os07g04260	46	-1	0	1	expressed protein
XF89btal1b	LOC_Os07g24110	47	-1	0	1	retrotransposon protein, putative, Ty1-copia subclass, expressed
XF89btal1b	LOC_Os07g15260	48	-1	0	1	retrotransposon protein, putative, Ty1-copia subclass, expressed
XF89btal1b	LOC_Os01g19350	49	-1	0	1	expressed protein
XF89btal1b	LOC_Os01g19360	51	-1	0	1	retrotransposon protein, putative, Ty1-copia subclass, expressed
XF89btal1b	LOC_Os02g16520	53	-1	0	1	retrotransposon protein, putative, Ty1-copia subclass
XF89btal1b	LOC_Os09g05060	54	-1	0	1	retrotransposon protein, putative, Ty1-copia subclass, expressed
XF89btal1b	LOC_Os06g20720	55	-1	0	1	retrotransposon protein, putative, Ty1-copia subclass, expressed
XF89btal1b	LOC_Os06g16770	56	-1	0	1	expressed protein
XF89btal1b	LOC_Os06g15470	57	-1	0	1	retrotransposon protein, putative, unclassified, expressed
XF89btal1b	LOC_Os06g16780	58	-1	0	1	expressed protein
XF89btal1b	LOC_Os06g36280	59	-1	0	1	retrotransposon protein, putative, Ty1-copia subclass
XF89btal1b	LOC_Os12g18610	60	-1	0	1	retrotransposon protein, putative, Ty1-copia subclass
XF89btal1b	LOC_Os12g25610	61	-1	0	1	retrotransposon protein, putative, Ty1-copia subclass
XF89btal1b	LOC_Os05g34750	62	-1	0	1	retrotransposon protein, putative, Ty1-copia subclass, expressed
XF89btal1b	LOC_Os05g39430	64	-1	0	1	retrotransposon protein, putative, Ty1-copia subclass
XF89btal1b	LOC_Os11g28628	65	-1	0	1	retrotransposon protein, putative, Ty1-copia subclass, expressed
XF89btal1b	LOC_Os06g30840	66	-1	0	1	retrotransposon protein, putative, Ty1-copia subclass, expressed
XF89btal1b	LOC_Os03g10334	67	-1	0	1	expressed protein
XF89btal1b	LOC_Os11g11760	70	-1	0	1	serpin domain containing protein, putative, expressed
XF89btal1b	LOC_Os02g34010	71	-1	0	1	transposon protein, putative, CACTA, En/Spm sub-class, expressed
XF89btal1b	LOC_Os05g27630	72	-1	0	1	retrotransposon protein, putative, Ty1-copia subclass, expressed
XF89btal1b	LOC_Os09g15740	77	-1	0	1	expressed protein
XF89btal1b	LOC_Os01g38840	78	-1	0	1	TKL_IRAK_DUF26-le.1 - DUF26 kinases have homology to DUF26 containing loci, expressed
XF89btal1b	LOC_Os08g07900	80	-1	0	1	retrotransposon protein, putative, LINE subclass, expressed
XF89btal1b	LOC_Os05g23520	81	-1	0	1	hypothetical protein
XF89btal1b	LOC_Os02g50040	85	-1	0	1	endoglucanase, putative, expressed
XF89btal1b	LOC_Os12g22920	88	-1	0	1	expressed protein
XF89btal1b	LOC_Os11g20650	90	-1	0	1	retrotransposon protein, putative, LINE subclass, expressed
XF89btal1b	LOC_Os11g20640	91	-1	0	1	retrotransposon protein, putative, Ty1-copia subclass, expressed
XF89btal1b	LOC_Os08g17270	92	-1	0	1	expressed protein
XF89btal1b	LOC_Os02g38730	97	-1	0	1	hypothetical protein
XF89btal1b	LOC_Os01g05280	100	-1	0	1	expressed protein
XF89btal1b	LOC_Os11g30470	106	-1	0	1	retrotransposon protein, putative, Ty1-copia subclass, expressed
XF89btal1b	LOC_Os11g17280	109	-1	0	1	expressed protein
XF89btal1b	LOC_Os01g08220	112	-1	0	1	gibberellin 3-beta-dioxygenase 2-2, putative, expressed
XF89btal1b	LOC_Os05g25620	113	-1	0	1	caltractin, putative, expressed
XF89btal1b	LOC_Os05g11590	116	-1	0	1	expressed protein
XF89btal1b	LOC_Os04g23710	125	-1	0	1	transposon protein, putative, CACTA, En/Spm sub-class
XF89btal1b	LOC_Os04g58300	126	-1	0	1	retrotransposon protein, putative, Ty1-copia subclass, expressed
XF89btal1b	LOC_Os05g24710	128	-1	0	1	retrotransposon protein, putative, Ty1-copia subclass, expressed
XF89btal1b	LOC_Os01g33100	129	-1	0	1	retrotransposon protein, putative, Ty1-copia subclass, expressed
XF89btal1b	LOC_Os04g25320	130	-1	0	1	expressed protein
XF89btal1b	LOC_Os04g26090	131	-1	0	1	expressed protein
XF89btal1b	LOC_Os04g02310	134	-1	0	1	retrotransposon protein, putative, Ty1-copia subclass, expressed
XF89btal1b	LOC_Os07g22070	135	-1	0	1	retrotransposon protein, putative, Ty3-gypsy subclass, expressed
XF89btal1b	LOC_Os07g17180	140	-1	0	1	no apical meristem protein, expressed
XF89btal1b	LOC_Os11g02490	144	-1	0	1	transposon protein, putative, unclassified
XF89btal1b	LOC_Os03g57808	145	-1	0	1	transposon protein, putative, CACTA, En/Spm sub-class, expressed
XF89btal1b	LOC_Os10g37440	146	-1	0	1	expressed protein
XF89btal1b	LOC_Os08g26930	148	-1	0	1	transposon protein, putative, CACTA, En/Spm sub-class
XF89btal1b	LOC_Os07g32200	149	-1	0	1	transposon protein, putative, CACTA, En/Spm sub-class
XF89btal1b	LOC_Os03g14470	150	-1	0	1	transposon protein, putative, CACTA, En/Spm sub-class
XF89btal1b	LOC_Os12g31960	152	-1	0	1	retrotransposon protein, putative, LINE subclass, expressed
XF89btal1b	LOC_Os07g32910	157	-1	0	1	transposon protein, putative, unclassified, expressed
XF89btal1b	LOC_Os03g58660	160	-1	0	1	transposon protein, putative, unclassified, expressed
XF89btal1b	LOC_Os08g32480	163	-1	0	1	transposon protein, putative, unclassified, expressed
XF89btal1b	LOC_Os08g36710	164	-1	0	1	expressed protein
XF89btal1b	LOC_Os07g45110	166	-1	0	1	transposon protein, putative, unclassified, expressed
XF89btal1b	LOC_Os01g51130	167	-1	0	1	transposon protein, putative, unclassified, expressed
XF89btal1b	LOC_Os03g38530	168	-1	0	1	transposon protein, putative, unclassified, expressed
XF89btal1b	LOC_Os03g18650	169	-1	0	1	hypothetical protein
XF89btal1b	LOC_Os06g22320	173	-1	0	1	transposon protein, putative, unclassified, expressed
XF89btal1b	LOC_Os05g38540	174	-1	0	1	transposon protein, putative, unclassified, expressed
XF89btal1b	LOC_Os11g03960	176	-1	0	1	transposon protein, putative, CACTA, En/Spm sub-class, expressed
XF89btal1b	LOC_Os04g05040	177	-1	0	1	transposon protein, putative, unclassified, expressed
XF89btal1b	LOC_Os12g03160	179	-1	0	1	transposon protein, putative, unclassified, expressed
XF89btal1b	LOC_Os05g25760	180	-1	0	1	expressed protein
XF89btal1b	LOC_Os07g30469	188	-1	0	1	indole-3-acetate beta-glucosyltransferase, putative, expressed
XF89btal1b	LOC_Os02g01860	189	-1	0	1	transposon protein, putative, unclassified
XF89btal1b	LOC_Os05g08880	192	-1	0	1	retrotransposon protein, putative, unclassified, expressed
XF89btal1b	LOC_Os05g19240	193	-1	0	1	retrotransposon protein, putative, Ty1-copia subclass, expressed
XF89btal1b	LOC_Os02g29200	200	-1	0	1	expressed protein
XF89btal1b	LOC_Os02g53520	19	-1.01303	-0.018683	0.983863	kinesin motor domain containing protein, putative, expressed
XF89btal1b	LOC_Os02g47410	95	-1.01406	-0.0201442	0.987826	protein kinase, putative, expressed
XF89btal1b	LOC_Os01g08930	103	-1.02033	-0.0290329	0.936258	DEAD-box ATP-dependent RNA helicase, putative, expressed
XF89btal1b	LOC_Os02g11740	186	-1.03302	-0.0468719	0.879415	plastidic ATP/ADP-transporter, putative, expressed
XF89btal1b	LOC_Os06g03990	155	-1.04272	-0.0603566	0.837859	aminotransferase, classes I and II, domain containing protein, expressed
XF89btal1b	LOC_Os09g14450	115	-1.05016	-0.0706034	0.906149	pollen signalling protein with adenylyl cyclase activity, putative, expressed
XF89btal1b	LOC_Os09g31300	27	-1.10695	-0.146596	0.688273	helix-loop-helix DNA-binding domain containing protein, expressed
XF89btal1b	LOC_Os04g41320	187	-1.11613	-0.15851	0.645803	nucleotide-sugar transporter family protein, putative, expressed
XF89btal1b	LOC_Os01g07780	194	-1.12746	-0.173073	0.669179	embryo-specific 3, putative, expressed
XF89btal1b	LOC_Os02g39200	9	-1.15349	-0.206006	0.553079	nucleotide-sugar transporter family protein, putative, expressed
XF89btal1b	LOC_Os11g10050	156	-1.15743	-0.210929	0.481569	G-protein alpha subunit, putative, expressed
XF89btal1b	LOC_Os06g34360	3	-1.15952	-0.213528	1	zinc finger, C3HC4 type domain containing protein, expressed
XF89btal1b	LOC_Os02g20270	89	-1.16421	-0.219356	0.655917	expressed protein
XF89btal1b	LOC_Os11g08940	119	-1.1723	-0.229344	0.84569	RNA polymerases N 8 kDa subunit, putative, expressed
XF89btal1b	LOC_Os03g07130	133	-1.17476	-0.232372	0.455286	RING finger protein 13, putative, expressed
XF89btal1b	LOC_Os01g67250	105	-1.18853	-0.249181	0.423995	Rad21 / Rec8 like protein, putative, expressed
XF89btal1b	LOC_Os04g43030	83	-1.19403	-0.255845	0.425671	lipase class 3 family protein, putative, expressed
XF89btal1b	LOC_Os09g32780	171	-1.19916	-0.262022	1	transposon protein, putative, unclassified, expressed
XF89btal1b	LOC_Os07g37820	84	-1.20249	-0.266021	0.770556	expressed protein
XF89btal1b	LOC_Os12g32986	139	-1.21179	-0.277134	0.397479	heat shock protein, putative, expressed
XF89btal1b	LOC_Os03g54084	197	-1.21257	-0.278071	0.360594	phytochrome C, putative, expressed
XF89btal1b	LOC_Os06g43170	138	-1.2243	-0.291959	0.754689	transposon protein, putative, unclassified, expressed
XF89btal1b	LOC_Os07g30369	190	-1.22941	-0.297968	0.574932	indole-3-acetate beta-glucosyltransferase, putative, expressed
XF89btal1b	LOC_Os02g58440	178	-1.23714	-0.307003	0.338811	zinc finger C-x8-C-x5-C-x3-H type family protein, expressed
XF89btal1b	LOC_Os06g05860	10	-1.25706	-0.330056	0.30932	6-phosphofructokinase, putative, expressed
XF89btal1b	LOC_Os10g26510	195	-1.27954	-0.355626	0.72662	expressed protein
XF89btal1b	LOC_Os07g10550	79	-1.2982	-0.376509	0.640826	cyclin-related protein, putative, expressed
XF89btal1b	LOC_Os12g39340	110	-1.3162	-0.396378	0.287515	glycosyl transferase, group 1 domain containing protein, expressed
XF89btal1b	LOC_Os02g56130	101	-1.33546	-0.41734	0.247212	PCNA - Putative DNA replicative polymerase clamp, expressed
XF89btal1b	LOC_Os01g67910	153	-1.34252	-0.424945	0.619893	expressed protein
XF89btal1b	LOC_Os11g20689	74	-1.359	-0.442547	0.341767	exosome complex exonuclease, putative, expressed
XF89btal1b	LOC_Os11g37759	22	-1.3628	-0.446577	0.170323	stripe rust resistance protein Yr10, putative, expressed
XF89btal1b	LOC_Os02g26700	13	-1.37236	-0.456654	0.145107	cation transport regulator-like protein 1, putative, expressed
XF89btal1b	LOC_Os06g21550	132	-1.39502	-0.480285	0.216997	thioredoxin domain-containing protein 17, putative, expressed
XF89btal1b	LOC_Os08g28730	154	-1.42029	-0.506182	0.103484	NAD dependent epimerase/dehydratase family protein, putative, expressed
XF89btal1b	LOC_Os05g07310	161	-1.54528	-0.627871	0.706935	transposon protein, putative, unclassified, expressed
XF89btal1b	LOC_Os10g39130	142	-1.57634	-0.65658	0.0298105	OsMADS56 - MADS-box family gene with MIKCc type-box, expressed
XF89btal1b	LOC_Os06g25250	2	-1.6289	-0.703897	0.225158	endoribonuclease Dicer, putative, expressed
XF89btal1b	LOC_Os12g42590	99	-1.7498	-0.807191	1	expressed protein
XF89btal1b	LOC_Os05g45020	16	-1.76296	-0.818002	0.031324	zinc finger/CCCH transcription factor, putative, expressed
XF89btal1b	LOC_Os04g42399	42	-1.87935	-0.910231	0.786376	retrotransposon protein, putative, Ty1-copia subclass, expressed
XF89btal1b	LOC_Os01g24040	6	-2.10205	-1.0718	1	retrotransposon protein, putative, Ty1-copia subclass, expressed
XF89btal1b	LOC_Os02g31070	118	-2.21224	-1.14551	0.00301245	expressed protein
XF89btal1b	LOC_Os06g49390	141	-2.23474	-1.16011	0.045851	NBS-LRR disease resistance protein, putative, expressed
XF89btal1b	LOC_Os06g24404	117	-3.25105	-1.70091	0.0462447	GDSL-like lipase/acylhydrolase, putative, expressed
XF89btal1b	LOC_Os04g03390	151	-5.436	-2.44255	1	expressed protein
XF89btal1b	LOC_Os10g30832	34	-5.43636	-2.44264	1	retrotransposon protein, putative, Ty1-copia subclass
XF89btal1b	LOC_Os05g08030	1	-5.4388	-2.44329	1	retrotransposon protein, putative, unclassified, expressed
XF89btal1b	LOC_Os01g29620	50	-5.5054	-2.46085	1	retrotransposon protein, putative, Ty1-copia subclass
XF89btal1b	LOC_Os02g58430	170	-9.83432	-3.29782	0.591892	transposon protein, putative, unclassified, expressed
XF89btal1b	LOC_Os04g53200	104	-12.9227	-3.69184	0.00153672	exonuclease, putative, expressed
XF89btal1b	LOC_Os10g14130	147	-14.3668	-3.84466	0.3262	transposon protein, putative, CACTA, En/Spm sub-class, expressed
XF89btal1b	LOC_Os09g01970	172	-14.6166	-3.86954	0.40234	expressed protein
XF89btal1b	LOC_Os07g27660	123	-23.5308	-4.55648	0.0905924	transposon protein, putative, Pong sub-class
XF89btal1c	LOC_Os03g36279	42	2198.65	11.1024	<0.001	retrotransposon protein, putative, Ty3-gypsy subclass, expressed
XF89btal1c	LOC_Os10g36090	108	1082.67	10.0804	<0.001	LTPL156 - Protease inhibitor/seed storage/LTP family protein precursor, putative, expressed
XF89btal1c	LOC_Os10g36100	107	234.089	7.87092	<0.001	LTPL157 - Protease inhibitor/seed storage/LTP family protein precursor, expressed
XF89btal1c	LOC_Os09g09650	57	41.777	5.38464	<0.001	retrotransposon protein, putative, Ty3-gypsy subclass, expressed
XF89btal1c	LOC_Os12g15920	126	15.6329	3.96651	0.00292993	laccase precursor protein, putative, expressed
XF89btal1c	LOC_Os10g03620	178	8.79301	3.13636	0.042221	OsFBX344 - F-box domain containing protein, expressed
XF89btal1c	LOC_Os06g27910	190	8.63228	3.10974	<0.001	oleosin, putative, expressed
XF89btal1c	LOC_Os01g22590	78	8.51616	3.0902	0.560901	retrotransposon protein, putative, unclassified, expressed
XF89btal1c	LOC_Os08g17640	196	8.29747	3.05267	0.585137	ZOS8-02 - C2H2 zinc finger protein, expressed
XF89btal1c	LOC_Os09g39710	92	8.2769	3.04909	0.599473	retrotransposon protein, putative, unclassified, expressed
XF89btal1c	LOC_Os01g10440	159	8.09079	3.01628	<0.001	xylosyltransferase, putative, expressed
XF89btal1c	LOC_Os01g68570	174	7.49588	2.9061	0.0219731	expressed protein
XF89btal1c	LOC_Os01g15340	137	5.62848	2.49274	<0.001	flowering promoting factor-like 1, putative, expressed
XF89btal1c	LOC_Os03g22390	162	5.58782	2.48228	0.0663114	universal stress protein domain containing protein, putative, expressed
XF89btal1c	LOC_Os01g43290	125	4.95814	2.3098	0.147125	expressed protein
XF89btal1c	LOC_Os02g24628	154	4.83662	2.274	1	photosystem II reaction center protein Z, putative, expressed
XF89btal1c	LOC_Os07g05180	52	4.83634	2.27392	1	Skp1 family, dimerisation domain containing protein, expressed
XF89btal1c	LOC_Os10g06110	37	4.71632	2.23766	1	retrotransposon protein, putative, unclassified, expressed
XF89btal1c	LOC_Os05g12090	118	4.70775	2.23504	1	VQ domain containing protein, putative
XF89btal1c	LOC_Os02g44130	123	4.67675	2.22551	1	ZOS2-14 - C2H2 zinc finger protein, expressed
XF89btal1c	LOC_Os02g33630	182	4.66793	2.22278	1	WD domain, G-beta repeat domain containing protein, expressed
XF89btal1c	LOC_Os02g56420	94	3.75426	1.90853	0.143065	OsWAK23 - OsWAK short gene, expressed
XF89btal1c	LOC_Os03g16940	10	2.61759	1.38824	0.150486	glyoxalase family protein, putative, expressed
XF89btal1c	LOC_Os07g34570	184	2.30387	1.20406	<0.001	FAD dependent oxidoreductase domain containing protein, expressed
XF89btal1c	LOC_Os03g60470	85	2.23565	1.1607	0.692493	glycine-rich protein A3, putative, expressed
XF89btal1c	LOC_Os11g29680	34	1.96859	0.97716	0.053141	expressed protein
XF89btal1c	LOC_Os06g32840	72	1.87401	0.906132	0.289209	expressed protein
XF89btal1c	LOC_Os05g30350	121	1.87271	0.90513	0.00457856	Os5bglu22 - beta-glucosidase homologue, similar to G. max isohydroxyurate hydrolase, expressed
XF89btal1c	LOC_Os02g37930	117	1.80913	0.855294	0.0163159	hypoxia-responsive family protein, putative, expressed
XF89btal1c	LOC_Os02g10070	195	1.73347	0.793663	0.00962374	citrate synthase, putative, expressed
XF89btal1c	LOC_Os06g29790	12	1.71227	0.775908	0.14769	phosphate transporter 1, putative, expressed
XF89btal1c	LOC_Os01g21250	68	1.69986	0.765417	0.0447644	late embryogenesis abundant protein, putative, expressed
XF89btal1c	LOC_Os06g21360	49	1.65393	0.725902	0.775638	transporter, monovalent cation:proton antiporter-2 family, putative, expressed
XF89btal1c	LOC_Os03g61240	171	1.64462	0.717758	0.0789094	expressed protein
XF89btal1c	LOC_Os05g01030	15	1.58896	0.668086	0.0312504	phospholipid-transporting ATPase, putative, expressed
XF89btal1c	LOC_Os03g25060	185	1.56344	0.644724	1	expressed protein
XF89btal1c	LOC_Os11g01300	80	1.5365	0.619644	0.164712	protein transport protein Sec61 subunit beta, putative, expressed
XF89btal1c	LOC_Os09g15320	186	1.53344	0.616774	0.477415	ubiquitin-conjugating enzyme, putative, expressed
XF89btal1c	LOC_Os04g53740	102	1.49236	0.577599	0.100549	thioredoxin, putative, expressed
XF89btal1c	LOC_Os10g41390	116	1.40825	0.493899	0.334376	protein kinase domain containing protein, expressed
XF89btal1c	LOC_Os03g33580	31	1.39769	0.483042	0.136308	mitotic checkpoint protein, putative, expressed
XF89btal1c	LOC_Os07g42950	77	1.36031	0.443932	0.147797	40S ribosomal protein S6, putative, expressed
XF89btal1c	LOC_Os12g02820	86	1.30391	0.38284	0.219278	cytidylyltransferase domain containing protein, expressed
XF89btal1c	LOC_Os01g66530	173	1.28498	0.361742	0.5777	ARGOS, putative, expressed
XF89btal1c	LOC_Os09g17610	140	1.27643	0.352118	0.512087	RING finger protein, putative, expressed
XF89btal1c	LOC_Os01g08960	143	1.26391	0.337898	0.302945	phosducin-like protein 3, putative, expressed
XF89btal1c	LOC_Os07g07050	113	1.26163	0.335294	0.759931	aldehyde oxidase, putative, expressed
XF89btal1c	LOC_Os11g20500	96	1.25328	0.325706	1	latency associated nuclear antigen, putative, expressed
XF89btal1c	LOC_Os11g03050	87	1.24	0.310338	0.345398	cytidylyltransferase domain containing protein, expressed
XF89btal1c	LOC_Os03g33100	82	1.2192	0.285933	1	retrotransposon protein, putative, unclassified, expressed
XF89btal1c	LOC_Os04g51030	58	1.21683	0.283124	0.463481	wall-associated kinase 1, putative, expressed
XF89btal1c	LOC_Os12g06260	35	1.2061	0.270345	0.626754	harpin-induced protein 1 domain containing protein, expressed
XF89btal1c	LOC_Os07g08200	168	1.19393	0.255719	0.735747	methyltransferase domain containing protein, putative, expressed
XF89btal1c	LOC_Os05g08560	63	1.14451	0.194727	0.607897	transposon protein, putative, unclassified, expressed
XF89btal1c	LOC_Os09g30310	65	1.12987	0.176162	0.648775	core histone H2A/H2B/H3/H4, putative, expressed
XF89btal1c	LOC_Os03g46390	122	1.12626	0.171545	0.585241	ras-related protein, putative, expressed
XF89btal1c	LOC_Os04g37970	145	1.11245	0.153739	0.929539	transporter family protein, putative, expressed
XF89btal1c	LOC_Os05g40200	167	1.0989	0.136065	0.8297	inactive receptor kinase At2g26730 precursor, putative, expressed
XF89btal1c	LOC_Os03g22620	71	1.09286	0.128106	0.785148	terpene synthase family, metal binding domain containing protein, expressed
XF89btal1c	LOC_Os03g63440	56	1.08435	0.116828	0.836702	frigida, putative, expressed
XF89btal1c	LOC_Os12g13660	17	1.05921	0.0829889	0.925511	expressed protein
XF89btal1c	LOC_Os10g37770	179	1.04545	0.0641279	0.864306	dehydration response related protein, putative, expressed
XF89btal1c	LOC_Os11g13680	160	1.0273	0.0388632	0.939978	expressed protein
XF89btal1c	LOC_Os04g36062	3	1.02683	0.0381934	0.912976	expressed protein
XF89btal1c	LOC_Os01g59020	27	1.02292	0.0326944	0.921489	cytochrome P450, putative, expressed
XF89btal1c	LOC_Os05g09620	129	1.00938	0.0134759	0.968737	SCC3, putative, expressed
XF89btal1c	ChrSy.fgenesh.gene.85	99	0	0	1	expressed protein
XF89btal1c	LOC_Os05g17090	1	-1	0	1	retrotransposon protein, putative, unclassified
XF89btal1c	LOC_Os01g35504	4	-1	0	1	retrotransposon protein, putative, unclassified, expressed
XF89btal1c	LOC_Os08g17030	5	-1	0	1	transposon protein, putative, CACTA, En/Spm sub-class, expressed
XF89btal1c	LOC_Os02g05160	6	-1	0	1	retrotransposon protein, putative, unclassified, expressed
XF89btal1c	LOC_Os03g38900	7	-1	0	1	expressed protein
XF89btal1c	LOC_Os06g32590	8	-1	0	1	expressed protein
XF89btal1c	LOC_Os07g16170	11	-1	0	1	retrotransposon protein, putative, unclassified, expressed
XF89btal1c	LOC_Os10g33204	14	-1	0	1	hypothetical protein
XF89btal1c	LOC_Os02g44124	19	-1	0	1	retrotransposon protein, putative, unclassified, expressed
XF89btal1c	LOC_Os10g39350	21	-1	0	1	aspartic proteinase nepenthesin, putative, expressed
XF89btal1c	LOC_Os07g07094	23	-1	0	1	expressed protein
XF89btal1c	LOC_Os06g30650	26	-1	0	1	expressed protein
XF89btal1c	LOC_Os03g62974	28	-1	0	1	expressed protein
XF89btal1c	LOC_Os02g44560	30	-1	0	1	C2 domain containing protein, putative, expressed
XF89btal1c	LOC_Os07g09290	32	-1	0	1	hypothetical protein
XF89btal1c	LOC_Os07g31760	36	-1	0	1	hypothetical protein
XF89btal1c	LOC_Os05g13690	38	-1	0	1	expressed protein
XF89btal1c	LOC_Os12g13500	40	-1	0	1	expressed protein
XF89btal1c	LOC_Os01g28410	43	-1	0	1	expressed protein
XF89btal1c	LOC_Os12g17140	45	-1	0	1	mla1, putative, expressed
XF89btal1c	LOC_Os02g44210	48	-1	0	1	expressed protein
XF89btal1c	LOC_Os08g24190	50	-1	0	1	OsFBX286 - F-box domain containing protein, expressed
XF89btal1c	LOC_Os11g11670	51	-1	0	1	hypothetical protein
XF89btal1c	LOC_Os09g19330	54	-1	0	1	stripe rust resistance protein Yr10, putative, expressed
XF89btal1c	LOC_Os12g23360	62	-1	0	1	retrotransposon protein, putative, unclassified
XF89btal1c	LOC_Os11g44350	67	-1	0	1	retrotransposon protein, putative, unclassified, expressed
XF89btal1c	LOC_Os09g07550	69	-1	0	1	retrotransposon protein, putative, unclassified
XF89btal1c	LOC_Os06g33840	73	-1	0	1	transposon protein, putative, CACTA, En/Spm sub-class, expressed
XF89btal1c	LOC_Os08g22018	75	-1	0	1	retrotransposon, putative, centromere-specific, expressed
XF89btal1c	LOC_Os07g22450	76	-1	0	1	NAC domain containing protein, putative, expressed
XF89btal1c	LOC_Os01g54760	81	-1	0	1	hypothetical protein
XF89btal1c	LOC_Os08g17770	88	-1	0	1	expressed protein
XF89btal1c	LOC_Os04g33550	89	-1	0	1	expressed protein
XF89btal1c	LOC_Os12g29850	93	-1	0	1	transposon protein, putative, CACTA, En/Spm sub-class
XF89btal1c	LOC_Os11g32770	95	-1	0	1	ribulose bisphosphate carboxylase large chain precursor, putative, expressed
XF89btal1c	LOC_Os11g26956	97	-1	0	1	hypothetical protein
XF89btal1c	LOC_Os07g08530	103	-1	0	1	auxin response factor, putative, expressed
XF89btal1c	LOC_Os07g08520	104	-1	0	1	auxin response factor, putative, expressed
XF89btal1c	LOC_Os07g08540	105	-1	0	1	auxin response factor 20, putative, expressed
XF89btal1c	LOC_Os06g34100	106	-1	0	1	expressed protein
XF89btal1c	LOC_Os06g41150	109	-1	0	1	expressed protein
XF89btal1c	LOC_Os10g08290	115	-1	0	1	expressed protein
XF89btal1c	LOC_Os12g26420	119	-1	0	1	retrotransposon protein, putative, unclassified, expressed
XF89btal1c	LOC_Os12g26430	120	-1	0	1	retrotransposon protein, putative, unclassified, expressed
XF89btal1c	LOC_Os10g25580	124	-1	0	1	hypothetical protein
XF89btal1c	LOC_Os10g02830	127	-1	0	1	expressed protein
XF89btal1c	LOC_Os04g28570	128	-1	0	1	fatty acyl coA reductase, putative, expressed
XF89btal1c	LOC_Os11g22940	130	-1	0	1	retrotransposon protein, putative, Ty3-gypsy subclass, expressed
XF89btal1c	LOC_Os11g22950	131	-1	0	1	retrotransposon, putative, centromere-specific, expressed
XF89btal1c	LOC_Os08g03320	132	-1	0	1	OsFBDUF41 - F-box and DUF domain containing protein, expressed
XF89btal1c	LOC_Os02g25220	133	-1	0	1	retrotransposon protein, putative, unclassified, expressed
XF89btal1c	LOC_Os12g25050	136	-1	0	1	retrotransposon protein, putative, unclassified, expressed
XF89btal1c	LOC_Os08g27440	139	-1	0	1	expressed protein
XF89btal1c	LOC_Os07g14320	142	-1	0	1	retrotransposon protein, putative, unclassified
XF89btal1c	LOC_Os03g35980	144	-1	0	1	hypothetical protein
XF89btal1c	LOC_Os04g05670	147	-1	0	1	retrotransposon protein, putative, Ty3-gypsy subclass, expressed
XF89btal1c	LOC_Os07g17460	149	-1	0	1	OsFBL36 - F-box domain and LRR containing protein, expressed
XF89btal1c	LOC_Os10g21214	151	-1	0	1	photosystem II reaction center protein Z, putative, expressed
XF89btal1c	LOC_Os06g04960	161	-1	0	1	expressed protein
XF89btal1c	LOC_Os04g17120	164	-1	0	1	formin-like protein 20, putative, expressed
XF89btal1c	LOC_Os04g35030	165	-1	0	1	CSLH3 - cellulose synthase-like family H, expressed
XF89btal1c	LOC_Os01g48260	169	-1	0	1	expressed protein
XF89btal1c	LOC_Os05g12510	170	-1	0	1	expressed protein
XF89btal1c	LOC_Os09g11980	172	-1	0	1	retrotransposon protein, putative, Ty1-copia subclass
XF89btal1c	LOC_Os01g63393	176	-1	0	1	expressed protein
XF89btal1c	LOC_Os05g22290	177	-1	0	1	retrotransposon, putative, centromere-specific, expressed
XF89btal1c	LOC_Os08g15550	180	-1	0	1	DEFL56 - Defensin and Defensin-like DEFL family, expressed
XF89btal1c	LOC_Os08g06390	181	-1	0	1	expressed protein
XF89btal1c	LOC_Os06g44330	183	-1	0	1	expressed protein
XF89btal1c	LOC_Os08g11930	188	-1	0	1	retrotransposon protein, putative, Ty3-gypsy subclass, expressed
XF89btal1c	LOC_Os12g21530	189	-1	0	1	retrotransposon, putative, centromere-specific
XF89btal1c	LOC_Os10g22180	193	-1	0	1	expressed protein
XF89btal1c	LOC_Os07g31570	197	-1	0	1	hypothetical protein
XF89btal1c	LOC_Os05g14230	198	-1	0	1	expressed protein
XF89btal1c	LOC_Os11g27380	199	-1	0	1	expressed protein
XF89btal1c	LOC_Os11g03360	200	-1	0	1	RNA-directed DNA polymerase, putative, expressed
XF89btal1c	LOC_Os01g66160	39	-1.00194	-0.00279645	1	pentatricopeptide, putative, expressed
XF89btal1c	LOC_Os12g41700	111	-1.00403	-0.00579712	0.994606	LSD1 zinc finger domain containing protein, expressed
XF89btal1c	LOC_Os06g23390	25	-1.00674	-0.00968612	1	IQ calmodulin-binding motif family protein, putative, expressed
XF89btal1c	LOC_Os01g39000	112	-1.03608	-0.0511323	0.953588	ZmGR2c, putative, expressed
XF89btal1c	LOC_Os02g25080	141	-1.04022	-0.0568956	0.911802	expressed protein
XF89btal1c	LOC_Os01g22090	135	-1.06016	-0.0842868	0.8658	expressed protein
XF89btal1c	LOC_Os11g32320	55	-1.06133	-0.0858699	0.78963	CCB1, putative, expressed
XF89btal1c	LOC_Os10g30970	114	-1.06444	-0.0901004	0.779224	expressed protein
XF89btal1c	LOC_Os07g37830	53	-1.06456	-0.0902601	0.917762	peptidyl-prolyl cis-trans isomerase CYP37, chloroplast precursor, putative, expressed
XF89btal1c	LOC_Os01g42960	9	-1.07121	-0.0992356	0.924131	TTL1, putative, expressed
XF89btal1c	LOC_Os02g43760	155	-1.07581	-0.105428	0.743485	ubiquitin carboxyl-terminal hydrolase, family 1, putative, expressed
XF89btal1c	LOC_Os12g38210	191	-1.10038	-0.137996	0.63814	spotted leaf 11, putative, expressed
XF89btal1c	LOC_Os04g16876	156	-1.13248	-0.179481	1	photosystem II reaction center protein Z, putative, expressed
XF89btal1c	LOC_Os02g27440	22	-1.13367	-0.180995	0.685624	DNA topoisomerase 1, putative, expressed
XF89btal1c	LOC_Os06g02380	60	-1.13873	-0.187421	0.552982	T-complex protein, putative, expressed
XF89btal1c	LOC_Os08g11920	187	-1.13965	-0.188585	1	retrotransposon protein, putative, Ty3-gypsy subclass, expressed
XF89btal1c	LOC_Os07g37610	64	-1.16494	-0.220251	0.469663	B3 DNA binding domain containing protein, putative, expressed
XF89btal1c	LOC_Os08g17390	148	-1.17954	-0.23823	0.434721	expressed protein
XF89btal1c	LOC_Os02g42412	194	-1.18268	-0.242065	0.527863	F-box/LRR-repeat protein 2, putative, expressed
XF89btal1c	LOC_Os01g39870	13	-1.18293	-0.242366	1	expressed protein
XF89btal1c	LOC_Os01g07990	192	-1.2066	-0.270947	0.813788	retrotransposon protein, putative, unclassified, expressed
XF89btal1c	LOC_Os01g07090	33	-1.21318	-0.278798	0.382171	5-azacytidine resistance protein azr1, putative, expressed
XF89btal1c	LOC_Os07g33220	91	-1.25149	-0.32365	0.581206	BNR/Asp-box repeat family protein, putative, expressed
XF89btal1c	LOC_Os11g19720	150	-1.26557	-0.339787	0.375822	recA protein, putative, expressed
XF89btal1c	LOC_Os03g12320	29	-1.26839	-0.342998	0.485997	UDP-3-O- N-acetylglucosamine deacetylase, putative, expressed
XF89btal1c	LOC_Os02g07700	2	-1.29227	-0.369909	0.516076	expressed protein
XF89btal1c	LOC_Os08g11470	70	-1.29269	-0.370372	0.255642	transposon protein, putative, CACTA, En/Spm sub-class, expressed
XF89btal1c	LOC_Os01g10690	24	-1.2947	-0.372623	0.423874	POLD3 - Putative DNA polymerase delta complex subunit, expressed
XF89btal1c	LOC_Os03g07080	44	-1.33836	-0.420466	0.312571	endonuclease/exonuclease/phosphatase family domain containing protein, expressed
XF89btal1c	LOC_Os03g01020	98	-1.34715	-0.429916	0.15692	pectinesterase inhibitor domain containing protein, putative, expressed
XF89btal1c	LOC_Os10g22370	101	-1.35743	-0.440873	0.418243	retrotransposon protein, putative, unclassified, expressed
XF89btal1c	LOC_Os02g54920	158	-1.41534	-0.501144	0.689746	expressed protein
XF89btal1c	LOC_Os06g42770	110	-1.44522	-0.531285	0.380434	type II intron maturase protein, putative, expressed
XF89btal1c	LOC_Os10g37600	134	-1.5193	-0.603407	0.193444	expressed protein
XF89btal1c	LOC_Os01g39840	152	-1.55526	-0.637154	0.164581	expressed protein
XF89btal1c	LOC_Os04g43560	18	-1.58123	-0.66105	0.813242	no apical meristem protein, putative, expressed
XF89btal1c	LOC_Os01g49360	74	-1.60317	-0.680929	0.48702	FAD-binding and arabino-lactone oxidase domains containing protein, putative, expressed
XF89btal1c	LOC_Os03g62670	59	-1.64361	-0.71687	0.0738324	expressed protein
XF89btal1c	LOC_Os01g74300	47	-1.64634	-0.719263	0.141172	metallothionein, putative, expressed
XF89btal1c	LOC_Os03g03880	166	-1.8004	-0.848314	0.0174731	protein kinase, putative, expressed
XF89btal1c	LOC_Os02g55510	79	-2.00841	-1.00605	0.20757	CXXXC2 - Cysteine-rich protein with paired CXXXC motifs precursor, putative, expressed
XF89btal1c	LOC_Os06g43970	20	-2.07499	-1.05311	1	expressed protein
XF89btal1c	LOC_Os07g29910	41	-2.11315	-1.07939	1	retrotransposon protein, putative, unclassified, expressed
XF89btal1c	LOC_Os03g54820	90	-2.64298	-1.40216	0.363869	expressed protein
XF89btal1c	LOC_Os01g15280	84	-2.76866	-1.46919	0.287888	transposon protein, putative, unclassified, expressed
XF89btal1c	LOC_Os08g39950	146	-2.90952	-1.54078	0.0105615	potassium transporter, putative, expressed
XF89btal1c	LOC_Os01g31210	163	-3.03819	-1.60321	0.712437	expressed protein
XF89btal1c	LOC_Os01g48660	157	-5.43697	-2.4428	1	expressed protein
XF89btal1c	LOC_Os01g58038	153	-5.44008	-2.44363	1	photosystem II reaction center protein Z, putative, expressed
XF89btal1c	LOC_Os05g39560	175	-6.20897	-2.63435	0.196039	metal cation transporter, putative, expressed
XF89btal1c	LOC_Os04g35180	100	-6.87457	-2.78127	0.0586595	co-chaperone GrpE protein, putative, expressed
XF89btal1c	LOC_Os08g02800	16	-9.83237	-3.29754	0.594712	ribosome, putative, expressed
XF89btal1c	LOC_Os01g34050	83	-9.84061	-3.29875	0.58322	expressed protein
XF89btal1c	LOC_Os08g34320	46	-9.84455	-3.29933	0.578106	expressed protein
XF89btal1c	LOC_Os10g36070	138	-10.0515	-3.32934	0.592968	LTPL155 - Protease inhibitor/seed storage/LTP family protein precursor, putative, expressed
XF89btal1c	LOC_Os09g01130	61	-23.7259	-4.56839	0.14082	retrotransposon protein, putative, unclassified, expressed
XF89btal1c	LOC_Os04g01150	66	-31.93	-4.99684	0.0632716	ELMO/CED-12 family protein, putative, expressed
XF89btal1d	LOC_Os10g41900	101	56.9669	5.83205	0.00328335	mla1, putative, expressed
XF89btal1d	LOC_Os07g36000	135	45.0758	5.49428	0.0295207	retrotransposon protein, putative, unclassified, expressed
XF89btal1d	LOC_Os06g38380	108	12.1773	3.60612	0.326431	retrotransposon protein, putative, Ty1-copia subclass, expressed
XF89btal1d	LOC_Os07g02430	179	8.51721	3.09038	0.569492	expressed protein
XF89btal1d	LOC_Os06g05690	74	8.51615	3.0902	0.560833	cysteine synthase, chloroplast/chromoplast precursor, putative, expressed
XF89btal1d	LOC_Os06g14770	109	8.29389	3.05205	0.587509	expressed protein
XF89btal1d	LOC_Os11g09414	62	8.27684	3.04908	0.599522	retrotransposon protein, putative, unclassified, expressed
XF89btal1d	LOC_Os08g05910	1	7.68326	2.94172	<0.001	peptide transporter PTR2, putative, expressed
XF89btal1d	LOC_Os03g16170	170	6.3465	2.66596	<0.001	protein phosphatase 2C, putative, expressed
XF89btal1d	LOC_Os01g34140	195	4.83704	2.27412	1	transposon protein, putative, CACTA, En/Spm sub-class, expressed
XF89btal1d	LOC_Os04g24390	67	4.83661	2.274	1	retrotransposon protein, putative, unclassified, expressed
XF89btal1d	LOC_Os08g36090	165	4.83554	2.27368	1	expressed protein
XF89btal1d	LOC_Os11g14150	162	4.69004	2.2296	1	transposon protein, putative, Pong sub-class, expressed
XF89btal1d	LOC_Os09g39900	57	4.68695	2.22865	1	retrotransposon protein, putative, unclassified, expressed
XF89btal1d	LOC_Os06g28380	15	4.6774	2.22571	1	retrotransposon protein, putative, Ty3-gypsy subclass, expressed
XF89btal1d	LOC_Os02g01390	40	3.7505	1.90708	0.455657	retrotransposon protein, putative, unclassified, expressed
XF89btal1d	LOC_Os03g63270	56	3.25617	1.70318	<0.001	regulatory protein, putative, expressed
XF89btal1d	LOC_Os06g38390	107	2.98993	1.58011	0.439933	retrotransposon protein, putative, Ty1-copia subclass, expressed
XF89btal1d	LOC_Os05g11560	88	2.92951	1.55066	<0.001	aquaporin protein, putative, expressed
XF89btal1d	LOC_Os09g19890	124	2.56236	1.35747	<0.001	expressed protein
XF89btal1d	LOC_Os02g30280	4	1.92045	0.941442	0.494471	expressed protein
XF89btal1d	LOC_Os12g30520	172	1.8995	0.925616	0.40774	pumilio-family RNA binding repeat containing protein, expressed
XF89btal1d	LOC_Os12g36770	76	1.66879	0.738798	0.0605793	lipase class 3 family protein, putative, expressed
XF89btal1d	LOC_Os12g02290	153	1.63057	0.705379	0.615176	LTPL23 - Protease inhibitor/seed storage/LTP family protein precursor, expressed
XF89btal1d	LOC_Os04g33570	166	1.6262	0.701507	0.587875	RCN4 Centroradialis-like1 homologous to TFL1 gene; contains Pfam profile PF01161: Phosphatidylethanolamine-binding protein, expressed
XF89btal1d	LOC_Os11g13650	175	1.58226	0.661984	0.499298	cellulose synthase, putative, expressed
XF89btal1d	LOC_Os03g18250	189	1.56346	0.644743	1	expressed protein
XF89btal1d	LOC_Os03g29200	106	1.55301	0.635063	0.503213	retrotransposon protein, putative, unclassified, expressed
XF89btal1d	LOC_Os10g25310	25	1.52849	0.612105	0.822504	SPX domain containing protein, putative, expressed
XF89btal1d	LOC_Os02g55540	78	1.51251	0.596948	0.39257	F-box/LRR-repeat protein 14, putative, expressed
XF89btal1d	LOC_Os01g56810	187	1.47274	0.558507	0.720761	cytokinin dehydrogenase precursor, putative, expressed
XF89btal1d	LOC_Os02g55320	5	1.45373	0.539764	0.0919567	two-component response regulator, putative, expressed
XF89btal1d	LOC_Os11g03150	97	1.40255	0.488056	1	retrotransposon protein, putative, SINE subclass, expressed
XF89btal1d	LOC_Os01g18000	147	1.37824	0.462822	0.804941	retrotransposon protein, putative, Ty3-gypsy subclass, expressed
XF89btal1d	LOC_Os10g32850	112	1.31488	0.394933	0.223539	expressed protein
XF89btal1d	LOC_Os12g13300	125	1.29251	0.370172	0.612842	expressed protein
XF89btal1d	LOC_Os05g29170	87	1.2881	0.365246	0.369012	expressed protein
XF89btal1d	LOC_Os04g51630	102	1.27844	0.354388	0.255251	60S ribosomal protein L7, putative, expressed
XF89btal1d	LOC_Os07g40560	122	1.25225	0.324518	1	expressed protein
XF89btal1d	LOC_Os10g35180	7	1.2494	0.321236	0.814243	white-brown complex homolog protein 11, putative, expressed
XF89btal1d	LOC_Os07g08330	141	1.21894	0.285629	0.376027	ribosomal protein L4, putative, expressed
XF89btal1d	LOC_Os08g25140	17	1.21	0.275007	0.54789	ethanol tolerance protein GEKO1, putative, expressed
XF89btal1d	LOC_Os03g51670	95	1.20568	0.269851	0.597767	serine esterase family protein, putative, expressed
XF89btal1d	LOC_Os01g14020	168	1.18716	0.247514	0.657334	expressed protein
XF89btal1d	LOC_Os01g27230	105	1.17265	0.229776	0.500235	12-oxophytodienoate reductase, putative, expressed
XF89btal1d	LOC_Os08g39160	164	1.16364	0.218645	0.630337	formyl transferase, putative, expressed
XF89btal1d	LOC_Os02g32465	69	1.15201	0.204156	0.89666	expressed protein
XF89btal1d	LOC_Os06g09180	191	1.11554	0.157738	0.619612	OsMKK5 - putative MAPKK based on amino acid sequence homology, expressed
XF89btal1d	LOC_Os04g02780	114	1.10857	0.148694	0.651218	amidase family protein, putative, expressed
XF89btal1d	LOC_Os01g37610	145	1.10038	0.138	0.933563	retrotransposon protein, putative, unclassified, expressed
XF89btal1d	LOC_Os05g51540	79	1.09275	0.127965	0.815472	expressed protein
XF89btal1d	LOC_Os08g33320	178	1.08615	0.119223	0.686787	expressed protein
XF89btal1d	LOC_Os06g22140	84	1.0823	0.114106	0.721648	thioredoxin reductase 2, putative, expressed
XF89btal1d	LOC_Os01g16260	167	1.08095	0.112299	0.729243	major facilitator superfamily antiporter, putative, expressed
XF89btal1d	LOC_Os02g32360	196	1.07115	0.099155	1	transposon protein, putative, CACTA, En/Spm sub-class, expressed
XF89btal1d	LOC_Os06g48850	89	1.06471	0.0904671	1	OsSAUR27 - Auxin-responsive SAUR gene family member, expressed
XF89btal1d	LOC_Os11g06740	161	1.06158	0.0862166	0.895096	syntaxin 6, putative, expressed
XF89btal1d	LOC_Os08g06360	99	1.0541	0.0760165	0.837085	THO complex subunit 7, putative, expressed
XF89btal1d	LOC_Os07g38090	142	1.04014	0.0567744	0.857071	zinc finger family protein, putative, expressed
XF89btal1d	LOC_Os09g30418	82	1.02249	0.0320932	0.924756	heat shock protein, putative, expressed
XF89btal1d	ChrSy.fgenesh.gene.74	96	0	0	1	expressed protein
XF89btal1d	ChrSy.fgenesh.gene.24	130	0	0	1	expressed protein
XF89btal1d	LOC_Os07g45290	2	-1	0	1	cytochrome P450 72A1, putative, expressed
XF89btal1d	LOC_Os01g34300	3	-1	0	1	expressed protein
XF89btal1d	LOC_Os08g07920	9	-1	0	1	disease resistance protein RPM1, putative, expressed
XF89btal1d	LOC_Os08g07900	10	-1	0	1	retrotransposon protein, putative, LINE subclass, expressed
XF89btal1d	LOC_Os08g07910	11	-1	0	1	expressed protein
XF89btal1d	LOC_Os07g34540	19	-1	0	1	hypothetical protein
XF89btal1d	LOC_Os03g64330	21	-1	0	1	aquaporin protein, putative, expressed
XF89btal1d	LOC_Os01g22030	23	-1	0	1	expressed protein
XF89btal1d	LOC_Os10g06900	24	-1	0	1	expressed protein
XF89btal1d	LOC_Os07g26010	26	-1	0	1	retrotransposon protein, putative, unclassified
XF89btal1d	LOC_Os11g24680	27	-1	0	1	hypothetical protein
XF89btal1d	LOC_Os05g05770	28	-1	0	1	hypothetical protein
XF89btal1d	LOC_Os02g49420	29	-1	0	1	fasciclin-like arabinogalactan precursor protein, putative, expressed
XF89btal1d	LOC_Os10g07060	30	-1	0	1	B3 DNA binding domain containing protein, expressed
XF89btal1d	LOC_Os07g26410	31	-1	0	1	retrotransposon protein, putative, Ty3-gypsy subclass, expressed
XF89btal1d	LOC_Os01g73210	32	-1	0	1	expressed protein
XF89btal1d	LOC_Os11g11650	37	-1	0	1	expressed protein
XF89btal1d	LOC_Os08g36930	38	-1	0	1	retrotransposon protein, putative, unclassified, expressed
XF89btal1d	LOC_Os09g40040	41	-1	0	1	retrotransposon protein, putative, unclassified, expressed
XF89btal1d	LOC_Os06g48090	42	-1	0	1	retrotransposon protein, putative, unclassified, expressed
XF89btal1d	LOC_Os06g44130	44	-1	0	1	retrotransposon protein, putative, unclassified
XF89btal1d	LOC_Os10g36130	46	-1	0	1	hypothetical protein
XF89btal1d	LOC_Os04g10260	47	-1	0	1	basic region leucine zipper domain containing protein, expressed
XF89btal1d	LOC_Os04g39400	49	-1	0	1	retrotransposon protein, putative, unclassified, expressed
XF89btal1d	LOC_Os01g74680	53	-1	0	1	retrotransposon protein, putative, unclassified, expressed
XF89btal1d	LOC_Os03g53810	55	-1	0	1	retrotransposon protein, putative, unclassified, expressed
XF89btal1d	LOC_Os06g22580	58	-1	0	1	retrotransposon protein, putative, Ty3-gypsy subclass
XF89btal1d	LOC_Os01g54660	65	-1	0	1	retrotransposon protein, putative, unclassified, expressed
XF89btal1d	LOC_Os12g34630	66	-1	0	1	retrotransposon protein, putative, unclassified, expressed
XF89btal1d	LOC_Os04g17720	68	-1	0	1	retrotransposon protein, putative, unclassified, expressed
XF89btal1d	LOC_Os01g18910	70	-1	0	1	peroxidase precursor, putative, expressed
XF89btal1d	LOC_Os04g32790	80	-1	0	1	AP2 domain containing protein, expressed
XF89btal1d	LOC_Os02g42720	81	-1	0	1	expressed protein
XF89btal1d	LOC_Os09g30442	83	-1	0	1	expressed protein
XF89btal1d	LOC_Os05g44280	86	-1	0	1	retrotransposon protein, putative, LINE subclass, expressed
XF89btal1d	LOC_Os11g03140	90	-1	0	1	expressed protein
XF89btal1d	LOC_Os10g29900	91	-1	0	1	expressed protein
XF89btal1d	LOC_Os07g16930	92	-1	0	1	expressed protein
XF89btal1d	LOC_Os10g41910	100	-1	0	1	expressed protein
XF89btal1d	LOC_Os04g02410	103	-1	0	1	expressed protein
XF89btal1d	LOC_Os07g15510	104	-1	0	1	retrotransposon protein, putative, unclassified, expressed
XF89btal1d	LOC_Os11g39100	110	-1	0	1	expressed protein
XF89btal1d	LOC_Os11g37410	116	-1	0	1	expressed protein
XF89btal1d	LOC_Os10g33390	117	-1	0	1	hypothetical protein
XF89btal1d	LOC_Os10g33380	118	-1	0	1	transposon protein, putative, unclassified
XF89btal1d	LOC_Os08g10120	121	-1	0	1	retrotransposon protein, putative, Ty1-copia subclass, expressed
XF89btal1d	LOC_Os01g28130	123	-1	0	1	retrotransposon protein, putative, unclassified
XF89btal1d	LOC_Os05g40520	133	-1	0	1	OsFBT8 - F-box and tubby domain containing protein, expressed
XF89btal1d	LOC_Os08g24500	134	-1	0	1	retrotransposon protein, putative, Ty3-gypsy subclass, expressed
XF89btal1d	LOC_Os01g07270	136	-1	0	1	transposon protein, putative, unclassified, expressed
XF89btal1d	LOC_Os06g02820	137	-1	0	1	transposon protein, putative, unclassified, expressed
XF89btal1d	LOC_Os07g44390	140	-1	0	1	retrotransposon protein, putative, Ty1-copia subclass, expressed
XF89btal1d	LOC_Os07g35990	144	-1	0	1	strictosidine synthase 1 precursor, putative, expressed
XF89btal1d	LOC_Os01g14850	148	-1	0	1	MFS18 protein precursor, putative, expressed
XF89btal1d	LOC_Os03g13700	149	-1	0	1	retrotransposon protein, putative, unclassified, expressed
XF89btal1d	LOC_Os03g24260	150	-1	0	1	retrotransposon protein, putative, unclassified, expressed
XF89btal1d	LOC_Os12g04390	154	-1	0	1	hypothetical protein
XF89btal1d	LOC_Os12g22480	155	-1	0	1	transposon protein, putative, unclassified, expressed
XF89btal1d	LOC_Os05g30930	157	-1	0	1	hypothetical protein
XF89btal1d	LOC_Os11g37710	158	-1	0	1	retrotransposon protein, putative, unclassified, expressed
XF89btal1d	LOC_Os04g15730	160	-1	0	1	retrotransposon protein, putative, Ty1-copia subclass
XF89btal1d	LOC_Os10g05970	163	-1	0	1	POEI12 - Pollen Ole e I allergen and extensin family protein precursor, expressed
XF89btal1d	LOC_Os12g30770	173	-1	0	1	retrotransposon protein, putative, unclassified, expressed
XF89btal1d	LOC_Os11g28750	174	-1	0	1	hypothetical protein
XF89btal1d	LOC_Os02g20770	176	-1	0	1	transposon protein, putative, Pong sub-class, expressed
XF89btal1d	LOC_Os01g50580	181	-1	0	1	cytochrome P450, putative, expressed
XF89btal1d	LOC_Os05g14030	183	-1	0	1	receptor kinase, putative, expressed
XF89btal1d	LOC_Os10g07030	184	-1	0	1	expressed protein
XF89btal1d	LOC_Os07g31920	192	-1	0	1	transposon protein, putative, CACTA, En/Spm sub-class, expressed
XF89btal1d	LOC_Os07g15790	193	-1	0	1	transposon protein, putative, CACTA, En/Spm sub-class, expressed
XF89btal1d	LOC_Os12g18020	199	-1	0	1	transposon protein, putative, CACTA, En/Spm sub-class, expressed
XF89btal1d	LOC_Os11g05880	159	-1.00099	-0.00142748	1	exo70 exocyst complex subunit, putative, expressed
XF89btal1d	LOC_Os08g13440	128	-1.03415	-0.0484506	0.948756	cupin domain containing protein, expressed
XF89btal1d	LOC_Os01g55030	12	-1.04006	-0.0566655	0.866941	DNA-binding protein-related, putative, expressed
XF89btal1d	LOC_Os01g66140	180	-1.08036	-0.111513	0.750057	plus-3 domain containing protein, putative, expressed
XF89btal1d	LOC_Os09g23350	22	-1.08299	-0.115018	0.71437	trehalose synthase, putative, expressed
XF89btal1d	LOC_Os08g25570	185	-1.09936	-0.136658	0.670897	histone deacetylase, putative, expressed
XF89btal1d	LOC_Os04g35260	139	-1.10368	-0.142327	0.663068	DEAD/DEAH box helicase domain containing protein, expressed
XF89btal1d	LOC_Os06g05050	59	-1.11578	-0.15805	0.699664	OsWAK61 - OsWAK receptor-like protein kinase, expressed
XF89btal1d	LOC_Os07g05000	111	-1.12092	-0.164679	0.656742	oxidoreductase, aldo/keto reductase family protein, putative, expressed
XF89btal1d	LOC_Os02g11060	129	-1.12818	-0.173998	0.73576	WD domain, G-beta repeat domain containing protein, expressed
XF89btal1d	LOC_Os02g57100	190	-1.13771	-0.186134	0.551592	expressed protein
XF89btal1d	LOC_Os08g43300	113	-1.14511	-0.195489	0.661443	UBX domain-containing protein, putative, expressed
XF89btal1d	LOC_Os01g71700	188	-1.14755	-0.198557	1	amino acid permease family protein, putative, expressed
XF89btal1d	LOC_Os03g24184	14	-1.15041	-0.202154	0.546721	TRAF-type zinc finger domain-containing protein 1, putative, expressed
XF89btal1d	LOC_Os09g10930	171	-1.15581	-0.208903	0.705181	gamma response I protein, putative, expressed
XF89btal1d	LOC_Os12g38560	85	-1.15752	-0.211037	0.547868	expressed protein
XF89btal1d	LOC_Os02g20190	73	-1.15813	-0.211792	0.916908	Leucine Rich Repeat family protein, expressed
XF89btal1d	LOC_Os07g48260	143	-1.16468	-0.219936	0.681047	WRKY47, expressed
XF89btal1d	LOC_Os10g34520	120	-1.16513	-0.220487	0.46489	mitosis protein dim1, putative, expressed
XF89btal1d	LOC_Os06g31290	18	-1.17412	-0.231581	1	expressed protein
XF89btal1d	LOC_Os10g36680	119	-1.17436	-0.231872	0.573214	ubiquitin carboxyl-terminal hydrolase, family 1, putative, expressed
XF89btal1d	LOC_Os01g66760	93	-1.199	-0.261826	0.530504	inactive receptor kinase At2g26730 precursor, putative, expressed
XF89btal1d	LOC_Os03g52660	33	-1.22309	-0.290532	0.371212	ATP synthase F1, delta subunit family protein, putative, expressed
XF89btal1d	LOC_Os06g30940	98	-1.25913	-0.332425	0.443751	pentatricopeptide, putative, expressed
XF89btal1d	LOC_Os06g05040	60	-1.27163	-0.346679	0.917185	retrotransposon protein, putative, unclassified, expressed
XF89btal1d	LOC_Os12g35320	20	-1.27339	-0.348671	0.268419	RING finger and CHY zinc finger domain-containing protein 1, putative, expressed
XF89btal1d	LOC_Os03g61280	182	-1.2742	-0.349597	0.563065	OsMan05 - Endo-Beta-Mannanase, expressed
XF89btal1d	LOC_Os05g11840	36	-1.3344	-0.416193	0.347855	expressed protein
XF89btal1d	LOC_Os12g04790	75	-1.33678	-0.418759	0.275761	expressed protein
XF89btal1d	LOC_Os03g56180	34	-1.34291	-0.425365	0.666148	legume lectins beta domain containing protein, expressed
XF89btal1d	LOC_Os05g39230	77	-1.36911	-0.453243	0.175738	low photochemical bleaching 1 protein, putative, expressed
XF89btal1d	LOC_Os04g03520	6	-1.41545	-0.50126	0.39533	expressed protein
XF89btal1d	LOC_Os01g22070	8	-1.43195	-0.517981	0.183514	transposon protein, putative, Mutator sub-class, expressed
XF89btal1d	LOC_Os01g43100	115	-1.45958	-0.54555	0.189867	protein phosphatase 2C, putative, expressed
XF89btal1d	LOC_Os12g34500	35	-1.4707	-0.556505	0.17237	expressed protein
XF89btal1d	LOC_Os04g55555	48	-1.4777	-0.563349	0.293452	retrotransposon protein, putative, unclassified, expressed
XF89btal1d	LOC_Os04g42174	186	-1.50122	-0.586139	0.30484	expressed protein
XF89btal1d	LOC_Os06g20400	177	-1.51138	-0.595866	0.20378	DHHC zinc finger domain containing protein, expressed
XF89btal1d	LOC_Os11g10740	131	-1.51983	-0.603906	0.437602	tetratricopeptide-like helical, putative, expressed
XF89btal1d	LOC_Os01g26130	169	-1.55281	-0.634878	0.119619	expressed protein
XF89btal1d	LOC_Os08g44300	71	-1.58103	-0.660862	0.0471583	retrotransposon protein, putative, Ty3-gypsy subclass, expressed
XF89btal1d	LOC_Os06g48620	132	-1.64195	-0.715413	0.0333763	4-amino-4-deoxychorismate synthase, putative, expressed
XF89btal1d	LOC_Os01g37460	94	-1.66232	-0.733197	0.330134	zinc finger family protein, putative, expressed
XF89btal1d	LOC_Os06g10560	151	-1.66695	-0.737212	0.349459	leaf senescence related protein, putative, expressed
XF89btal1d	LOC_Os12g09070	152	-1.72773	-0.788878	1	expressed protein
XF89btal1d	LOC_Os01g08060	194	-1.78155	-0.833134	0.343213	transposon protein, putative, CACTA, En/Spm sub-class, expressed
XF89btal1d	LOC_Os01g12360	54	-1.89542	-0.922515	0.174259	retrotransposon protein, putative, unclassified, expressed
XF89btal1d	LOC_Os07g15620	52	-2.1129	-1.07922	1	retrotransposon protein, putative, unclassified, expressed
XF89btal1d	LOC_Os03g07400	13	-2.12581	-1.08801	0.149473	expressed protein
XF89btal1d	LOC_Os05g47840	200	-2.40557	-1.26638	0.0456743	IPP transferase, putative, expressed
XF89btal1d	LOC_Os05g05040	156	-2.54294	-1.3465	0.201016	expressed protein
XF89btal1d	LOC_Os01g07260	146	-2.5553	-1.3535	0.522035	expressed protein
XF89btal1d	LOC_Os11g10730	126	-3.05679	-1.61202	0.699456	retrotransposon protein, putative, unclassified, expressed
XF89btal1d	LOC_Os12g03010	61	-3.06824	-1.61741	0.68287	retrotransposon protein, putative, unclassified, expressed
XF89btal1d	LOC_Os09g14390	197	-3.40727	-1.76862	0.0244317	transposon protein, putative, CACTA, En/Spm sub-class, expressed
XF89btal1d	LOC_Os09g25250	198	-3.50736	-1.81039	0.0420616	transposon protein, putative, CACTA, En/Spm sub-class, expressed
XF89btal1d	LOC_Os03g19150	39	-5.42734	-2.44025	1	retrotransposon protein, putative, unclassified, expressed
XF89btal1d	LOC_Os10g19064	138	-5.43205	-2.4415	1	retrotransposon protein, putative, Ty1-copia subclass
XF89btal1d	LOC_Os06g14630	43	-5.43619	-2.4426	1	GDSL-like lipase/acylhydrolase, putative, expressed
XF89btal1d	LOC_Os04g51590	51	-5.4384	-2.44318	1	retrotransposon protein, putative, unclassified, expressed
XF89btal1d	LOC_Os10g25020	127	-5.44592	-2.44518	1	red chlorophyll catabolite reductase, putative, expressed
XF89btal1d	LOC_Os12g43850	16	-5.49098	-2.45706	1	retrotransposon protein, putative, unclassified, expressed
XF89btal1d	LOC_Os04g43600	50	-5.49425	-2.45792	1	transposon protein, putative, CACTA, En/Spm sub-class, expressed
XF89btal1d	LOC_Os12g26240	45	-5.49489	-2.45809	1	retrotransposon protein, putative, unclassified, expressed
XF89btal1d	LOC_Os01g64600	64	-5.50535	-2.46083	1	retrotransposon protein, putative, unclassified, expressed
XF89btal1d	LOC_Os07g05830	72	-9.85421	-3.30074	0.566483	zinc-finger protein, putative, expressed
XF89btal1d	LOC_Os11g20290	63	-14.4614	-3.85413	0.334815	retrotransposon protein, putative, unclassified, expressed
XF89btal2a	LOC_Os03g04080	16	78.4259	6.29326	<0.001	expressed protein
XF89btal2a	LOC_Os12g42200	70	43.8462	5.45438	<0.001	ATCHX, putative, expressed
XF89btal2a	LOC_Os03g14270	2	38.0766	5.25083	0.00471979	DUF260 domain containing protein, putative, expressed
XF89btal2a	LOC_Os07g40380	3	20.6112	4.36536	0.185962	expressed protein
XF89btal2a	LOC_Os08g42680	60	19.6905	4.29943	0.111846	expressed protein
XF89btal2a	LOC_Os05g45430	20	15.85	3.98641	0.180031	TOO MANY MOUTHS precursor, putative, expressed
XF89btal2a	LOC_Os03g49380	173	9.20788	3.20287	<0.001	lipoxygenase, putative, expressed
XF89btal2a	LOC_Os03g24390	88	9.12422	3.1897	0.0314175	OsRhmbd8 - Putative Rhomboid homologue, expressed
XF89btal2a	LOC_Os06g08540	97	8.79063	3.13597	0.613122	formin-like protein 13, putative, expressed
XF89btal2a	LOC_Os01g40094	198	8.52075	3.09098	<0.001	protein phosphatase 2C, putative, expressed
XF89btal2a	LOC_Os01g06670	127	8.51385	3.08981	0.544324	hcr2-5D, putative, expressed
XF89btal2a	LOC_Os07g05700	128	7.73226	2.95089	<0.001	expressed protein
XF89btal2a	LOC_Os03g57460	87	6.67915	2.73967	0.0558895	fasciclin domain containing protein, expressed
XF89btal2a	LOC_Os03g21040	43	5.75333	2.5244	<0.001	stress responsive protein, putative, expressed
XF89btal2a	LOC_Os05g33340	192	4.84844	2.27752	1	transposon protein, putative, CACTA, En/Spm sub-class, expressed
XF89btal2a	LOC_Os04g30410	62	4.83656	2.27398	1	expressed protein
XF89btal2a	LOC_Os02g16500	52	4.70767	2.23501	1	expressed protein
XF89btal2a	LOC_Os10g12390	123	4.67723	2.22565	1	expressed protein
XF89btal2a	LOC_Os01g46650	167	4.67722	2.22565	1	expressed protein
XF89btal2a	LOC_Os02g16190	176	4.67682	2.22553	1	retrotransposon protein, putative, Ty3-gypsy subclass, expressed
XF89btal2a	LOC_Os01g56210	8	3.72512	1.89729	0.396039	expressed protein
XF89btal2a	LOC_Os01g43510	115	3.65126	1.86839	0.319393	expressed protein
XF89btal2a	LOC_Os03g61870	150	3.10257	1.63346	0.287106	transposon protein, putative, Mariner sub-class, expressed
XF89btal2a	LOC_Os05g29900	45	2.87255	1.52233	<0.001	expressed protein
XF89btal2a	LOC_Os11g25920	84	2.50677	1.32583	0.171617	transcription factor-related, putative, expressed
XF89btal2a	LOC_Os09g38920	89	2.49361	1.31824	<0.001	thiol protease SEN102 precursor, putative, expressed
XF89btal2a	LOC_Os05g49060	155	2.30859	1.20701	0.00397518	uncharacterized protein ycf23, putative, expressed
XF89btal2a	LOC_Os03g37250	140	2.30697	1.206	0.266243	retrotransposon protein, putative, Ty3-gypsy subclass, expressed
XF89btal2a	LOC_Os02g30320	151	1.95707	0.968696	0.00150689	drought-induced protein 1, putative, expressed
XF89btal2a	LOC_Os04g52730	189	1.75656	0.812756	0.0115706	NAD dependent epimerase/dehydratase family domain containing protein, expressed
XF89btal2a	LOC_Os07g29460	5	1.75047	0.807739	0.245256	retrotransposon protein, putative, Ty1-copia subclass, expressed
XF89btal2a	LOC_Os02g10070	149	1.73347	0.793663	0.00962374	citrate synthase, putative, expressed
XF89btal2a	LOC_Os04g06734	162	1.67417	0.743442	0.279732	expressed protein
XF89btal2a	LOC_Os02g39510	61	1.61017	0.687215	1	expressed protein
XF89btal2a	LOC_Os05g26520	38	1.54759	0.63002	1	transposon protein, putative, unclassified, expressed
XF89btal2a	LOC_Os07g14610	112	1.50758	0.59223	0.0656268	IAA-amino acid hydrolase ILR1-like 6 precursor, putative, expressed
XF89btal2a	LOC_Os02g05730	121	1.43984	0.525904	0.222879	protein kinase domain containing protein, expressed
XF89btal2a	LOC_Os01g18640	66	1.38072	0.465421	0.162777	aminotransferase, putative, expressed
XF89btal2a	LOC_Os01g19130	55	1.36825	0.452331	0.238086	protein phosphatase 2C, putative, expressed
XF89btal2a	LOC_Os03g28420	24	1.36552	0.449446	0.144344	3-oxoacyl-synthase, putative, expressed
XF89btal2a	LOC_Os12g43660	25	1.2875	0.364571	0.600941	receptor-like protein kinase HAIKU2 precursor, putative, expressed
XF89btal2a	LOC_Os01g59790	137	1.28337	0.359935	0.224893	ADP-ribosylation factor, putative, expressed
XF89btal2a	LOC_Os03g17940	37	1.27186	0.346935	0.318272	phosphatase, putative, expressed
XF89btal2a	LOC_Os10g41100	101	1.23857	0.308674	0.397999	CCT motif family protein, expressed
XF89btal2a	LOC_Os12g43700	199	1.20413	0.267995	1	SCP-like extracellular protein, expressed
XF89btal2a	LOC_Os06g49800	90	1.20206	0.265508	0.413435	ubiquitin interaction motif family protein, expressed
XF89btal2a	LOC_Os03g09100	200	1.16626	0.22189	0.455863	calmodulin-binding transcription activator, putative, expressed
XF89btal2a	LOC_Os02g38220	95	1.15791	0.211529	0.545369	eukaryotic translation initiation factor 4B, putative, expressed
XF89btal2a	LOC_Os01g07170	124	1.13984	0.188831	0.593947	HORMA domain containing protein, putative, expressed
XF89btal2a	LOC_Os11g34940	14	1.13172	0.178522	0.577563	plastid-specific 50S ribosomal protein 6, chloroplast precursor, putative, expressed
XF89btal2a	LOC_Os01g09360	116	1.10888	0.149104	1	expressed protein
XF89btal2a	LOC_Os03g02390	15	1.09312	0.128449	0.724063	mitochondrial import inner membrane translocase subunit Tim17, putative, expressed
XF89btal2a	LOC_Os08g17870	53	1.0867	0.119957	0.939627	reticulon domain containing protein, putative, expressed
XF89btal2a	LOC_Os06g41440	160	1.0801	0.111171	0.736129	expressed protein
XF89btal2a	LOC_Os11g04480	23	1.02698	0.0384029	0.904402	peflin, putative, expressed
XF89btal2a	LOC_Os03g50980	17	1.00848	0.0121893	0.972457	ATSIZ1/SIZ1, putative, expressed
XF89btal2a	LOC_Os01g16210	86	1.00469	0.00674531	1	uncharacterized Cys-rich domain containing protein, putative, expressed
XF89btal2a	LOC_Os06g25240	1	-1	0	1	expressed protein
XF89btal2a	LOC_Os12g30630	10	-1	0	1	transposon protein, putative, CACTA, En/Spm sub-class, expressed
XF89btal2a	LOC_Os07g12440	12	-1	0	1	expressed protein
XF89btal2a	LOC_Os02g34210	13	-1	0	1	hypothetical protein
XF89btal2a	LOC_Os08g29970	19	-1	0	1	para-hydroxybenzoate--polyprenyltransferase, mitochondrial precursor, putative
XF89btal2a	LOC_Os08g37090	22	-1	0	1	expressed protein
XF89btal2a	LOC_Os10g02120	26	-1	0	1	retrotransposon protein, putative, unclassified, expressed
XF89btal2a	LOC_Os12g30400	27	-1	0	1	retrotransposon protein, putative, Ty3-gypsy subclass, expressed
XF89btal2a	LOC_Os01g21510	29	-1	0	1	transposon protein, putative, CACTA, En/Spm sub-class, expressed
XF89btal2a	LOC_Os05g19690	30	-1	0	1	expressed protein
XF89btal2a	LOC_Os10g22290	32	-1	0	1	NBS-LRR disease resistance protein, putative, expressed
XF89btal2a	LOC_Os05g24630	33	-1	0	1	hypothetical protein
XF89btal2a	LOC_Os04g03640	34	-1	0	1	retrotransposon protein, putative, Ty1-copia subclass
XF89btal2a	LOC_Os09g16840	35	-1	0	1	retrotransposon protein, putative, Ty1-copia subclass
XF89btal2a	LOC_Os04g54490	36	-1	0	1	expressed protein
XF89btal2a	LOC_Os02g30590	39	-1	0	1	expressed protein
XF89btal2a	LOC_Os03g16550	42	-1	0	1	expressed protein
XF89btal2a	LOC_Os07g20620	44	-1	0	1	retrotransposon protein, putative, Ty1-copia subclass, expressed
XF89btal2a	LOC_Os02g28700	49	-1	0	1	expressed protein
XF89btal2a	LOC_Os07g18780	54	-1	0	1	retrotransposon protein, putative, Ty1-copia subclass, expressed
XF89btal2a	LOC_Os07g37590	56	-1	0	1	transposon protein, putative, unclassified, expressed
XF89btal2a	LOC_Os01g21930	64	-1	0	1	expressed protein
XF89btal2a	LOC_Os09g21010	65	-1	0	1	expressed protein
XF89btal2a	LOC_Os08g31610	67	-1	0	1	hypothetical protein
XF89btal2a	LOC_Os05g38980	73	-1	0	1	respiratory burst oxidase, putative, expressed
XF89btal2a	LOC_Os10g03500	80	-1	0	1	expressed protein
XF89btal2a	LOC_Os10g03510	81	-1	0	1	hypothetical protein
XF89btal2a	LOC_Os11g05750	82	-1	0	1	expressed protein
XF89btal2a	LOC_Os06g44600	85	-1	0	1	retrotransposon protein, putative, unclassified
XF89btal2a	LOC_Os11g19760	92	-1	0	1	hypothetical protein
XF89btal2a	LOC_Os09g15460	96	-1	0	1	retrotransposon protein, putative, Ty3-gypsy subclass, expressed
XF89btal2a	LOC_Os01g51950	98	-1	0	1	retrotransposon protein, putative, unclassified, expressed
XF89btal2a	LOC_Os03g32410	100	-1	0	1	hypothetical protein
XF89btal2a	LOC_Os11g19320	104	-1	0	1	expressed protein
XF89btal2a	LOC_Os03g40080	105	-1	0	1	GRAS family transcription factor containing protein, expressed
XF89btal2a	LOC_Os05g40370	106	-1	0	1	expressed protein
XF89btal2a	LOC_Os04g41430	107	-1	0	1	retrotransposon protein, putative, unclassified
XF89btal2a	LOC_Os08g05080	109	-1	0	1	expressed protein
XF89btal2a	LOC_Os09g27520	110	-1	0	1	expressed protein
XF89btal2a	LOC_Os03g52870	114	-1	0	1	WD-40 repeat family protein, putative, expressed
XF89btal2a	LOC_Os10g24560	120	-1	0	1	retrotransposon protein, putative, Ty3-gypsy subclass, expressed
XF89btal2a	LOC_Os03g40290	122	-1	0	1	expressed protein
XF89btal2a	LOC_Os03g11930	126	-1	0	1	expressed protein
XF89btal2a	LOC_Os12g01780	131	-1	0	1	retrotransposon protein, putative, Ty1-copia subclass, expressed
XF89btal2a	LOC_Os02g42870	133	-1	0	1	MYB family transcription factor, putative, expressed
XF89btal2a	LOC_Os06g08520	136	-1	0	1	transposon protein, putative, unclassified, expressed
XF89btal2a	LOC_Os01g06400	142	-1	0	1	expressed protein
XF89btal2a	LOC_Os01g06390	143	-1	0	1	expressed protein
XF89btal2a	LOC_Os05g32890	145	-1	0	1	response regulator receiver domain containing protein, expressed
XF89btal2a	LOC_Os08g43850	146	-1	0	1	carrier, putative, expressed
XF89btal2a	LOC_Os08g43840	147	-1	0	1	expressed protein
XF89btal2a	LOC_Os04g21900	152	-1	0	1	expressed protein
XF89btal2a	LOC_Os09g36210	153	-1	0	1	harpin-induced protein 1 domain containing protein, expressed
XF89btal2a	LOC_Os04g13560	158	-1	0	1	retrotransposon protein, putative, unclassified, expressed
XF89btal2a	LOC_Os10g30930	166	-1	0	1	retrotransposon protein, putative, unclassified, expressed
XF89btal2a	LOC_Os06g14700	168	-1	0	1	myb-like DNA-binding domain containing protein, expressed
XF89btal2a	LOC_Os10g10600	175	-1	0	1	retrotransposon protein, putative, Ty3-gypsy subclass, expressed
XF89btal2a	LOC_Os02g38630	177	-1	0	1	retrotransposon protein, putative, Ty3-gypsy subclass, expressed
XF89btal2a	LOC_Os03g33430	179	-1	0	1	retrotransposon protein, putative, unclassified, expressed
XF89btal2a	LOC_Os08g17450	180	-1	0	1	retrotransposon protein, putative, unclassified, expressed
XF89btal2a	LOC_Os06g08870	186	-1	0	1	hypothetical protein
XF89btal2a	LOC_Os04g31160	187	-1	0	1	hypothetical protein
XF89btal2a	LOC_Os04g48190	190	-1	0	1	hypothetical protein
XF89btal2a	LOC_Os03g04720	191	-1	0	1	retrotransposon protein, putative, unclassified, expressed
XF89btal2a	LOC_Os05g05100	129	-1.0001	-0.000148081	1	expressed protein
XF89btal2a	LOC_Os01g03690	125	-1.00389	-0.00560084	0.995581	TKL_IRAK_DUF26-lg.1 - DUF26 kinases have homology to DUF26 containing loci, expressed
XF89btal2a	LOC_Os01g46380	51	-1.00459	-0.00660737	0.983819	ketol-acid reductoisomerase, chloroplast precursor, putative, expressed
XF89btal2a	LOC_Os01g64750	75	-1.00786	-0.0112903	0.977924	sterol 3-beta-glucosyltransferase, putative, expressed
XF89btal2a	LOC_Os02g30600	40	-1.00793	-0.0113967	1	expressed protein
XF89btal2a	LOC_Os09g21000	46	-1.01422	-0.0203732	0.949922	potassium transporter, putative, expressed
XF89btal2a	LOC_Os10g06720	164	-1.01525	-0.0218362	0.953879	aldose 1-epimerase, putative, expressed
XF89btal2a	LOC_Os04g37950	165	-1.02057	-0.0293749	0.92892	ubiquitin carboxyl-terminal hydrolase domain containing protein, expressed
XF89btal2a	LOC_Os03g44760	41	-1.02284	-0.0325868	0.925363	SWI1, putative, expressed
XF89btal2a	LOC_Os02g44370	93	-1.02849	-0.0405257	0.898416	scarecrow, putative, expressed
XF89btal2a	LOC_Os04g40660	94	-1.03144	-0.0446588	0.884159	MA3 domain containing protein, expressed
XF89btal2a	LOC_Os05g19270	174	-1.03311	-0.0469989	0.916179	MSH-like DNA mismatch repair protein, putative, expressed
XF89btal2a	LOC_Os12g19090	118	-1.04178	-0.0590465	0.939613	metalloprotease ATP23, putative, expressed
XF89btal2a	LOC_Os03g55530	91	-1.05476	-0.0769103	0.858336	HLS, putative, expressed
XF89btal2a	LOC_Os06g43610	57	-1.07385	-0.102794	0.763465	formamidopyrimidine-DNA glycosylase, putative, expressed
XF89btal2a	LOC_Os04g58130	163	-1.08135	-0.112828	0.800662	katanin p80 WD40 repeat-containing subunit B1 homolog 1, putative, expressed
XF89btal2a	LOC_Os05g09380	181	-1.08425	-0.116694	0.72949	AR791, putative, expressed
XF89btal2a	LOC_Os06g45480	130	-1.08449	-0.117018	0.690213	hydrolase, putative, expressed
XF89btal2a	LOC_Os12g37640	11	-1.0917	-0.126576	0.722206	xaa-Pro aminopeptidase, putative, expressed
XF89btal2a	LOC_Os06g50310	161	-1.10788	-0.147803	0.623734	E2F-related protein, putative, expressed
XF89btal2a	LOC_Os03g52475	4	-1.10796	-0.1479	0.795998	pentatricopeptide, putative, expressed
XF89btal2a	LOC_Os03g37270	139	-1.11041	-0.15109	0.663702	RNA recognition motif containing protein, putative, expressed
XF89btal2a	LOC_Os09g37120	169	-1.14332	-0.193226	1	pyridoxal-dependent decarboxylase protein, putative, expressed
XF89btal2a	LOC_Os04g41229	28	-1.14754	-0.198548	0.518463	helix-loop-helix DNA-binding domain containing protein, expressed
XF89btal2a	LOC_Os01g50830	68	-1.14875	-0.200067	0.656444	expressed protein
XF89btal2a	LOC_Os03g06010	83	-1.15114	-0.203068	1	expansin precursor, putative, expressed
XF89btal2a	LOC_Os02g47580	7	-1.16217	-0.216826	0.467251	expressed protein
XF89btal2a	LOC_Os01g42730	108	-1.1625	-0.217235	0.492151	GDSL-like lipase/acylhydrolase, putative, expressed
XF89btal2a	LOC_Os02g12110	6	-1.169	-0.225274	1	retrotransposon protein, putative, unclassified, expressed
XF89btal2a	LOC_Os09g31438	103	-1.17265	-0.229777	1	OsSPL17 - SBP-box gene family member, expressed
XF89btal2a	LOC_Os08g09790	156	-1.17516	-0.23286	1	expressed protein
XF89btal2a	LOC_Os04g45870	182	-1.18086	-0.239836	1	expressed protein
XF89btal2a	LOC_Os04g45870	193	-1.18086	-0.239836	1	expressed protein
XF89btal2a	LOC_Os08g29360	188	-1.18799	-0.24852	1	retrotransposon protein, putative, unclassified, expressed
XF89btal2a	LOC_Os03g27040	72	-1.18973	-0.250637	0.47496	heavy metal-associated domain containing protein, expressed
XF89btal2a	LOC_Os03g31510	113	-1.19673	-0.259096	0.599599	cysteine proteinase inhibitor 8 precursor, putative, expressed
XF89btal2a	LOC_Os02g49590	79	-1.20909	-0.273925	0.476734	ASC1, putative, expressed
XF89btal2a	LOC_Os12g16670	178	-1.22792	-0.296214	0.552427	expressed protein
XF89btal2a	LOC_Os05g41160	134	-1.24568	-0.316928	0.705943	expressed protein
XF89btal2a	LOC_Os08g37040	47	-1.27074	-0.345671	0.631682	gibberellin receptor GID1L2, putative, expressed
XF89btal2a	LOC_Os03g19340	154	-1.28027	-0.356444	0.243883	WD domain, G-beta repeat domain containing protein, expressed
XF89btal2a	LOC_Os02g10060	135	-1.30615	-0.385315	0.247693	SWIRM domain containing protein, expressed
XF89btal2a	LOC_Os02g10060	171	-1.30615	-0.385315	0.247693	SWIRM domain containing protein, expressed
XF89btal2a	LOC_Os08g41780	132	-1.30692	-0.386173	0.728311	triacylglycerol lipase precursor, putative, expressed
XF89btal2a	LOC_Os12g03260	59	-1.31167	-0.391404	0.348332	MATE efflux family protein, putative, expressed
XF89btal2a	LOC_Os10g35100	78	-1.34318	-0.425649	0.266703	expressed protein
XF89btal2a	LOC_Os03g46460	184	-1.3479	-0.43071	0.365487	ubiquitin carboxyl-terminal hydrolase, family 1, putative, expressed
XF89btal2a	LOC_Os02g26700	185	-1.37236	-0.456654	0.145107	cation transport regulator-like protein 1, putative, expressed
XF89btal2a	LOC_Os02g51070	58	-1.41756	-0.503405	0.117102	starch synthase, putative, expressed
XF89btal2a	LOC_Os12g09250	196	-1.45407	-0.540096	0.177909	bZIP transcription factor domain containing protein, expressed
XF89btal2a	LOC_Os03g12050	102	-1.45959	-0.545562	0.178717	expressed protein
XF89btal2a	LOC_Os01g18940	195	-1.57862	-0.658665	1	expressed protein
XF89btal2a	LOC_Os01g16990	71	-1.58174	-0.661516	0.49422	expressed protein
XF89btal2a	LOC_Os06g12680	76	-1.61467	-0.691242	0.119205	RING-H2 finger protein, putative, expressed
XF89btal2a	LOC_Os01g45274	31	-1.6203	-0.696262	0.0514766	carbonic anhydrase, chloroplast precursor, putative, expressed
XF89btal2a	LOC_Os04g36830	48	-1.62792	-0.703033	0.495895	DUF567 domain containing protein, putative, expressed
XF89btal2a	LOC_Os06g30640	77	-1.63561	-0.709832	0.522205	cytochrome P450, putative, expressed
XF89btal2a	LOC_Os12g23150	119	-1.65469	-0.72656	0.136627	4-nitrophenylphosphatase-like, putative, expressed
XF89btal2a	LOC_Os10g21784	74	-1.69226	-0.758955	0.483272	expressed protein
XF89btal2a	LOC_Os09g38620	197	-1.69693	-0.762924	0.0272776	NADPH reductase, putative, expressed
XF89btal2a	LOC_Os12g19100	117	-1.72563	-0.787124	1	transposon protein, putative, unclassified, expressed
XF89btal2a	LOC_Os03g37260	138	-1.78826	-0.838553	0.0722934	pentatricopeptide, putative, expressed
XF89btal2a	LOC_Os02g39220	141	-1.87015	-0.903154	0.281743	transposon protein, putative, unclassified, expressed
XF89btal2a	LOC_Os05g35570	144	-1.9795	-0.98514	0.0592757	DUF803 domain containing, putative, expressed
XF89btal2a	LOC_Os01g29150	63	-2.20479	-1.14064	0.00643629	cytochrome P450 72A1, putative, expressed
XF89btal2a	LOC_Os01g13120	172	-2.25862	-1.17544	0.0243253	aquaporin protein, putative, expressed
XF89btal2a	LOC_Os03g14250	21	-2.64989	-1.40593	0.0466836	plant protein of unknown function DUF869 domain containing protein, expressed
XF89btal2a	LOC_Os10g13960	183	-2.78338	-1.47684	0.434981	retrotransposon protein, putative, unclassified, expressed
XF89btal2a	LOC_Os02g15290	148	-3.12714	-1.64484	0.119432	VQ domain containing protein, putative, expressed
XF89btal2a	LOC_Os11g07912	18	-3.69229	-1.88452	0.0209612	MLO domain containing protein, putative, expressed
XF89btal2a	LOC_Os10g11990	50	-4.44739	-2.15296	0.119385	retrotransposon protein, putative, Ty1-copia subclass, expressed
XF89btal2a	LOC_Os01g61540	99	-5.43589	-2.44251	1	expressed protein
XF89btal2a	LOC_Os09g18350	69	-5.43627	-2.44262	1	retrotransposon protein, putative, unclassified, expressed
XF89btal2a	LOC_Os06g49860	170	-5.43698	-2.44281	1	methyltransferase, putative, expressed
XF89btal2a	LOC_Os06g40180	159	-6.85533	-2.77723	0.229747	phospholipase D, putative, expressed
XF89btal2a	LOC_Os09g27530	111	-9.83441	-3.29784	0.591758	expressed protein
XF89btal2a	LOC_Os08g35180	157	-9.84105	-3.29881	0.582642	ECAGL4 - ECA1 gametogenesis related family protein precursor, putative, expressed
XF89btal2a	LOC_Os05g35380	9	-9.94126	-3.31343	0.558737	universal stress protein domain containing protein, putative, expressed
XF89btal2a	LOC_Os02g27210	194	-18.8837	-4.23907	0.203813	hypothetical protein
XF89btal2b	LOC_Os07g44850	119	283.781	8.14863	<0.001	gibberellin receptor GID1L2, putative, expressed
XF89btal2b	LOC_Os09g22490	88	24.6096	4.62115	0.147684	expressed protein
XF89btal2b	LOC_Os11g38230	141	8.70097	3.12118	0.562125	OsFBDUF61 - F-box and DUF domain containing protein, expressed
XF89btal2b	LOC_Os03g57720	133	7.69075	2.94312	0.0560123	aldehyde oxidase 2, putative, expressed
XF89btal2b	LOC_Os03g60720	46	5.33866	2.41648	0.0504434	expansin precursor, putative, expressed
XF89btal2b	LOC_Os09g04690	110	4.83556	2.27368	1	expressed protein
XF89btal2b	LOC_Os07g30040	27	4.8288	2.27166	1	retrotransposon protein, putative, unclassified, expressed
XF89btal2b	LOC_Os07g47100	169	4.76648	2.25292	<0.001	transporter, monovalent cation:proton antiporter-2 family, putative, expressed
XF89btal2b	LOC_Os12g09200	189	4.69972	2.23258	1	retrotransposon protein, putative, unclassified, expressed
XF89btal2b	LOC_Os06g47880	187	4.69659	2.23161	1	cell division control protein 2 homolog 3, putative, expressed
XF89btal2b	LOC_Os01g58970	121	4.67726	2.22566	1	cytochrome P450, putative, expressed
XF89btal2b	LOC_Os07g43860	156	4.67711	2.22562	1	expressed protein
XF89btal2b	LOC_Os02g53810	148	4.30419	2.10574	<0.001	expressed protein
XF89btal2b	LOC_Os03g37490	132	3.8919	1.96048	<0.001	MATE efflux family protein, putative, expressed
XF89btal2b	LOC_Os08g42800	113	3.63056	1.86019	0.0590602	expressed protein
XF89btal2b	LOC_Os01g68740	5	3.22055	1.68731	<0.001	keratin, type I cytoskeletal 9, putative, expressed
XF89btal2b	LOC_Os06g48520	146	3.19006	1.67358	0.00576533	disease resistance protein RPM1, putative, expressed
XF89btal2b	LOC_Os05g06130	2	3.11793	1.64059	0.121826	transcription factor X1, putative, expressed
XF89btal2b	LOC_Os12g05680	105	2.7495	1.45917	<0.001	transcription factor, putative, expressed
XF89btal2b	LOC_Os11g45740	176	2.60324	1.38031	<0.001	MYB family transcription factor, putative, expressed
XF89btal2b	LOC_Os02g55570	139	2.21107	1.14475	0.149669	shugoshin-1, putative, expressed
XF89btal2b	LOC_Os11g27150	108	2.17411	1.12043	0.309943	retrotransposon protein, putative, unclassified, expressed
XF89btal2b	LOC_Os05g48290	122	2.1134	1.07957	0.0461402	T-complex protein, putative, expressed
XF89btal2b	LOC_Os04g59120	195	2.10465	1.07358	0.172486	auxin-induced protein 5NG4, putative, expressed
XF89btal2b	LOC_Os06g42720	57	1.90718	0.931439	0.00313589	amino acid transporter, putative, expressed
XF89btal2b	LOC_Os12g43880	116	1.83149	0.873015	0.00760749	DNA binding protein, putative, expressed
XF89btal2b	LOC_Os08g09240	24	1.69484	0.761152	0.0200178	autophagy-related protein, putative, expressed
XF89btal2b	LOC_Os12g41634	61	1.6321	0.706731	0.664727	expressed protein
XF89btal2b	LOC_Os12g06250	35	1.60969	0.686784	0.311141	expressed protein
XF89btal2b	LOC_Os05g43840	134	1.59104	0.669974	0.0274463	CAMK_KIN1/SNF1/Nim1_like.25 - CAMK includes calcium/calmodulin depedent protein kinases, expressed
XF89btal2b	LOC_Os05g03100	25	1.58708	0.666373	0.780093	HECT-domain domain containing protein, expressed
XF89btal2b	LOC_Os03g63400	102	1.51316	0.597562	0.130142	transcription factor BTF3, putative, expressed
XF89btal2b	LOC_Os11g37890	28	1.51292	0.597332	0.0424775	NAD dependent epimerase/dehydratase family protein, putative, expressed
XF89btal2b	LOC_Os11g41610	109	1.47608	0.56177	0.202345	40S ribosomal protein S29, putative, expressed
XF89btal2b	LOC_Os02g42540	69	1.45068	0.536731	0.114785	expressed protein
XF89btal2b	LOC_Os02g13520	75	1.44386	0.529933	0.670483	OsIAA7 - Auxin-responsive Aux/IAA gene family member, expressed
XF89btal2b	LOC_Os03g22460	84	1.40971	0.495401	0.149419	expressed protein
XF89btal2b	LOC_Os06g42800	185	1.35453	0.437791	0.591026	STRUBBELIG-RECEPTOR FAMILY 8 precursor, putative, expressed
XF89btal2b	LOC_Os05g50470	30	1.35157	0.434638	0.419141	expressed protein
XF89btal2b	LOC_Os04g34240	194	1.32703	0.408197	0.636033	histone H3, putative, expressed
XF89btal2b	LOC_Os02g34990	50	1.28152	0.357856	0.802664	ACT domain containing protein, putative, expressed
XF89btal2b	LOC_Os06g01800	42	1.27285	0.348067	0.819124	expressed protein
XF89btal2b	LOC_Os03g14990	117	1.25516	0.327874	0.267476	chorismate synthase 2, chloroplast precursor, putative, expressed
XF89btal2b	LOC_Os05g39400	53	1.2442	0.315219	0.72753	expressed protein
XF89btal2b	LOC_Os04g57380	85	1.20437	0.268275	0.513493	acyl-protein thioesterase, putative, expressed
XF89btal2b	LOC_Os03g39850	95	1.19472	0.256678	1	glutathione S-transferase, putative, expressed
XF89btal2b	LOC_Os09g32050	47	1.18643	0.246629	0.527722	chaperone protein dnaJ 10, putative, expressed
XF89btal2b	LOC_Os01g58459	59	1.17955	0.238242	0.476724	expressed protein
XF89btal2b	LOC_Os03g37970	89	1.14809	0.199235	0.536006	ribosomal protein L13, putative, expressed
XF89btal2b	LOC_Os08g41550	97	1.12891	0.174924	1	ubiquitin carboxyl-terminal hydrolase, putative, expressed
XF89btal2b	LOC_Os01g11860	4	1.12404	0.168696	0.907886	DJ-1 family protein, putative, expressed
XF89btal2b	LOC_Os10g18700	175	1.11096	0.151806	0.867646	expressed protein
XF89btal2b	LOC_Os06g51029	67	1.10942	0.149807	0.656837	OsFtsH1 FtsH protease, homologue of AtFtsH1/5, expressed
XF89btal2b	LOC_Os11g04030	151	1.10777	0.14766	0.720346	major facilitator superfamily antiporter, putative, expressed
XF89btal2b	LOC_Os04g57680	73	1.10125	0.139142	0.676891	expressed protein
XF89btal2b	LOC_Os01g71960	152	1.09747	0.134177	0.719566	endonuclease, putative, expressed
XF89btal2b	LOC_Os04g53220	14	1.0897	0.12393	0.720033	signal recognition particle 14 kDa protein, putative, expressed
XF89btal2b	LOC_Os08g07760	1	1.08962	0.123822	0.731414	BRASSINOSTEROID INSENSITIVE 1-associated receptor kinase 1 precursor, putative, expressed
XF89btal2b	LOC_Os01g57440	182	1.08608	0.119131	0.876373	DNA repair metallo-beta-lactamase, putative, expressed
XF89btal2b	LOC_Os10g22430	39	1.05081	0.0715011	0.812934	gibberellin response modulator protein, putative, expressed
XF89btal2b	LOC_Os02g26404	19	1.0367	0.0519996	0.912832	expressed protein
XF89btal2b	LOC_Os12g13130	10	1.01712	0.0244874	1	ZOS12-03 - C2H2 zinc finger protein, expressed
XF89btal2b	LOC_Os04g35990	6	-1	0	1	OsFBX136 - F-box domain containing protein, expressed
XF89btal2b	LOC_Os02g48920	11	-1	0	1	ubiquitin-conjugating enzyme, putative, expressed
XF89btal2b	LOC_Os04g57110	17	-1	0	1	retrotransposon protein, putative, unclassified, expressed
XF89btal2b	LOC_Os07g43090	18	-1	0	1	retrotransposon protein, putative, unclassified, expressed
XF89btal2b	LOC_Os02g48580	22	-1	0	1	expressed protein
XF89btal2b	LOC_Os01g39430	23	-1	0	1	anthocyanin regulatory protein, putative
XF89btal2b	LOC_Os09g24400	26	-1	0	1	conserved hypothetical protein
XF89btal2b	LOC_Os09g35550	31	-1	0	1	hypothetical protein
XF89btal2b	LOC_Os11g09300	32	-1	0	1	retrotransposon protein, putative, unclassified, expressed
XF89btal2b	LOC_Os08g26670	36	-1	0	1	expressed protein
XF89btal2b	LOC_Os03g46790	37	-1	0	1	helix-loop-helix DNA-binding domain containing protein, expressed
XF89btal2b	LOC_Os08g29230	38	-1	0	1	retrotransposon protein, putative, unclassified
XF89btal2b	LOC_Os03g29150	43	-1	0	1	NAD dependent epimerase/dehydratase family protein, putative, expressed
XF89btal2b	LOC_Os04g26620	45	-1	0	1	expressed protein
XF89btal2b	LOC_Os08g27340	51	-1	0	1	retrotransposon protein, putative, unclassified, expressed
XF89btal2b	LOC_Os08g11680	55	-1	0	1	transposon protein, putative, CACTA, En/Spm sub-class
XF89btal2b	LOC_Os09g16120	56	-1	0	1	hypothetical protein
XF89btal2b	LOC_Os08g26740	60	-1	0	1	retrotransposon protein, putative, Ty3-gypsy subclass, expressed
XF89btal2b	LOC_Os11g31100	62	-1	0	1	gibberellin response modulator protein, putative, expressed
XF89btal2b	LOC_Os02g32850	68	-1	0	1	expressed protein
XF89btal2b	LOC_Os05g16490	70	-1	0	1	expressed protein
XF89btal2b	LOC_Os02g03190	71	-1	0	1	inhibitor I family protein, putative, expressed
XF89btal2b	LOC_Os11g12770	72	-1	0	1	transposon protein, putative, CACTA, En/Spm sub-class, expressed
XF89btal2b	LOC_Os02g30390	77	-1	0	1	transposon protein, putative, CACTA, En/Spm sub-class, expressed
XF89btal2b	LOC_Os11g39060	78	-1	0	1	expressed protein
XF89btal2b	LOC_Os02g57730	79	-1	0	1	hypothetical protein
XF89btal2b	LOC_Os10g01010	81	-1	0	1	transposon protein, putative, Ac/Ds sub-class, expressed
XF89btal2b	LOC_Os10g21962	82	-1	0	1	transposon protein, putative, CACTA, En/Spm sub-class, expressed
XF89btal2b	LOC_Os05g14060	90	-1	0	1	retrotransposon protein, putative, unclassified, expressed
XF89btal2b	LOC_Os01g59710	93	-1	0	1	expressed protein
XF89btal2b	LOC_Os05g19570	96	-1	0	1	expansin precursor, putative, expressed
XF89btal2b	LOC_Os10g38640	99	-1	0	1	glutathione S-transferase, putative, expressed
XF89btal2b	LOC_Os09g25860	100	-1	0	1	expressed protein
XF89btal2b	LOC_Os07g07170	111	-1	0	1	plastocyanin-like domain containing protein, putative, expressed
XF89btal2b	LOC_Os03g29230	112	-1	0	1	retrotransposon protein, putative, unclassified
XF89btal2b	LOC_Os04g01354	115	-1	0	1	chalcone synthase, putative, expressed
XF89btal2b	LOC_Os04g32140	128	-1	0	1	microneme protein Sm70, putative, expressed
XF89btal2b	LOC_Os12g29605	129	-1	0	1	expressed protein
XF89btal2b	LOC_Os01g37500	131	-1	0	1	expressed protein
XF89btal2b	LOC_Os06g45420	135	-1	0	1	expressed protein
XF89btal2b	LOC_Os05g11970	136	-1	0	1	GDSL-like lipase/acylhydrolase, putative, expressed
XF89btal2b	LOC_Os12g27280	138	-1	0	1	hypothetical protein
XF89btal2b	LOC_Os08g15360	140	-1	0	1	retrotransposon protein, putative, unclassified, expressed
XF89btal2b	LOC_Os12g42270	142	-1	0	1	transposon protein, putative, unclassified, expressed
XF89btal2b	LOC_Os03g31640	145	-1	0	1	retrotransposon protein, putative, unclassified, expressed
XF89btal2b	LOC_Os06g31120	147	-1	0	1	retrotransposon protein, putative, unclassified, expressed
XF89btal2b	LOC_Os09g37452	149	-1	0	1	OsSAUR50 - Auxin-responsive SAUR gene family member
XF89btal2b	LOC_Os09g37460	150	-1	0	1	OsSAUR51 - Auxin-responsive SAUR gene family member, expressed
XF89btal2b	LOC_Os09g20110	154	-1	0	1	expressed protein
XF89btal2b	LOC_Os08g20160	155	-1	0	1	SWIM zinc finger family protein, putative, expressed
XF89btal2b	LOC_Os06g05910	157	-1	0	1	methyltransferase domain containing protein, expressed
XF89btal2b	LOC_Os05g44540	158	-1	0	1	MrBTB3 - Bric-a-Brac, Tramtrack, Broad Complex BTB domain with Meprin and TRAF Homology MATH-related domain, expressed
XF89btal2b	LOC_Os07g43850	159	-1	0	1	nucleic acid binding protein, putative, expressed
XF89btal2b	LOC_Os09g10740	162	-1	0	1	mitochondrial import inner membrane translocase subunit Tim17, putative, expressed
XF89btal2b	LOC_Os04g28150	166	-1	0	1	expressed protein
XF89btal2b	LOC_Os08g14780	168	-1	0	1	expressed protein
XF89btal2b	LOC_Os04g10740	171	-1	0	1	retrotransposon protein, putative, unclassified, expressed
XF89btal2b	LOC_Os06g15430	172	-1	0	1	expressed protein
XF89btal2b	LOC_Os05g07470	174	-1	0	1	D-mannose binding lectin family protein, expressed
XF89btal2b	LOC_Os08g29050	177	-1	0	1	retrotransposon protein, putative, unclassified
XF89btal2b	LOC_Os07g20390	178	-1	0	1	retrotransposon, putative, centromere-specific
XF89btal2b	LOC_Os01g31030	179	-1	0	1	retrotransposon, putative, centromere-specific
XF89btal2b	LOC_Os03g23990	180	-1	0	1	retrotransposon protein, putative, unclassified, expressed
XF89btal2b	LOC_Os11g18480	181	-1	0	1	retrotransposon protein, putative, unclassified, expressed
XF89btal2b	LOC_Os05g15970	184	-1	0	1	retrotransposon protein, putative, Ty3-gypsy subclass, expressed
XF89btal2b	LOC_Os08g09570	188	-1	0	1	expressed protein
XF89btal2b	LOC_Os07g08510	190	-1	0	1	expressed protein
XF89btal2b	LOC_Os02g33410	191	-1	0	1	expressed protein
XF89btal2b	LOC_Os06g18040	198	-1	0	1	hypothetical protein
XF89btal2b	LOC_Os01g49930	40	-1.00483	-0.00695729	0.988059	expressed protein
XF89btal2b	LOC_Os04g55210	87	-1.01955	-0.027936	0.932687	chloride channel protein, putative, expressed
XF89btal2b	LOC_Os01g09230	165	-1.02845	-0.0404772	0.94827	expressed protein
XF89btal2b	LOC_Os02g42374	107	-1.03354	-0.0475944	0.909456	e2f-associated phosphoprotein, putative, expressed
XF89btal2b	LOC_Os02g55180	144	-1.03797	-0.053761	0.894088	ubiquitin carboxyl-terminal hydrolase domain containing protein, expressed
XF89btal2b	LOC_Os01g37670	34	-1.03901	-0.0552071	0.915778	OsFBX15 - F-box domain containing protein, expressed
XF89btal2b	LOC_Os03g37580	48	-1.04479	-0.0632151	0.878085	modifier of rudimentary protein, expressed
XF89btal2b	LOC_Os10g32980	7	-1.06711	-0.0937141	1	CESA7 - cellulose synthase, expressed
XF89btal2b	LOC_Os10g37530	49	-1.0807	-0.111967	0.839845	mitochondrial import inner membrane translocase subunit Tim17, putative, expressed
XF89btal2b	LOC_Os04g52850	15	-1.08795	-0.121619	0.732317	OTU-like cysteine protease family protein, putative, expressed
XF89btal2b	LOC_Os03g05480	16	-1.09488	-0.130768	0.761452	ZOS3-01 - C2H2 zinc finger protein, expressed
XF89btal2b	LOC_Os05g39390	54	-1.10235	-0.140588	0.688671	outer membrane protein, OMP85 family protein, expressed
XF89btal2b	LOC_Os03g40780	86	-1.10663	-0.14617	0.701093	transport protein-related, putative, expressed
XF89btal2b	LOC_Os07g44840	120	-1.10865	-0.148799	0.793027	bacterial transferase hexapeptide domain containing protein, expressed
XF89btal2b	LOC_Os04g37619	170	-1.11291	-0.154341	0.672528	zeaxanthin epoxidase, chloroplast precursor, putative, expressed
XF89btal2b	LOC_Os08g03550	8	-1.11699	-0.15961	0.648762	expressed protein
XF89btal2b	LOC_Os06g39140	58	-1.12915	-0.175237	0.590634	hemoglobin-like protein HbO, putative, expressed
XF89btal2b	LOC_Os04g57640	98	-1.13478	-0.182415	0.572703	RCD1, putative, expressed
XF89btal2b	LOC_Os10g34409	9	-1.13526	-0.183026	1	transposon protein, putative, CACTA, En/Spm sub-class, expressed
XF89btal2b	LOC_Os09g34040	197	-1.13833	-0.186916	0.542501	TBC domain containing protein, expressed
XF89btal2b	LOC_Os08g33900	65	-1.14285	-0.192634	0.589528	CAAX amino terminal protease family protein, putative, expressed
XF89btal2b	LOC_Os05g39580	74	-1.15156	-0.203588	0.624919	bet v I allergen family protein, putative, expressed
XF89btal2b	LOC_Os01g71950	153	-1.15249	-0.204757	0.760486	expressed protein
XF89btal2b	LOC_Os01g52170	80	-1.18461	-0.244408	0.493218	expressed protein
XF89btal2b	LOC_Os02g22090	143	-1.20303	-0.26667	0.38645	pattern formation protein EMB30, putative, expressed
XF89btal2b	LOC_Os04g43350	160	-1.20643	-0.270742	0.426806	expressed protein
XF89btal2b	LOC_Os01g12550	192	-1.2166	-0.282849	0.470021	expressed protein
XF89btal2b	LOC_Os07g01500	41	-1.21713	-0.283485	1	retrotransposon protein, putative, unclassified, expressed
XF89btal2b	LOC_Os11g42040	196	-1.24289	-0.313697	0.33694	non-TIR-NBS-LRR type resistance protein, putative, expressed
XF89btal2b	LOC_Os06g03676	20	-1.24836	-0.320035	0.453159	CAMK_CAMK_like.6 - CAMK includes calcium/calmodulin depedent protein kinases, expressed
XF89btal2b	LOC_Os11g40315	137	-1.325	-0.40599	0.679781	retrotransposon protein, putative, unclassified, expressed
XF89btal2b	LOC_Os03g22330	92	-1.34686	-0.429603	0.219871	blue-light photoreceptor PHR2, putative, expressed
XF89btal2b	LOC_Os09g25865	103	-1.37339	-0.457737	0.845774	expressed protein
XF89btal2b	LOC_Os05g50460	12	-1.38037	-0.465057	0.55638	pentatricopeptide, putative, expressed
XF89btal2b	LOC_Os08g14770	167	-1.39066	-0.475767	0.218779	aminotransferase, putative, expressed
XF89btal2b	LOC_Os06g10220	33	-1.39275	-0.477936	0.673679	expressed protein
XF89btal2b	LOC_Os04g44540	3	-1.43618	-0.522237	0.144729	mitochondrial carrier protein, putative, expressed
XF89btal2b	LOC_Os03g22450	83	-1.46676	-0.552634	0.136559	auxin response factor 75, putative, expressed
XF89btal2b	LOC_Os04g54940	126	-1.51823	-0.602387	0.46158	ATEB1A-like microtubule associated protein, putative, expressed
XF89btal2b	LOC_Os01g02690	124	-1.53206	-0.615475	0.536384	resistance-related receptor-like kinase, putative, expressed
XF89btal2b	LOC_Os06g01210	21	-1.59722	-0.675563	0.0416295	plastocyanin, chloroplast precursor, putative, expressed
XF89btal2b	LOC_Os09g32270	173	-1.60451	-0.682132	0.0700494	expressed protein
XF89btal2b	LOC_Os08g27040	101	-1.63923	-0.713015	0.0433072	lipid phosphatase protein, putative, expressed
XF89btal2b	LOC_Os09g26554	186	-1.63979	-0.713509	0.146073	expressed protein
XF89btal2b	LOC_Os03g62040	76	-1.68465	-0.752448	0.165141	retrotransposon protein, putative, unclassified, expressed
XF89btal2b	LOC_Os03g56900	123	-1.70363	-0.768614	0.225985	reticulon domain containing protein, putative, expressed
XF89btal2b	LOC_Os03g55890	94	-1.73855	-0.797882	0.318822	ternary complex factor MIP1, putative, expressed
XF89btal2b	LOC_Os05g34550	130	-1.75374	-0.810439	0.0286939	MLO domain containing protein, putative, expressed
XF89btal2b	LOC_Os01g49310	200	-1.82593	-0.868635	0.041631	expressed protein
XF89btal2b	LOC_Os11g14520	63	-2.01156	-1.00831	0.516865	expressed protein
XF89btal2b	LOC_Os07g06860	52	-2.14696	-1.1023	1	gibberellin receptor GID1L2, putative, expressed
XF89btal2b	LOC_Os01g61570	66	-2.42101	-1.27561	0.366842	GDSL-like lipase/acylhydrolase, putative, expressed
XF89btal2b	LOC_Os04g27200	164	-2.55604	-1.35391	0.414163	expressed protein
XF89btal2b	LOC_Os06g40500	91	-2.57437	-1.36422	0.0108221	expressed protein
XF89btal2b	LOC_Os06g43810	64	-2.69505	-1.43031	0.00577022	expressed protein
XF89btal2b	LOC_Os01g19880	29	-2.98459	-1.57753	0.274217	expressed protein
XF89btal2b	LOC_Os10g01690	199	-3.06113	-1.61407	0.711279	transferase family protein, putative, expressed
XF89btal2b	LOC_Os02g37880	125	-3.63683	-1.86268	0.276425	cyclin G-associated kinase, putative, expressed
XF89btal2b	LOC_Os03g14654	106	-3.70225	-1.8884	0.00170024	LTPL108 - Protease inhibitor/seed storage/LTP family protein precursor, expressed
XF89btal2b	LOC_Os11g04060	118	-3.91131	-1.96765	0.475313	major facilitator superfamily antiporter, putative, expressed
XF89btal2b	LOC_Os11g03440	127	-5.43243	-2.4416	1	myb-like DNA-binding domain containing protein, putative, expressed
XF89btal2b	LOC_Os02g34640	114	-5.43578	-2.44249	1	expressed protein
XF89btal2b	LOC_Os11g38610	44	-5.43607	-2.44256	1	expressed protein
XF89btal2b	LOC_Os08g10980	13	-9.84061	-3.29875	0.583225	retrotransposon protein, putative, Ty3-gypsy subclass, expressed
XF89btal2b	LOC_Os08g34320	163	-9.84455	-3.29933	0.578106	expressed protein
XF89btal2b	LOC_Os06g28330	104	-10.169	-3.34611	0.030137	retrotransposon protein, putative, unclassified, expressed
XF89btal2b	LOC_Os05g35910	161	-10.5426	-3.39816	0.0899007	expressed protein
XF89btal2b	LOC_Os09g28489	183	-14.2158	-3.82943	0.398184	expressed protein
XF89btal2b	LOC_Os03g05930	193	-37.0478	-5.21131	0.0320885	retrotransposon protein, putative, unclassified, expressed
XF89btal2c	LOC_Os02g30910	91	535.28	9.06415	<0.001	nodulin MtN3 family protein, putative, expressed
XF89btal2c	LOC_Os03g39650	77	332.157	8.37572	<0.001	cytochrome P450, putative, expressed
XF89btal2c	LOC_Os07g43604	49	100.431	6.65006	<0.001	expressed protein
XF89btal2c	LOC_Os03g14030	87	30.8281	4.94617	0.0454421	thaumatin, putative, expressed
XF89btal2c	LOC_Os09g07930	115	11.8939	3.57214	0.373542	retrotransposon protein, putative, unclassified, expressed
XF89btal2c	LOC_Os01g39690	104	8.51478	3.08997	0.550663	expressed protein
XF89btal2c	LOC_Os01g55140	135	8.30922	3.05471	0.577672	expressed protein
XF89btal2c	LOC_Os04g29310	40	8.27022	3.04793	0.604517	retrotransposon protein, putative, unclassified, expressed
XF89btal2c	LOC_Os07g45550	179	7.64498	2.93451	0.00121925	expressed protein
XF89btal2c	LOC_Os03g06080	30	7.14502	2.83694	0.0186933	heavy metal-associated domain containing protein, expressed
XF89btal2c	LOC_Os03g59330	1	6.18772	2.62941	0.183017	polygalacturonase, putative, expressed
XF89btal2c	LOC_Os04g45520	90	5.83536	2.54482	0.00100878	integral membrane protein, putative, expressed
XF89btal2c	LOC_Os09g23810	88	4.68693	2.22864	1	retrotransposon protein, putative, unclassified
XF89btal2c	LOC_Os03g53030	78	4.68643	2.22849	1	hypothetical protein
XF89btal2c	LOC_Os07g48950	39	4.68612	2.22839	1	aldehyde dehydrogenase 22A1 precursor, putative, expressed
XF89btal2c	LOC_Os01g03130	134	4.55293	2.1868	<0.001	expressed protein
XF89btal2c	LOC_Os03g64390	148	4.17847	2.06297	0.375707	expressed protein
XF89btal2c	LOC_Os04g52810	133	4.06852	2.0245	<0.001	no apical meristem protein, putative, expressed
XF89btal2c	LOC_Os01g09280	181	4.01092	2.00393	<0.001	myb-related transcription activator, putative, expressed
XF89btal2c	LOC_Os01g08810	41	3.98737	1.99544	<0.001	cytochrome P450, putative, expressed
XF89btal2c	LOC_Os06g14400	14	3.49031	1.80336	<0.001	1-aminocyclopropane-1-carboxylate oxidase homolog 4, putative, expressed
XF89btal2c	LOC_Os06g48520	146	3.19006	1.67358	0.00576533	disease resistance protein RPM1, putative, expressed
XF89btal2c	LOC_Os06g13640	141	3.16758	1.66338	0.25807	expressed protein
XF89btal2c	LOC_Os10g40450	35	2.62067	1.38994	0.292066	expressed protein
XF89btal2c	LOC_Os01g72420	71	2.59703	1.37686	0.00871725	C2 domain containing protein, putative, expressed
XF89btal2c	LOC_Os02g08100	172	2.32337	1.21622	0.002945	AMP-binding domain containing protein, expressed
XF89btal2c	LOC_Os08g42400	10	2.16717	1.11581	<0.001	no apical meristem protein, putative, expressed
XF89btal2c	LOC_Os06g04340	108	1.95155	0.964621	0.0890042	expressed protein
XF89btal2c	LOC_Os12g39620	23	1.74286	0.801457	0.00982487	disease resistance protein, putative, expressed
XF89btal2c	LOC_Os11g34450	183	1.73228	0.79267	0.0250547	14-3-3 protein, putative, expressed
XF89btal2c	LOC_Os02g37610	175	1.63541	0.709655	0.0683443	expressed protein
XF89btal2c	LOC_Os01g33762	55	1.60908	0.686237	1	expressed protein
XF89btal2c	LOC_Os02g35490	144	1.49271	0.577933	0.163651	MLO domain containing protein, putative, expressed
XF89btal2c	LOC_Os12g05060	51	1.48964	0.574965	0.455577	expressed protein
XF89btal2c	LOC_Os01g69830	118	1.48243	0.567965	0.288426	OsSPL2 - SBP-box gene family member, expressed
XF89btal2c	LOC_Os08g31880	52	1.44923	0.535283	0.837508	expressed protein
XF89btal2c	LOC_Os12g02120	46	1.40321	0.488735	0.245432	dual specificity protein phosphatase, putative, expressed
XF89btal2c	LOC_Os09g26810	178	1.31618	0.396356	0.319004	chlorophyll A-B binding protein, putative, expressed
XF89btal2c	LOC_Os03g57120	120	1.22348	0.290993	0.41505	ferredoxin--NADP reductase, chloroplast precursor, putative, expressed
XF89btal2c	LOC_Os11g34790	129	1.20417	0.268044	0.371507	expressed protein
XF89btal2c	LOC_Os10g40830	15	1.19604	0.258265	0.427092	metalloendoproteinase 1 precursor, putative, expressed
XF89btal2c	LOC_Os04g08190	58	1.17988	0.238644	0.603482	expressed protein
XF89btal2c	LOC_Os01g40420	192	1.15675	0.210073	0.581726	CBS domain containing membrane protein, putative, expressed
XF89btal2c	LOC_Os03g02690	9	1.13838	0.186982	0.775795	dihydrodipicolinate reductase, putative, expressed
XF89btal2c	LOC_Os12g30060	80	1.1234	0.167867	0.692848	prefoldin subunit, putative, expressed
XF89btal2c	LOC_Os01g47820	57	1.11449	0.156388	0.911905	S-locus-like receptor protein kinase, putative, expressed
XF89btal2c	LOC_Os02g34560	187	1.09615	0.132441	0.686999	plant neutral invertase domain containing protein, expressed
XF89btal2c	LOC_Os08g06200	176	1.09449	0.130259	0.711913	stomatin-like protein 2, putative, expressed
XF89btal2c	LOC_Os03g42750	184	1.03535	0.050119	0.869898	roothairless 1, putative, expressed
XF89btal2c	LOC_Os11g39020	110	1.03405	0.0483049	0.873737	ABC transporter, ATP-binding protein, putative, expressed
XF89btal2c	LOC_Os08g37590	153	1.03078	0.0437407	1	expressed protein
XF89btal2c	LOC_Os01g58700	185	1.02181	0.031122	0.93876	expressed protein
XF89btal2c	LOC_Os06g07760	116	1.02081	0.0297134	0.922806	sulfiredoxin-1, putative, expressed
XF89btal2c	LOC_Os02g55110	149	1.0091	0.0130643	0.976723	expressed protein
XF89btal2c	ChrUn.fgenesh.gene.63	114	0	0	1	expressed protein
XF89btal2c	LOC_Os04g17190	2	-1	0	1	transposon protein, putative, Mutator sub-class, expressed
XF89btal2c	LOC_Os10g17860	3	-1	0	1	retrotransposon protein, putative, Ty3-gypsy subclass
XF89btal2c	LOC_Os11g24900	5	-1	0	1	expressed protein
XF89btal2c	LOC_Os04g07920	6	-1	0	1	expressed protein
XF89btal2c	LOC_Os03g12640	11	-1	0	1	hypothetical protein
XF89btal2c	LOC_Os10g18170	12	-1	0	1	RALFL16 - Rapid ALkalinization Factor RALF family protein precursor, putative, expressed
XF89btal2c	LOC_Os09g08600	13	-1	0	1	transposon protein, putative, CACTA, En/Spm sub-class
XF89btal2c	LOC_Os04g46330	19	-1	0	1	expressed protein
XF89btal2c	LOC_Os02g19160	21	-1	0	1	hypothetical protein
XF89btal2c	LOC_Os11g44980	25	-1	0	1	expressed protein
XF89btal2c	LOC_Os12g14850	26	-1	0	1	hypothetical protein
XF89btal2c	LOC_Os12g14860	27	-1	0	1	expressed protein
XF89btal2c	LOC_Os06g39610	28	-1	0	1	expressed protein
XF89btal2c	LOC_Os04g55590	29	-1	0	1	homeobox domain containing protein, expressed
XF89btal2c	LOC_Os11g05520	31	-1	0	1	bifunctional monodehydroascorbate reductase and carbonic anhydrasenectarin-3 precursor, putative, expressed
XF89btal2c	LOC_Os07g05970	32	-1	0	1	ligA, putative, expressed
XF89btal2c	LOC_Os03g62560	33	-1	0	1	expressed protein
XF89btal2c	LOC_Os03g62570	34	-1	0	1	expressed protein
XF89btal2c	LOC_Os04g41010	36	-1	0	1	expressed protein
XF89btal2c	LOC_Os11g46220	38	-1	0	1	hypothetical protein
XF89btal2c	LOC_Os03g59960	44	-1	0	1	transposon protein, putative, Mutator sub-class
XF89btal2c	LOC_Os03g07730	53	-1	0	1	expressed protein
XF89btal2c	LOC_Os07g13310	54	-1	0	1	RALFL10 - Rapid ALkalinization Factor RALF family protein precursor, putative, expressed
XF89btal2c	LOC_Os05g26400	59	-1	0	1	prolamin precursor, putative, expressed
XF89btal2c	LOC_Os05g26250	60	-1	0	1	PROLM3 - Prolamin precursor, putative, expressed
XF89btal2c	LOC_Os05g26359	61	-1	0	1	PROLM6 - Prolamin precursor, putative, expressed
XF89btal2c	LOC_Os01g12150	62	-1	0	1	expressed protein
XF89btal2c	LOC_Os10g42810	66	-1	0	1	hypothetical protein
XF89btal2c	LOC_Os03g28430	72	-1	0	1	hypothetical protein
XF89btal2c	LOC_Os02g32080	74	-1	0	1	LEML2 - Anther-specific LEM1 family protein precursor, expressed
XF89btal2c	LOC_Os12g09880	75	-1	0	1	expressed protein
XF89btal2c	LOC_Os01g51904	76	-1	0	1	expressed protein
XF89btal2c	LOC_Os10g08670	79	-1	0	1	chalcone synthase, putative, expressed
XF89btal2c	LOC_Os06g21410	89	-1	0	1	arabinogalactan peptide 23 precursor, putative, expressed
XF89btal2c	LOC_Os04g24870	92	-1	0	1	retrotransposon protein, putative, unclassified
XF89btal2c	LOC_Os04g25760	93	-1	0	1	retrotransposon protein, putative, unclassified
XF89btal2c	LOC_Os02g22050	94	-1	0	1	retrotransposon protein, putative, unclassified, expressed
XF89btal2c	LOC_Os11g10970	96	-1	0	1	retrotransposon protein, putative, Ty3-gypsy subclass, expressed
XF89btal2c	LOC_Os01g62280	97	-1	0	1	expressed protein
XF89btal2c	LOC_Os05g39920	98	-1	0	1	retrotransposon protein, putative, unclassified, expressed
XF89btal2c	LOC_Os08g24920	99	-1	0	1	expressed protein
XF89btal2c	LOC_Os03g52920	101	-1	0	1	expressed protein
XF89btal2c	LOC_Os10g19890	102	-1	0	1	retrotransposon protein, putative, LINE subclass, expressed
XF89btal2c	LOC_Os01g39150	103	-1	0	1	DUF260 domain containing protein, putative, expressed
XF89btal2c	LOC_Os01g03770	106	-1	0	1	hypothetical protein
XF89btal2c	LOC_Os02g45140	107	-1	0	1	expressed protein
XF89btal2c	LOC_Os01g45080	111	-1	0	1	expressed protein
XF89btal2c	LOC_Os05g23480	122	-1	0	1	expressed protein
XF89btal2c	LOC_Os07g45180	125	-1	0	1	transposon protein, putative, unclassified, expressed
XF89btal2c	LOC_Os07g37370	126	-1	0	1	hypothetical protein
XF89btal2c	LOC_Os12g40980	127	-1	0	1	expressed protein
XF89btal2c	LOC_Os10g25180	128	-1	0	1	phosphoinositide phosphatase family protein, putative, expressed
XF89btal2c	LOC_Os06g22260	130	-1	0	1	conserved hypothetical protein
XF89btal2c	LOC_Os01g20850	137	-1	0	1	expressed protein
XF89btal2c	LOC_Os03g01620	138	-1	0	1	expressed protein
XF89btal2c	LOC_Os10g06200	139	-1	0	1	retrotransposon protein, putative, unclassified, expressed
XF89btal2c	LOC_Os02g55240	140	-1	0	1	hypothetical protein
XF89btal2c	LOC_Os10g31560	142	-1	0	1	glycine-rich cell wall structural protein 2 precursor, putative, expressed
XF89btal2c	LOC_Os05g26810	147	-1	0	1	retrotransposon protein, putative, Ty3-gypsy subclass, expressed
XF89btal2c	LOC_Os12g06030	150	-1	0	1	OsFBX439 - F-box domain containing protein, expressed
XF89btal2c	LOC_Os12g40360	151	-1	0	1	OsFBX460 - F-box domain containing protein, expressed
XF89btal2c	LOC_Os03g43000	154	-1	0	1	expressed protein
XF89btal2c	LOC_Os03g61440	155	-1	0	1	uncharacterized Cys-rich domain containing protein, putative, expressed
XF89btal2c	LOC_Os09g10510	156	-1	0	1	retrotransposon protein, putative, Ty3-gypsy subclass, expressed
XF89btal2c	LOC_Os01g21680	159	-1	0	1	expressed protein
XF89btal2c	LOC_Os01g06050	164	-1	0	1	expressed protein
XF89btal2c	LOC_Os01g28200	165	-1	0	1	transposon protein, putative, unclassified, expressed
XF89btal2c	LOC_Os01g31380	167	-1	0	1	retrotransposon, putative, centromere-specific
XF89btal2c	LOC_Os08g01440	168	-1	0	1	hypothetical protein
XF89btal2c	LOC_Os11g46130	169	-1	0	1	stripe rust resistance protein Yr10, putative, expressed
XF89btal2c	LOC_Os05g47910	171	-1	0	1	retrotransposon protein, putative, unclassified, expressed
XF89btal2c	LOC_Os09g18460	173	-1	0	1	hypothetical protein
XF89btal2c	LOC_Os01g17130	177	-1	0	1	retrotransposon protein, putative, Ty3-gypsy subclass, expressed
XF89btal2c	LOC_Os02g36370	182	-1	0	1	expressed protein
XF89btal2c	LOC_Os10g20880	189	-1	0	1	LTPL136 - Protease inhibitor/seed storage/LTP family protein precursor, putative, expressed
XF89btal2c	LOC_Os08g43420	190	-1	0	1	expressed protein
XF89btal2c	LOC_Os04g20130	193	-1	0	1	retrotransposon protein, putative, unclassified
XF89btal2c	LOC_Os02g22670	195	-1	0	1	retrotransposon, putative, centromere-specific, expressed
XF89btal2c	LOC_Os02g24560	196	-1	0	1	retrotransposon protein, putative, unclassified, expressed
XF89btal2c	LOC_Os08g08170	197	-1	0	1	transposon protein, putative, CACTA, En/Spm sub-class
XF89btal2c	LOC_Os02g28700	198	-1	0	1	expressed protein
XF89btal2c	LOC_Os08g39930	200	-1	0	1	expressed protein
XF89btal2c	LOC_Os11g43970	8	-1.00839	-0.0120559	0.968189	AAA-type ATPase family protein, putative, expressed
XF89btal2c	LOC_Os03g02730	37	-1.0372	-0.0526985	0.8746	expressed protein
XF89btal2c	LOC_Os02g13990	180	-1.03932	-0.0556461	0.858777	U2 small nuclear ribonucleoprotein A, putative, expressed
XF89btal2c	LOC_Os07g37830	67	-1.06456	-0.0902601	0.917762	peptidyl-prolyl cis-trans isomerase CYP37, chloroplast precursor, putative, expressed
XF89btal2c	LOC_Os02g12600	64	-1.07695	-0.106958	0.773949	NOL1/NOP2/sun family protein, putative, expressed
XF89btal2c	LOC_Os01g07340	95	-1.11152	-0.152532	0.848439	pentatricopeptide, putative, expressed
XF89btal2c	LOC_Os08g03550	42	-1.11699	-0.15961	0.648762	expressed protein
XF89btal2c	LOC_Os05g48360	161	-1.12015	-0.163686	0.752163	membrane attack complex component/perforin/complement C9, putative, expressed
XF89btal2c	LOC_Os01g45070	112	-1.12534	-0.170356	0.601199	peptide deformylase, putative, expressed
XF89btal2c	LOC_Os09g18360	143	-1.14252	-0.192217	0.603034	expressed protein
XF89btal2c	LOC_Os08g25590	119	-1.14673	-0.197529	0.634024	UPF0041 domain containing protein, putative, expressed
XF89btal2c	LOC_Os03g14720	63	-1.18253	-0.241881	0.47983	transcription initiation factor IIF, alpha subunit domain containing protein, expressed
XF89btal2c	LOC_Os06g47480	124	-1.18621	-0.246363	0.876161	expressed protein
XF89btal2c	LOC_Os05g38750	158	-1.18714	-0.247496	0.88057	expressed protein
XF89btal2c	LOC_Os06g13100	117	-1.19522	-0.257282	0.418017	CREG1 precursor, putative, expressed
XF89btal2c	LOC_Os01g53070	123	-1.24355	-0.314464	0.479026	ATP binding protein, putative, expressed
XF89btal2c	LOC_Os03g12530	56	-1.27938	-0.355446	0.316892	cation efflux family protein, putative, expressed
XF89btal2c	LOC_Os05g49380	132	-1.28299	-0.359512	0.260775	OsDegp9 - Putative Deg protease homologue, expressed
XF89btal2c	LOC_Os08g29370	194	-1.28552	-0.362354	0.333592	peptidyl-prolyl cis-trans isomerase, chloroplast precursor, putative, expressed
XF89btal2c	LOC_Os11g10330	20	-1.29089	-0.368363	0.776066	OsFBX416 - F-box domain containing protein, expressed
XF89btal2c	LOC_Os01g04030	47	-1.29654	-0.374663	0.369114	signal peptidase complex subunit 3, putative, expressed
XF89btal2c	LOC_Os11g14110	43	-1.3032	-0.382064	0.408637	rust resistance protein, putative, expressed
XF89btal2c	LOC_Os02g48010	4	-1.31088	-0.390532	0.18041	nuclear matrix constituent protein 1-like, putative, expressed
XF89btal2c	LOC_Os03g58720	70	-1.32226	-0.403004	0.277806	RNA recognition motif containing protein, putative, expressed
XF89btal2c	LOC_Os08g16670	170	-1.32356	-0.404421	0.382311	OsFBX280 - F-box domain containing protein, expressed
XF89btal2c	LOC_Os10g42800	65	-1.33156	-0.413115	0.369931	AMP-binding enzyme, putative, expressed
XF89btal2c	LOC_Os05g05450	48	-1.33366	-0.415392	0.283287	MA3 domain containing protein, expressed
XF89btal2c	LOC_Os06g39680	113	-1.33508	-0.416922	0.334678	transposon protein, putative, unclassified, expressed
XF89btal2c	LOC_Os12g17600	121	-1.34458	-0.427159	0.174196	ribulose bisphosphate carboxylase small chain, chloroplast precursor, putative, expressed
XF89btal2c	LOC_Os02g03040	199	-1.34953	-0.43246	0.205605	RNA recognition motif containing protein, expressed
XF89btal2c	LOC_Os02g34710	145	-1.38724	-0.472214	0.481244	expressed protein
XF89btal2c	LOC_Os10g21020	136	-1.38731	-0.472292	0.24423	expressed protein
XF89btal2c	LOC_Os06g03530	18	-1.44006	-0.526126	0.271869	pentatricopeptide, putative, expressed
XF89btal2c	LOC_Os01g16120	16	-1.45678	-0.542781	0.39326	zinc finger, C3HC4 type domain containing protein, expressed
XF89btal2c	LOC_Os04g36780	22	-1.47347	-0.559219	0.219739	expressed protein
XF89btal2c	LOC_Os03g58710	69	-1.52325	-0.607155	0.0905668	riboflavin biosynthesis protein-related, putative, expressed
XF89btal2c	LOC_Os02g46740	24	-1.53185	-0.615277	1	RWD domain containing protein, expressed
XF89btal2c	LOC_Os03g05630	166	-1.60344	-0.681169	0.0628046	expressed protein
XF89btal2c	LOC_Os02g20210	160	-1.60415	-0.681812	0.42553	disease resistance protein RGA1, putative, expressed
XF89btal2c	LOC_Os05g02220	50	-1.62334	-0.698963	0.366135	ACT domain containing protein, expressed
XF89btal2c	LOC_Os08g20492	188	-1.71015	-0.774119	0.658883	OsFBX285 - F-box domain containing protein, expressed
XF89btal2c	LOC_Os09g28930	157	-1.77413	-0.827112	0.460051	DNA binding protein, putative, expressed
XF89btal2c	LOC_Os11g32980	186	-1.80374	-0.850993	0.274224	transposon protein, putative, unclassified, expressed
XF89btal2c	LOC_Os08g40020	82	-1.81731	-0.861805	0.315728	selenium binding protein, putative, expressed
XF89btal2c	LOC_Os08g40020	83	-1.81731	-0.861805	0.315728	selenium binding protein, putative, expressed
XF89btal2c	LOC_Os08g40020	84	-1.81731	-0.861805	0.315728	selenium binding protein, putative, expressed
XF89btal2c	LOC_Os08g40020	85	-1.81731	-0.861805	0.315728	selenium binding protein, putative, expressed
XF89btal2c	LOC_Os11g29990	131	-1.9396	-0.955763	0.34558	NBS-LRR type disease resistance protein, putative, expressed
XF89btal2c	LOC_Os07g32100	105	-2.01801	-1.01293	0.550538	expressed protein
XF89btal2c	LOC_Os07g48690	45	-2.0747	-1.0529	0.016807	DUF630/DUF632 domains containing protein, putative, expressed
XF89btal2c	LOC_Os02g32940	17	-2.1653	-1.11457	0.276356	expressed protein
XF89btal2c	LOC_Os12g05870	81	-2.33988	-1.22643	0.596623	Cupin domain containing protein, expressed
XF89btal2c	LOC_Os11g39260	86	-2.66976	-1.41671	0.43903	NBS-LRR disease resistance protein, putative, expressed
XF89btal2c	LOC_Os01g51670	7	-2.78092	-1.47556	0.122551	expressed protein
XF89btal2c	LOC_Os09g26250	109	-2.98819	-1.57927	0.691438	expressed protein
XF89btal2c	LOC_Os12g41600	163	-3.16582	-1.66258	0.0359453	OsSAUR57 - Auxin-responsive SAUR gene family member, expressed
XF89btal2c	LOC_Os03g44890	191	-4.10183	-2.03627	0.00409524	anthranilate phosphoribosyltransferase, putative, expressed
XF89btal2c	LOC_Os01g39990	100	-5.43546	-2.4424	1	expressed protein
XF89btal2c	LOC_Os03g37984	73	-8.12931	-3.02313	0.106776	amino acid permease family protein, putative, expressed
XF89btal2c	LOC_Os05g34000	174	-9.83428	-3.29782	0.591949	POT family protein, expressed
XF89btal2c	LOC_Os08g28560	162	-9.94109	-3.3134	0.551756	expressed protein
XF89btal2c	LOC_Os04g49640	68	-10.0293	-3.32615	0.566176	retrotransposon protein, putative, Ty1-copia subclass, expressed
XF89btal2c	LOC_Os04g12070	152	-14.2142	-3.82926	0.400847	expressed protein
XF89btal3a	LOC_Os03g30630	183	47.9244	5.58269	0.0222126	expressed protein
XF89btal3a	LOC_Os04g31710	11	25.5679	4.67626	<0.001	expressed protein
XF89btal3a	LOC_Os01g28840	26	19.9051	4.31507	<0.001	C4-dicarboxylate transporter/malic acid transport protein, expressed
XF89btal3a	LOC_Os12g14699	62	15.4881	3.95309	0.246171	protein kinase domain containing protein, expressed
XF89btal3a	LOC_Os10g25140	180	11.3293	3.50198	0.0022896	aminotransferase, classes I and II, domain containing protein, expressed
XF89btal3a	LOC_Os03g45700	152	8.76587	3.1319	0.5966	retrotransposon protein, putative, unclassified
XF89btal3a	LOC_Os04g02610	112	8.29693	3.05258	0.585491	expressed protein
XF89btal3a	LOC_Os04g10010	190	6.23364	2.64007	<0.001	sex determination protein tasselseed-2, putative, expressed
XF89btal3a	LOC_Os10g32990	49	5.10286	2.35131	<0.001	receptor-like protein kinase 2 precursor, putative, expressed
XF89btal3a	LOC_Os04g14570	107	4.83657	2.27398	1	expressed protein
XF89btal3a	LOC_Os02g34390	89	4.68369	2.22765	1	expressed protein
XF89btal3a	LOC_Os06g19520	6	4.67726	2.22566	1	transposon protein, putative, CACTA, En/Spm sub-class, expressed
XF89btal3a	LOC_Os01g28330	145	4.67723	2.22565	1	retrotransposon protein, putative, Ty3-gypsy subclass, expressed
XF89btal3a	LOC_Os01g54000	77	4.67716	2.22563	1	expressed protein
XF89btal3a	LOC_Os04g45700	113	4.27808	2.09696	0.221243	COBRA, putative, expressed
XF89btal3a	LOC_Os09g25200	10	3.33737	1.73871	0.0780311	protein binding protein, putative, expressed
XF89btal3a	LOC_Os01g24420	141	2.70847	1.43748	0.049124	expressed protein
XF89btal3a	LOC_Os04g53720	15	2.6441	1.40278	<0.001	SNF2 family N-terminal domain containing protein, expressed
XF89btal3a	LOC_Os12g03440	23	2.61545	1.38706	0.416304	OsFBX436 - F-box domain containing protein, expressed
XF89btal3a	LOC_Os06g07941	39	2.4155	1.27232	0.482099	iron/ascorbate-dependent oxidoreductase, putative, expressed
XF89btal3a	LOC_Os06g29730	179	2.22295	1.15248	0.0128457	RALFL28 - Rapid ALkalinization Factor RALF family protein precursor, expressed
XF89btal3a	LOC_Os10g09990	177	2.13181	1.09208	<0.001	cytokinin-O-glucosyltransferase 3, putative, expressed
XF89btal3a	LOC_Os01g04210	182	2.05255	1.03742	0.606668	DNA binding protein, putative, expressed
XF89btal3a	LOC_Os05g04700	32	2.01865	1.01339	0.00272172	OsRCI2-6 - Hydrophobic protein LTI6B, expressed
XF89btal3a	LOC_Os03g41820	33	1.56309	0.644396	0.224848	expressed protein
XF89btal3a	LOC_Os06g10850	18	1.53075	0.614235	1	lipase, putative, expressed
XF89btal3a	LOC_Os05g46340	34	1.43443	0.520477	0.194219	expressed protein
XF89btal3a	LOC_Os01g60670	196	1.37518	0.459623	0.496474	receptor-like protein kinase precursor, putative, expressed
XF89btal3a	LOC_Os07g24230	42	1.36436	0.448219	0.364699	integral membrane transporter family protein, putative, expressed
XF89btal3a	LOC_Os06g45120	75	1.34909	0.431987	0.142962	ATP synthase, putative, expressed
XF89btal3a	LOC_Os09g26710	68	1.33296	0.414632	0.844141	major ampullate spidroin 2, putative, expressed
XF89btal3a	LOC_Os12g32650	31	1.32436	0.405299	0.250102	expressed protein
XF89btal3a	LOC_Os02g04160	105	1.32098	0.401609	0.216092	transcription elongation factor 1, putative, expressed
XF89btal3a	LOC_Os05g35650	99	1.31531	0.395403	0.274119	peptide transporter PTR2, putative, expressed
XF89btal3a	LOC_Os02g38100	98	1.27158	0.346619	1	hypothetical protein
XF89btal3a	LOC_Os04g12310	138	1.23405	0.303395	1	retrotransposon protein, putative, Ty3-gypsy subclass, expressed
XF89btal3a	LOC_Os05g30130	76	1.22719	0.295353	0.388827	chaperone protein dnaJ 49, putative, expressed
XF89btal3a	LOC_Os03g15410	2	1.2254	0.293254	0.519094	expressed protein
XF89btal3a	LOC_Os11g10250	50	1.2119	0.277271	1	expressed protein
XF89btal3a	LOC_Os11g03670	22	1.19135	0.252596	0.723324	Mpv17 / PMP22 family domain containing protein, expressed
XF89btal3a	LOC_Os09g10820	90	1.16108	0.215463	0.612458	oxidoreductase domain protein, putative, expressed
XF89btal3a	LOC_Os09g27960	64	1.12421	0.168913	0.581599	transmembrane protein 50A, putative, expressed
XF89btal3a	LOC_Os04g58410	29	1.08492	0.117593	0.73775	smr domain containing protein, expressed
XF89btal3a	LOC_Os01g58240	194	1.04316	0.0609636	0.922112	OsSub6 - Putative Subtilisin homologue, expressed
XF89btal3a	LOC_Os01g05470	16	1.03511	0.0497881	0.898815	transcription factor X1, putative, expressed
XF89btal3a	LOC_Os05g35710	101	1.02998	0.042623	0.891165	coiled-coil domain-containing protein 47 precursor, putative, expressed
XF89btal3a	ChrUn.fgenesh.gene.78	121	0	0	1	hypothetical protein
XF89btal3a	LOC_Os09g27090	3	-1	0	1	OsFBLD9 - F-box, LRR and FBD domain containing protein, expressed
XF89btal3a	LOC_Os09g27100	4	-1	0	1	OsFBX329 - F-box domain containing protein, expressed
XF89btal3a	LOC_Os05g13880	9	-1	0	1	expressed protein
XF89btal3a	LOC_Os05g26032	19	-1	0	1	expressed protein
XF89btal3a	LOC_Os08g17560	21	-1	0	1	expressed protein
XF89btal3a	LOC_Os07g44480	25	-1	0	1	peroxidase, putative, expressed
XF89btal3a	LOC_Os12g16190	27	-1	0	1	expressed protein
XF89btal3a	LOC_Os08g34920	28	-1	0	1	expressed protein
XF89btal3a	LOC_Os01g67710	30	-1	0	1	hypothetical protein
XF89btal3a	LOC_Os12g42450	37	-1	0	1	retrotransposon protein, putative, Ty3-gypsy subclass, expressed
XF89btal3a	LOC_Os07g17180	43	-1	0	1	no apical meristem protein, expressed
XF89btal3a	LOC_Os04g04230	44	-1	0	1	9-cis-epoxycarotenoid dioxygenase 1, chloroplast precursor, putative, expressed
XF89btal3a	LOC_Os07g01170	45	-1	0	1	expressed protein
XF89btal3a	LOC_Os05g14930	47	-1	0	1	expressed protein
XF89btal3a	LOC_Os09g39510	51	-1	0	1	Cupin domain containing protein, expressed
XF89btal3a	LOC_Os07g34720	52	-1	0	1	harpin-induced protein 1 domain containing protein, expressed
XF89btal3a	LOC_Os04g41430	55	-1	0	1	retrotransposon protein, putative, unclassified
XF89btal3a	LOC_Os07g18390	56	-1	0	1	retrotransposon protein, putative, unclassified
XF89btal3a	LOC_Os03g33620	57	-1	0	1	retrotransposon protein, putative, Ty3-gypsy subclass
XF89btal3a	LOC_Os11g11160	58	-1	0	1	retrotransposon protein, putative, Ty3-gypsy subclass
XF89btal3a	LOC_Os03g05850	60	-1	0	1	retrotransposon protein, putative, unclassified, expressed
XF89btal3a	LOC_Os03g05860	61	-1	0	1	expressed protein
XF89btal3a	LOC_Os10g24360	63	-1	0	1	retrotransposon, putative, centromere-specific
XF89btal3a	LOC_Os12g28220	66	-1	0	1	retrotransposon protein, putative, Ty3-gypsy subclass, expressed
XF89btal3a	LOC_Os12g29170	69	-1	0	1	expressed protein
XF89btal3a	LOC_Os10g08090	79	-1	0	1	retrotransposon protein, putative, Ty3-gypsy subclass
XF89btal3a	LOC_Os10g08100	80	-1	0	1	retrotransposon protein, putative, unclassified, expressed
XF89btal3a	LOC_Os10g24770	81	-1	0	1	retrotransposon protein, putative, unclassified, expressed
XF89btal3a	LOC_Os02g38010	84	-1	0	1	copper methylamine oxidase precursor, putative, expressed
XF89btal3a	LOC_Os05g22700	86	-1	0	1	retrotransposon, putative, centromere-specific, expressed
XF89btal3a	LOC_Os01g06890	87	-1	0	1	leucine-rich repeat family protein, putative, expressed
XF89btal3a	LOC_Os03g40360	88	-1	0	1	retrotransposon protein, putative, unclassified, expressed
XF89btal3a	LOC_Os12g34540	91	-1	0	1	retrotransposon protein, putative, unclassified, expressed
XF89btal3a	LOC_Os06g11690	94	-1	0	1	retrotransposon protein, putative, unclassified, expressed
XF89btal3a	LOC_Os06g10390	96	-1	0	1	retrotransposon protein, putative, unclassified, expressed
XF89btal3a	LOC_Os01g39530	102	-1	0	1	retrotransposon, putative, centromere-specific
XF89btal3a	LOC_Os12g14330	104	-1	0	1	disease resistance protein RPM1, putative, expressed
XF89btal3a	LOC_Os12g19210	108	-1	0	1	transposon protein, putative, CACTA, En/Spm sub-class
XF89btal3a	LOC_Os10g10550	110	-1	0	1	hypothetical protein
XF89btal3a	LOC_Os08g33170	111	-1	0	1	expressed protein
XF89btal3a	LOC_Os06g38500	114	-1	0	1	expressed protein
XF89btal3a	LOC_Os05g37230	116	-1	0	1	retrotransposon protein, putative, Ty3-gypsy subclass, expressed
XF89btal3a	LOC_Os10g08696	117	-1	0	1	retrotransposon protein, putative, Ty3-gypsy subclass
XF89btal3a	LOC_Os04g20860	118	-1	0	1	retrotransposon protein, putative, unclassified
XF89btal3a	LOC_Os03g48990	119	-1	0	1	retrotransposon protein, putative, Ty3-gypsy subclass, expressed
XF89btal3a	LOC_Os03g36880	120	-1	0	1	retrotransposon protein, putative, unclassified, expressed
XF89btal3a	LOC_Os10g23250	122	-1	0	1	expressed protein
XF89btal3a	LOC_Os10g17900	123	-1	0	1	retrotransposon protein, putative, Ty3-gypsy subclass, expressed
XF89btal3a	LOC_Os10g08690	124	-1	0	1	retrotransposon protein, putative, unclassified, expressed
XF89btal3a	LOC_Os10g12530	125	-1	0	1	retrotransposon protein, putative, Ty3-gypsy subclass, expressed
XF89btal3a	LOC_Os08g11350	126	-1	0	1	retrotransposon protein, putative, Ty3-gypsy subclass
XF89btal3a	LOC_Os08g21100	127	-1	0	1	retrotransposon protein, putative, unclassified
XF89btal3a	LOC_Os08g10890	128	-1	0	1	retrotransposon, putative, centromere-specific, expressed
XF89btal3a	LOC_Os08g08400	129	-1	0	1	retrotransposon protein, putative, unclassified, expressed
XF89btal3a	LOC_Os08g18140	130	-1	0	1	retrotransposon protein, putative, Ty3-gypsy subclass
XF89btal3a	LOC_Os04g04620	131	-1	0	1	retrotransposon protein, putative, Ty3-gypsy subclass
XF89btal3a	LOC_Os04g29330	132	-1	0	1	retrotransposon protein, putative, Ty3-gypsy subclass, expressed
XF89btal3a	LOC_Os04g20850	133	-1	0	1	retrotransposon protein, putative, Ty3-gypsy subclass, expressed
XF89btal3a	LOC_Os04g06110	134	-1	0	1	retrotransposon protein, putative, Ty3-gypsy subclass, expressed
XF89btal3a	LOC_Os04g16924	135	-1	0	1	retrotransposon protein, putative, unclassified
XF89btal3a	LOC_Os04g18330	136	-1	0	1	retrotransposon protein, putative, Ty3-gypsy subclass, expressed
XF89btal3a	LOC_Os04g15900	137	-1	0	1	retrotransposon protein, putative, Ty3-gypsy subclass, expressed
XF89btal3a	LOC_Os07g14200	139	-1	0	1	retrotransposon protein, putative, Ty3-gypsy subclass
XF89btal3a	LOC_Os01g28010	140	-1	0	1	retrotransposon protein, putative, Ty3-gypsy subclass
XF89btal3a	LOC_Os01g28530	142	-1	0	1	retrotransposon protein, putative, Ty3-gypsy subclass
XF89btal3a	LOC_Os01g21536	143	-1	0	1	retrotransposon protein, putative, Ty3-gypsy subclass, expressed
XF89btal3a	LOC_Os01g31330	144	-1	0	1	retrotransposon protein, putative, unclassified
XF89btal3a	LOC_Os03g31992	146	-1	0	1	retrotransposon protein, putative, Ty3-gypsy subclass
XF89btal3a	LOC_Os03g35830	147	-1	0	1	retrotransposon protein, putative, Ty3-gypsy subclass, expressed
XF89btal3a	LOC_Os03g34200	148	-1	0	1	retrotransposon protein, putative, Ty3-gypsy subclass, expressed
XF89btal3a	LOC_Os03g34160	149	-1	0	1	retrotransposon protein, putative, unclassified
XF89btal3a	LOC_Os03g34190	150	-1	0	1	retrotransposon protein, putative, Ty3-gypsy subclass, expressed
XF89btal3a	LOC_Os03g45540	151	-1	0	1	retrotransposon protein, putative, unclassified
XF89btal3a	LOC_Os03g41480	153	-1	0	1	expressed protein
XF89btal3a	LOC_Os03g35810	154	-1	0	1	hypothetical protein
XF89btal3a	LOC_Os02g21740	155	-1	0	1	retrotransposon protein, putative, unclassified, expressed
XF89btal3a	LOC_Os02g21730	156	-1	0	1	transposon protein, putative, CACTA, En/Spm sub-class, expressed
XF89btal3a	LOC_Os09g16580	157	-1	0	1	amidase family protein, putative, expressed
XF89btal3a	LOC_Os06g15230	158	-1	0	1	retrotransposon protein, putative, Ty3-gypsy subclass
XF89btal3a	LOC_Os12g25980	159	-1	0	1	retrotransposon protein, putative, Ty3-gypsy subclass, expressed
XF89btal3a	LOC_Os12g37810	160	-1	0	1	retrotransposon protein, putative, unclassified, expressed
XF89btal3a	LOC_Os12g25968	161	-1	0	1	retrotransposon protein, putative, Ty3-gypsy subclass
XF89btal3a	LOC_Os12g34650	162	-1	0	1	retrotransposon protein, putative, Ty3-gypsy subclass, expressed
XF89btal3a	LOC_Os12g26000	163	-1	0	1	retrotransposon protein, putative, Ty3-gypsy subclass
XF89btal3a	LOC_Os05g16770	164	-1	0	1	retrotransposon protein, putative, Ty3-gypsy subclass, expressed
XF89btal3a	LOC_Os05g15030	165	-1	0	1	retrotransposon protein, putative, unclassified, expressed
XF89btal3a	LOC_Os05g11890	166	-1	0	1	retrotransposon protein, putative, Ty3-gypsy subclass
XF89btal3a	LOC_Os11g37290	167	-1	0	1	hypothetical protein
XF89btal3a	LOC_Os11g26490	168	-1	0	1	retrotransposon protein, putative, Ty3-gypsy subclass
XF89btal3a	LOC_Os11g26540	169	-1	0	1	retrotransposon protein, putative, Ty3-gypsy subclass, expressed
XF89btal3a	LOC_Os11g11170	170	-1	0	1	retrotransposon protein, putative, Ty3-gypsy subclass, expressed
XF89btal3a	LOC_Os11g26240	171	-1	0	1	transposon protein, putative, CACTA, En/Spm sub-class
XF89btal3a	LOC_Os08g11390	173	-1	0	1	retrotransposon protein, putative, Ty3-gypsy subclass
XF89btal3a	LOC_Os08g11630	174	-1	0	1	retrotransposon protein, putative, Ty3-gypsy subclass
XF89btal3a	LOC_Os01g28340	175	-1	0	1	retrotransposon protein, putative, Ty3-gypsy subclass
XF89btal3a	LOC_Os03g33780	176	-1	0	1	retrotransposon protein, putative, Ty3-gypsy subclass, expressed
XF89btal3a	LOC_Os04g21940	181	-1	0	1	expressed protein
XF89btal3a	LOC_Os12g27720	184	-1	0	1	hypothetical protein
XF89btal3a	LOC_Os05g37810	185	-1	0	1	expressed protein
XF89btal3a	LOC_Os11g45720	186	-1	0	1	pectinesterase, putative, expressed
XF89btal3a	LOC_Os05g03090	189	-1	0	1	transposon protein, putative, unclassified, expressed
XF89btal3a	LOC_Os01g50430	191	-1	0	1	expressed protein
XF89btal3a	LOC_Os09g16400	192	-1	0	1	transposon protein, putative, CACTA, En/Spm sub-class, expressed
XF89btal3a	LOC_Os04g26050	193	-1	0	1	hypothetical protein
XF89btal3a	LOC_Os01g58330	195	-1	0	1	expressed protein
XF89btal3a	LOC_Os06g42110	199	-1	0	1	expressed protein
XF89btal3a	LOC_Os06g42100	200	-1	0	1	expressed protein
XF89btal3a	LOC_Os11g02080	100	-1.01189	-0.0170525	0.962621	expressed protein
XF89btal3a	LOC_Os11g08330	48	-1.01686	-0.0241143	0.956053	POLD1 - Putative DNA polymerase delta catalytic subunit, expressed
XF89btal3a	LOC_Os06g21210	65	-1.02355	-0.0335849	0.926177	glycine rich protein family protein, putative, expressed
XF89btal3a	LOC_Os01g66320	53	-1.07176	-0.0999769	0.766251	expressed protein
XF89btal3a	LOC_Os04g47970	54	-1.08792	-0.121568	0.712203	ORM1, putative, expressed
XF89btal3a	LOC_Os12g16220	97	-1.09918	-0.136431	0.645566	nmrA-like family domain containing protein, expressed
XF89btal3a	LOC_Os02g55550	70	-1.1014	-0.139335	0.731441	F-box/LRR-repeat protein 14, putative, expressed
XF89btal3a	LOC_Os08g42310	41	-1.10741	-0.147186	0.679885	expressed protein
XF89btal3a	LOC_Os07g37640	187	-1.11834	-0.161361	0.664961	IKI3 family protein, expressed
XF89btal3a	LOC_Os06g06640	85	-1.13887	-0.187608	1	expressed protein
XF89btal3a	LOC_Os05g36110	38	-1.151	-0.202882	0.54964	protein of unknown function DUF502 domain containing protein, expressed
XF89btal3a	LOC_Os05g10770	92	-1.16526	-0.220656	0.478602	transcription factor jumonji, putative, expressed
XF89btal3a	LOC_Os12g42370	59	-1.17012	-0.226662	0.46762	GTPase of unknown function domain containing protein, putative, expressed
XF89btal3a	LOC_Os08g17390	93	-1.17954	-0.23823	0.434721	expressed protein
XF89btal3a	LOC_Os12g40890	5	-1.18096	-0.239957	1	OsIAA30 - Auxin-responsive Aux/IAA gene family member, expressed
XF89btal3a	LOC_Os01g46570	7	-1.18254	-0.241891	0.540114	CTP synthase, putative, expressed
XF89btal3a	LOC_Os11g03680	24	-1.19615	-0.258402	0.660907	OsFBX395 - F-box domain containing protein, expressed
XF89btal3a	LOC_Os02g45090	115	-1.19666	-0.259016	0.489997	expressed protein
XF89btal3a	LOC_Os06g37080	17	-1.21437	-0.280204	0.606297	L-ascorbate oxidase precursor, putative, expressed
XF89btal3a	LOC_Os10g03440	35	-1.21824	-0.284798	0.734179	avr9/Cf-9 rapidly elicited protein 74, putative, expressed
XF89btal3a	LOC_Os12g38870	46	-1.22746	-0.295673	0.347339	expressed protein
XF89btal3a	LOC_Os03g03260	83	-1.23015	-0.298837	0.367883	homeobox domain containing protein, expressed
XF89btal3a	LOC_Os03g20500	73	-1.26533	-0.33951	0.341917	OsFBX82 - F-box domain containing protein, expressed
XF89btal3a	LOC_Os04g41500	14	-1.27371	-0.349035	0.339594	expressed protein
XF89btal3a	LOC_Os09g29130	20	-1.2812	-0.357499	0.502162	ZF-HD protein dimerisation region containing protein, expressed
XF89btal3a	LOC_Os03g12710	178	-1.33068	-0.412162	0.245178	clathrin adaptor complex small chain domain containing protein, expressed
XF89btal3a	LOC_Os02g09740	198	-1.3697	-0.453856	0.839448	STRUBBELIG-RECEPTOR FAMILY 7 precursor, putative, expressed
XF89btal3a	LOC_Os07g05480	12	-1.40364	-0.489174	0.0955291	photosystem I reaction center subunit, chloroplast precursor, putative, expressed
XF89btal3a	LOC_Os01g71720	82	-1.52562	-0.609396	0.188788	amino acid permease family protein, putative, expressed
XF89btal3a	LOC_Os08g23670	8	-1.63439	-0.70875	0.558481	expressed protein
XF89btal3a	LOC_Os08g13570	103	-1.87923	-0.910144	0.0188291	exo70 exocyst complex subunit family protein, putative, expressed
XF89btal3a	LOC_Os12g02310	71	-1.9276	-0.946807	0.00814678	LTPL11 - Protease inhibitor/seed storage/LTP family protein precursor, expressed
XF89btal3a	LOC_Os08g40060	67	-2.11926	-1.08356	0.56594	expressed protein
XF89btal3a	LOC_Os10g36390	1	-2.33103	-1.22097	0.212436	monocopper oxidase, putative, expressed
XF89btal3a	LOC_Os05g08570	72	-2.75652	-1.46285	0.566845	OsIAA15 - Auxin-responsive Aux/IAA gene family member, expressed
XF89btal3a	LOC_Os01g09860	106	-3.03226	-1.6004	0.0628571	retrotransposon protein, putative, unclassified, expressed
XF89btal3a	LOC_Os01g08130	13	-3.12884	-1.64563	0.124177	phototropic-responsive NPH3 family protein, putative, expressed
XF89btal3a	LOC_Os06g08041	36	-3.42215	-1.7749	0.0744422	iron/ascorbate-dependent oxidoreductase, putative, expressed
XF89btal3a	LOC_Os02g49580	95	-4.00645	-2.00232	0.465324	expressed protein
XF89btal3a	LOC_Os12g34096	78	-4.16123	-2.05701	0.177308	expressed protein
XF89btal3a	LOC_Os08g16820	40	-4.42453	-2.14552	0.0118858	retrotransposon protein, putative, SINE subclass, expressed
XF89btal3a	LOC_Os08g24220	172	-5.43624	-2.44261	1	retrotransposon protein, putative, Ty3-gypsy subclass, expressed
XF89btal3a	LOC_Os03g62020	197	-5.45166	-2.4467	1	harpin-induced protein 1 domain containing protein, expressed
XF89btal3a	LOC_Os06g45130	74	-9.8406	-3.29875	0.583235	expressed protein
XF89btal3a	LOC_Os06g15110	188	-14.2158	-3.82942	0.398291	retrotransposon protein, putative, unclassified, expressed
XF89btal3a	LOC_Os06g29440	109	-14.4586	-3.85385	0.327651	expressed protein
XF89btal3b	LOC_Os07g44430	54	68.6909	6.10205	0.0156894	peroxiredoxin, putative, expressed
XF89btal3b	LOC_Os06g50940	148	53.3555	5.73757	<0.001	GDSL-like lipase/acylhydrolase, putative, expressed
XF89btal3b	LOC_Os04g48760	166	30.5057	4.93101	0.0601526	leucine-rich repeat family protein, putative, expressed
XF89btal3b	LOC_Os01g59680	47	16.0372	4.00335	0.198725	NHL25, putative, expressed
XF89btal3b	LOC_Os01g10870	119	12.6425	3.66021	0.353719	CAMK_KIN1/SNF1/Nim1_like.7 - CAMK includes calcium/calmodulin depedent protein kinases, expressed
XF89btal3b	LOC_Os10g34990	10	11.8777	3.57018	0.00814217	ubiquitin-carboxyl extension, putative, expressed
XF89btal3b	LOC_Os04g34180	133	6.96064	2.79922	0.0062069	expressed protein
XF89btal3b	LOC_Os03g59430	107	6.5323	2.70759	<0.001	uncharacterized glycosyltransferase, putative, expressed
XF89btal3b	LOC_Os04g25650	84	5.61407	2.48905	0.162405	cysteine-rich receptor-like protein kinase, putative, expressed
XF89btal3b	LOC_Os12g25660	74	5.16114	2.36769	0.00290787	cytochrome P450, putative, expressed
XF89btal3b	LOC_Os09g13470	179	4.99795	2.32134	0.0124002	plant protein of unknown function domain containing protein, expressed
XF89btal3b	LOC_Os11g01570	110	4.98965	2.31894	0.174368	PMR5, putative, expressed
XF89btal3b	LOC_Os04g18780	130	4.84603	2.2768	1	retrotransposon protein, putative, unclassified
XF89btal3b	LOC_Os03g04220	153	4.83807	2.27443	1	glutathione S-transferase, putative, expressed
XF89btal3b	LOC_Os12g14220	180	4.80849	2.26558	1	expressed protein
XF89btal3b	LOC_Os11g06730	123	4.67734	2.22569	1	ECAGL2 - ECA1 gametogenesis related family protein precursor, expressed
XF89btal3b	LOC_Os02g12300	49	3.64702	1.86672	0.304683	pectate lyase precursor, putative, expressed
XF89btal3b	LOC_Os03g59350	41	3.49999	1.80735	0.134549	anthocyanin 3-O-beta-glucosyltransferase, putative, expressed
XF89btal3b	LOC_Os04g51830	1	2.7633	1.46639	0.0499782	OsHKT1;4 - Na+ transporter, expressed
XF89btal3b	LOC_Os03g12230	37	2.42824	1.27991	0.395971	caleosin related protein, putative, expressed
XF89btal3b	LOC_Os06g39370	27	2.32071	1.21457	0.0035255	OsFBK16 - F-box domain and kelch repeat containing protein, expressed
XF89btal3b	LOC_Os12g07990	70	2.23554	1.16062	0.699192	protein kinase family protein, putative, expressed
XF89btal3b	LOC_Os09g38239	95	2.17248	1.11934	0.372329	sulfotransferase domain containing protein, expressed
XF89btal3b	LOC_Os09g37006	42	1.86612	0.900039	0.382535	protein of unknown function domain containing protein, expressed
XF89btal3b	LOC_Os02g49710	156	1.79965	0.847716	0.0923924	RING finger protein, putative, expressed
XF89btal3b	LOC_Os01g47280	50	1.79405	0.843217	0.404688	expressed protein
XF89btal3b	LOC_Os07g03810	171	1.70841	0.772652	0.169047	lectin-like receptor kinase 7, putative, expressed
XF89btal3b	LOC_Os03g61240	111	1.64462	0.717758	0.0789094	expressed protein
XF89btal3b	LOC_Os06g41980	45	1.59899	0.677162	0.339935	LYK8, putative, expressed
XF89btal3b	LOC_Os03g63910	167	1.57093	0.651615	0.0699695	PPR repeat domain containing protein, putative, expressed
XF89btal3b	LOC_Os05g05340	160	1.54837	0.630748	1	expressed protein
XF89btal3b	LOC_Os12g40115	134	1.50545	0.590192	0.208595	expressed protein
XF89btal3b	LOC_Os05g45270	31	1.49794	0.582981	0.142733	ribosomal L9, putative, expressed
XF89btal3b	LOC_Os06g46060	105	1.4641	0.550014	0.21577	expressed protein
XF89btal3b	LOC_Os01g50370	5	1.45097	0.537018	0.292269	STE_MEKK_ste11_MAP3K.4 - STE kinases include homologs to sterile 7, sterile 11 and sterile 20 from yeast, expressed
XF89btal3b	LOC_Os07g03820	89	1.4387	0.52477	0.374948	lectin-like receptor kinase, putative, expressed
XF89btal3b	LOC_Os02g57850	145	1.41085	0.496565	0.444833	expressed protein
XF89btal3b	LOC_Os02g05710	139	1.3852	0.470098	0.140587	expressed protein
XF89btal3b	LOC_Os08g43540	83	1.36887	0.45298	0.144981	peptidase, T1 family, putative, expressed
XF89btal3b	LOC_Os12g32260	112	1.28244	0.358886	0.635654	expressed protein
XF89btal3b	LOC_Os02g48290	33	1.25109	0.323188	0.29674	thioredoxin reductase 2, putative, expressed
XF89btal3b	LOC_Os10g10820	195	1.20049	0.263618	0.789909	retrotransposon protein, putative, unclassified, expressed
XF89btal3b	LOC_Os03g58940	104	1.19817	0.260834	0.451539	LTPL83 - Protease inhibitor/seed storage/LTP family protein precursor, putative, expressed
XF89btal3b	LOC_Os01g14020	101	1.18716	0.247514	0.657334	expressed protein
XF89btal3b	LOC_Os07g15020	81	1.15808	0.211738	0.853993	expressed protein
XF89btal3b	LOC_Os07g15020	91	1.15808	0.211738	0.853993	expressed protein
XF89btal3b	LOC_Os01g60650	22	1.09416	0.129825	0.70192	non-green plastid inner envelope membrane protein, putative, expressed
XF89btal3b	LOC_Os01g64900	60	1.08445	0.116968	0.802776	HEAT, putative, expressed
XF89btal3b	LOC_Os02g56550	147	1.08308	0.115141	0.732896	ABC transporter, ATP-binding protein, putative, expressed
XF89btal3b	LOC_Os06g41440	137	1.0801	0.111171	0.736129	expressed protein
XF89btal3b	LOC_Os07g42200	88	1.07691	0.106902	0.746949	tyrosine protein kinase domain containing protein, putative, expressed
XF89btal3b	LOC_Os07g48330	126	1.06423	0.0898073	1	cytochrome P450, putative, expressed
XF89btal3b	LOC_Os04g57300	113	1.03342	0.0474306	0.871529	phosphatidylinositol 3- and 4-kinase family protein, putative, expressed
XF89btal3b	LOC_Os06g13010	63	1.02673	0.038063	1	retrotransposon protein, putative, unclassified, expressed
XF89btal3b	LOC_Os08g02190	99	1.02477	0.0353021	0.942346	expressed protein
XF89btal3b	LOC_Os04g34590	120	1.01514	0.0216817	1	UPF0496 protein 2, putative, expressed
XF89btal3b	LOC_Os02g42890	56	1.01064	0.0152705	0.9643	cytochrome b561, putative, expressed
XF89btal3b	ChrSy.fgenesh.gene.88	124	0	0	1	hypothetical protein
XF89btal3b	ChrUn.fgenesh.gene.87	132	0	0	1	expressed protein
XF89btal3b	LOC_Os02g53360	2	-1	0	1	expressed protein
XF89btal3b	LOC_Os01g42360	3	-1	0	1	hypothetical protein
XF89btal3b	LOC_Os07g22750	6	-1	0	1	retrotransposon, putative, centromere-specific, expressed
XF89btal3b	LOC_Os12g18680	7	-1	0	1	retrotransposon protein, putative, unclassified
XF89btal3b	LOC_Os06g34890	8	-1	0	1	retrotransposon protein, putative, unclassified, expressed
XF89btal3b	LOC_Os06g34990	11	-1	0	1	cytochrome P450 71A6, putative, expressed
XF89btal3b	LOC_Os06g15800	14	-1	0	1	expressed protein
XF89btal3b	LOC_Os10g10840	15	-1	0	1	retrotransposon protein, putative, Ty3-gypsy subclass, expressed
XF89btal3b	LOC_Os09g09860	16	-1	0	1	retrotransposon protein, putative, Ty3-gypsy subclass, expressed
XF89btal3b	LOC_Os10g26960	17	-1	0	1	retrotransposon protein, putative, unclassified
XF89btal3b	LOC_Os04g05950	19	-1	0	1	expressed protein
XF89btal3b	LOC_Os01g45420	23	-1	0	1	ubiquitin family protein, putative, expressed
XF89btal3b	LOC_Os12g08750	26	-1	0	1	hypothetical protein
XF89btal3b	LOC_Os11g26710	29	-1	0	1	MEGL5 - Maternally expressed gene MEG family protein precursor, putative, expressed
XF89btal3b	LOC_Os07g04970	30	-1	0	1	transferase family protein, putative, expressed
XF89btal3b	LOC_Os07g12090	35	-1	0	1	LTPL165 - Protease inhibitor/seed storage/LTP family protein precursor, expressed
XF89btal3b	LOC_Os04g09360	36	-1	0	1	retrotransposon protein, putative, Ty3-gypsy subclass, expressed
XF89btal3b	LOC_Os11g12500	40	-1	0	1	ulp1 protease family, C-terminal catalytic domain containing protein, expressed
XF89btal3b	LOC_Os08g29880	43	-1	0	1	retrotransposon protein, putative, unclassified, expressed
XF89btal3b	LOC_Os09g21100	46	-1	0	1	mov34/MPN/PAD-1 family protein, expressed
XF89btal3b	LOC_Os08g08270	48	-1	0	1	expressed protein
XF89btal3b	LOC_Os09g38630	52	-1	0	1	expressed protein
XF89btal3b	LOC_Os07g44420	53	-1	0	1	expressed protein
XF89btal3b	LOC_Os03g49810	55	-1	0	1	hypothetical protein
XF89btal3b	LOC_Os01g03900	57	-1	0	1	expressed protein
XF89btal3b	LOC_Os04g34860	66	-1	0	1	expressed protein
XF89btal3b	LOC_Os06g44970	67	-1	0	1	auxin efflux carrier component, putative, expressed
XF89btal3b	LOC_Os12g35610	69	-1	0	1	respiratory burst oxidase, putative, expressed
XF89btal3b	LOC_Os06g36460	77	-1	0	1	hypothetical protein
XF89btal3b	LOC_Os05g34580	78	-1	0	1	hypothetical protein
XF89btal3b	LOC_Os05g34580	79	-1	0	1	hypothetical protein
XF89btal3b	LOC_Os09g02580	86	-1	0	1	hypothetical protein
XF89btal3b	LOC_Os08g08900	87	-1	0	1	expressed protein
XF89btal3b	LOC_Os10g04640	94	-1	0	1	retrotransposon protein, putative, unclassified, expressed
XF89btal3b	LOC_Os02g46270	96	-1	0	1	expressed protein
XF89btal3b	LOC_Os07g46650	97	-1	0	1	transposon protein, putative, unclassified, expressed
XF89btal3b	LOC_Os07g12940	114	-1	0	1	expressed protein
XF89btal3b	LOC_Os05g13850	115	-1	0	1	TsetseEP precursor, putative, expressed
XF89btal3b	LOC_Os04g14100	121	-1	0	1	hypothetical protein
XF89btal3b	LOC_Os12g18920	122	-1	0	1	expressed protein
XF89btal3b	LOC_Os07g25030	125	-1	0	1	transposon protein, putative, CACTA, En/Spm sub-class
XF89btal3b	LOC_Os11g41640	128	-1	0	1	helix-loop-helix DNA-binding domain containing protein, expressed
XF89btal3b	LOC_Os04g21470	131	-1	0	1	PPR repeat domain containing protein, putative, expressed
XF89btal3b	LOC_Os01g29750	135	-1	0	1	transposon protein, putative, unclassified, expressed
XF89btal3b	LOC_Os09g22420	140	-1	0	1	expressed protein
XF89btal3b	LOC_Os09g22430	141	-1	0	1	expressed protein
XF89btal3b	LOC_Os06g25060	143	-1	0	1	retrotransposon, putative, centromere-specific, expressed
XF89btal3b	LOC_Os01g12700	146	-1	0	1	MYB family transcription factor, putative
XF89btal3b	LOC_Os06g37790	149	-1	0	1	expressed protein
XF89btal3b	LOC_Os12g19820	150	-1	0	1	retrotransposon protein, putative, unclassified
XF89btal3b	LOC_Os07g42620	151	-1	0	1	hypothetical protein
XF89btal3b	LOC_Os02g25130	152	-1	0	1	retrotransposon protein, putative, Ty1-copia subclass, expressed
XF89btal3b	LOC_Os06g45930	157	-1	0	1	expressed protein
XF89btal3b	LOC_Os12g22260	158	-1	0	1	retrotransposon protein, putative, unclassified, expressed
XF89btal3b	LOC_Os03g25289	161	-1	0	1	auxin responsive protein, putative, expressed
XF89btal3b	LOC_Os03g57740	163	-1	0	1	plastocyanin-like domain containing protein, putative, expressed
XF89btal3b	LOC_Os10g01670	169	-1	0	1	hypothetical protein
XF89btal3b	LOC_Os05g34530	174	-1	0	1	auxin-inducible protein, putative, expressed
XF89btal3b	LOC_Os10g13390	181	-1	0	1	retrotransposon protein, putative, Ty3-gypsy subclass, expressed
XF89btal3b	LOC_Os07g06262	182	-1	0	1	retrotransposon protein, putative, Ty3-gypsy subclass, expressed
XF89btal3b	LOC_Os07g45030	183	-1	0	1	retrotransposon protein, putative, Ty3-gypsy subclass, expressed
XF89btal3b	LOC_Os07g45039	184	-1	0	1	expressed protein
XF89btal3b	LOC_Os02g38280	185	-1	0	1	retrotransposon protein, putative, Ty3-gypsy subclass, expressed
XF89btal3b	LOC_Os02g07530	186	-1	0	1	retrotransposon protein, putative, Ty3-gypsy subclass, expressed
XF89btal3b	LOC_Os09g21600	187	-1	0	1	retrotransposon protein, putative, Ty3-gypsy subclass, expressed
XF89btal3b	LOC_Os09g19600	188	-1	0	1	retrotransposon protein, putative, Ty3-gypsy subclass
XF89btal3b	LOC_Os09g01540	189	-1	0	1	retrotransposon protein, putative, Ty3-gypsy subclass, expressed
XF89btal3b	LOC_Os06g37730	190	-1	0	1	retrotransposon protein, putative, Ty3-gypsy subclass, expressed
XF89btal3b	LOC_Os12g17220	191	-1	0	1	retrotransposon protein, putative, Ty3-gypsy subclass, expressed
XF89btal3b	LOC_Os12g23220	192	-1	0	1	retrotransposon protein, putative, Ty3-gypsy subclass, expressed
XF89btal3b	LOC_Os12g33340	193	-1	0	1	retrotransposon protein, putative, Ty3-gypsy subclass, expressed
XF89btal3b	LOC_Os05g44010	194	-1	0	1	retrotransposon protein, putative, Ty3-gypsy subclass
XF89btal3b	LOC_Os10g12220	196	-1	0	1	retrotransposon protein, putative, Ty3-gypsy subclass
XF89btal3b	LOC_Os10g31600	197	-1	0	1	retrotransposon protein, putative, Ty3-gypsy subclass, expressed
XF89btal3b	LOC_Os10g17230	198	-1	0	1	retrotransposon protein, putative, Ty3-gypsy subclass
XF89btal3b	LOC_Os08g08780	199	-1	0	1	retrotransposon protein, putative, Ty3-gypsy subclass, expressed
XF89btal3b	LOC_Os08g05130	200	-1	0	1	retrotransposon protein, putative, Ty3-gypsy subclass
XF89btal3b	LOC_Os07g47360	142	-1.0036	-0.00519077	1	CW-type Zinc Finger, putative, expressed
XF89btal3b	LOC_Os03g13800	58	-1.00369	-0.00531227	0.989621	ribosomal protein L7Ae, putative, expressed
XF89btal3b	LOC_Os03g36910	178	-1.02157	-0.030786	1	SAM-dependent methyltransferase, putative, expressed
XF89btal3b	LOC_Os07g46660	98	-1.02218	-0.0316457	0.928594	ubiquitin carboxyl-terminal hydrolase domain containing protein, expressed
XF89btal3b	LOC_Os04g51120	117	-1.02256	-0.0321795	0.921511	ENTH domain containing protein, expressed
XF89btal3b	LOC_Os03g44760	159	-1.02284	-0.0325868	0.925363	SWI1, putative, expressed
XF89btal3b	LOC_Os09g26670	59	-1.03665	-0.0519243	0.939566	expressed protein
XF89btal3b	LOC_Os02g54110	51	-1.07103	-0.0990051	0.77252	expressed protein
XF89btal3b	LOC_Os01g21940	28	-1.07309	-0.101775	0.771999	WD domain, G-beta repeat domain containing protein, expressed
XF89btal3b	LOC_Os01g08400	13	-1.08785	-0.121485	0.719457	syntaxin, putative, expressed
XF89btal3b	LOC_Os12g40880	4	-1.0895	-0.123669	0.713314	phosphoribulokinase/Uridine kinase family protein, expressed
XF89btal3b	LOC_Os01g51300	18	-1.09736	-0.134041	0.699806	WD domain, G-beta repeat domain containing protein, expressed
XF89btal3b	LOC_Os07g06890	76	-1.09933	-0.136628	0.736415	FAD-linked oxidoreductase protein, putative, expressed
XF89btal3b	LOC_Os10g28610	75	-1.12257	-0.166809	0.606942	KIP1, putative, expressed
XF89btal3b	LOC_Os02g32814	93	-1.12883	-0.174831	0.718179	heavy metal-associated domain containing protein, expressed
XF89btal3b	LOC_Os07g33150	62	-1.13782	-0.186267	1	retrotransposon protein, putative, unclassified, expressed
XF89btal3b	LOC_Os11g12420	165	-1.13959	-0.188511	1	serpin domain containing protein, putative, expressed
XF89btal3b	LOC_Os10g34940	73	-1.14477	-0.195061	0.842647	expressed protein
XF89btal3b	LOC_Os07g10139	155	-1.16765	-0.223608	0.677774	expressed protein
XF89btal3b	LOC_Os02g01740	9	-1.17677	-0.234835	0.453603	U5 small nuclear ribonucleoprotein 200 kDa helicase, putative, expressed
XF89btal3b	LOC_Os06g13170	176	-1.18432	-0.244059	0.462761	expressed protein
XF89btal3b	LOC_Os07g43820	24	-1.18689	-0.247185	0.878964	glycosyl hydrolase, putative, expressed
XF89btal3b	LOC_Os04g05480	175	-1.19914	-0.261997	1	retrotransposon, putative, centromere-specific, expressed
XF89btal3b	LOC_Os07g46450	90	-1.27007	-0.344905	0.337562	pleckstrin homology domain-containing protein, putative, expressed
XF89btal3b	LOC_Os07g08934	65	-1.27139	-0.346405	0.454978	expressed protein
XF89btal3b	LOC_Os10g42780	82	-1.29135	-0.368877	0.288892	lrgB-like family protein, expressed
XF89btal3b	LOC_Os02g39950	71	-1.33872	-0.420854	0.226123	EF hand family protein, putative, expressed
XF89btal3b	LOC_Os08g05030	103	-1.34889	-0.43177	0.291315	expressed protein
XF89btal3b	LOC_Os02g18840	129	-1.35887	-0.442405	0.304644	phosphatidylinositol 3- and 4-kinase family protein, putative, expressed
XF89btal3b	LOC_Os01g17020	32	-1.36176	-0.445475	0.21409	glycosyl hydrolases family 17 protein, putative, expressed
XF89btal3b	LOC_Os09g39370	173	-1.38222	-0.466984	0.781332	expressed protein
XF89btal3b	LOC_Os03g03410	154	-1.39459	-0.479846	0.245567	serine/threonine-protein kinase, putative, expressed
XF89btal3b	LOC_Os05g44130	34	-1.43256	-0.518594	0.129919	gamma-glutamyl hydrolase precursor, putative, expressed
XF89btal3b	LOC_Os03g41120	136	-1.44771	-0.533777	0.309643	expressed protein
XF89btal3b	LOC_Os02g52260	116	-1.48588	-0.571315	0.0951871	expressed protein
XF89btal3b	LOC_Os03g59580	68	-1.49728	-0.58234	0.133502	hydrolase, NUDIX family, domain containing protein, expressed
XF89btal3b	LOC_Os04g38420	21	-1.50006	-0.585021	0.190077	oxidoreductase, short chain dehydrogenase/reductase family domain containing protein, expressed
XF89btal3b	LOC_Os01g16414	102	-1.53815	-0.621192	0.473982	actin, putative, expressed
XF89btal3b	LOC_Os02g36390	106	-1.53886	-0.621859	0.384991	nucleotide-sugar transporter family protein, putative, expressed
XF89btal3b	LOC_Os05g51750	170	-1.55435	-0.636314	0.636934	aspartyl protease family protein, putative, expressed
XF89btal3b	LOC_Os01g59570	168	-1.58015	-0.660057	0.337478	senescence-induced receptor-like serine/threonine-protein kinase precursor, putative, expressed
XF89btal3b	LOC_Os03g21110	61	-1.58208	-0.66182	0.576	emp24/gp25L/p24 family protein, putative, expressed
XF89btal3b	LOC_Os01g59970	39	-1.58589	-0.66529	0.110529	expressed protein
XF89btal3b	LOC_Os02g01060	108	-1.62488	-0.700332	0.239739	harpin-induced protein 1 domain containing protein, expressed
XF89btal3b	LOC_Os01g68460	127	-1.92738	-0.946641	0.201653	DC1, putative, expressed
XF89btal3b	LOC_Os01g53020	38	-1.94469	-0.959537	0.00377197	heat shock protein DnaJ, putative, expressed
XF89btal3b	LOC_Os04g02510	12	-2.05601	-1.03985	0.102108	ZOS4-01 - C2H2 zinc finger protein, expressed
XF89btal3b	LOC_Os01g22080	172	-2.06522	-1.0463	1	expressed protein
XF89btal3b	LOC_Os08g37180	85	-2.41394	-1.27139	0.0233034	patatin, putative, expressed
XF89btal3b	LOC_Os02g47510	72	-2.49917	-1.32145	0.0142597	9-cis-epoxycarotenoid dioxygenase 1, chloroplast precursor, putative, expressed
XF89btal3b	LOC_Os08g43320	44	-2.6882	-1.42664	0.00237145	OsRhmbd14 - Putative Rhomboid homologue, expressed
XF89btal3b	LOC_Os01g57280	144	-2.83529	-1.5035	0.185875	rp1, putative, expressed
XF89btal3b	LOC_Os04g11510	25	-3.03818	-1.60321	0.712426	methyl-CpG binding domain containing protein, expressed
XF89btal3b	LOC_Os08g44170	92	-3.89016	-1.95983	0.47641	transposon protein, putative, unclassified, expressed
XF89btal3b	LOC_Os01g41980	118	-4.35722	-2.12341	0.340092	retrotransposon protein, putative, unclassified, expressed
XF89btal3b	LOC_Os08g01260	138	-5.26158	-2.3955	0.0857614	VQ domain containing protein, putative, expressed
XF89btal3b	LOC_Os03g16760	177	-5.43587	-2.44251	1	protein phosphatase 2C, putative, expressed
XF89btal3b	LOC_Os04g46780	162	-5.43606	-2.44256	1	MSP domain containing protein, expressed
XF89btal3b	LOC_Os10g20370	64	-5.43636	-2.44264	1	expressed protein
XF89btal3b	LOC_Os01g46420	80	-5.49226	-2.4574	1	expressed protein
XF89btal3b	LOC_Os08g02200	100	-5.98563	-2.5815	0.215927	expressed protein
XF89btal3b	LOC_Os03g13200	164	-9.94105	-3.3134	0.550414	peroxidase precursor, putative, expressed
XF89btal3b	LOC_Os06g30210	20	-14.2036	-3.82818	0.419028	expressed protein
XF89btal3b	LOC_Os12g01560	109	-63.1448	-5.98059	0.00406416	PMR5, putative, expressed
XF89btal4a	LOC_Os11g26790	45	402.462	8.65271	<0.001	dehydrin, putative, expressed
XF89btal4a	LOC_Os01g60730	101	360.442	8.49362	<0.001	RING-H2 finger protein, putative, expressed
XF89btal4a	LOC_Os07g43600	192	82.0112	6.35775	<0.001	ribonuclease T2 family domain containing protein, expressed
XF89btal4a	LOC_Os06g43080	169	24.3146	4.60375	<0.001	expressed protein
XF89btal4a	LOC_Os02g05220	189	19.6791	4.29859	0.127948	retrotransposon protein, putative, unclassified, expressed
XF89btal4a	LOC_Os02g22440	106	15.8019	3.98202	0.211481	expressed protein
XF89btal4a	LOC_Os02g33120	200	12.3665	3.62837	0.317656	expressed protein
XF89btal4a	LOC_Os12g03050	97	7.11783	2.83144	<0.001	no apical meristem protein, putative, expressed
XF89btal4a	LOC_Os03g22200	191	6.90176	2.78696	<0.001	nodulin MtN3 family protein, putative, expressed
XF89btal4a	LOC_Os03g63390	43	5.70841	2.51309	0.0172095	plastocyanin-like domain containing protein, putative, expressed
XF89btal4a	LOC_Os11g16730	177	4.80904	2.26575	1	transposon protein, putative, CACTA, En/Spm sub-class, expressed
XF89btal4a	LOC_Os11g37630	162	4.80657	2.26501	1	expressed protein
XF89btal4a	LOC_Os04g17490	63	4.68606	2.22838	1	expressed protein
XF89btal4a	LOC_Os09g32095	179	3.8	1.926	0.00206572	expressed protein
XF89btal4a	LOC_Os10g02250	173	3.67447	1.87754	0.349355	OsWAK95 - OsWAK receptor-like protein kinase, expressed
XF89btal4a	LOC_Os02g30974	88	3.61084	1.85234	0.303953	expressed protein
XF89btal4a	LOC_Os05g24660	15	3.19999	1.67807	0.159591	IPP transferase, putative, expressed
XF89btal4a	LOC_Os11g38520	36	3.12611	1.64437	<0.001	expressed protein
XF89btal4a	LOC_Os03g40610	2	3.02598	1.5974	0.0370891	cytochrome P450, putative, expressed
XF89btal4a	LOC_Os11g38980	85	2.81661	1.49396	<0.001	F-box/Kelch-repeat protein, putative, expressed
XF89btal4a	LOC_Os07g49114	127	2.7044	1.43531	<0.001	wound-induced protein WI12, putative, expressed
XF89btal4a	LOC_Os03g16940	156	2.61759	1.38824	0.150486	glyoxalase family protein, putative, expressed
XF89btal4a	LOC_Os07g41400	157	2.59038	1.37316	0.00998629	EGG APPARATUS-1, putative, expressed
XF89btal4a	LOC_Os08g05640	197	2.43569	1.28433	<0.001	DUF1336 domain containing protein, expressed
XF89btal4a	LOC_Os03g22790	160	2.3702	1.24501	<0.001	beta-amylase, putative, expressed
XF89btal4a	LOC_Os03g06890	199	2.34855	1.23177	0.393598	DUF593 domain containing protein, expressed
XF89btal4a	LOC_Os05g10930	126	2.2558	1.17364	0.0174196	OsGrx_C15 - glutaredoxin subgroup III, expressed
XF89btal4a	LOC_Os02g07400	35	1.99194	0.994176	0.605364	retrotransposon protein, putative, unclassified, expressed
XF89btal4a	LOC_Os06g19250	142	1.95212	0.965043	0.355244	expressed protein
XF89btal4a	LOC_Os06g36740	131	1.84821	0.886128	0.0209326	pollen-specific protein SF21, putative, expressed
XF89btal4a	LOC_Os06g29790	1	1.71227	0.775908	0.14769	phosphate transporter 1, putative, expressed
XF89btal4a	LOC_Os12g21560	170	1.61215	0.688989	1	retrotransposon protein, putative, unclassified, expressed
XF89btal4a	LOC_Os01g04620	140	1.57019	0.650943	0.0960759	transposon protein, putative, unclassified, expressed
XF89btal4a	LOC_Os04g01310	147	1.55635	0.638167	0.0699775	serine/threonine-protein kinase receptor precursor, putative, expressed
XF89btal4a	LOC_Os09g30100	48	1.46404	0.549959	0.155787	NOL1/NOP2/sun family protein, putative, expressed
XF89btal4a	LOC_Os03g48626	155	1.45664	0.542649	0.0857375	expressed protein
XF89btal4a	LOC_Os05g50770	159	1.44682	0.532884	0.834321	C4-dicarboxylate transporter/malic acid transport protein, expressed
XF89btal4a	LOC_Os11g03370	98	1.42499	0.510952	0.148904	no apical meristem protein, putative, expressed
XF89btal4a	LOC_Os06g39050	66	1.40114	0.486597	0.583917	syntaxin, putative, expressed
XF89btal4a	LOC_Os05g30700	56	1.35125	0.434299	0.420593	expressed protein
XF89btal4a	LOC_Os01g08370	49	1.30104	0.37966	0.329816	symbiosis-related disease resistance protein, putative, expressed
XF89btal4a	LOC_Os05g31040	12	1.29469	0.372605	0.435752	cytokinin dehydrogenase precursor, putative, expressed
XF89btal4a	LOC_Os12g13300	167	1.29251	0.370172	0.612842	expressed protein
XF89btal4a	LOC_Os02g38050	122	1.27618	0.35183	0.656603	joka2, putative, expressed
XF89btal4a	LOC_Os01g12090	152	1.22185	0.289067	0.540395	ribosomal protein S6 family protein, putative, expressed
XF89btal4a	LOC_Os03g49140	61	1.21722	0.283589	0.547471	ABC1 protein At2g40090 precursor, putative, expressed
XF89btal4a	LOC_Os02g27720	190	1.19031	0.251332	0.895489	retrotransposon protein, putative, unclassified, expressed
XF89btal4a	LOC_Os03g03180	4	1.17436	0.231871	0.490412	uncharacterized Cys-rich domain containing protein, putative, expressed
XF89btal4a	LOC_Os01g14130	27	1.1518	0.203891	0.878458	expressed protein
XF89btal4a	LOC_Os04g33510	76	1.11764	0.160457	0.895907	expressed protein
XF89btal4a	LOC_Os06g09180	125	1.11554	0.157738	0.619612	OsMKK5 - putative MAPKK based on amino acid sequence homology, expressed
XF89btal4a	LOC_Os01g10260	168	1.11357	0.155194	0.781537	expressed protein
XF89btal4a	LOC_Os08g32100	79	1.11007	0.150656	0.609816	transposon protein, putative, CACTA, En/Spm sub-class, expressed
XF89btal4a	LOC_Os03g55960	195	1.10263	0.140951	1	EF hand family protein, putative, expressed
XF89btal4a	LOC_Os05g37160	64	1.08629	0.119411	0.903434	tubulin/FtsZ domain containing protein, putative, expressed
XF89btal4a	LOC_Os08g41790	13	1.08324	0.115349	0.696538	phosphoribulokinase/Uridine kinase family protein, expressed
XF89btal4a	LOC_Os02g54080	41	1.08078	0.112079	0.712086	expressed protein
XF89btal4a	LOC_Os01g52890	182	1.07624	0.105997	0.849242	expressed protein
XF89btal4a	LOC_Os07g42080	153	1.05661	0.0794384	0.866632	expressed protein
XF89btal4a	LOC_Os01g66500	148	1.05397	0.0758337	0.853082	phosphoribosylformylglycinamidine synthase, putative, expressed
XF89btal4a	LOC_Os06g02440	42	1.04365	0.0616425	0.859589	expressed protein
XF89btal4a	LOC_Os11g35350	84	1.03537	0.0501427	1	expressed protein
XF89btal4a	LOC_Os03g03190	5	-1	0	1	expressed protein
XF89btal4a	LOC_Os08g44790	7	-1	0	1	expansin precursor, putative, expressed
XF89btal4a	LOC_Os11g06490	8	-1	0	1	ribosome inactivating protein, putative, expressed
XF89btal4a	LOC_Os06g16510	9	-1	0	1	transposon protein, putative, CACTA, En/Spm sub-class, expressed
XF89btal4a	LOC_Os11g16350	10	-1	0	1	expressed protein
XF89btal4a	LOC_Os01g51940	11	-1	0	1	expressed protein
XF89btal4a	LOC_Os01g61730	16	-1	0	1	expressed protein
XF89btal4a	LOC_Os02g49200	19	-1	0	1	hypothetical protein
XF89btal4a	LOC_Os06g23920	21	-1	0	1	transposon protein, putative, CACTA, En/Spm sub-class
XF89btal4a	LOC_Os02g30850	22	-1	0	1	OsGrx_C8 - glutaredoxin subgroup III, expressed
XF89btal4a	LOC_Os03g36400	26	-1	0	1	retrotransposon protein, putative, LINE subclass, expressed
XF89btal4a	LOC_Os09g15900	29	-1	0	1	retrotransposon protein, putative, unclassified, expressed
XF89btal4a	LOC_Os08g35380	30	-1	0	1	retrotransposon protein, putative, unclassified, expressed
XF89btal4a	LOC_Os04g20340	31	-1	0	1	retrotransposon protein, putative, unclassified, expressed
XF89btal4a	LOC_Os03g54950	32	-1	0	1	retrotransposon protein, putative, Ty3-gypsy subclass, expressed
XF89btal4a	LOC_Os02g27240	33	-1	0	1	retrotransposon protein, putative, unclassified, expressed
XF89btal4a	LOC_Os02g05860	34	-1	0	1	retrotransposon protein, putative, unclassified, expressed
XF89btal4a	LOC_Os04g40000	37	-1	0	1	retrotransposon protein, putative, unclassified, expressed
XF89btal4a	LOC_Os04g35320	38	-1	0	1	retrotransposon protein, putative, unclassified, expressed
XF89btal4a	LOC_Os08g09960	39	-1	0	1	expressed protein
XF89btal4a	LOC_Os01g54310	40	-1	0	1	hypothetical protein
XF89btal4a	LOC_Os10g36590	44	-1	0	1	retrotransposon protein, putative, unclassified, expressed
XF89btal4a	LOC_Os09g30090	47	-1	0	1	WD domain, G-beta repeat domain containing protein, expressed
XF89btal4a	LOC_Os09g36140	50	-1	0	1	RNA recognition motif 2 domain containing protein, expressed
XF89btal4a	LOC_Os05g28310	53	-1	0	1	expressed protein
XF89btal4a	LOC_Os02g30890	54	-1	0	1	expressed protein
XF89btal4a	LOC_Os12g31650	55	-1	0	1	transposon protein, putative, unclassified, expressed
XF89btal4a	LOC_Os01g18490	57	-1	0	1	expressed protein
XF89btal4a	LOC_Os03g46674	58	-1	0	1	transposon protein, putative, unclassified, expressed
XF89btal4a	LOC_Os03g43730	62	-1	0	1	tesmin/TSO1-like CXC domain containing protein, expressed
XF89btal4a	LOC_Os08g23910	65	-1	0	1	transposon protein, putative, CACTA, En/Spm sub-class, expressed
XF89btal4a	LOC_Os12g04390	69	-1	0	1	hypothetical protein
XF89btal4a	LOC_Os06g01750	70	-1	0	1	subtilase, putative, expressed
XF89btal4a	LOC_Os12g12600	71	-1	0	1	dirigent, putative, expressed
XF89btal4a	LOC_Os11g01690	72	-1	0	1	expressed protein
XF89btal4a	LOC_Os06g35230	74	-1	0	1	hypothetical protein
XF89btal4a	LOC_Os09g03560	75	-1	0	1	retrotransposon protein, putative, unclassified, expressed
XF89btal4a	LOC_Os01g47635	80	-1	0	1	expressed protein
XF89btal4a	LOC_Os08g42360	81	-1	0	1	hypothetical protein
XF89btal4a	LOC_Os01g32140	82	-1	0	1	expressed protein
XF89btal4a	LOC_Os09g15950	87	-1	0	1	expressed protein
XF89btal4a	LOC_Os12g27740	90	-1	0	1	expressed protein
XF89btal4a	LOC_Os10g05380	93	-1	0	1	retrotransposon protein, putative, unclassified, expressed
XF89btal4a	LOC_Os05g01002	94	-1	0	1	retrotransposon protein, putative, unclassified, expressed
XF89btal4a	LOC_Os07g31360	95	-1	0	1	hypothetical protein
XF89btal4a	LOC_Os07g13380	100	-1	0	1	RALFL11 - Rapid ALkalinization Factor RALF family protein precursor, putative
XF89btal4a	LOC_Os07g45050	104	-1	0	1	expressed protein
XF89btal4a	LOC_Os12g32700	105	-1	0	1	expressed protein
XF89btal4a	LOC_Os09g20370	107	-1	0	1	expressed protein
XF89btal4a	LOC_Os12g32800	108	-1	0	1	retrotransposon protein, putative, Ty3-gypsy subclass, expressed
XF89btal4a	LOC_Os01g49200	110	-1	0	1	microtubule associated protein, putative, expressed
XF89btal4a	LOC_Os09g19840	112	-1	0	1	expressed protein
XF89btal4a	LOC_Os05g11370	114	-1	0	1	expressed protein
XF89btal4a	LOC_Os03g25394	120	-1	0	1	expressed protein
XF89btal4a	LOC_Os09g02330	121	-1	0	1	expressed protein
XF89btal4a	LOC_Os11g02360	130	-1	0	1	expressed protein
XF89btal4a	LOC_Os10g21234	133	-1	0	1	chloroplast 30S ribosomal protein S2, putative, expressed
XF89btal4a	LOC_Os02g16430	136	-1	0	1	transposon protein, putative, unclassified, expressed
XF89btal4a	LOC_Os05g22430	137	-1	0	1	retrotransposon protein, putative, Ty3-gypsy subclass, expressed
XF89btal4a	LOC_Os10g26300	139	-1	0	1	retrotransposon protein, putative, unclassified
XF89btal4a	LOC_Os12g03940	141	-1	0	1	expressed protein
XF89btal4a	LOC_Os11g44570	146	-1	0	1	expressed protein
XF89btal4a	LOC_Os10g10020	149	-1	0	1	expressed protein
XF89btal4a	LOC_Os08g10040	150	-1	0	1	retrotransposon protein, putative, unclassified
XF89btal4a	LOC_Os12g13750	158	-1	0	1	retrotransposon protein, putative, unclassified
XF89btal4a	LOC_Os02g18954	161	-1	0	1	GDSL-like lipase/acylhydrolase, putative, expressed
XF89btal4a	LOC_Os12g14680	163	-1	0	1	retrotransposon protein, putative, Ty1-copia subclass, expressed
XF89btal4a	LOC_Os02g40920	171	-1	0	1	transposon protein, putative, CACTA, En/Spm sub-class, expressed
XF89btal4a	LOC_Os07g04800	174	-1	0	1	hypothetical protein
XF89btal4a	LOC_Os09g11300	175	-1	0	1	hypothetical protein
XF89btal4a	LOC_Os11g36240	176	-1	0	1	pectinesterase, putative, expressed
XF89btal4a	LOC_Os10g13505	178	-1	0	1	expressed protein
XF89btal4a	LOC_Os07g15290	181	-1	0	1	transposon protein, putative, CACTA, En/Spm sub-class, expressed
XF89btal4a	LOC_Os02g57520	184	-1	0	1	DNA binding protein, putative, expressed
XF89btal4a	LOC_Os06g37860	185	-1	0	1	transposon protein, putative, CACTA, En/Spm sub-class, expressed
XF89btal4a	LOC_Os03g38410	186	-1	0	1	expressed protein
XF89btal4a	LOC_Os11g42740	187	-1	0	1	expressed protein
XF89btal4a	LOC_Os10g19894	194	-1	0	1	expressed protein
XF89btal4a	LOC_Os03g27930	102	-1.0008	-0.00115404	1	RNA cap guanine-N2 methyltransferase domain containing protein, expressed
XF89btal4a	LOC_Os04g48530	51	-1.01481	-0.0212077	0.950796	C4-dicarboxylate transporter/malic acid transport protein domain containing protein, expressed
XF89btal4a	LOC_Os08g41280	123	-1.02001	-0.0285894	0.955424	membrane protein, putative, expressed
XF89btal4a	LOC_Os07g36890	143	-1.02514	-0.0358149	1	OsFBX253 - F-box domain containing protein, expressed
XF89btal4a	LOC_Os08g38620	198	-1.02814	-0.0400313	0.900976	expressed protein
XF89btal4a	LOC_Os07g48710	117	-1.05155	-0.0725139	1	VQ domain containing protein, putative, expressed
XF89btal4a	LOC_Os04g11790	20	-1.06167	-0.0863389	0.904405	OsFBX120 - F-box domain containing protein, expressed
XF89btal4a	LOC_Os04g43050	165	-1.06181	-0.0865255	0.811946	Dicer, putative, expressed
XF89btal4a	LOC_Os05g33260	145	-1.06404	-0.0895486	0.779648	1-5-phosphoribosyl-5-5-phosphoribosylaminomethylideneaminoimidazole-4-carboxamide isomerase, chloroplast precursor, putative, expressed
XF89btal4a	LOC_Os09g04810	109	-1.08666	-0.119905	0.730804	myosin heavy chain-related, putative, expressed
XF89btal4a	LOC_Os03g10780	89	-1.08672	-0.119979	0.714826	flap endonuclease, putative, expressed
XF89btal4a	LOC_Os07g43020	116	-1.08872	-0.122636	0.708404	TRM112, putative, expressed
XF89btal4a	LOC_Os01g45470	25	-1.10159	-0.139588	0.691601	expressed protein
XF89btal4a	LOC_Os11g14020	132	-1.11014	-0.150736	0.795379	transposon protein, putative, unclassified, expressed
XF89btal4a	LOC_Os05g33240	144	-1.11262	-0.153965	0.610776	DNA-directed RNA polymerase II subunit RPB7, putative, expressed
XF89btal4a	LOC_Os03g13274	24	-1.118	-0.160923	0.701694	peptide transporter PTR2, putative, expressed
XF89btal4a	LOC_Os01g67360	46	-1.11891	-0.162088	0.817957	methyltransferase, putative, expressed
XF89btal4a	LOC_Os10g28254	68	-1.12029	-0.16387	0.647857	expressed protein
XF89btal4a	LOC_Os12g12360	86	-1.1255	-0.17057	0.577258	transposon protein, putative, Mutator sub-class, expressed
XF89btal4a	LOC_Os09g39180	28	-1.12627	-0.171548	0.608401	RNA recognition motif containing protein, putative, expressed
XF89btal4a	LOC_Os01g34920	14	-1.13262	-0.17966	1	beta-galactosidase precursor, putative, expressed
XF89btal4a	LOC_Os08g30210	67	-1.14028	-0.189383	0.667106	1-aminocyclopropane-1-carboxylate oxidase homolog 1, putative, expressed
XF89btal4a	LOC_Os11g24790	52	-1.14263	-0.192357	0.844911	retrotransposon protein, putative, unclassified, expressed
XF89btal4a	LOC_Os03g58260	23	-1.14883	-0.200169	0.549505	indole-3-glycerol phosphate lyase, chloroplast precursor, putative, expressed
XF89btal4a	LOC_Os08g42950	91	-1.159	-0.212881	0.541145	haloacid dehalogenase-like hydrolase family protein, putative, expressed
XF89btal4a	LOC_Os02g12110	172	-1.169	-0.225274	1	retrotransposon protein, putative, unclassified, expressed
XF89btal4a	LOC_Os07g09830	166	-1.1773	-0.235481	1	no apical meristem protein, expressed
XF89btal4a	LOC_Os03g48380	115	-1.20205	-0.265491	0.412624	expressed protein
XF89btal4a	LOC_Os07g13540	83	-1.33316	-0.414847	0.467969	pentatricopeptide repeat domain containing protein, putative, expressed
XF89btal4a	LOC_Os03g37140	124	-1.33442	-0.416209	0.719619	expressed protein
XF89btal4a	LOC_Os03g27480	183	-1.33872	-0.420853	0.697345	OsSCP14 - Putative Serine Carboxypeptidase homologue, expressed
XF89btal4a	LOC_Os01g58440	17	-1.40422	-0.489767	0.299049	ligA, putative, expressed
XF89btal4a	LOC_Os04g40060	188	-1.41929	-0.505174	0.108439	transposon protein, putative, unclassified, expressed
XF89btal4a	LOC_Os03g09070	18	-1.44399	-0.530064	0.16997	leucine rich repeat domain containing protein, putative, expressed
XF89btal4a	LOC_Os01g12740	128	-1.45113	-0.537177	0.168692	cytochrome P450, putative, expressed
XF89btal4a	LOC_Os10g38278	135	-1.45423	-0.540257	0.776587	chloroplast 30S ribosomal protein S2, putative, expressed
XF89btal4a	LOC_Os01g43100	78	-1.45958	-0.54555	0.189867	protein phosphatase 2C, putative, expressed
XF89btal4a	LOC_Os11g04150	119	-1.48924	-0.57458	0.638687	major facilitator superfamily antiporter, putative, expressed
XF89btal4a	LOC_Os03g58570	113	-1.50927	-0.593849	0.237807	WD domain, G-beta repeat domain containing protein, expressed
XF89btal4a	LOC_Os12g36320	180	-1.53565	-0.618852	0.500527	expressed protein
XF89btal4a	LOC_Os03g24940	59	-1.54831	-0.630696	0.272141	proline-rich family protein, putative, expressed
XF89btal4a	LOC_Os02g18670	103	-1.57119	-0.651858	0.443334	ABC transporter family protein, putative, expressed
XF89btal4a	LOC_Os04g55120	6	-1.57516	-0.655496	0.405613	jp18, putative, expressed
XF89btal4a	LOC_Os11g04160	118	-1.79152	-0.84118	0.264519	dehydrogenase-phosphopantetheinyltransferase, putative, expressed
XF89btal4a	LOC_Os03g19709	129	-1.8845	-0.914183	0.176754	expressed protein
XF89btal4a	LOC_Os02g37856	164	-2.05765	-1.041	0.011189	expressed protein
XF89btal4a	LOC_Os09g20650	77	-2.06396	-1.04542	0.545535	OsFBX323 - F-box domain containing protein, expressed
XF89btal4a	LOC_Os01g29150	138	-2.20479	-1.14064	0.00643629	cytochrome P450 72A1, putative, expressed
XF89btal4a	LOC_Os02g24612	134	-2.78909	-1.47979	0.270776	ribosomal protein S2, putative, expressed
XF89btal4a	LOC_Os06g05630	92	-2.80007	-1.48547	0.0133739	GDSL-like lipase/acylhydrolase, putative, expressed
XF89btal4a	LOC_Os06g06220	111	-2.93619	-1.55395	0.735606	hypothetical protein
XF89btal4a	LOC_Os04g13160	193	-3.00062	-1.58526	0.101999	OsFBD9 - F-box and FBD domain containing protein, expressed
XF89btal4a	LOC_Os04g44990	151	-3.11186	-1.63778	0.716531	expressed protein
XF89btal4a	LOC_Os02g14440	96	-3.15608	-1.65813	<0.001	peroxidase precursor, putative, expressed
XF89btal4a	LOC_Os02g08310	154	-3.36646	-1.75123	0.23741	tubby, putative, expressed
XF89btal4a	LOC_Os10g39740	3	-5.43637	-2.44264	1	glutathione S-transferase, putative, expressed
XF89btal4a	LOC_Os11g07590	196	-5.51686	-2.46385	1	expressed protein
XF89btal4a	LOC_Os12g44190	99	-9.82273	-3.29612	0.609685	ATPase 3, putative, expressed
XF89btal4a	LOC_Os11g01700	73	-10.0515	-3.32934	0.59293	retrotransposon protein, putative, Ty1-copia subclass, expressed
[truncated: 1,401 more rows]

## Sheet: XM9
TALE name	Targeted locus name	Prediction ranking	Fold	Log2-ratio	P-value	Description
XM9tal1a	LOC_Os04g19960	180	217.713	7.76629	<0.001	retrotransposon protein, putative, unclassified, expressed
XM9tal1a	LOC_Os02g43300	85	28.3316	4.82434	<0.001	expressed protein
XM9tal1a	LOC_Os06g23770	189	26.0021	4.70056	0.00340222	expressed protein
XM9tal1a	LOC_Os11g03820	159	15.1156	3.91796	<0.001	D-mannose binding lectin family protein, expressed
XM9tal1a	LOC_Os05g13650	22	5.25162	2.39276	1	RNA recognition motif containing protein, putative, expressed
XM9tal1a	LOC_Os02g31000	113	5.09379	2.34874	1	retrotransposon protein, putative, unclassified, expressed
XM9tal1a	LOC_Os08g25240	119	5.09331	2.3486	1	MBTB25 - Bric-a-Brac, Tramtrack, Broad Complex BTB domain with Meprin and TRAF Homology MATH domain, expressed
XM9tal1a	LOC_Os02g21700	2	4.79134	2.26043	<0.001	STE_MEKK_ste11_MAP3K.8 - STE kinases include homologs to sterile 7, sterile 11 and sterile 20 from yeast, expressed
XM9tal1a	LOC_Os04g02450	163	3.81279	1.93085	0.127557	rust-resistance protein Lr21, putative, expressed
XM9tal1a	LOC_Os12g40774	177	3.20717	1.6813	0.479112	expressed protein
XM9tal1a	LOC_Os08g07690	47	2.95756	1.56441	0.0350811	expressed protein
XM9tal1a	LOC_Os11g31705	9	2.55615	1.35397	0.0117318	expressed protein
XM9tal1a	LOC_Os05g25640	185	2.44439	1.28948	0.00414381	cytochrome P450, putative, expressed
XM9tal1a	LOC_Os01g56880	131	2.42278	1.27666	0.00153304	purple acid phosphatase precursor, putative, expressed
XM9tal1a	LOC_Os06g23800	184	1.89999	0.925994	0.0822471	flavin-containing monooxygenase family protein, putative, expressed
XM9tal1a	LOC_Os05g07000	134	1.7462	0.804215	0.197808	splicing factor, arginine/serine-rich 7, putative, expressed
XM9tal1a	LOC_Os01g56240	174	1.71126	0.77506	0.360315	OsSAUR2 - Auxin-responsive SAUR gene family member, expressed
XM9tal1a	LOC_Os07g06970	10	1.70636	0.770924	0.07801	HEN1, putative, expressed
XM9tal1a	LOC_Os10g35730	33	1.69372	0.760197	0.105708	pentatricopeptide repeat domain containing protein, putative, expressed
XM9tal1a	LOC_Os10g27460	34	1.68287	0.750927	0.625197	expressed protein
XM9tal1a	LOC_Os04g13280	61	1.62893	0.703924	0.849359	expressed protein
XM9tal1a	LOC_Os01g04650	64	1.529	0.612592	0.0476336	PB1 domain containing protein, expressed
XM9tal1a	LOC_Os01g56630	28	1.47295	0.558706	0.122023	dymeclin, putative, expressed
XM9tal1a	LOC_Os02g33110	103	1.43434	0.520391	0.138762	glycosyl hydrolases, putative, expressed
XM9tal1a	LOC_Os12g38000	41	1.42754	0.51353	0.112746	60S ribosomal protein L8, putative, expressed
XM9tal1a	LOC_Os01g72049	111	1.42196	0.507879	0.276383	retrotransposon, putative, centromere-specific, expressed
XM9tal1a	LOC_Os01g63220	122	1.41026	0.495956	0.204163	kinase, pfkB family, putative, expressed
XM9tal1a	LOC_Os12g17120	19	1.37069	0.454903	0.774247	retrotransposon protein, putative, Ty1-copia subclass, expressed
XM9tal1a	LOC_Os12g01744	26	1.35665	0.440045	0.304226	expressed protein
XM9tal1a	LOC_Os02g32440	32	1.33333	0.41503	0.57429	expressed protein
XM9tal1a	LOC_Os05g34770	52	1.32199	0.402708	0.178853	cytochrome c, putative, expressed
XM9tal1a	LOC_Os01g51330	84	1.31578	0.395913	0.366521	expressed protein
XM9tal1a	LOC_Os09g37040	142	1.31562	0.395741	0.423094	DUF630/DUF632 domains containing protein, putative, expressed
XM9tal1a	LOC_Os07g22950	71	1.26573	0.339965	0.335757	adenylate kinase isoenzyme 6, putative, expressed
XM9tal1a	LOC_Os07g38110	4	1.23699	0.306835	0.353731	tic20, putative, expressed
XM9tal1a	LOC_Os01g39670	117	1.21886	0.285527	0.592941	OsFBD1 - F-box and FBD domain containing protein, expressed
XM9tal1a	LOC_Os02g11740	123	1.19748	0.259998	0.397027	plastidic ATP/ADP-transporter, putative, expressed
XM9tal1a	LOC_Os01g14110	82	1.19428	0.256144	0.700415	expressed protein
XM9tal1a	LOC_Os02g03670	143	1.18669	0.246945	0.748743	expressed protein
XM9tal1a	LOC_Os08g18150	95	1.17594	0.233815	1	WD domain, G-beta repeat domain containing protein, expressed
XM9tal1a	LOC_Os10g27470	35	1.16639	0.222048	0.804039	KH domain containing protein, putative, expressed
XM9tal1a	LOC_Os01g07340	178	1.1592	0.213125	0.766032	pentatricopeptide, putative, expressed
XM9tal1a	LOC_Os03g29540	11	1.13976	0.188736	0.608282	ATP-dependent protease, putative, expressed
XM9tal1a	LOC_Os07g12830	23	1.13801	0.186515	0.571514	cytochrome b5-like Heme/Steroid binding domain containing protein, expressed
XM9tal1a	LOC_Os05g06350	124	1.1245	0.169287	0.56241	importin subunit alpha, putative, expressed
XM9tal1a	LOC_Os05g06450	14	1.11946	0.162804	0.639022	tubulin/FtsZ domain containing protein, putative, expressed
XM9tal1a	LOC_Os10g08840	168	1.11613	0.158499	0.645256	hydrolase, alpha/beta fold family domain containing protein, expressed
XM9tal1a	LOC_Os01g01410	154	1.11054	0.151267	0.689942	TKL_IRAK_C-LEC.1 - TKL_IRAK_C-LEC has homology to C-type lectin receptors, expressed
XM9tal1a	LOC_Os12g34340	156	1.10934	0.149706	0.713708	pentatricopeptide, putative, expressed
XM9tal1a	LOC_Os01g66120	45	1.09655	0.132972	0.649743	No apical meristem protein, putative, expressed
XM9tal1a	LOC_Os08g40620	167	1.09259	0.127748	0.660639	rabGAP/TBC domain-containing protein, putative, expressed
XM9tal1a	LOC_Os12g41380	153	1.08633	0.119467	0.727791	ulp1 protease family protein, putative, expressed
XM9tal1a	LOC_Os02g53860	105	1.08557	0.118452	0.705372	OsSub22 - Putative Subtilisin homologue, expressed
XM9tal1a	LOC_Os11g36060	67	1.07413	0.103163	0.770838	THUMP domain-containing protein, putative, expressed
XM9tal1a	LOC_Os03g58600	104	1.06199	0.0867703	1	PAZ domain containing protein, putative, expressed
XM9tal1a	LOC_Os01g13700	190	1.05864	0.0822169	0.824607	DNA-binding protein-related, putative, expressed
XM9tal1a	LOC_Os06g04800	100	1.05618	0.0788562	0.815745	peptidase, T1 family, putative, expressed
XM9tal1a	LOC_Os11g26850	91	1.04372	0.0617391	0.842293	erythronate-4-phosphate dehydrogenase, putative, expressed
XM9tal1a	LOC_Os08g06480	187	1.04186	0.0591555	0.863404	lissencephaly type-1-like homology motif, putative, expressed
XM9tal1a	LOC_Os07g14830	43	1.04174	0.0590013	0.853187	WD domain, G-beta repeat domain containing protein, expressed
XM9tal1a	LOC_Os05g48690	192	1.03352	0.0475705	0.897613	transcription factor like protein, putative, expressed
XM9tal1a	LOC_Os01g60670	145	1.01782	0.0254835	1	receptor-like protein kinase precursor, putative, expressed
XM9tal1a	LOC_Os07g37270	66	1.01463	0.0209563	0.947827	MSP domain containing protein, putative, expressed
XM9tal1a	LOC_Os07g26410	5	1	0	1	retrotransposon protein, putative, Ty3-gypsy subclass, expressed
XM9tal1a	LOC_Os01g20810	6	1	0	1	expressed protein
XM9tal1a	LOC_Os12g24300	7	1	0	1	retrotransposon protein, putative, unclassified, expressed
XM9tal1a	LOC_Os05g40730	8	1	0	1	expressed protein
XM9tal1a	LOC_Os06g09770	18	1	0	1	expressed protein
XM9tal1a	LOC_Os09g14060	21	1	0	1	disease resistance protein RPS2, putative, expressed
XM9tal1a	LOC_Os06g36870	25	1	0	1	transposon protein, putative, Pong sub-class, expressed
XM9tal1a	LOC_Os02g49540	31	1	0	1	DEFL73 - Defensin and Defensin-like DEFL family, expressed
XM9tal1a	LOC_Os07g29200	36	1	0	1	mycolic acid methyl transferase, putative, expressed
XM9tal1a	LOC_Os10g05180	37	1	0	1	26S proteasome regulatory subunit S5A, putative, expressed
XM9tal1a	LOC_Os12g37990	42	1	0	1	expressed protein
XM9tal1a	LOC_Os01g04090	44	1	0	1	expressed protein
XM9tal1a	LOC_Os08g22284	46	1	0	1	retrotransposon protein, putative, Ty3-gypsy subclass, expressed
XM9tal1a	LOC_Os11g45570	51	1	0	1	expressed protein
XM9tal1a	LOC_Os06g09520	56	1	0	1	expressed protein
XM9tal1a	LOC_Os12g13980	60	1	0	1	conserved hypothetical protein
XM9tal1a	LOC_Os03g20710	65	1	0	1	beta-glucosidase, putative, expressed
XM9tal1a	LOC_Os03g64420	68	1	0	1	retrotransposon protein, putative, unclassified, expressed
XM9tal1a	LOC_Os07g29080	73	1	0	1	transposon protein, putative, CACTA, En/Spm sub-class, expressed
XM9tal1a	LOC_Os11g14670	74	1	0	1	transposon protein, putative, CACTA, En/Spm sub-class
XM9tal1a	LOC_Os11g47445	75	1	0	1	transposon protein, putative, CACTA, En/Spm sub-class, expressed
XM9tal1a	LOC_Os04g44270	77	1	0	1	retrotransposon protein, putative, unclassified, expressed
XM9tal1a	LOC_Os12g02610	78	1	0	1	retrotransposon protein, putative, unclassified, expressed
XM9tal1a	LOC_Os01g28810	86	1	0	1	expressed protein
XM9tal1a	LOC_Os02g14830	92	1	0	1	expressed protein
XM9tal1a	LOC_Os10g29700	93	1	0	1	expressed protein
XM9tal1a	LOC_Os01g24110	99	1	0	1	expressed protein
XM9tal1a	LOC_Os03g17280	101	1	0	1	expressed protein
XM9tal1a	LOC_Os04g09910	106	1	0	1	retrotransposon protein, putative, Ty3-gypsy subclass
XM9tal1a	LOC_Os08g15630	108	1	0	1	expressed protein
XM9tal1a	LOC_Os04g51220	109	1	0	1	retrotransposon protein, putative, unclassified
XM9tal1a	LOC_Os07g40090	110	1	0	1	hypothetical protein
XM9tal1a	LOC_Os01g38260	112	1	0	1	retrotransposon protein, putative, Ty3-gypsy subclass, expressed
XM9tal1a	LOC_Os09g03660	118	1	0	1	retrotransposon protein, putative, unclassified, expressed
XM9tal1a	LOC_Os02g14650	120	1	0	1	hypothetical protein
XM9tal1a	LOC_Os10g05470	121	1	0	1	expressed protein
XM9tal1a	LOC_Os10g33740	127	1	0	1	transposon protein, putative, CACTA, En/Spm sub-class, expressed
XM9tal1a	LOC_Os11g41510	130	1	0	1	expressed protein
XM9tal1a	LOC_Os11g41520	132	1	0	1	hypothetical protein
XM9tal1a	LOC_Os03g30850	133	1	0	1	hypothetical protein
XM9tal1a	LOC_Os10g22990	135	1	0	1	phi-1-like phosphate-induced protein, putative, expressed
XM9tal1a	LOC_Os05g31590	136	1	0	1	retrotransposon protein, putative, Ty1-copia subclass, expressed
XM9tal1a	LOC_Os11g24484	139	1	0	1	estradiol 17-beta-dehydrogenase 12, putative, expressed
XM9tal1a	LOC_Os07g22690	144	1	0	1	expressed protein
XM9tal1a	LOC_Os07g14330	146	1	0	1	expressed protein
XM9tal1a	LOC_Os12g37040	147	1	0	1	retrotransposon protein, putative, unclassified
XM9tal1a	LOC_Os02g37850	149	1	0	1	expressed protein
XM9tal1a	LOC_Os03g20990	155	1	0	1	expressed protein
XM9tal1a	LOC_Os11g02330	158	1	0	1	LTPL22 - Protease inhibitor/seed storage/LTP family protein precursor, expressed
XM9tal1a	LOC_Os11g42860	160	1	0	1	expressed protein
XM9tal1a	LOC_Os11g06000	161	1	0	1	expressed protein
XM9tal1a	LOC_Os01g14940	166	1	0	1	invertase/pectin methylesterase inhibitor family protein, putative, expressed
XM9tal1a	LOC_Os01g70000	170	1	0	1	expressed protein
XM9tal1a	LOC_Os08g29210	175	1	0	1	hypothetical protein
XM9tal1a	LOC_Os12g22920	181	1	0	1	expressed protein
XM9tal1a	LOC_Os04g22280	182	1	0	1	hypothetical protein
XM9tal1a	LOC_Os08g20730	188	1	0	1	peroxidase precursor, putative, expressed
XM9tal1a	LOC_Os12g15500	193	1	0	1	retrotransposon protein, putative, LINE subclass
XM9tal1a	LOC_Os05g03240	195	1	0	1	hypothetical protein
XM9tal1a	LOC_Os05g43810	197	1	0	1	expressed protein
XM9tal1a	LOC_Os04g12550	198	1	0	1	expressed protein
XM9tal1a	LOC_Os03g10960	199	1	0	1	expressed protein
XM9tal1a	LOC_Os02g17840	200	1	0	1	expressed protein
XM9tal1a	LOC_Os02g58139	20	-1.01108	-0.0158928	0.974858	OsSigP1 - Putative Type I Signal Peptidase homologue; employs a putative Ser/His catalytic dyad, expressed
XM9tal1a	LOC_Os01g01420	152	-1.01647	-0.0235722	0.943907	expressed protein
XM9tal1a	LOC_Os04g41510	172	-1.01924	-0.0275003	0.938422	serine/threonine-protein kinase GCN2, putative, expressed
XM9tal1a	LOC_Os10g06130	116	-1.01932	-0.027611	0.943556	RNA recognition motif containing protein, expressed
XM9tal1a	LOC_Os11g13880	29	-1.02332	-0.0332565	0.934121	expressed protein
XM9tal1a	LOC_Os05g38660	138	-1.0262	-0.037306	1	expressed protein
XM9tal1a	LOC_Os01g61990	165	-1.03568	-0.0505767	0.891609	ankyrin repeat-containing protein, putative, expressed
XM9tal1a	LOC_Os03g17270	102	-1.03678	-0.0521094	1	expressed protein
XM9tal1a	LOC_Os04g46639	16	-1.04091	-0.0578502	1	expressed protein
XM9tal1a	LOC_Os11g06010	164	-1.0544	-0.0764216	0.821432	helix-loop-helix DNA-binding protein, putative, expressed
XM9tal1a	LOC_Os02g43630	151	-1.0612	-0.0857014	1	hypothetical protein
XM9tal1a	LOC_Os02g36520	129	-1.06204	-0.0868337	0.788677	OsFBK9 - F-box domain and kelch repeat containing protein, expressed
XM9tal1a	LOC_Os12g02290	157	-1.06292	-0.0880394	1	LTPL23 - Protease inhibitor/seed storage/LTP family protein precursor, expressed
XM9tal1a	LOC_Os01g12550	62	-1.06495	-0.0907886	0.817568	expressed protein
XM9tal1a	LOC_Os06g34360	87	-1.06543	-0.0914293	1	zinc finger, C3HC4 type domain containing protein, expressed
XM9tal1a	LOC_Os05g37690	89	-1.067	-0.093557	0.760468	OsFBL23 - F-box domain and LRR containing protein, expressed
XM9tal1a	LOC_Os08g24360	17	-1.07367	-0.102554	1	expressed protein
XM9tal1a	LOC_Os06g43960	69	-1.10667	-0.146225	0.783627	expressed protein
XM9tal1a	LOC_Os02g51150	80	-1.11802	-0.160945	0.60833	sphingolipid C4-hydroxylase SUR2, putative, expressed
XM9tal1a	LOC_Os12g16280	70	-1.12843	-0.174317	0.585548	expressed protein
XM9tal1a	LOC_Os04g57220	137	-1.13241	-0.179393	0.563074	ubiquitin-conjugating enzyme, putative, expressed
XM9tal1a	LOC_Os06g37640	49	-1.15595	-0.209073	0.512961	expressed protein
XM9tal1a	LOC_Os06g45990	76	-1.16047	-0.214713	0.820424	patellin-5, putative, expressed
XM9tal1a	LOC_Os01g72520	39	-1.20641	-0.270723	0.578175	phosphoesterase family protein, putative, expressed
XM9tal1a	LOC_Os11g05100	125	-1.20774	-0.272312	0.421139	nucleolar GTPase, putative, expressed
XM9tal1a	LOC_Os05g31525	114	-1.22991	-0.298554	0.852647	expressed protein
XM9tal1a	LOC_Os09g27220	183	-1.23392	-0.303251	0.733105	ATBRXL3/BRX-LIKE3, putative, expressed
XM9tal1a	LOC_Os06g05350	55	-1.24053	-0.310954	0.458125	whirly transcription factor domain containing protein, expressed
XM9tal1a	LOC_Os01g32439	128	-1.25593	-0.328751	0.513098	expressed protein
XM9tal1a	LOC_Os05g22790	150	-1.32559	-0.406634	0.412571	expressed protein
XM9tal1a	LOC_Os08g24380	98	-1.32722	-0.40841	1	NB-ARC domain containing protein, expressed
XM9tal1a	LOC_Os10g31970	97	-1.32984	-0.411252	0.184456	SNF2 family N-terminal domain containing protein, expressed
XM9tal1a	LOC_Os01g53980	3	-1.3695	-0.453654	0.74386	IQ calmodulin-binding motif family protein, expressed
XM9tal1a	LOC_Os08g28730	162	-1.38435	-0.469206	0.131362	NAD dependent epimerase/dehydratase family protein, putative, expressed
XM9tal1a	LOC_Os04g25570	115	-1.3867	-0.471653	0.136148	protein phosphatase 2C, putative, expressed
XM9tal1a	LOC_Os04g58970	173	-1.39246	-0.477635	0.197821	uncharacterized ACR, YggU family COG1872 containing protein, expressed
XM9tal1a	LOC_Os02g49550	30	-1.4062	-0.491806	0.191396	zinc finger, C3HC4 type domain containing protein, expressed
XM9tal1a	LOC_Os08g39100	88	-1.41231	-0.498058	0.185249	protein phosphatase 2C, putative, expressed
XM9tal1a	LOC_Os03g11630	58	-1.41482	-0.50062	1	transposon protein, putative, Mutator sub-class, expressed
XM9tal1a	LOC_Os11g29030	171	-1.42256	-0.508487	0.742759	disease resistance protein RPM1, putative, expressed
XM9tal1a	LOC_Os07g38060	148	-1.43926	-0.525324	0.260499	expressed protein
XM9tal1a	LOC_Os10g42500	169	-1.45538	-0.541395	0.11773	PAP fibrillin family domain containing protein, expressed
XM9tal1a	LOC_Os08g29370	1	-1.48229	-0.567823	0.130413	peptidyl-prolyl cis-trans isomerase, chloroplast precursor, putative, expressed
XM9tal1a	LOC_Os06g04270	72	-1.55119	-0.633373	0.0589017	transketolase, chloroplast precursor, putative, expressed
XM9tal1a	LOC_Os03g54030	126	-1.55213	-0.634245	0.436133	transposon protein, putative, CACTA, En/Spm sub-class, expressed
XM9tal1a	LOC_Os07g42860	38	-1.55546	-0.637337	1	cyclin, putative, expressed
XM9tal1a	LOC_Os11g18830	179	-1.59746	-0.675779	0.225737	survival motor neuron containing protein, expressed
XM9tal1a	LOC_Os01g52640	107	-1.60023	-0.67828	0.0277821	suppressor of phythchrome A, putative, expressed
XM9tal1a	LOC_Os03g56280	96	-1.60439	-0.682027	0.0363097	lactate/malate dehydrogenase, putative, expressed
XM9tal1a	LOC_Os03g57310	40	-1.60896	-0.686125	0.247276	syntaxin, putative, expressed
XM9tal1a	LOC_Os07g46670	24	-1.61298	-0.689732	0.263396	early response to dehydration 15, putative, expressed
XM9tal1a	LOC_Os06g05980	53	-1.70816	-0.772445	0.658406	transporter family protein, putative, expressed
XM9tal1a	LOC_Os02g08150	140	-1.71033	-0.774273	0.0133478	CCT/B-box zinc finger protein, putative, expressed
XM9tal1a	LOC_Os06g49520	48	-1.8748	-0.906737	0.0206444	arogenate dehydrogenase 1, chloroplast precursor, putative, expressed
XM9tal1a	LOC_Os12g40780	176	-1.97386	-0.981019	0.215579	ankyrin repeat domain-containing protein 44, putative, expressed
XM9tal1a	LOC_Os05g38750	59	-2.12187	-1.08534	0.368059	expressed protein
XM9tal1a	LOC_Os04g40560	50	-2.15639	-1.10862	0.1358	WD domain, G-beta repeat domain containing protein, expressed
XM9tal1a	LOC_Os03g12790	94	-2.23753	-1.16191	0.00600017	MATE efflux family protein, putative, expressed
XM9tal1a	LOC_Os09g20020	186	-2.48161	-1.31128	0.0434522	NBS-LRR resistance-like protein B8, putative, expressed
XM9tal1a	LOC_Os01g49210	54	-2.99805	-1.58402	0.0660709	expressed protein
XM9tal1a	LOC_Os07g10530	27	-3.14022	-1.65086	0.2675	carboxyl-terminal peptidase, putative, expressed
XM9tal1a	LOC_Os02g54520	141	-4.3392	-2.11743	0.132104	MYB family transcription factor, putative, expressed
XM9tal1a	LOC_Os03g03630	83	-4.38078	-2.13119	0.136809	expressed protein
XM9tal1a	LOC_Os02g30060	191	-5.43479	-2.44223	1	3-oxoacyl-reductase, chloroplast precursor, putative, expressed
XM9tal1a	LOC_Os01g20700	63	-5.43593	-2.44253	1	hypothetical protein
XM9tal1a	LOC_Os08g34940	194	-5.50244	-2.46007	1	hypothetical protein
XM9tal1a	LOC_Os05g39180	15	-5.50246	-2.46008	1	expressed protein
XM9tal1a	LOC_Os09g25490	81	-6.28257	-2.65135	0.181739	CESA9 - cellulose synthase, expressed
XM9tal1a	LOC_Os07g13980	12	-9.84043	-3.29872	0.583461	glucose-1-phosphate adenylyltransferase large subunit, putative, expressed
XM9tal1a	LOC_Os11g21910	90	-9.94105	-3.3134	0.55012	retrotransposon protein, putative, Ty3-gypsy subclass
XM9tal1a	LOC_Os11g43450	196	-10.0515	-3.32934	0.592939	transposon protein, putative, CACTA, En/Spm sub-class, expressed
XM9tal1a	LOC_Os05g31910	79	-14.2862	-3.83655	0.317648	white-brown complex homolog protein 16, putative, expressed
XM9tal1a	LOC_Os08g36390	13	-14.4585	-3.85384	0.327422	ZOS8-07 - C2H2 zinc finger protein, expressed
XM9tal1a	LOC_Os03g22634	57	-101.547	-6.666	0.0231945	terpene synthase, putative, expressed
XM9tal1b	LOC_Os12g31000	178	99.3559	6.63453	<0.001	pumilio-family RNA binding repeat domain containing protein, expressed
XM9tal1b	LOC_Os05g45430	67	17.6886	4.14475	0.180031	TOO MANY MOUTHS precursor, putative, expressed
XM9tal1b	LOC_Os04g48760	171	13.8058	3.7872	0.321322	leucine-rich repeat family protein, putative, expressed
XM9tal1b	LOC_Os03g46110	35	13.4082	3.74504	0.342545	LTPL94 - Protease inhibitor/seed storage/LTP family protein precursor, expressed
XM9tal1b	LOC_Os06g35400	143	9.12703	3.19015	0.583463	hypothetical protein
XM9tal1b	LOC_Os06g09080	27	9.12101	3.18919	0.587367	transposon protein, putative, CACTA, En/Spm sub-class, expressed
XM9tal1b	LOC_Os03g03034	1	7.97458	2.99541	<0.001	flavonol synthase/flavanone 3-hydroxylase, putative, expressed
XM9tal1b	LOC_Os07g37400	155	5.92154	2.56597	0.0150219	OsFBX257 - F-box domain containing protein, expressed
XM9tal1b	LOC_Os12g17230	72	5.12115	2.35647	1	expressed protein
XM9tal1b	LOC_Os01g46390	24	5.12097	2.35642	1	DUF538 domain containing protein, putative, expressed
XM9tal1b	LOC_Os04g45920	150	3.26835	1.70856	0.0103399	protein kinase domain containing protein, expressed
XM9tal1b	LOC_Os05g27180	75	2.5928	1.37451	0.448474	ligA, putative, expressed
XM9tal1b	LOC_Os08g03300	57	2.46373	1.30084	0.68285	OsFBDUF40 - F-box and DUF domain containing protein, expressed
XM9tal1b	LOC_Os01g06836	28	2.44947	1.29247	0.062484	disease resistance protein SlVe2 precursor, putative, expressed
XM9tal1b	LOC_Os01g16050	88	2.40672	1.26707	0.76691	transposon protein, putative, unclassified, expressed
XM9tal1b	LOC_Os01g60930	13	2.3855	1.25429	0.00609061	expressed protein
XM9tal1b	LOC_Os03g56060	109	2.34538	1.22982	0.046318	CSLC9 - cellulose synthase-like family C, expressed
XM9tal1b	LOC_Os05g35200	156	1.93223	0.950268	0.103816	glycosyl transferase, putative, expressed
XM9tal1b	LOC_Os11g31760	104	1.78489	0.835836	0.629164	transposon protein, putative, unclassified, expressed
XM9tal1b	LOC_Os06g45980	39	1.73353	0.79371	0.0687855	toprim domain-containing protein, putative, expressed
XM9tal1b	LOC_Os02g27030	121	1.72082	0.783099	0.00620113	cysteine proteinase 1 precursor, putative, expressed
XM9tal1b	LOC_Os08g05360	94	1.64989	0.722369	1	transposon protein, putative, unclassified, expressed
XM9tal1b	LOC_Os09g21460	147	1.6315	0.706196	0.0518433	expressed protein
XM9tal1b	LOC_Os03g21030	111	1.5778	0.657917	0.103715	no apical meristem protein, putative, expressed
XM9tal1b	LOC_Os11g31430	165	1.55085	0.633056	0.13787	expressed protein
XM9tal1b	LOC_Os01g04650	26	1.529	0.612592	0.0476336	PB1 domain containing protein, expressed
XM9tal1b	LOC_Os04g59190	134	1.49026	0.57556	0.124717	peroxidase precursor, putative, expressed
XM9tal1b	LOC_Os02g47330	139	1.47266	0.558427	0.514396	expressed protein
XM9tal1b	LOC_Os06g03790	123	1.45867	0.544651	0.282241	39S ribosomal protein L47, mitochondrial precursor, putative, expressed
XM9tal1b	LOC_Os10g33350	65	1.42714	0.51313	0.394275	endo-beta-N-acetylglucosaminidase, putative, expressed
XM9tal1b	LOC_Os06g12990	49	1.42267	0.5086	0.194421	tRNA methyltransferase, putative, expressed
XM9tal1b	LOC_Os03g10950	11	1.37828	0.462871	0.286731	protein phosphatase 2C, putative, expressed
XM9tal1b	LOC_Os09g32780	100	1.35985	0.44345	1	transposon protein, putative, unclassified, expressed
XM9tal1b	LOC_Os04g49739	164	1.35785	0.441322	0.543799	purine permease, putative, expressed
XM9tal1b	LOC_Os12g18110	19	1.34891	0.431792	0.173722	PQ loop repeat domain containing protein, expressed
XM9tal1b	LOC_Os02g07890	55	1.33859	0.420714	0.189739	60S ribosomal protein L27a-3, putative, expressed
XM9tal1b	LOC_Os01g52090	120	1.3324	0.414032	0.316568	transcription factor like protein, putative, expressed
XM9tal1b	LOC_Os09g35910	185	1.3021	0.380842	0.232943	homeobox associated leucine zipper, putative, expressed
XM9tal1b	LOC_Os08g34160	117	1.28337	0.359933	0.517894	CAF1 family ribonuclease containing protein, putative, expressed
XM9tal1b	LOC_Os11g14950	168	1.27882	0.354809	0.34179	ACT domain containing protein, expressed
XM9tal1b	LOC_Os05g37970	22	1.25395	0.326485	0.698366	universal stress protein domain containing protein, putative, expressed
XM9tal1b	LOC_Os02g08018	82	1.25357	0.326046	0.479373	calcium-transporting ATPase 9, plasma membrane-type, putative, expressed
XM9tal1b	LOC_Os08g34740	110	1.23668	0.306475	0.432164	SGT1 protein, putative, expressed
XM9tal1b	LOC_Os12g42590	33	1.23257	0.301665	1	expressed protein
XM9tal1b	LOC_Os07g19530	179	1.2149	0.28084	0.39842	peptidase, putative, expressed
XM9tal1b	LOC_Os02g11740	118	1.19748	0.259998	0.397027	plastidic ATP/ADP-transporter, putative, expressed
XM9tal1b	LOC_Os11g47770	195	1.193	0.254597	0.745529	selT/selW/selH selenoprotein domain containing protein, expressed
XM9tal1b	LOC_Os04g51050	184	1.18601	0.246113	0.46577	OsWAK53b - OsWAK receptor-like protein kinase, expressed
XM9tal1b	LOC_Os03g14280	148	1.18577	0.245822	0.468992	ATP-dependent Clp protease ATP-binding subunit, putative, expressed
XM9tal1b	LOC_Os01g48280	122	1.18173	0.240905	0.428419	ubiquitin-conjugating enzyme, putative, expressed
XM9tal1b	LOC_Os01g57066	60	1.16082	0.215143	0.49083	transmembrane protein 49, putative, expressed
XM9tal1b	LOC_Os02g50020	4	1.14863	0.199919	0.941555	expressed protein
XM9tal1b	LOC_Os02g49080	69	1.1328	0.179888	0.555137	KH domain containing protein, putative, expressed
XM9tal1b	LOC_Os08g06060	80	1.12756	0.17321	0.75352	CGMC_MAPKCMGC_2_ERK.13 - CGMC includes CDA, MAPK, GSK3, and CLKC kinases, expressed
XM9tal1b	LOC_Os09g36920	190	1.12588	0.171053	0.631711	la domain containing protein, putative, expressed
XM9tal1b	LOC_Os12g40260	170	1.12385	0.168451	0.864923	WD-40 repeat family protein, putative, expressed
XM9tal1b	LOC_Os09g14450	112	1.11912	0.162364	0.785132	pollen signalling protein with adenylyl cyclase activity, putative, expressed
XM9tal1b	LOC_Os07g36410	83	1.11626	0.158675	0.621747	expressed protein
XM9tal1b	LOC_Os02g09910	149	1.10696	0.146603	0.766012	PHD-finger domain containing protein, putative, expressed
XM9tal1b	LOC_Os06g03180	132	1.10423	0.143037	1	expressed protein
XM9tal1b	LOC_Os02g20270	14	1.05739	0.0805108	0.877473	expressed protein
XM9tal1b	LOC_Os04g53200	46	1.03451	0.0489427	1	exonuclease, putative, expressed
XM9tal1b	LOC_Os03g11890	50	1.03015	0.0428497	0.893532	potyvirus VPg interacting protein, putative, expressed
XM9tal1b	LOC_Os08g09940	68	1.02169	0.030954	0.917952	GTP-binding protein, putative, expressed
XM9tal1b	LOC_Os07g15640	81	1.00598	0.00859612	1	CRR4, putative, expressed
XM9tal1b	LOC_Os07g43410	2	1	0	1	expressed protein
XM9tal1b	LOC_Os01g40410	6	1	0	1	transmembrane amino acid transporter protein, putative, expressed
XM9tal1b	LOC_Os10g28380	8	1	0	1	MTN26L3 - MtN26 family protein precursor, putative, expressed
XM9tal1b	LOC_Os03g10334	12	1	0	1	expressed protein
XM9tal1b	LOC_Os08g17270	15	1	0	1	expressed protein
XM9tal1b	LOC_Os12g29320	16	1	0	1	expressed protein
XM9tal1b	LOC_Os12g04000	17	1	0	1	auxin efflux carrier component, putative, expressed
XM9tal1b	LOC_Os11g11760	21	1	0	1	serpin domain containing protein, putative, expressed
XM9tal1b	LOC_Os11g15590	23	1	0	1	expressed protein
XM9tal1b	LOC_Os03g27400	29	1	0	1	transposon protein, putative, unclassified, expressed
XM9tal1b	LOC_Os12g22920	30	1	0	1	expressed protein
XM9tal1b	LOC_Os04g23710	31	1	0	1	transposon protein, putative, CACTA, En/Spm sub-class
XM9tal1b	LOC_Os03g07720	32	1	0	1	expressed protein
XM9tal1b	LOC_Os06g44350	36	1	0	1	hypothetical protein
XM9tal1b	LOC_Os12g28300	37	1	0	1	expressed protein
XM9tal1b	LOC_Os09g06650	38	1	0	1	retrotransposon, putative, centromere-specific, expressed
XM9tal1b	LOC_Os10g11770	43	1	0	1	expressed protein
XM9tal1b	LOC_Os09g15740	45	1	0	1	expressed protein
XM9tal1b	LOC_Os11g17280	51	1	0	1	expressed protein
XM9tal1b	LOC_Os05g25760	52	1	0	1	expressed protein
XM9tal1b	LOC_Os05g16160	53	1	0	1	malonyl-CoA isoflavone 7-O-glucoside-6-O-malonyltransferase, putative, expressed
XM9tal1b	LOC_Os01g54800	56	1	0	1	expressed protein
XM9tal1b	LOC_Os09g18250	62	1	0	1	expressed protein
XM9tal1b	LOC_Os02g38730	66	1	0	1	hypothetical protein
XM9tal1b	LOC_Os07g17180	70	1	0	1	no apical meristem protein, expressed
XM9tal1b	LOC_Os06g06230	74	1	0	1	GDSL-like lipase/acylhydrolase, putative, expressed
XM9tal1b	LOC_Os11g02490	76	1	0	1	transposon protein, putative, unclassified
XM9tal1b	LOC_Os02g36845	78	1	0	1	membrane associated DUF588 domain containing protein, putative, expressed
XM9tal1b	LOC_Os01g23070	84	1	0	1	expressed protein
XM9tal1b	LOC_Os11g14930	85	1	0	1	expressed protein
XM9tal1b	LOC_Os07g32910	86	1	0	1	transposon protein, putative, unclassified, expressed
XM9tal1b	LOC_Os03g58660	89	1	0	1	transposon protein, putative, unclassified, expressed
XM9tal1b	LOC_Os08g32480	92	1	0	1	transposon protein, putative, unclassified, expressed
XM9tal1b	LOC_Os08g36710	93	1	0	1	expressed protein
XM9tal1b	LOC_Os07g45110	95	1	0	1	transposon protein, putative, unclassified, expressed
XM9tal1b	LOC_Os01g51130	96	1	0	1	transposon protein, putative, unclassified, expressed
XM9tal1b	LOC_Os03g38530	97	1	0	1	transposon protein, putative, unclassified, expressed
XM9tal1b	LOC_Os03g18650	98	1	0	1	hypothetical protein
XM9tal1b	LOC_Os06g22320	102	1	0	1	transposon protein, putative, unclassified, expressed
XM9tal1b	LOC_Os05g38540	103	1	0	1	transposon protein, putative, unclassified, expressed
XM9tal1b	LOC_Os11g03960	105	1	0	1	transposon protein, putative, CACTA, En/Spm sub-class, expressed
XM9tal1b	LOC_Os04g05040	106	1	0	1	transposon protein, putative, unclassified, expressed
XM9tal1b	LOC_Os12g03160	108	1	0	1	transposon protein, putative, unclassified, expressed
XM9tal1b	LOC_Os12g14939	115	1	0	1	expressed protein
XM9tal1b	LOC_Os07g05530	135	1	0	1	expressed protein
XM9tal1b	LOC_Os07g05520	136	1	0	1	hypothetical protein
XM9tal1b	LOC_Os05g47480	137	1	0	1	transcription initiation factor IIB, putative, expressed
XM9tal1b	LOC_Os03g33370	138	1	0	1	retrotransposon protein, putative, unclassified, expressed
XM9tal1b	LOC_Os08g06680	140	1	0	1	hypothetical protein
XM9tal1b	LOC_Os09g11040	142	1	0	1	retrotransposon protein, putative, Ty3-gypsy subclass, expressed
XM9tal1b	LOC_Os12g31960	151	1	0	1	retrotransposon protein, putative, LINE subclass, expressed
XM9tal1b	LOC_Os01g46870	152	1	0	1	AP2 domain containing protein, expressed
XM9tal1b	LOC_Os03g33074	153	1	0	1	hypothetical protein
XM9tal1b	LOC_Os02g57570	154	1	0	1	MATE efflux family protein, putative, expressed
XM9tal1b	LOC_Os12g11490	157	1	0	1	retrotransposon protein, putative, unclassified, expressed
XM9tal1b	LOC_Os04g01900	158	1	0	1	transposon protein, putative, unclassified, expressed
XM9tal1b	LOC_Os03g14060	162	1	0	1	retrotransposon protein, putative, Ty1-copia subclass, expressed
XM9tal1b	LOC_Os01g53255	167	1	0	1	expressed protein
XM9tal1b	LOC_Os04g06170	174	1	0	1	expressed protein
XM9tal1b	LOC_Os09g25510	175	1	0	1	transposon protein, putative, unclassified, expressed
XM9tal1b	LOC_Os02g20140	180	1	0	1	protein kinase domain containing protein, expressed
XM9tal1b	LOC_Os10g29090	181	1	0	1	retrotransposon protein, putative, unclassified, expressed
XM9tal1b	LOC_Os06g05770	182	1	0	1	expressed protein
XM9tal1b	LOC_Os05g28350	183	1	0	1	AP2 domain containing protein, expressed
XM9tal1b	LOC_Os02g29200	186	1	0	1	expressed protein
XM9tal1b	LOC_Os06g26020	187	1	0	1	retrotransposon protein, putative, Ty3-gypsy subclass, expressed
XM9tal1b	LOC_Os08g01980	188	1	0	1	transferase family protein, putative, expressed
XM9tal1b	LOC_Os01g09650	189	1	0	1	expressed protein
XM9tal1b	LOC_Os02g05300	191	1	0	1	expressed protein
XM9tal1b	LOC_Os07g37540	192	1	0	1	expressed protein
XM9tal1b	LOC_Os07g22000	196	1	0	1	retrotransposon protein, putative, unclassified, expressed
XM9tal1b	LOC_Os06g12000	197	1	0	1	expressed protein
XM9tal1b	LOC_Os09g11440	200	1	0	1	expressed protein
XM9tal1b	LOC_Os09g31400	10	-1.00131	-0.00188313	0.997031	ethylene-insensitive 3, putative, expressed
XM9tal1b	LOC_Os03g55300	58	-1.00681	-0.00978434	1	expressed protein
XM9tal1b	LOC_Os01g24950	18	-1.01085	-0.0155666	0.966885	exocyst complex component 6, putative, expressed
XM9tal1b	LOC_Os07g19030	193	-1.02444	-0.0348385	0.932885	tic22-like family domain containing protein, expressed
XM9tal1b	LOC_Os01g66730	173	-1.02792	-0.0397301	1	exosome complex exonuclease RRP40, putative, expressed
XM9tal1b	LOC_Os08g06478	77	-1.03822	-0.0541153	1	expressed protein
XM9tal1b	LOC_Os07g14840	194	-1.04238	-0.0598859	1	expressed protein
XM9tal1b	LOC_Os03g57480	144	-1.0486	-0.0684703	1	retrotransposon protein, putative, unclassified, expressed
XM9tal1b	LOC_Os09g01640	48	-1.05072	-0.0713768	0.816118	CAX-interacting protein 4, putative, expressed
XM9tal1b	LOC_Os11g08940	116	-1.05239	-0.0736636	1	RNA polymerases N 8 kDa subunit, putative, expressed
XM9tal1b	LOC_Os06g13230	114	-1.05471	-0.0768488	0.878664	expressed protein
XM9tal1b	LOC_Os03g54084	124	-1.05691	-0.0798488	0.793621	phytochrome C, putative, expressed
XM9tal1b	LOC_Os06g34360	3	-1.06543	-0.0914293	1	zinc finger, C3HC4 type domain containing protein, expressed
XM9tal1b	LOC_Os07g10820	163	-1.07094	-0.0988745	0.946741	transporter-related, putative, expressed
XM9tal1b	LOC_Os06g38400	125	-1.07263	-0.101149	1	retrotransposon protein, putative, Ty1-copia subclass, expressed
XM9tal1b	LOC_Os02g53520	9	-1.07601	-0.105691	0.835384	kinesin motor domain containing protein, putative, expressed
XM9tal1b	LOC_Os06g25250	146	-1.09415	-0.129816	0.83376	endoribonuclease Dicer, putative, expressed
XM9tal1b	LOC_Os01g46720	119	-1.15076	-0.20259	0.558944	expressed protein
XM9tal1b	LOC_Os02g58440	107	-1.15863	-0.212417	0.508222	zinc finger C-x8-C-x5-C-x3-H type family protein, expressed
XM9tal1b	LOC_Os10g11110	177	-1.17602	-0.233909	0.459835	expressed protein
XM9tal1b	LOC_Os01g11240	64	-1.19417	-0.256005	0.422725	DUF538 domain containing protein, putative, expressed
XM9tal1b	LOC_Os12g32986	73	-1.20538	-0.269485	0.410615	heat shock protein, putative, expressed
XM9tal1b	LOC_Os06g24870	128	-1.25731	-0.330335	0.47143	bromodomain domain containing protein, expressed
XM9tal1b	LOC_Os06g42850	169	-1.26344	-0.337354	0.371918	extracellular ligand-gated ion channel, putative, expressed
XM9tal1b	LOC_Os11g37759	61	-1.27355	-0.348855	0.285106	stripe rust resistance protein Yr10, putative, expressed
XM9tal1b	LOC_Os07g24230	145	-1.28658	-0.363536	0.466104	integral membrane transporter family protein, putative, expressed
XM9tal1b	LOC_Os03g21800	59	-1.29404	-0.37188	0.477886	bZIP transcription factor family protein, putative, expressed
XM9tal1b	LOC_Os01g02270	130	-1.33595	-0.41787	0.413266	expressed protein
XM9tal1b	LOC_Os04g43030	54	-1.33964	-0.42185	0.189357	lipase class 3 family protein, putative, expressed
XM9tal1b	LOC_Os05g15360	160	-1.35387	-0.437086	0.288231	expressed protein
XM9tal1b	LOC_Os08g28730	7	-1.38435	-0.469206	0.131362	NAD dependent epimerase/dehydratase family protein, putative, expressed
XM9tal1b	LOC_Os01g66740	172	-1.42852	-0.514521	0.826157	inactive receptor kinase At1g27190 precursor, putative, expressed
XM9tal1b	LOC_Os04g47500	127	-1.49016	-0.575464	1	transposon protein, putative, Pong sub-class, expressed
XM9tal1b	LOC_Os10g42910	91	-1.49312	-0.578331	0.657906	transposon protein, putative, unclassified, expressed
XM9tal1b	LOC_Os10g41720	198	-1.50053	-0.585476	1	peroxidase precursor, putative, expressed
XM9tal1b	LOC_Os06g49390	71	-1.51594	-0.600208	0.297885	NBS-LRR disease resistance protein, putative, expressed
XM9tal1b	LOC_Os07g44050	44	-1.55738	-0.639117	0.411872	expressed protein
XM9tal1b	LOC_Os03g07090	42	-1.58036	-0.660254	0.502417	expressed protein
XM9tal1b	LOC_Os10g39130	40	-1.5989	-0.677077	0.0251333	OsMADS56 - MADS-box family gene with MIKCc type-box, expressed
XM9tal1b	LOC_Os09g31300	25	-1.69826	-0.764054	0.0374302	helix-loop-helix DNA-binding domain containing protein, expressed
XM9tal1b	LOC_Os02g31070	113	-1.82474	-0.867688	0.0241027	expressed protein
XM9tal1b	LOC_Os06g15820	129	-1.82719	-0.869625	0.137832	NHL repeat-containing protein, putative, expressed
XM9tal1b	LOC_Os01g24040	161	-1.8763	-0.907893	1	retrotransposon protein, putative, Ty1-copia subclass, expressed
XM9tal1b	LOC_Os01g68230	133	-1.95176	-0.964775	0.295	expressed protein
XM9tal1b	LOC_Os12g38730	79	-1.95331	-0.965923	0.00896234	expressed protein
XM9tal1b	LOC_Os03g08330	166	-1.97894	-0.984728	0.14318	ZIM domain containing protein, putative, expressed
XM9tal1b	LOC_Os07g45100	87	-2.11388	-1.07989	0.113296	endonuclease/exonuclease/phosphatase family domain containing protein, expressed
XM9tal1b	LOC_Os05g50310	34	-2.75057	-1.45973	0.00196676	ZF-HD protein dimerisation region containing protein, expressed
XM9tal1b	LOC_Os01g67910	47	-2.87414	-1.52313	0.0796713	expressed protein
XM9tal1b	LOC_Os02g06480	141	-3.604	-1.8496	0.00186615	SCO1 protein homolog, mitochondrial precursor, putative, expressed
XM9tal1b	LOC_Os02g36264	5	-3.63693	-1.86272	0.485142	terpene synthase, putative, expressed
XM9tal1b	LOC_Os07g27660	126	-4.59653	-2.20055	0.253167	transposon protein, putative, Pong sub-class
XM9tal1b	LOC_Os03g07100	41	-5.30646	-2.40775	0.0207637	LTPL82 - Protease inhibitor/seed storage/LTP family protein precursor, expressed
XM9tal1b	LOC_Os01g02280	131	-5.43851	-2.44321	1	Leucine Rich Repeat family protein, expressed
XM9tal1b	LOC_Os05g08030	63	-5.4388	-2.44329	1	retrotransposon protein, putative, unclassified, expressed
XM9tal1b	LOC_Os03g61400	176	-5.44031	-2.44369	1	retrotransposon protein, putative, unclassified, expressed
XM9tal1b	LOC_Os05g07310	90	-6.34867	-2.66645	0.120959	transposon protein, putative, unclassified, expressed
XM9tal1b	LOC_Os01g45914	199	-9.2531	-3.20994	0.128108	expressed protein
XM9tal1b	LOC_Os09g16770	159	-9.83391	-3.29776	0.59248	retrotransposon protein, putative, unclassified, expressed
XM9tal1b	LOC_Os02g58430	99	-9.83432	-3.29782	0.591892	transposon protein, putative, unclassified, expressed
XM9tal1b	LOC_Os01g56740	20	-9.86083	-3.30171	0.55919	OsFBDUF7 - F-box and DUF domain containing protein, expressed
XM9tal1b	LOC_Os09g01970	101	-14.6166	-3.86954	0.40234	expressed protein
XM9tal1c	LOC_Os03g36279	42	1304.17	10.3489	<0.001	retrotransposon protein, putative, Ty3-gypsy subclass, expressed
XM9tal1c	LOC_Os10g36090	108	1148.62	10.1657	<0.001	LTPL156 - Protease inhibitor/seed storage/LTP family protein precursor, putative, expressed
XM9tal1c	LOC_Os10g36100	107	327.414	8.35497	<0.001	LTPL157 - Protease inhibitor/seed storage/LTP family protein precursor, expressed
XM9tal1c	LOC_Os09g09650	57	28.0101	4.80787	<0.001	retrotransposon protein, putative, Ty3-gypsy subclass, expressed
XM9tal1c	LOC_Os08g24190	50	17.9457	4.16557	0.216795	OsFBX286 - F-box domain containing protein, expressed
XM9tal1c	LOC_Os05g12090	118	17.6924	4.14506	0.197826	VQ domain containing protein, putative
XM9tal1c	LOC_Os10g03620	178	12.5883	3.65401	0.0153161	OsFBX344 - F-box domain containing protein, expressed
XM9tal1c	LOC_Os02g56420	94	8.55644	3.09701	0.0107155	OsWAK23 - OsWAK short gene, expressed
XM9tal1c	LOC_Os01g15340	137	7.50075	2.90704	<0.001	flowering promoting factor-like 1, putative, expressed
XM9tal1c	LOC_Os12g15920	126	7.04686	2.81698	0.0724522	laccase precursor protein, putative, expressed
XM9tal1c	LOC_Os01g43290	125	6.90993	2.78867	0.0748876	expressed protein
XM9tal1c	LOC_Os10g08290	115	5.25943	2.39491	1	expressed protein
XM9tal1c	LOC_Os03g16940	10	5.25152	2.39273	0.00873154	glyoxalase family protein, putative, expressed
XM9tal1c	LOC_Os10g06110	37	5.20787	2.38069	1	retrotransposon protein, putative, unclassified, expressed
XM9tal1c	LOC_Os03g22390	162	5.14189	2.3623	0.100616	universal stress protein domain containing protein, putative, expressed
XM9tal1c	LOC_Os10g39350	21	5.09341	2.34863	1	aspartic proteinase nepenthesin, putative, expressed
XM9tal1c	LOC_Os01g10440	159	4.63174	2.21155	<0.001	xylosyltransferase, putative, expressed
XM9tal1c	LOC_Os06g27910	190	3.03671	1.60251	0.0134765	oleosin, putative, expressed
XM9tal1c	LOC_Os03g22620	71	2.01427	1.01026	0.0205027	terpene synthase family, metal binding domain containing protein, expressed
XM9tal1c	LOC_Os05g01030	15	2.00364	1.00262	0.00129341	phospholipid-transporting ATPase, putative, expressed
XM9tal1c	LOC_Os11g29680	34	1.9863	0.990081	0.050231	expressed protein
XM9tal1c	LOC_Os09g15320	186	1.909	0.932815	0.272542	ubiquitin-conjugating enzyme, putative, expressed
XM9tal1c	LOC_Os04g16876	156	1.71545	0.77859	1	photosystem II reaction center protein Z, putative, expressed
XM9tal1c	LOC_Os02g10070	195	1.70689	0.771371	0.0118779	citrate synthase, putative, expressed
XM9tal1c	LOC_Os06g32840	72	1.67989	0.748365	0.376133	expressed protein
XM9tal1c	LOC_Os07g07050	113	1.65412	0.726067	0.484765	aldehyde oxidase, putative, expressed
XM9tal1c	LOC_Os05g30350	121	1.59833	0.676564	0.0334718	Os5bglu22 - beta-glucosidase homologue, similar to G. max isohydroxyurate hydrolase, expressed
XM9tal1c	LOC_Os01g42960	9	1.47903	0.564647	0.647727	TTL1, putative, expressed
XM9tal1c	LOC_Os07g34570	184	1.47177	0.557552	0.0997227	FAD dependent oxidoreductase domain containing protein, expressed
XM9tal1c	LOC_Os03g33580	31	1.43356	0.519605	0.109216	mitotic checkpoint protein, putative, expressed
XM9tal1c	LOC_Os07g42950	77	1.40881	0.494477	0.107132	40S ribosomal protein S6, putative, expressed
XM9tal1c	LOC_Os12g13660	17	1.40394	0.489479	0.413019	expressed protein
XM9tal1c	LOC_Os01g68570	174	1.3753	0.459751	1	expressed protein
XM9tal1c	LOC_Os01g22090	135	1.33274	0.414394	0.354166	expressed protein
XM9tal1c	LOC_Os09g17610	140	1.32945	0.410833	0.447172	RING finger protein, putative, expressed
XM9tal1c	LOC_Os02g54920	158	1.29482	0.372747	0.762869	expressed protein
XM9tal1c	LOC_Os12g02820	86	1.25308	0.325479	0.296754	cytidylyltransferase domain containing protein, expressed
XM9tal1c	LOC_Os10g41390	116	1.24428	0.315316	0.546336	protein kinase domain containing protein, expressed
XM9tal1c	LOC_Os03g07080	44	1.23324	0.302453	0.462852	endonuclease/exonuclease/phosphatase family domain containing protein, expressed
XM9tal1c	LOC_Os01g08960	143	1.22169	0.288876	0.378888	phosducin-like protein 3, putative, expressed
XM9tal1c	LOC_Os01g07990	192	1.21953	0.286324	0.76616	retrotransposon protein, putative, unclassified, expressed
XM9tal1c	LOC_Os12g41700	111	1.2081	0.272738	0.439129	LSD1 zinc finger domain containing protein, expressed
XM9tal1c	LOC_Os01g39000	112	1.19836	0.261063	0.724443	ZmGR2c, putative, expressed
XM9tal1c	LOC_Os04g51030	58	1.19684	0.259228	0.503085	wall-associated kinase 1, putative, expressed
XM9tal1c	LOC_Os05g09620	129	1.18479	0.244627	0.450855	SCC3, putative, expressed
XM9tal1c	LOC_Os02g37930	117	1.1815	0.240623	0.497836	hypoxia-responsive family protein, putative, expressed
XM9tal1c	LOC_Os04g53740	102	1.17321	0.23046	0.511852	thioredoxin, putative, expressed
XM9tal1c	LOC_Os04g35180	100	1.14689	0.197726	0.869008	co-chaperone GrpE protein, putative, expressed
XM9tal1c	LOC_Os01g66530	173	1.13175	0.178552	0.796735	ARGOS, putative, expressed
XM9tal1c	LOC_Os03g46390	122	1.11907	0.162305	0.605694	ras-related protein, putative, expressed
XM9tal1c	LOC_Os02g25080	141	1.10852	0.148633	0.756372	expressed protein
XM9tal1c	LOC_Os03g61240	171	1.08951	0.123684	0.772811	expressed protein
XM9tal1c	LOC_Os11g01300	80	1.08056	0.111776	0.819439	protein transport protein Sec61 subunit beta, putative, expressed
XM9tal1c	LOC_Os03g12320	29	1.0429	0.060594	0.908795	UDP-3-O- N-acetylglucosamine deacetylase, putative, expressed
XM9tal1c	LOC_Os02g43760	155	1.04146	0.0586123	0.857183	ubiquitin carboxyl-terminal hydrolase, family 1, putative, expressed
XM9tal1c	LOC_Os02g42412	194	1.03915	0.0553994	0.8862	F-box/LRR-repeat protein 2, putative, expressed
XM9tal1c	LOC_Os06g42770	110	1.02741	0.0390137	0.970665	type II intron maturase protein, putative, expressed
XM9tal1c	LOC_Os11g03050	87	1.02619	0.0372963	0.912938	cytidylyltransferase domain containing protein, expressed
XM9tal1c	LOC_Os11g13680	160	1.02373	0.0338312	0.949876	expressed protein
XM9tal1c	LOC_Os01g21250	68	1.01586	0.0227046	0.952668	late embryogenesis abundant protein, putative, expressed
XM9tal1c	LOC_Os05g40200	167	1.01433	0.0205287	1	inactive receptor kinase At2g26730 precursor, putative, expressed
XM9tal1c	LOC_Os11g19720	150	1.01219	0.017484	0.972069	recA protein, putative, expressed
XM9tal1c	LOC_Os12g38210	191	1.00682	0.00980641	0.974287	spotted leaf 11, putative, expressed
XM9tal1c	ChrSy.fgenesh.gene.85	99	0	0	1	expressed protein
XM9tal1c	LOC_Os05g17090	1	1	0	1	retrotransposon protein, putative, unclassified
XM9tal1c	LOC_Os01g35504	4	1	0	1	retrotransposon protein, putative, unclassified, expressed
XM9tal1c	LOC_Os08g17030	5	1	0	1	transposon protein, putative, CACTA, En/Spm sub-class, expressed
XM9tal1c	LOC_Os02g05160	6	1	0	1	retrotransposon protein, putative, unclassified, expressed
XM9tal1c	LOC_Os03g38900	7	1	0	1	expressed protein
XM9tal1c	LOC_Os06g32590	8	1	0	1	expressed protein
XM9tal1c	LOC_Os07g16170	11	1	0	1	retrotransposon protein, putative, unclassified, expressed
XM9tal1c	LOC_Os10g33204	14	1	0	1	hypothetical protein
XM9tal1c	LOC_Os02g44124	19	1	0	1	retrotransposon protein, putative, unclassified, expressed
XM9tal1c	LOC_Os07g07094	23	1	0	1	expressed protein
XM9tal1c	LOC_Os06g30650	26	1	0	1	expressed protein
XM9tal1c	LOC_Os03g62974	28	1	0	1	expressed protein
XM9tal1c	LOC_Os02g44560	30	1	0	1	C2 domain containing protein, putative, expressed
XM9tal1c	LOC_Os07g09290	32	1	0	1	hypothetical protein
XM9tal1c	LOC_Os07g31760	36	1	0	1	hypothetical protein
XM9tal1c	LOC_Os05g13690	38	1	0	1	expressed protein
XM9tal1c	LOC_Os12g13500	40	1	0	1	expressed protein
XM9tal1c	LOC_Os01g28410	43	1	0	1	expressed protein
XM9tal1c	LOC_Os12g17140	45	1	0	1	mla1, putative, expressed
XM9tal1c	LOC_Os02g44210	48	1	0	1	expressed protein
XM9tal1c	LOC_Os11g11670	51	1	0	1	hypothetical protein
XM9tal1c	LOC_Os07g05180	52	1	0	1	Skp1 family, dimerisation domain containing protein, expressed
XM9tal1c	LOC_Os09g19330	54	1	0	1	stripe rust resistance protein Yr10, putative, expressed
XM9tal1c	LOC_Os12g23360	62	1	0	1	retrotransposon protein, putative, unclassified
XM9tal1c	LOC_Os11g44350	67	1	0	1	retrotransposon protein, putative, unclassified, expressed
XM9tal1c	LOC_Os09g07550	69	1	0	1	retrotransposon protein, putative, unclassified
XM9tal1c	LOC_Os06g33840	73	1	0	1	transposon protein, putative, CACTA, En/Spm sub-class, expressed
XM9tal1c	LOC_Os08g22018	75	1	0	1	retrotransposon, putative, centromere-specific, expressed
XM9tal1c	LOC_Os07g22450	76	1	0	1	NAC domain containing protein, putative, expressed
XM9tal1c	LOC_Os01g22590	78	1	0	1	retrotransposon protein, putative, unclassified, expressed
XM9tal1c	LOC_Os01g54760	81	1	0	1	hypothetical protein
XM9tal1c	LOC_Os08g17770	88	1	0	1	expressed protein
XM9tal1c	LOC_Os04g33550	89	1	0	1	expressed protein
XM9tal1c	LOC_Os09g39710	92	1	0	1	retrotransposon protein, putative, unclassified, expressed
XM9tal1c	LOC_Os12g29850	93	1	0	1	transposon protein, putative, CACTA, En/Spm sub-class
XM9tal1c	LOC_Os11g32770	95	1	0	1	ribulose bisphosphate carboxylase large chain precursor, putative, expressed
XM9tal1c	LOC_Os11g26956	97	1	0	1	hypothetical protein
XM9tal1c	LOC_Os07g08530	103	1	0	1	auxin response factor, putative, expressed
XM9tal1c	LOC_Os07g08520	104	1	0	1	auxin response factor, putative, expressed
XM9tal1c	LOC_Os07g08540	105	1	0	1	auxin response factor 20, putative, expressed
XM9tal1c	LOC_Os06g34100	106	1	0	1	expressed protein
XM9tal1c	LOC_Os06g41150	109	1	0	1	expressed protein
XM9tal1c	LOC_Os12g26420	119	1	0	1	retrotransposon protein, putative, unclassified, expressed
XM9tal1c	LOC_Os12g26430	120	1	0	1	retrotransposon protein, putative, unclassified, expressed
XM9tal1c	LOC_Os02g44130	123	1	0	1	ZOS2-14 - C2H2 zinc finger protein, expressed
XM9tal1c	LOC_Os10g25580	124	1	0	1	hypothetical protein
XM9tal1c	LOC_Os10g02830	127	1	0	1	expressed protein
XM9tal1c	LOC_Os04g28570	128	1	0	1	fatty acyl coA reductase, putative, expressed
XM9tal1c	LOC_Os11g22940	130	1	0	1	retrotransposon protein, putative, Ty3-gypsy subclass, expressed
XM9tal1c	LOC_Os11g22950	131	1	0	1	retrotransposon, putative, centromere-specific, expressed
XM9tal1c	LOC_Os08g03320	132	1	0	1	OsFBDUF41 - F-box and DUF domain containing protein, expressed
XM9tal1c	LOC_Os02g25220	133	1	0	1	retrotransposon protein, putative, unclassified, expressed
XM9tal1c	LOC_Os12g25050	136	1	0	1	retrotransposon protein, putative, unclassified, expressed
XM9tal1c	LOC_Os08g27440	139	1	0	1	expressed protein
XM9tal1c	LOC_Os07g14320	142	1	0	1	retrotransposon protein, putative, unclassified
XM9tal1c	LOC_Os03g35980	144	1	0	1	hypothetical protein
XM9tal1c	LOC_Os04g05670	147	1	0	1	retrotransposon protein, putative, Ty3-gypsy subclass, expressed
XM9tal1c	LOC_Os07g17460	149	1	0	1	OsFBL36 - F-box domain and LRR containing protein, expressed
XM9tal1c	LOC_Os10g21214	151	1	0	1	photosystem II reaction center protein Z, putative, expressed
XM9tal1c	LOC_Os02g24628	154	1	0	1	photosystem II reaction center protein Z, putative, expressed
XM9tal1c	LOC_Os06g04960	161	1	0	1	expressed protein
XM9tal1c	LOC_Os04g17120	164	1	0	1	formin-like protein 20, putative, expressed
XM9tal1c	LOC_Os04g35030	165	1	0	1	CSLH3 - cellulose synthase-like family H, expressed
XM9tal1c	LOC_Os01g48260	169	1	0	1	expressed protein
XM9tal1c	LOC_Os05g12510	170	1	0	1	expressed protein
XM9tal1c	LOC_Os09g11980	172	1	0	1	retrotransposon protein, putative, Ty1-copia subclass
XM9tal1c	LOC_Os01g63393	176	1	0	1	expressed protein
XM9tal1c	LOC_Os05g22290	177	1	0	1	retrotransposon, putative, centromere-specific, expressed
XM9tal1c	LOC_Os08g15550	180	1	0	1	DEFL56 - Defensin and Defensin-like DEFL family, expressed
XM9tal1c	LOC_Os08g06390	181	1	0	1	expressed protein
XM9tal1c	LOC_Os02g33630	182	1	0	1	WD domain, G-beta repeat domain containing protein, expressed
XM9tal1c	LOC_Os06g44330	183	1	0	1	expressed protein
XM9tal1c	LOC_Os08g11930	188	1	0	1	retrotransposon protein, putative, Ty3-gypsy subclass, expressed
XM9tal1c	LOC_Os12g21530	189	1	0	1	retrotransposon, putative, centromere-specific
XM9tal1c	LOC_Os10g22180	193	1	0	1	expressed protein
XM9tal1c	LOC_Os08g17640	196	1	0	1	ZOS8-02 - C2H2 zinc finger protein, expressed
XM9tal1c	LOC_Os07g31570	197	1	0	1	hypothetical protein
XM9tal1c	LOC_Os05g14230	198	1	0	1	expressed protein
XM9tal1c	LOC_Os11g27380	199	1	0	1	expressed protein
XM9tal1c	LOC_Os11g03360	200	1	0	1	RNA-directed DNA polymerase, putative, expressed
XM9tal1c	LOC_Os07g37610	64	-1.00448	-0.00644897	0.984885	B3 DNA binding domain containing protein, putative, expressed
XM9tal1c	LOC_Os08g02800	16	-1.02521	-0.0359148	1	ribosome, putative, expressed
XM9tal1c	LOC_Os01g58038	153	-1.03858	-0.0546151	1	photosystem II reaction center protein Z, putative, expressed
XM9tal1c	LOC_Os03g63440	56	-1.04016	-0.056805	0.934552	frigida, putative, expressed
XM9tal1c	LOC_Os09g30310	65	-1.04083	-0.0577279	0.884056	core histone H2A/H2B/H3/H4, putative, expressed
XM9tal1c	LOC_Os06g43970	20	-1.04836	-0.0681364	1	expressed protein
XM9tal1c	LOC_Os01g39870	13	-1.05472	-0.0768669	1	expressed protein
XM9tal1c	LOC_Os06g02380	60	-1.0548	-0.0769627	0.80753	T-complex protein, putative, expressed
XM9tal1c	LOC_Os10g30970	114	-1.05663	-0.0794716	0.804657	expressed protein
XM9tal1c	LOC_Os03g25060	185	-1.06421	-0.0897777	1	expressed protein
XM9tal1c	LOC_Os01g59020	27	-1.06588	-0.0920391	0.777611	cytochrome P450, putative, expressed
XM9tal1c	LOC_Os01g48660	157	-1.06646	-0.0928341	1	expressed protein
XM9tal1c	LOC_Os05g08560	63	-1.0703	-0.0980162	0.797668	transposon protein, putative, unclassified, expressed
XM9tal1c	LOC_Os03g33100	82	-1.07047	-0.098247	1	retrotransposon protein, putative, unclassified, expressed
XM9tal1c	LOC_Os02g07700	2	-1.08122	-0.112657	0.849695	expressed protein
XM9tal1c	LOC_Os04g37970	145	-1.0867	-0.119955	0.922664	transporter family protein, putative, expressed
XM9tal1c	LOC_Os01g10690	24	-1.09088	-0.125488	0.794522	POLD3 - Putative DNA polymerase delta complex subunit, expressed
XM9tal1c	LOC_Os10g37770	179	-1.09557	-0.131684	0.724057	dehydration response related protein, putative, expressed
XM9tal1c	LOC_Os10g37600	134	-1.24626	-0.317609	0.492916	expressed protein
XM9tal1c	LOC_Os01g15280	84	-1.24947	-0.321316	0.90658	transposon protein, putative, unclassified, expressed
XM9tal1c	LOC_Os02g27440	22	-1.28198	-0.358375	0.422527	DNA topoisomerase 1, putative, expressed
XM9tal1c	LOC_Os01g39840	152	-1.31314	-0.393018	0.394985	expressed protein
XM9tal1c	LOC_Os10g22370	101	-1.32794	-0.409192	0.458409	retrotransposon protein, putative, unclassified, expressed
XM9tal1c	LOC_Os04g36062	3	-1.33501	-0.416848	0.231911	expressed protein
XM9tal1c	LOC_Os08g11470	70	-1.35232	-0.435433	0.181903	transposon protein, putative, CACTA, En/Spm sub-class, expressed
XM9tal1c	LOC_Os01g66160	39	-1.38333	-0.468146	0.273203	pentatricopeptide, putative, expressed
XM9tal1c	LOC_Os03g03880	166	-1.42055	-0.506446	0.154647	protein kinase, putative, expressed
XM9tal1c	LOC_Os06g29790	12	-1.42184	-0.507757	0.347642	phosphate transporter 1, putative, expressed
XM9tal1c	LOC_Os11g32320	55	-1.45696	-0.542964	0.0917103	CCB1, putative, expressed
XM9tal1c	LOC_Os07g33220	91	-1.53669	-0.619822	0.268536	BNR/Asp-box repeat family protein, putative, expressed
XM9tal1c	LOC_Os01g31210	163	-1.55718	-0.638937	1	expressed protein
XM9tal1c	LOC_Os03g01020	98	-1.6114	-0.688311	0.0238467	pectinesterase inhibitor domain containing protein, putative, expressed
XM9tal1c	LOC_Os12g06260	35	-1.67574	-0.744796	0.177181	harpin-induced protein 1 domain containing protein, expressed
XM9tal1c	LOC_Os01g07090	33	-1.71056	-0.774468	0.0157293	5-azacytidine resistance protein azr1, putative, expressed
XM9tal1c	LOC_Os08g17390	148	-1.75763	-0.813627	0.00801993	expressed protein
XM9tal1c	LOC_Os07g08200	168	-1.80709	-0.853666	0.360978	methyltransferase domain containing protein, putative, expressed
XM9tal1c	LOC_Os03g54820	90	-1.82297	-0.866294	0.526032	expressed protein
XM9tal1c	LOC_Os07g37830	53	-1.82948	-0.87143	0.361232	peptidyl-prolyl cis-trans isomerase CYP37, chloroplast precursor, putative, expressed
XM9tal1c	LOC_Os06g21360	49	-1.88345	-0.913378	1	transporter, monovalent cation:proton antiporter-2 family, putative, expressed
XM9tal1c	LOC_Os08g39950	146	-1.90924	-0.933001	0.115646	potassium transporter, putative, expressed
XM9tal1c	LOC_Os11g20500	96	-1.92772	-0.946892	1	latency associated nuclear antigen, putative, expressed
XM9tal1c	LOC_Os08g34320	46	-1.93106	-0.949394	1	expressed protein
XM9tal1c	LOC_Os02g55510	79	-1.98804	-0.99135	0.20757	CXXXC2 - Cysteine-rich protein with paired CXXXC motifs precursor, putative, expressed
XM9tal1c	LOC_Os01g74300	47	-2.29222	-1.19674	0.0152683	metallothionein, putative, expressed
XM9tal1c	LOC_Os06g23390	25	-2.48114	-1.31101	0.58219	IQ calmodulin-binding motif family protein, putative, expressed
XM9tal1c	LOC_Os03g62670	59	-3.59923	-1.84769	<0.001	expressed protein
XM9tal1c	LOC_Os04g43560	18	-3.60339	-1.84935	0.435431	no apical meristem protein, putative, expressed
XM9tal1c	LOC_Os01g49360	74	-4.08963	-2.03197	0.0577562	FAD-binding and arabino-lactone oxidase domains containing protein, putative, expressed
XM9tal1c	LOC_Os03g60470	85	-5.44655	-2.44534	1	glycine-rich protein A3, putative, expressed
XM9tal1c	LOC_Os08g11920	187	-5.50266	-2.46013	1	retrotransposon protein, putative, Ty3-gypsy subclass, expressed
XM9tal1c	LOC_Os01g34050	83	-9.84061	-3.29875	0.58322	expressed protein
XM9tal1c	LOC_Os07g29910	41	-9.94106	-3.3134	0.550795	retrotransposon protein, putative, unclassified, expressed
XM9tal1c	LOC_Os10g36070	138	-10.0515	-3.32934	0.592968	LTPL155 - Protease inhibitor/seed storage/LTP family protein precursor, putative, expressed
XM9tal1c	LOC_Os05g39560	175	-14.3249	-3.84045	0.0743681	metal cation transporter, putative, expressed
XM9tal1c	LOC_Os09g01130	61	-23.7259	-4.56839	0.14082	retrotransposon protein, putative, unclassified, expressed
XM9tal1c	LOC_Os04g01150	66	-31.93	-4.99684	0.0632716	ELMO/CED-12 family protein, putative, expressed
XM9tal1d	LOC_Os07g36000	135	21.7326	4.44179	0.155081	retrotransposon protein, putative, unclassified, expressed
XM9tal1d	LOC_Os10g41900	101	21.577	4.43142	0.104129	mla1, putative, expressed
XM9tal1d	LOC_Os07g02430	179	13.1656	3.7187	0.354238	expressed protein
XM9tal1d	LOC_Os06g14770	109	5.25322	2.3932	1	expressed protein
XM9tal1d	LOC_Os02g49420	29	5.24899	2.39204	1	fasciclin-like arabinogalactan precursor protein, putative, expressed
XM9tal1d	LOC_Os01g54660	65	5.24891	2.39202	1	retrotransposon protein, putative, unclassified, expressed
XM9tal1d	LOC_Os11g14150	162	5.23819	2.38907	1	transposon protein, putative, Pong sub-class, expressed
XM9tal1d	LOC_Os09g39900	57	5.10136	2.35088	1	retrotransposon protein, putative, unclassified, expressed
XM9tal1d	LOC_Os12g30770	173	5.10113	2.35082	1	retrotransposon protein, putative, unclassified, expressed
XM9tal1d	LOC_Os08g05910	1	3.61117	1.85247	<0.001	peptide transporter PTR2, putative, expressed
XM9tal1d	LOC_Os02g32465	69	3.36169	1.74918	0.0475356	expressed protein
XM9tal1d	LOC_Os10g19064	138	3.14628	1.65365	0.559931	retrotransposon protein, putative, Ty1-copia subclass
XM9tal1d	LOC_Os05g11560	88	3.07767	1.62184	<0.001	aquaporin protein, putative, expressed
XM9tal1d	LOC_Os02g30280	4	2.96967	1.5703	0.250411	expressed protein
XM9tal1d	LOC_Os12g30520	172	2.55681	1.35435	0.186985	pumilio-family RNA binding repeat containing protein, expressed
XM9tal1d	LOC_Os12g26240	45	2.47891	1.30971	0.694755	retrotransposon protein, putative, unclassified, expressed
XM9tal1d	LOC_Os03g16170	170	2.3867	1.25502	0.0164027	protein phosphatase 2C, putative, expressed
XM9tal1d	LOC_Os03g63270	56	2.2746	1.18561	0.00487458	regulatory protein, putative, expressed
XM9tal1d	LOC_Os11g10740	131	2.06149	1.04369	0.12942	tetratricopeptide-like helical, putative, expressed
XM9tal1d	LOC_Os06g38390	107	1.70327	0.768311	0.796927	retrotransposon protein, putative, Ty1-copia subclass, expressed
XM9tal1d	LOC_Os12g43850	16	1.70132	0.766652	1	retrotransposon protein, putative, unclassified, expressed
XM9tal1d	LOC_Os04g43600	50	1.70049	0.765952	1	transposon protein, putative, CACTA, En/Spm sub-class, expressed
XM9tal1d	LOC_Os01g37610	145	1.54645	0.628961	0.565573	retrotransposon protein, putative, unclassified, expressed
XM9tal1d	LOC_Os12g36770	76	1.53682	0.61995	0.116366	lipase class 3 family protein, putative, expressed
XM9tal1d	LOC_Os12g13300	125	1.53249	0.615876	0.375898	expressed protein
XM9tal1d	LOC_Os05g29170	87	1.49715	0.582223	0.152277	expressed protein
XM9tal1d	LOC_Os12g09070	152	1.48763	0.573013	0.800379	expressed protein
XM9tal1d	LOC_Os02g55320	5	1.46695	0.552821	0.0844678	two-component response regulator, putative, expressed
XM9tal1d	LOC_Os01g56810	187	1.45397	0.539993	0.720761	cytokinin dehydrogenase precursor, putative, expressed
XM9tal1d	LOC_Os02g55540	78	1.43664	0.522702	0.450557	F-box/LRR-repeat protein 14, putative, expressed
XM9tal1d	LOC_Os09g19890	124	1.40468	0.490241	0.133639	expressed protein
XM9tal1d	LOC_Os04g51630	102	1.33592	0.417832	0.180061	60S ribosomal protein L7, putative, expressed
XM9tal1d	LOC_Os03g51670	95	1.31654	0.396751	0.435129	serine esterase family protein, putative, expressed
XM9tal1d	LOC_Os01g12360	54	1.2474	0.318929	0.639203	retrotransposon protein, putative, unclassified, expressed
XM9tal1d	LOC_Os10g32850	112	1.23032	0.299029	0.357601	expressed protein
XM9tal1d	LOC_Os07g08330	141	1.22883	0.297283	0.357084	ribosomal protein L4, putative, expressed
XM9tal1d	LOC_Os05g51540	79	1.18446	0.244226	0.652937	expressed protein
XM9tal1d	LOC_Os08g06360	99	1.17998	0.238767	0.510135	THO complex subunit 7, putative, expressed
XM9tal1d	LOC_Os01g16260	167	1.17698	0.235087	0.467086	major facilitator superfamily antiporter, putative, expressed
XM9tal1d	LOC_Os01g66760	93	1.17156	0.228435	0.585584	inactive receptor kinase At2g26730 precursor, putative, expressed
XM9tal1d	LOC_Os06g09180	191	1.16603	0.221606	0.484596	OsMKK5 - putative MAPKK based on amino acid sequence homology, expressed
XM9tal1d	LOC_Os09g23350	22	1.12869	0.174646	0.578343	trehalose synthase, putative, expressed
XM9tal1d	LOC_Os04g02780	114	1.10328	0.141794	0.666556	amidase family protein, putative, expressed
XM9tal1d	LOC_Os01g14020	168	1.05353	0.0752344	0.900941	expressed protein
XM9tal1d	LOC_Os01g55030	12	1.05159	0.07257	0.829988	DNA-binding protein-related, putative, expressed
XM9tal1d	LOC_Os08g33320	178	1.0308	0.0437683	0.88303	expressed protein
XM9tal1d	LOC_Os09g30418	82	1.02917	0.0414842	0.902792	heat shock protein, putative, expressed
XM9tal1d	LOC_Os03g29200	106	1.02405	0.034292	1	retrotransposon protein, putative, unclassified, expressed
XM9tal1d	LOC_Os06g05050	59	1.00681	0.00979526	0.9909	OsWAK61 - OsWAK receptor-like protein kinase, expressed
XM9tal1d	LOC_Os10g35180	7	1.0023	0.00331565	1	white-brown complex homolog protein 11, putative, expressed
XM9tal1d	LOC_Os08g39160	164	1.00213	0.00306494	1	formyl transferase, putative, expressed
XM9tal1d	ChrSy.fgenesh.gene.74	96	0	0	1	expressed protein
XM9tal1d	ChrSy.fgenesh.gene.24	130	0	0	1	expressed protein
XM9tal1d	LOC_Os07g45290	2	1	0	1	cytochrome P450 72A1, putative, expressed
XM9tal1d	LOC_Os01g34300	3	1	0	1	expressed protein
XM9tal1d	LOC_Os08g07920	9	1	0	1	disease resistance protein RPM1, putative, expressed
XM9tal1d	LOC_Os08g07900	10	1	0	1	retrotransposon protein, putative, LINE subclass, expressed
XM9tal1d	LOC_Os08g07910	11	1	0	1	expressed protein
XM9tal1d	LOC_Os06g28380	15	1	0	1	retrotransposon protein, putative, Ty3-gypsy subclass, expressed
XM9tal1d	LOC_Os07g34540	19	1	0	1	hypothetical protein
XM9tal1d	LOC_Os03g64330	21	1	0	1	aquaporin protein, putative, expressed
XM9tal1d	LOC_Os01g22030	23	1	0	1	expressed protein
XM9tal1d	LOC_Os10g06900	24	1	0	1	expressed protein
XM9tal1d	LOC_Os07g26010	26	1	0	1	retrotransposon protein, putative, unclassified
XM9tal1d	LOC_Os11g24680	27	1	0	1	hypothetical protein
XM9tal1d	LOC_Os05g05770	28	1	0	1	hypothetical protein
XM9tal1d	LOC_Os10g07060	30	1	0	1	B3 DNA binding domain containing protein, expressed
XM9tal1d	LOC_Os07g26410	31	1	0	1	retrotransposon protein, putative, Ty3-gypsy subclass, expressed
XM9tal1d	LOC_Os01g73210	32	1	0	1	expressed protein
XM9tal1d	LOC_Os11g11650	37	1	0	1	expressed protein
XM9tal1d	LOC_Os08g36930	38	1	0	1	retrotransposon protein, putative, unclassified, expressed
XM9tal1d	LOC_Os09g40040	41	1	0	1	retrotransposon protein, putative, unclassified, expressed
XM9tal1d	LOC_Os06g48090	42	1	0	1	retrotransposon protein, putative, unclassified, expressed
XM9tal1d	LOC_Os06g44130	44	1	0	1	retrotransposon protein, putative, unclassified
XM9tal1d	LOC_Os10g36130	46	1	0	1	hypothetical protein
XM9tal1d	LOC_Os04g10260	47	1	0	1	basic region leucine zipper domain containing protein, expressed
XM9tal1d	LOC_Os04g39400	49	1	0	1	retrotransposon protein, putative, unclassified, expressed
XM9tal1d	LOC_Os01g74680	53	1	0	1	retrotransposon protein, putative, unclassified, expressed
XM9tal1d	LOC_Os03g53810	55	1	0	1	retrotransposon protein, putative, unclassified, expressed
XM9tal1d	LOC_Os06g22580	58	1	0	1	retrotransposon protein, putative, Ty3-gypsy subclass
XM9tal1d	LOC_Os11g09414	62	1	0	1	retrotransposon protein, putative, unclassified, expressed
XM9tal1d	LOC_Os12g34630	66	1	0	1	retrotransposon protein, putative, unclassified, expressed
XM9tal1d	LOC_Os04g24390	67	1	0	1	retrotransposon protein, putative, unclassified, expressed
XM9tal1d	LOC_Os04g17720	68	1	0	1	retrotransposon protein, putative, unclassified, expressed
XM9tal1d	LOC_Os01g18910	70	1	0	1	peroxidase precursor, putative, expressed
XM9tal1d	LOC_Os06g05690	74	1	0	1	cysteine synthase, chloroplast/chromoplast precursor, putative, expressed
XM9tal1d	LOC_Os04g32790	80	1	0	1	AP2 domain containing protein, expressed
XM9tal1d	LOC_Os02g42720	81	1	0	1	expressed protein
XM9tal1d	LOC_Os09g30442	83	1	0	1	expressed protein
XM9tal1d	LOC_Os05g44280	86	1	0	1	retrotransposon protein, putative, LINE subclass, expressed
XM9tal1d	LOC_Os11g03140	90	1	0	1	expressed protein
XM9tal1d	LOC_Os10g29900	91	1	0	1	expressed protein
XM9tal1d	LOC_Os07g16930	92	1	0	1	expressed protein
XM9tal1d	LOC_Os10g41910	100	1	0	1	expressed protein
XM9tal1d	LOC_Os04g02410	103	1	0	1	expressed protein
XM9tal1d	LOC_Os07g15510	104	1	0	1	retrotransposon protein, putative, unclassified, expressed
XM9tal1d	LOC_Os06g38380	108	1	0	1	retrotransposon protein, putative, Ty1-copia subclass, expressed
XM9tal1d	LOC_Os11g39100	110	1	0	1	expressed protein
XM9tal1d	LOC_Os11g37410	116	1	0	1	expressed protein
XM9tal1d	LOC_Os10g33390	117	1	0	1	hypothetical protein
XM9tal1d	LOC_Os10g33380	118	1	0	1	transposon protein, putative, unclassified
XM9tal1d	LOC_Os08g10120	121	1	0	1	retrotransposon protein, putative, Ty1-copia subclass, expressed
XM9tal1d	LOC_Os01g28130	123	1	0	1	retrotransposon protein, putative, unclassified
XM9tal1d	LOC_Os05g40520	133	1	0	1	OsFBT8 - F-box and tubby domain containing protein, expressed
XM9tal1d	LOC_Os08g24500	134	1	0	1	retrotransposon protein, putative, Ty3-gypsy subclass, expressed
XM9tal1d	LOC_Os01g07270	136	1	0	1	transposon protein, putative, unclassified, expressed
XM9tal1d	LOC_Os06g02820	137	1	0	1	transposon protein, putative, unclassified, expressed
XM9tal1d	LOC_Os07g44390	140	1	0	1	retrotransposon protein, putative, Ty1-copia subclass, expressed
XM9tal1d	LOC_Os07g35990	144	1	0	1	strictosidine synthase 1 precursor, putative, expressed
XM9tal1d	LOC_Os01g14850	148	1	0	1	MFS18 protein precursor, putative, expressed
XM9tal1d	LOC_Os03g13700	149	1	0	1	retrotransposon protein, putative, unclassified, expressed
XM9tal1d	LOC_Os03g24260	150	1	0	1	retrotransposon protein, putative, unclassified, expressed
XM9tal1d	LOC_Os12g04390	154	1	0	1	hypothetical protein
XM9tal1d	LOC_Os12g22480	155	1	0	1	transposon protein, putative, unclassified, expressed
XM9tal1d	LOC_Os05g30930	157	1	0	1	hypothetical protein
XM9tal1d	LOC_Os11g37710	158	1	0	1	retrotransposon protein, putative, unclassified, expressed
XM9tal1d	LOC_Os04g15730	160	1	0	1	retrotransposon protein, putative, Ty1-copia subclass
XM9tal1d	LOC_Os10g05970	163	1	0	1	POEI12 - Pollen Ole e I allergen and extensin family protein precursor, expressed
XM9tal1d	LOC_Os08g36090	165	1	0	1	expressed protein
XM9tal1d	LOC_Os11g28750	174	1	0	1	hypothetical protein
XM9tal1d	LOC_Os02g20770	176	1	0	1	transposon protein, putative, Pong sub-class, expressed
XM9tal1d	LOC_Os01g50580	181	1	0	1	cytochrome P450, putative, expressed
XM9tal1d	LOC_Os05g14030	183	1	0	1	receptor kinase, putative, expressed
XM9tal1d	LOC_Os10g07030	184	1	0	1	expressed protein
XM9tal1d	LOC_Os07g31920	192	1	0	1	transposon protein, putative, CACTA, En/Spm sub-class, expressed
XM9tal1d	LOC_Os07g15790	193	1	0	1	transposon protein, putative, CACTA, En/Spm sub-class, expressed
XM9tal1d	LOC_Os01g34140	195	1	0	1	transposon protein, putative, CACTA, En/Spm sub-class, expressed
XM9tal1d	LOC_Os12g18020	199	1	0	1	transposon protein, putative, CACTA, En/Spm sub-class, expressed
XM9tal1d	LOC_Os10g36680	119	-1.00089	-0.00128634	1	ubiquitin carboxyl-terminal hydrolase, family 1, putative, expressed
XM9tal1d	LOC_Os12g04790	75	-1.01443	-0.0206706	0.960783	expressed protein
XM9tal1d	LOC_Os05g05040	156	-1.01628	-0.0232933	1	expressed protein
XM9tal1d	LOC_Os02g11060	129	-1.03486	-0.0494397	0.944751	WD domain, G-beta repeat domain containing protein, expressed
XM9tal1d	LOC_Os04g51590	51	-1.03746	-0.0530529	1	retrotransposon protein, putative, unclassified, expressed
XM9tal1d	LOC_Os11g05880	159	-1.03988	-0.0564145	0.915456	exo70 exocyst complex subunit, putative, expressed
XM9tal1d	LOC_Os10g25020	127	-1.0425	-0.0600514	1	red chlorophyll catabolite reductase, putative, expressed
XM9tal1d	LOC_Os02g01390	40	-1.04719	-0.0665224	1	retrotransposon protein, putative, unclassified, expressed
XM9tal1d	LOC_Os12g38560	85	-1.05653	-0.0793377	0.821742	expressed protein
XM9tal1d	LOC_Os12g02290	153	-1.06292	-0.0880394	1	LTPL23 - Protease inhibitor/seed storage/LTP family protein precursor, expressed
XM9tal1d	LOC_Os01g08060	194	-1.07442	-0.103563	0.932038	transposon protein, putative, CACTA, En/Spm sub-class, expressed
XM9tal1d	LOC_Os07g05830	72	-1.07628	-0.10606	1	zinc-finger protein, putative, expressed
XM9tal1d	LOC_Os09g10930	171	-1.07788	-0.1082	0.843201	gamma response I protein, putative, expressed
XM9tal1d	LOC_Os04g35260	139	-1.07939	-0.110214	0.737057	DEAD/DEAH box helicase domain containing protein, expressed
XM9tal1d	LOC_Os08g25140	17	-1.09092	-0.125552	0.785849	ethanol tolerance protein GEKO1, putative, expressed
XM9tal1d	LOC_Os01g66140	180	-1.09328	-0.128658	0.714812	plus-3 domain containing protein, putative, expressed
XM9tal1d	LOC_Os06g22140	84	-1.09539	-0.131444	0.681249	thioredoxin reductase 2, putative, expressed
XM9tal1d	LOC_Os10g25310	25	-1.10846	-0.148561	1	SPX domain containing protein, putative, expressed
XM9tal1d	LOC_Os06g30940	98	-1.12192	-0.165971	0.711842	pentatricopeptide, putative, expressed
XM9tal1d	LOC_Os12g35320	20	-1.13061	-0.177107	0.574533	RING finger and CHY zinc finger domain-containing protein 1, putative, expressed
XM9tal1d	LOC_Os08g25570	185	-1.13361	-0.180924	0.573345	histone deacetylase, putative, expressed
XM9tal1d	LOC_Os03g24184	14	-1.13607	-0.184047	0.583409	TRAF-type zinc finger domain-containing protein 1, putative, expressed
XM9tal1d	LOC_Os04g42174	186	-1.1592	-0.21313	0.716921	expressed protein
XM9tal1d	LOC_Os05g11840	36	-1.17433	-0.231833	0.599868	expressed protein
XM9tal1d	LOC_Os10g34520	120	-1.20035	-0.26346	0.382879	mitosis protein dim1, putative, expressed
XM9tal1d	LOC_Os01g26130	169	-1.20733	-0.271822	0.510525	expressed protein
XM9tal1d	LOC_Os07g38090	142	-1.21248	-0.277965	0.375773	zinc finger family protein, putative, expressed
XM9tal1d	LOC_Os11g06740	161	-1.21357	-0.279261	0.694614	syntaxin 6, putative, expressed
XM9tal1d	LOC_Os01g22070	8	-1.23557	-0.305174	0.434077	transposon protein, putative, Mutator sub-class, expressed
XM9tal1d	LOC_Os05g39230	77	-1.25579	-0.328593	0.326099	low photochemical bleaching 1 protein, putative, expressed
XM9tal1d	LOC_Os01g43100	115	-1.30072	-0.379316	0.363514	protein phosphatase 2C, putative, expressed
XM9tal1d	LOC_Os11g13650	175	-1.31171	-0.391451	0.880886	cellulose synthase, putative, expressed
XM9tal1d	LOC_Os01g27230	105	-1.31495	-0.395007	0.247965	12-oxophytodienoate reductase, putative, expressed
XM9tal1d	LOC_Os08g43300	113	-1.31831	-0.398687	0.377171	UBX domain-containing protein, putative, expressed
XM9tal1d	LOC_Os04g33570	166	-1.36992	-0.454088	0.880367	RCN4 Centroradialis-like1 homologous to TFL1 gene; contains Pfam profile PF01161: Phosphatidylethanolamine-binding protein, expressed
XM9tal1d	LOC_Os11g03150	97	-1.3947	-0.479953	1	retrotransposon protein, putative, SINE subclass, expressed
XM9tal1d	LOC_Os09g14390	197	-1.4121	-0.497838	0.516433	transposon protein, putative, CACTA, En/Spm sub-class, expressed
XM9tal1d	LOC_Os02g57100	190	-1.42536	-0.511326	0.102359	expressed protein
XM9tal1d	LOC_Os11g10730	126	-1.5089	-0.593502	1	retrotransposon protein, putative, unclassified, expressed
XM9tal1d	LOC_Os04g55555	48	-1.56667	-0.647706	0.235074	retrotransposon protein, putative, unclassified, expressed
XM9tal1d	LOC_Os06g20400	177	-1.68299	-0.751027	0.109229	DHHC zinc finger domain containing protein, expressed
XM9tal1d	LOC_Os07g48260	143	-1.69648	-0.762541	0.153382	WRKY47, expressed
XM9tal1d	LOC_Os01g37460	94	-1.77663	-0.829147	0.269314	zinc finger family protein, putative, expressed
XM9tal1d	LOC_Os06g10560	151	-1.7872	-0.837701	0.310376	leaf senescence related protein, putative, expressed
XM9tal1d	LOC_Os04g03520	6	-1.81732	-0.86181	0.141255	expressed protein
XM9tal1d	LOC_Os09g25250	198	-1.89976	-0.925817	0.289681	transposon protein, putative, CACTA, En/Spm sub-class, expressed
XM9tal1d	LOC_Os07g40560	122	-1.92734	-0.946613	1	expressed protein
XM9tal1d	LOC_Os08g44300	71	-2.03758	-1.02686	0.00221321	retrotransposon protein, putative, Ty3-gypsy subclass, expressed
XM9tal1d	LOC_Os07g05000	111	-2.03832	-1.02738	0.00603034	oxidoreductase, aldo/keto reductase family protein, putative, expressed
XM9tal1d	LOC_Os12g34500	35	-2.18934	-1.13049	0.00611554	expressed protein
XM9tal1d	LOC_Os08g13440	128	-2.27397	-1.18521	0.101751	cupin domain containing protein, expressed
XM9tal1d	LOC_Os06g48620	132	-2.28456	-1.19192	<0.001	4-amino-4-deoxychorismate synthase, putative, expressed
XM9tal1d	LOC_Os03g52660	33	-2.29763	-1.20015	<0.001	ATP synthase F1, delta subunit family protein, putative, expressed
XM9tal1d	LOC_Os03g61280	182	-2.68529	-1.42508	0.0194026	OsMan05 - Endo-Beta-Mannanase, expressed
XM9tal1d	LOC_Os06g48850	89	-2.74591	-1.45728	0.208068	OsSAUR27 - Auxin-responsive SAUR gene family member, expressed
XM9tal1d	LOC_Os06g05040	60	-2.7823	-1.47628	0.487305	retrotransposon protein, putative, unclassified, expressed
XM9tal1d	LOC_Os01g18000	147	-2.78899	-1.47974	0.692002	retrotransposon protein, putative, Ty3-gypsy subclass, expressed
XM9tal1d	LOC_Os02g20190	73	-2.82547	-1.49849	0.320584	Leucine Rich Repeat family protein, expressed
XM9tal1d	LOC_Os11g20290	63	-2.82767	-1.49961	0.698082	retrotransposon protein, putative, unclassified, expressed
XM9tal1d	LOC_Os02g32360	196	-2.83625	-1.50398	0.715846	transposon protein, putative, CACTA, En/Spm sub-class, expressed
XM9tal1d	LOC_Os05g47840	200	-2.87133	-1.52172	0.0175231	IPP transferase, putative, expressed
XM9tal1d	LOC_Os03g07400	13	-2.95561	-1.56345	0.0406556	expressed protein
XM9tal1d	LOC_Os03g56180	34	-4.86836	-2.28343	0.0425295	legume lectins beta domain containing protein, expressed
XM9tal1d	LOC_Os03g19150	39	-5.42734	-2.44025	1	retrotransposon protein, putative, unclassified, expressed
XM9tal1d	LOC_Os06g14630	43	-5.43619	-2.4426	1	GDSL-like lipase/acylhydrolase, putative, expressed
XM9tal1d	LOC_Os03g18250	189	-5.44627	-2.44527	1	expressed protein
XM9tal1d	LOC_Os06g31290	18	-5.50275	-2.46015	1	expressed protein
XM9tal1d	LOC_Os01g64600	64	-5.50535	-2.46083	1	retrotransposon protein, putative, unclassified, expressed
XM9tal1d	LOC_Os07g15620	52	-9.94105	-3.3134	0.550121	retrotransposon protein, putative, unclassified, expressed
XM9tal1d	LOC_Os12g03010	61	-14.4531	-3.85331	0.31509	retrotransposon protein, putative, unclassified, expressed
XM9tal1d	LOC_Os01g71700	188	-19.0025	-4.24812	0.222747	amino acid permease family protein, putative, expressed
XM9tal1d	LOC_Os01g07260	146	-31.7333	-4.98793	0.0910504	expressed protein
XM9tal2a	LOC_Os06g36930	137	54.5889	5.77054	0.00313295	HSF-type DNA-binding domain containing protein, expressed
XM9tal2a	LOC_Os07g35060	87	52.6557	5.71852	0.0575955	OsFBX238 - F-box domain containing protein, expressed
XM9tal2a	LOC_Os03g05270	175	28.9133	4.85366	0.161413	RING finger and CHY zinc finger domain-containing protein 1, putative, expressed
XM9tal2a	LOC_Os10g20420	159	9.34173	3.22369	0.543005	hypothetical protein
XM9tal2a	LOC_Os08g38910	73	7.36767	2.88121	<0.001	caffeoyl-CoA O-methyltransferase, putative, expressed
XM9tal2a	LOC_Os10g34884	141	7.16835	2.84164	0.105098	RIPER7 - Ripening-related family protein precursor, expressed
XM9tal2a	LOC_Os10g41083	183	6.38046	2.67366	0.0316151	uncharacterized Cys-rich domain containing protein, putative, expressed
XM9tal2a	LOC_Os03g49380	39	6.21426	2.63558	<0.001	lipoxygenase, putative, expressed
XM9tal2a	LOC_Os04g34690	66	5.24859	2.39193	1	transposon protein, putative, unclassified, expressed
XM9tal2a	LOC_Os02g16500	40	5.12218	2.35676	1	expressed protein
XM9tal2a	LOC_Os04g35520	133	3.18493	1.67126	<0.001	OsAPx7 - Stromal Ascorbate Peroxidase encoding gene 5,8, expressed
XM9tal2a	LOC_Os03g16500	67	3.15906	1.6595	0.505156	aspartic proteinase nepenthesin precursor, putative, expressed
XM9tal2a	LOC_Os05g06150	51	3.15671	1.65842	0.0231699	vegetative storage protein, putative, expressed
XM9tal2a	LOC_Os04g13210	122	3.14356	1.6524	<0.001	multidrug resistance-associated protein, putative, expressed
XM9tal2a	LOC_Os02g54720	177	2.5112	1.32838	0.161447	expressed protein
XM9tal2a	LOC_Os10g34170	23	2.31726	1.21242	0.00109566	glutaredoxin domain containing protein, putative, expressed
XM9tal2a	LOC_Os02g48860	129	2.20804	1.14276	0.00253383	aspartic proteinase nepenthesin-2 precursor, putative, expressed
XM9tal2a	LOC_Os01g06820	150	1.99172	0.994013	0.553951	hcr2-0B, putative, expressed
XM9tal2a	LOC_Os01g40700	15	1.8716	0.904273	0.0977214	expressed protein
XM9tal2a	LOC_Os06g35900	81	1.82701	0.869488	0.0380928	BES1/BZR1 homolog protein, putative, expressed
XM9tal2a	LOC_Os01g14670	188	1.78794	0.838301	0.13178	Cupin domain containing protein, expressed
XM9tal2a	LOC_Os03g14270	173	1.75979	0.815403	1	DUF260 domain containing protein, putative, expressed
XM9tal2a	LOC_Os08g36350	149	1.67948	0.748018	1	hypothetical protein
XM9tal2a	LOC_Os06g49100	55	1.58152	0.661314	0.670206	retrotransposon protein, putative, unclassified, expressed
XM9tal2a	LOC_Os11g35020	108	1.53857	0.621591	0.0886044	yippee zinc-binding protein, putative, expressed
XM9tal2a	LOC_Os08g39140	70	1.49761	0.582658	0.0668951	heat shock protein, putative, expressed
XM9tal2a	LOC_Os01g46380	57	1.42341	0.509355	0.102533	ketol-acid reductoisomerase, chloroplast precursor, putative, expressed
XM9tal2a	LOC_Os05g35780	105	1.2944	0.372281	0.807125	expressed protein
XM9tal2a	LOC_Os07g07520	74	1.291	0.36849	0.689083	OsFBX217 - F-box domain containing protein, expressed
XM9tal2a	LOC_Os03g19490	21	1.26028	0.33374	0.616378	expressed protein
XM9tal2a	LOC_Os03g10190	4	1.25682	0.329783	0.331087	seryl-tRNA synthetase, putative, expressed
XM9tal2a	LOC_Os03g09100	111	1.22899	0.297477	0.317548	calmodulin-binding transcription activator, putative, expressed
XM9tal2a	LOC_Os02g27480	91	1.20967	0.274613	0.375948	membrane attack complex component/perforin/complement C9, putative, expressed
XM9tal2a	LOC_Os03g50540	127	1.14572	0.196259	0.515048	2Fe-2S iron-sulfur cluster binding domain containing protein, expressed
XM9tal2a	LOC_Os03g03430	120	1.12655	0.171908	0.58264	CBS domain containing protein, expressed
XM9tal2a	LOC_Os05g38160	25	1.12518	0.170158	0.601056	prenylated rab acceptor, putative, expressed
XM9tal2a	LOC_Os02g13850	76	1.10833	0.148388	0.64537	leucine-rich repeat-containing protein kinase family protein, putative, expressed
XM9tal2a	LOC_Os04g38480	112	1.10255	0.140848	0.654238	BRASSINOSTEROID INSENSITIVE 1-associated receptor kinase 1 precursor, putative, expressed
XM9tal2a	LOC_Os08g02840	110	1.09926	0.136535	0.941997	ribosome, putative, expressed
XM9tal2a	LOC_Os07g41140	116	1.06333	0.0885928	0.790747	receptor-like protein kinase precursor, putative, expressed
XM9tal2a	LOC_Os03g51760	119	1.05286	0.0743106	1	OsFBX109 - F-box domain containing protein, expressed
XM9tal2a	LOC_Os06g05804	124	1.03862	0.0546735	0.936316	trafficking protein particle complex subunit 4, putative, expressed
XM9tal2a	LOC_Os03g63620	145	1.03165	0.044949	1	tetraspanin family protein, putative, expressed
XM9tal2a	LOC_Os11g14180	135	1.02992	0.042537	0.89084	expressed protein
XM9tal2a	LOC_Os02g10050	58	1.02981	0.0423762	0.903513	expressed protein
XM9tal2a	LOC_Os01g50830	12	1.02863	0.0407195	0.936523	expressed protein
XM9tal2a	LOC_Os03g45300	158	1.02694	0.0383511	0.9013	transposon protein, putative, unclassified, expressed
XM9tal2a	LOC_Os08g21561	50	1.0251	0.0357685	0.923786	PPR repeat domain containing protein, putative, expressed
XM9tal2a	LOC_Os04g38950	157	1.01152	0.0165222	0.962181	class I glutamine amidotransferase, putative, expressed
XM9tal2a	ChrSy.fgenesh.gene.51	171	0	0	1	expressed protein
XM9tal2a	ChrUn.fgenesh.gene.81	178	0	0	1	hypothetical protein
XM9tal2a	LOC_Os03g40290	1	1	0	1	expressed protein
XM9tal2a	LOC_Os04g21900	2	1	0	1	expressed protein
XM9tal2a	LOC_Os06g08870	3	1	0	1	hypothetical protein
XM9tal2a	LOC_Os10g22290	6	1	0	1	NBS-LRR disease resistance protein, putative, expressed
XM9tal2a	LOC_Os10g07520	7	1	0	1	hypothetical protein
XM9tal2a	LOC_Os08g34420	8	1	0	1	retrotransposon protein, putative, unclassified, expressed
XM9tal2a	LOC_Os08g34410	9	1	0	1	expressed protein
XM9tal2a	LOC_Os04g30410	10	1	0	1	expressed protein
XM9tal2a	LOC_Os02g47380	13	1	0	1	retrotransposon protein, putative, unclassified, expressed
XM9tal2a	LOC_Os04g54490	14	1	0	1	expressed protein
XM9tal2a	LOC_Os07g26570	19	1	0	1	expressed protein
XM9tal2a	LOC_Os06g27570	20	1	0	1	expressed protein
XM9tal2a	LOC_Os07g26060	26	1	0	1	expressed protein
XM9tal2a	LOC_Os04g26350	28	1	0	1	Leucine Rich Repeat family protein, expressed
XM9tal2a	LOC_Os12g07960	30	1	0	1	expressed protein
XM9tal2a	LOC_Os12g31690	31	1	0	1	expressed protein
XM9tal2a	LOC_Os11g42020	35	1	0	1	expressed protein
XM9tal2a	LOC_Os08g31610	37	1	0	1	hypothetical protein
XM9tal2a	LOC_Os06g30650	38	1	0	1	expressed protein
XM9tal2a	LOC_Os12g43540	41	1	0	1	expressed protein
XM9tal2a	LOC_Os01g23480	42	1	0	1	expressed protein
XM9tal2a	LOC_Os01g20060	43	1	0	1	expressed protein
XM9tal2a	LOC_Os05g34930	45	1	0	1	hypothetical protein
XM9tal2a	LOC_Os11g34220	48	1	0	1	expressed protein
XM9tal2a	LOC_Os03g43460	52	1	0	1	hypothetical protein
XM9tal2a	LOC_Os07g43910	54	1	0	1	hypothetical protein
XM9tal2a	LOC_Os09g27520	59	1	0	1	expressed protein
XM9tal2a	LOC_Os12g24430	63	1	0	1	retrotransposon protein, putative, Ty3-gypsy subclass, expressed
XM9tal2a	LOC_Os09g28800	65	1	0	1	hypothetical protein
XM9tal2a	LOC_Os07g08860	68	1	0	1	S-domain receptor-like protein kinase, putative, expressed
XM9tal2a	LOC_Os10g37800	72	1	0	1	retrotransposon protein, putative, unclassified, expressed
XM9tal2a	LOC_Os04g22750	75	1	0	1	hypothetical protein
XM9tal2a	LOC_Os02g12720	77	1	0	1	interferon-related developmental regulator family protein, putative, expressed
XM9tal2a	LOC_Os12g36490	78	1	0	1	expressed protein
XM9tal2a	LOC_Os06g35890	80	1	0	1	expressed protein
XM9tal2a	LOC_Os05g24630	86	1	0	1	hypothetical protein
XM9tal2a	LOC_Os03g33010	92	1	0	1	retrotransposon protein, putative, unclassified, expressed
XM9tal2a	LOC_Os07g18860	93	1	0	1	expressed protein
XM9tal2a	LOC_Os03g40080	97	1	0	1	GRAS family transcription factor containing protein, expressed
XM9tal2a	LOC_Os02g37170	100	1	0	1	expressed protein
XM9tal2a	LOC_Os07g02380	102	1	0	1	expressed protein
XM9tal2a	LOC_Os02g36310	117	1	0	1	hypothetical protein
XM9tal2a	LOC_Os02g19520	121	1	0	1	transposon protein, putative, unclassified, expressed
XM9tal2a	LOC_Os03g38094	126	1	0	1	hypothetical protein
XM9tal2a	LOC_Os12g39670	128	1	0	1	expressed protein
XM9tal2a	LOC_Os04g49880	130	1	0	1	expressed protein
XM9tal2a	LOC_Os04g41890	131	1	0	1	hypothetical protein
XM9tal2a	LOC_Os02g36670	132	1	0	1	expressed protein
XM9tal2a	LOC_Os07g16730	134	1	0	1	retrotransposon protein, putative, Ty1-copia subclass
XM9tal2a	LOC_Os07g16740	136	1	0	1	expressed protein
XM9tal2a	LOC_Os11g38280	139	1	0	1	expressed protein
XM9tal2a	LOC_Os12g13209	140	1	0	1	retrotransposon protein, putative, unclassified, expressed
XM9tal2a	LOC_Os10g36460	142	1	0	1	retrotransposon protein, putative, Ty1-copia subclass, expressed
XM9tal2a	LOC_Os12g39190	146	1	0	1	retrotransposon protein, putative, Ty1-copia subclass
XM9tal2a	LOC_Os12g25080	147	1	0	1	retrotransposon protein, putative, Ty1-copia subclass, expressed
XM9tal2a	LOC_Os07g27900	151	1	0	1	retrotransposon protein, putative, Ty1-copia subclass
XM9tal2a	LOC_Os07g25830	155	1	0	1	expressed protein
XM9tal2a	LOC_Os08g24040	160	1	0	1	retrotransposon protein, putative, unclassified, expressed
XM9tal2a	LOC_Os07g24390	162	1	0	1	retrotransposon protein, putative, Ty3-gypsy subclass, expressed
XM9tal2a	LOC_Os01g31090	163	1	0	1	expressed protein
XM9tal2a	LOC_Os02g04360	165	1	0	1	expressed protein
XM9tal2a	LOC_Os09g15310	166	1	0	1	expressed protein
XM9tal2a	LOC_Os12g35510	167	1	0	1	expressed protein
XM9tal2a	LOC_Os11g20140	168	1	0	1	expressed protein
XM9tal2a	LOC_Os11g29580	169	1	0	1	hypothetical protein
XM9tal2a	LOC_Os07g22300	170	1	0	1	expressed protein
XM9tal2a	LOC_Os11g25840	172	1	0	1	expressed protein
XM9tal2a	LOC_Os08g37120	180	1	0	1	transposon protein, putative, unclassified, expressed
XM9tal2a	LOC_Os04g05510	182	1	0	1	retrotransposon protein, putative, unclassified, expressed
XM9tal2a	LOC_Os07g08690	189	1	0	1	hypothetical protein
XM9tal2a	LOC_Os10g21630	192	1	0	1	hypothetical protein
XM9tal2a	LOC_Os02g48160	193	1	0	1	expressed protein
XM9tal2a	LOC_Os10g03500	197	1	0	1	expressed protein
XM9tal2a	LOC_Os10g03510	198	1	0	1	hypothetical protein
XM9tal2a	LOC_Os11g11730	200	1	0	1	cell wall adhesin, putative, expressed
XM9tal2a	LOC_Os04g42280	64	-1.011	-0.0157885	0.970635	CorA-like magnesium transporter protein, putative, expressed
XM9tal2a	LOC_Os07g39560	199	-1.02226	-0.0317661	0.931705	RNA recognition motif containing protein, putative, expressed
XM9tal2a	LOC_Os04g37950	36	-1.02301	-0.0328133	0.920187	ubiquitin carboxyl-terminal hydrolase domain containing protein, expressed
XM9tal2a	LOC_Os03g52475	56	-1.02306	-0.0328928	0.980139	pentatricopeptide, putative, expressed
XM9tal2a	LOC_Os02g46560	11	-1.0371	-0.0525481	1	helix-loop-helix DNA-binding protein, putative, expressed
XM9tal2a	LOC_Os04g57210	154	-1.04141	-0.0585449	0.846285	actin-6, putative, expressed
XM9tal2a	LOC_Os07g47970	34	-1.04152	-0.0586937	0.922433	expressed protein
XM9tal2a	LOC_Os04g58130	88	-1.04322	-0.0610492	0.896024	katanin p80 WD40 repeat-containing subunit B1 homolog 1, putative, expressed
XM9tal2a	LOC_Os06g44250	101	-1.04418	-0.0623748	0.913411	haemolysin-III, putative, expressed
XM9tal2a	LOC_Os04g52110	194	-1.04441	-0.0626943	1	late embryogenesis abundant protein, group 3, putative, expressed
XM9tal2a	LOC_Os05g33110	125	-1.05091	-0.071636	0.902748	endo-1,3;1,4-beta-D-glucanase precursor, putative, expressed
XM9tal2a	LOC_Os10g35100	18	-1.05536	-0.0777313	0.839988	expressed protein
XM9tal2a	LOC_Os01g37790	44	-1.05895	-0.0826396	0.795746	expressed protein
XM9tal2a	LOC_Os02g04945	90	-1.06127	-0.0857913	1	phosphatidate cytidylyltransferase family protein, putative, expressed
XM9tal2a	LOC_Os01g65610	94	-1.0659	-0.0920752	0.887184	expressed protein
XM9tal2a	LOC_Os09g37344	5	-1.07112	-0.0991162	0.818987	expressed protein
XM9tal2a	LOC_Os08g36360	153	-1.07747	-0.107645	1	retrotransposon protein, putative, Ty1-copia subclass, expressed
XM9tal2a	LOC_Os10g25200	114	-1.07974	-0.110684	0.716467	expressed protein
XM9tal2a	LOC_Os07g46520	53	-1.08226	-0.114049	0.760178	rhythmically expressed gene 2 protein, putative, expressed
XM9tal2a	LOC_Os01g64750	16	-1.08873	-0.12265	0.721786	sterol 3-beta-glucosyltransferase, putative, expressed
XM9tal2a	LOC_Os09g21000	123	-1.09219	-0.127226	0.684921	potassium transporter, putative, expressed
XM9tal2a	LOC_Os07g37990	17	-1.10758	-0.147414	0.63928	glycosyltransferase sugar-binding region containing DXD motif, putative, expressed
XM9tal2a	LOC_Os05g42120	191	-1.11846	-0.161509	0.778575	heat shock protein, putative, expressed
XM9tal2a	LOC_Os01g16270	144	-1.11879	-0.161933	1	retrotransposon protein, putative, Ty1-copia subclass, expressed
XM9tal2a	LOC_Os03g19480	22	-1.12384	-0.168441	0.586025	SET domain containing protein, expressed
XM9tal2a	LOC_Os06g10690	69	-1.13851	-0.187141	0.540317	PHD-finger domain containing protein, putative, expressed
XM9tal2a	LOC_Os06g43610	118	-1.15972	-0.213779	0.524796	formamidopyrimidine-DNA glycosylase, putative, expressed
XM9tal2a	LOC_Os08g31760	196	-1.18304	-0.242503	0.672664	expressed protein
XM9tal2a	LOC_Os05g23700	29	-1.18342	-0.242962	0.4415	DNA-binding storekeeper protein-related, putative, expressed
XM9tal2a	LOC_Os01g41640	186	-1.19689	-0.259285	0.421448	expressed protein
XM9tal2a	LOC_Os07g49380	83	-1.19727	-0.25975	0.452105	PWWP domain containing protein, expressed
XM9tal2a	LOC_Os02g23823	115	-1.24397	-0.314948	0.371655	helix-loop-helix DNA-binding domain containing protein, expressed
XM9tal2a	LOC_Os02g31150	62	-1.28057	-0.356781	0.248014	zinc finger, C3HC4 type domain containing protein, expressed
XM9tal2a	LOC_Os01g37690	49	-1.30139	-0.380049	0.296542	sodium/calcium exchanger protein, putative, expressed
XM9tal2a	LOC_Os03g05660	156	-1.31355	-0.393466	0.342145	appr-1-p processing enzyme family protein, putative, expressed
XM9tal2a	LOC_Os04g45870	107	-1.31401	-0.393981	0.822202	expressed protein
XM9tal2a	LOC_Os04g45870	176	-1.31401	-0.393981	0.822202	expressed protein
XM9tal2a	LOC_Os01g49560	113	-1.31826	-0.398639	0.523257	expressed protein
XM9tal2a	LOC_Os12g43660	71	-1.32995	-0.411376	0.55781	receptor-like protein kinase HAIKU2 precursor, putative, expressed
XM9tal2a	LOC_Os03g38870	95	-1.35132	-0.434372	0.35601	dof zinc finger domain containing protein, putative, expressed
XM9tal2a	LOC_Os03g45830	109	-1.35172	-0.434794	1	OsSAUR15 - Auxin-responsive SAUR gene family member
XM9tal2a	LOC_Os11g26890	27	-1.35579	-0.439131	0.163247	expressed protein
XM9tal2a	LOC_Os01g47040	99	-1.38178	-0.466533	0.392375	C2 domain containing protein, putative, expressed
XM9tal2a	LOC_Os03g49990	85	-1.41168	-0.497409	0.132964	GRAS family transcription factor domain containing protein, expressed
XM9tal2a	LOC_Os08g17870	187	-1.4328	-0.518842	0.582616	reticulon domain containing protein, putative, expressed
XM9tal2a	LOC_Os03g08930	89	-1.50454	-0.589323	0.47146	helix-loop-helix DNA-binding protein, putative, expressed
XM9tal2a	LOC_Os05g24490	106	-1.52813	-0.611767	0.713647	expressed protein
XM9tal2a	LOC_Os02g44940	185	-1.52904	-0.612628	0.127459	RALFL8 - Rapid ALkalinization Factor RALF family protein precursor, expressed
XM9tal2a	LOC_Os12g41810	47	-1.54671	-0.629199	0.113754	expressed protein
XM9tal2a	LOC_Os02g49920	164	-1.58888	-0.668014	0.0716839	3-ketoacyl-CoA synthase, putative, expressed
XM9tal2a	LOC_Os06g45480	195	-1.59306	-0.6718	0.0226304	hydrolase, putative, expressed
XM9tal2a	LOC_Os06g40360	82	-1.60718	-0.684529	0.0286111	OsFBL30 - F-box domain and LRR containing protein, expressed
XM9tal2a	LOC_Os07g22280	161	-1.61377	-0.690437	0.694089	retrotransposon protein, putative, unclassified, expressed
XM9tal2a	LOC_Os03g10650	46	-1.6399	-0.713606	0.0183887	cyclin, putative, expressed
XM9tal2a	LOC_Os11g04400	61	-1.69693	-0.762925	0.560468	GRAS family transcription factor containing protein, expressed
XM9tal2a	LOC_Os10g04060	174	-1.77296	-0.826159	0.666772	powdery mildew resistance protein PM3b, putative, expressed
XM9tal2a	LOC_Os10g21784	181	-1.84489	-0.883536	0.452186	expressed protein
XM9tal2a	LOC_Os03g19709	79	-1.89825	-0.924668	0.176754	expressed protein
XM9tal2a	LOC_Os08g35180	32	-1.93159	-0.949788	1	ECAGL4 - ECA1 gametogenesis related family protein precursor, putative, expressed
XM9tal2a	LOC_Os06g34080	152	-2.66703	-1.41523	0.0201874	expressed protein
XM9tal2a	LOC_Os08g37130	179	-3.23507	-1.6938	<0.001	oxidoreductase, short chain dehydrogenase/reductase family domain containing protein, expressed
XM9tal2a	LOC_Os09g37440	96	-4.50897	-2.1728	0.388992	OsSAUR49 - Auxin-responsive SAUR gene family member, expressed
XM9tal2a	LOC_Os02g27340	148	-5.43504	-2.44229	1	riboflavin biosynthesis protein ribD, putative, expressed
XM9tal2a	LOC_Os06g46350	104	-5.43505	-2.44229	1	PLA IIIA/PLP7, putative, expressed
XM9tal2a	LOC_Os08g06850	143	-5.49474	-2.45805	1	retrotransposon protein, putative, Ty1-copia subclass, expressed
XM9tal2a	LOC_Os01g01590	103	-5.50542	-2.46085	1	hypothetical protein
XM9tal2a	LOC_Os09g25490	184	-6.28257	-2.65135	0.181739	CESA9 - cellulose synthase, expressed
XM9tal2a	LOC_Os05g41880	98	-7.79463	-2.96248	0.0915399	mutS domain V family protein, expressed
XM9tal2a	LOC_Os09g27530	60	-9.83441	-3.29784	0.591758	expressed protein
XM9tal2a	LOC_Os01g34050	33	-9.84061	-3.29875	0.58322	expressed protein
XM9tal2a	LOC_Os06g38140	138	-9.94095	-3.31338	0.546468	retrotransposon protein, putative, unclassified, expressed
XM9tal2a	LOC_Os05g35380	24	-9.94126	-3.31343	0.558737	universal stress protein domain containing protein, putative, expressed
XM9tal2a	LOC_Os12g42020	84	-10.0401	-3.32771	0.578454	AGC_PVPK_like_kin82y.20 - ACG kinases include homologs to PKA, PKG and PKC, expressed
XM9tal2a	LOC_Os02g02170	190	-14.2156	-3.82941	0.398483	transporter, major facilitator family, putative, expressed
XM9tal2b	LOC_Os01g04580	111	15.0574	3.9124	<0.001	Ser/Thr protein kinase, putative, expressed
XM9tal2b	LOC_Os06g05910	90	13.1102	3.71262	0.388751	methyltransferase domain containing protein, expressed
XM9tal2b	LOC_Os05g50730	48	11.3936	3.51015	0.0139862	expressed protein
XM9tal2b	LOC_Os11g08640	142	9.57607	3.25943	0.586137	retrotransposon protein, putative, unclassified, expressed
XM9tal2b	LOC_Os06g21910	64	9.14883	3.19359	0.570349	late embryogenesis abundant group 1, putative, expressed
XM9tal2b	LOC_Os12g02860	68	9.10035	3.18592	0.601825	retrotransposon protein, putative, unclassified
XM9tal2b	LOC_Os08g39174	172	5.24831	2.39185	1	retrotransposon protein, putative, Ty1-copia subclass, expressed
XM9tal2b	LOC_Os01g40960	70	5.24302	2.3904	1	nodulin MtN3 family protein, putative, expressed
XM9tal2b	LOC_Os12g41420	18	5.24178	2.39006	1	expressed protein
XM9tal2b	LOC_Os11g38230	157	5.23196	2.38735	1	OsFBDUF61 - F-box and DUF domain containing protein, expressed
XM9tal2b	LOC_Os11g05760	83	5.09557	2.34924	1	OsProCP5 - Putative Lysosomal Pro-x Carboxypeptidase homologue, expressed
XM9tal2b	LOC_Os08g42800	175	3.3725	1.75382	0.0814694	expressed protein
XM9tal2b	LOC_Os06g11720	78	3.29011	1.71813	0.0990909	cytokinin-O-glucosyltransferase 2, putative, expressed
XM9tal2b	LOC_Os01g68740	1	2.91898	1.54546	<0.001	keratin, type I cytoskeletal 9, putative, expressed
XM9tal2b	LOC_Os12g13130	19	2.8991	1.53561	0.544568	ZOS12-03 - C2H2 zinc finger protein, expressed
XM9tal2b	LOC_Os07g40630	144	2.68066	1.42259	<0.001	BRASSINOSTEROID INSENSITIVE 1 precursor, putative, expressed
XM9tal2b	LOC_Os01g25270	17	2.03353	1.02399	0.405696	pentatricopeptide repeat protein PPR986-12, putative, expressed
XM9tal2b	LOC_Os05g06130	58	1.9546	0.966874	0.45126	transcription factor X1, putative, expressed
XM9tal2b	LOC_Os11g38610	51	1.75973	0.815356	1	expressed protein
XM9tal2b	LOC_Os07g46240	32	1.7243	0.786007	0.0624788	choline transporter-related, putative, expressed
XM9tal2b	LOC_Os04g35170	143	1.6315	0.706195	0.0333311	expressed protein
XM9tal2b	LOC_Os09g09520	154	1.48593	0.571367	0.0576492	transporter family protein, putative, expressed
XM9tal2b	LOC_Os03g24830	156	1.42232	0.508251	0.188376	uncharacterized protein HI0077, putative, expressed
XM9tal2b	LOC_Os05g03100	77	1.32473	0.405701	1	HECT-domain domain containing protein, expressed
XM9tal2b	LOC_Os03g54760	42	1.31743	0.397723	0.223719	mitochondrial carrier protein, putative, expressed
XM9tal2b	LOC_Os03g22460	44	1.31367	0.393604	0.252633	expressed protein
XM9tal2b	LOC_Os01g28150	149	1.27764	0.353478	0.448773	OsFBX6 - F-box domain containing protein, expressed
XM9tal2b	LOC_Os04g38610	177	1.2352	0.304746	0.378925	RAN guanine nucleotide release factor, putative, expressed
XM9tal2b	LOC_Os06g03676	50	1.22327	0.290743	0.495322	CAMK_CAMK_like.6 - CAMK includes calcium/calmodulin depedent protein kinases, expressed
XM9tal2b	LOC_Os06g09570	13	1.18836	0.248975	0.469494	nucleolar GTP-binding protein 1, putative, expressed
XM9tal2b	LOC_Os02g26404	20	1.17292	0.230101	0.6075	expressed protein
XM9tal2b	LOC_Os02g26404	21	1.17292	0.230101	0.6075	expressed protein
XM9tal2b	LOC_Os02g26404	22	1.17292	0.230101	0.6075	expressed protein
XM9tal2b	LOC_Os02g26404	23	1.17292	0.230101	0.6075	expressed protein
XM9tal2b	LOC_Os02g26404	135	1.17292	0.230101	0.6075	expressed protein
XM9tal2b	LOC_Os06g01990	181	1.15003	0.201673	0.854404	phosphoglycolate phosphatase, plasmid, putative, expressed
XM9tal2b	LOC_Os01g58459	66	1.14353	0.1935	0.564343	expressed protein
XM9tal2b	LOC_Os07g07250	100	1.14206	0.191634	0.539389	eukaryotic translation initiation factor 3 subunit E, putative, expressed
XM9tal2b	LOC_Os10g42196	109	1.14103	0.190339	0.526472	expressed protein
XM9tal2b	LOC_Os08g23754	118	1.12557	0.17066	0.778811	expressed protein
XM9tal2b	LOC_Os04g24300	33	1.1235	0.168005	0.777481	OsWAK35a - OsWAK short gene, expressed
XM9tal2b	LOC_Os08g07760	11	1.1112	0.152113	0.672811	BRASSINOSTEROID INSENSITIVE 1-associated receptor kinase 1 precursor, putative, expressed
XM9tal2b	LOC_Os08g40200	136	1.10296	0.141382	0.65796	Ser/Thr protein phosphatase family protein, putative, expressed
XM9tal2b	LOC_Os09g15430	174	1.08658	0.119789	0.701573	zinc finger family protein, putative, expressed
XM9tal2b	LOC_Os02g42540	73	1.07485	0.104142	0.765899	expressed protein
XM9tal2b	LOC_Os04g36810	104	1.06889	0.0961101	0.775171	LSM domain containing protein, expressed
XM9tal2b	LOC_Os10g07004	31	1.06835	0.0953786	0.872637	expressed protein
XM9tal2b	LOC_Os02g49130	128	1.0672	0.0938297	0.945335	expressed protein
XM9tal2b	LOC_Os02g17650	107	1.0302	0.0429248	0.899734	tocopherol cyclase, chloroplast precursor, putative, expressed
XM9tal2b	LOC_Os08g03550	112	1.02581	0.0367646	0.921596	expressed protein
XM9tal2b	LOC_Os02g13520	194	1.01824	0.0260844	1	OsIAA7 - Auxin-responsive Aux/IAA gene family member, expressed
XM9tal2b	LOC_Os02g22090	40	1.01768	0.0252816	0.936492	pattern formation protein EMB30, putative, expressed
XM9tal2b	LOC_Os03g22330	101	1.01694	0.0242349	0.947566	blue-light photoreceptor PHR2, putative, expressed
XM9tal2b	LOC_Os05g33020	159	1.0071	0.0102013	0.980159	preprotein translocase subunit secY, putative, expressed
XM9tal2b	ChrSy.fgenesh.gene.57	139	0	0	1	expressed protein
XM9tal2b	LOC_Os11g22890	3	1	0	1	expressed protein
XM9tal2b	LOC_Os08g18070	4	1	0	1	expressed protein
XM9tal2b	LOC_Os09g17440	5	1	0	1	retrotransposon protein, putative, unclassified
XM9tal2b	LOC_Os11g06450	6	1	0	1	hypothetical protein
XM9tal2b	LOC_Os02g48920	7	1	0	1	ubiquitin-conjugating enzyme, putative, expressed
XM9tal2b	LOC_Os08g04100	8	1	0	1	hypothetical protein
XM9tal2b	LOC_Os05g16480	9	1	0	1	retrotransposon protein, putative, unclassified, expressed
XM9tal2b	LOC_Os05g16490	10	1	0	1	expressed protein
XM9tal2b	LOC_Os06g45420	14	1	0	1	expressed protein
XM9tal2b	LOC_Os04g57110	15	1	0	1	retrotransposon protein, putative, unclassified, expressed
XM9tal2b	LOC_Os07g43090	16	1	0	1	retrotransposon protein, putative, unclassified, expressed
XM9tal2b	LOC_Os01g28810	24	1	0	1	expressed protein
XM9tal2b	LOC_Os07g30040	29	1	0	1	retrotransposon protein, putative, unclassified, expressed
XM9tal2b	LOC_Os07g08510	30	1	0	1	expressed protein
XM9tal2b	LOC_Os08g29050	35	1	0	1	retrotransposon protein, putative, unclassified
XM9tal2b	LOC_Os07g20390	36	1	0	1	retrotransposon, putative, centromere-specific
XM9tal2b	LOC_Os01g31030	37	1	0	1	retrotransposon, putative, centromere-specific
XM9tal2b	LOC_Os11g18480	38	1	0	1	retrotransposon protein, putative, unclassified, expressed
XM9tal2b	LOC_Os11g09300	39	1	0	1	retrotransposon protein, putative, unclassified, expressed
XM9tal2b	LOC_Os05g02480	43	1	0	1	expressed protein
XM9tal2b	LOC_Os11g39580	49	1	0	1	expressed protein
XM9tal2b	LOC_Os10g20720	52	1	0	1	expressed protein
XM9tal2b	LOC_Os04g46510	53	1	0	1	transposon protein, putative, unclassified, expressed
XM9tal2b	LOC_Os04g35450	54	1	0	1	retrotransposon protein, putative, unclassified, expressed
XM9tal2b	LOC_Os01g51090	55	1	0	1	retrotransposon protein, putative, unclassified, expressed
XM9tal2b	LOC_Os02g04300	56	1	0	1	retrotransposon protein, putative, unclassified, expressed
XM9tal2b	LOC_Os01g39430	59	1	0	1	anthocyanin regulatory protein, putative
XM9tal2b	LOC_Os09g24400	61	1	0	1	conserved hypothetical protein
XM9tal2b	LOC_Os02g43310	62	1	0	1	expressed protein
XM9tal2b	LOC_Os10g28450	63	1	0	1	CAF1 family ribonuclease containing protein, expressed
XM9tal2b	LOC_Os01g33820	69	1	0	1	expressed protein
XM9tal2b	LOC_Os02g32850	71	1	0	1	expressed protein
XM9tal2b	LOC_Os05g11000	72	1	0	1	expressed protein
XM9tal2b	LOC_Os01g05210	74	1	0	1	hypothetical protein
XM9tal2b	LOC_Os10g03430	75	1	0	1	expressed protein
XM9tal2b	LOC_Os03g49870	79	1	0	1	transposon protein, putative, Mariner sub-class, expressed
XM9tal2b	LOC_Os08g04900	80	1	0	1	hypothetical protein
XM9tal2b	LOC_Os08g04910	81	1	0	1	expressed protein
XM9tal2b	LOC_Os01g40350	82	1	0	1	hypothetical protein
XM9tal2b	LOC_Os11g31250	84	1	0	1	expressed protein
XM9tal2b	LOC_Os02g44400	85	1	0	1	transposon protein, putative, unclassified, expressed
XM9tal2b	LOC_Os10g36134	87	1	0	1	retrotransposon protein, putative, unclassified
XM9tal2b	LOC_Os02g48580	88	1	0	1	expressed protein
XM9tal2b	LOC_Os02g53660	89	1	0	1	expressed protein
XM9tal2b	LOC_Os10g08730	92	1	0	1	expressed protein
XM9tal2b	LOC_Os12g31650	93	1	0	1	transposon protein, putative, unclassified, expressed
XM9tal2b	LOC_Os10g08740	94	1	0	1	retrotransposon protein, putative, Ty1-copia subclass, expressed
XM9tal2b	LOC_Os02g46110	95	1	0	1	expressed protein
XM9tal2b	LOC_Os08g35770	99	1	0	1	expressed protein
XM9tal2b	LOC_Os08g29230	102	1	0	1	retrotransposon protein, putative, unclassified
XM9tal2b	LOC_Os01g12310	103	1	0	1	histone deacetylase 19, putative, expressed
XM9tal2b	LOC_Os02g17610	105	1	0	1	expressed protein
XM9tal2b	LOC_Os10g38640	108	1	0	1	glutathione S-transferase, putative, expressed
XM9tal2b	LOC_Os01g03800	113	1	0	1	transposon protein, putative, Mutator sub-class, expressed
XM9tal2b	LOC_Os01g03790	114	1	0	1	retrotransposon protein, putative, unclassified
XM9tal2b	LOC_Os10g09800	115	1	0	1	retrotransposon protein, putative, Ty3-gypsy subclass
XM9tal2b	LOC_Os12g35860	116	1	0	1	retrotransposon protein, putative, unclassified
XM9tal2b	LOC_Os05g22540	117	1	0	1	retrotransposon protein, putative, Ty3-gypsy subclass
XM9tal2b	LOC_Os07g25160	119	1	0	1	transposon protein, putative, CACTA, En/Spm sub-class, expressed
XM9tal2b	LOC_Os01g29290	120	1	0	1	retrotransposon protein, putative, Ty3-gypsy subclass, expressed
XM9tal2b	LOC_Os12g04830	121	1	0	1	retrotransposon protein, putative, Ty3-gypsy subclass, expressed
XM9tal2b	LOC_Os05g22350	122	1	0	1	retrotransposon, putative, centromere-specific, expressed
XM9tal2b	LOC_Os05g24320	123	1	0	1	retrotransposon protein, putative, Ty3-gypsy subclass, expressed
XM9tal2b	LOC_Os01g33240	124	1	0	1	transposon protein, putative, unclassified, expressed
XM9tal2b	LOC_Os12g06700	125	1	0	1	expressed protein
XM9tal2b	LOC_Os07g39500	126	1	0	1	expressed protein
XM9tal2b	LOC_Os10g26550	129	1	0	1	expressed protein
XM9tal2b	LOC_Os08g26670	130	1	0	1	expressed protein
XM9tal2b	LOC_Os10g20970	132	1	0	1	transposon protein, putative, CACTA, En/Spm sub-class, expressed
XM9tal2b	LOC_Os06g49540	133	1	0	1	transposon protein, putative, unclassified, expressed
XM9tal2b	LOC_Os04g45780	134	1	0	1	retrotransposon protein, putative, unclassified, expressed
XM9tal2b	LOC_Os06g30760	138	1	0	1	transposon protein, putative, CACTA, En/Spm sub-class, expressed
XM9tal2b	LOC_Os12g23950	140	1	0	1	cyclin-dependent kinase G-2, putative, expressed
XM9tal2b	LOC_Os05g16980	147	1	0	1	terpene synthase 8, putative, expressed
XM9tal2b	LOC_Os05g05970	150	1	0	1	ZOS5-04 - C2H2 zinc finger protein, expressed
XM9tal2b	LOC_Os12g18830	153	1	0	1	retrotransposon protein, putative, unclassified, expressed
XM9tal2b	LOC_Os08g15360	155	1	0	1	retrotransposon protein, putative, unclassified, expressed
XM9tal2b	LOC_Os05g29000	162	1	0	1	expressed protein
XM9tal2b	LOC_Os01g57140	164	1	0	1	hypothetical protein
XM9tal2b	LOC_Os08g04939	165	1	0	1	retrotransposon protein, putative, Ty3-gypsy subclass
XM9tal2b	LOC_Os04g20000	166	1	0	1	retrotransposon protein, putative, Ty3-gypsy subclass, expressed
XM9tal2b	LOC_Os03g29230	167	1	0	1	retrotransposon protein, putative, unclassified
XM9tal2b	LOC_Os02g42090	170	1	0	1	retrotransposon protein, putative, Ty3-gypsy subclass
XM9tal2b	LOC_Os05g38090	171	1	0	1	hypothetical protein
XM9tal2b	LOC_Os02g06740	173	1	0	1	retrotransposon protein, putative, Ty1-copia subclass, expressed
XM9tal2b	LOC_Os09g20370	176	1	0	1	expressed protein
XM9tal2b	LOC_Os04g28150	182	1	0	1	expressed protein
XM9tal2b	LOC_Os07g09770	183	1	0	1	retrotransposon protein, putative, unclassified, expressed
XM9tal2b	LOC_Os07g09780	184	1	0	1	hypothetical protein
XM9tal2b	LOC_Os04g35990	186	1	0	1	OsFBX136 - F-box domain containing protein, expressed
XM9tal2b	LOC_Os05g13760	189	1	0	1	expressed protein
XM9tal2b	LOC_Os03g47390	192	1	0	1	hypothetical protein
XM9tal2b	LOC_Os08g29190	195	1	0	1	expressed protein
XM9tal2b	LOC_Os10g34064	196	1	0	1	retrotransposon protein, putative, unclassified, expressed
XM9tal2b	LOC_Os04g09720	198	1	0	1	OsSCP22 - Putative Serine Carboxypeptidase homologue, expressed
XM9tal2b	LOC_Os02g30390	200	1	0	1	transposon protein, putative, CACTA, En/Spm sub-class, expressed
XM9tal2b	LOC_Os01g72960	76	-1.00375	-0.00540078	0.995429	expressed protein
XM9tal2b	LOC_Os10g35190	148	-1.01925	-0.0275036	0.938991	ZOS10-06 - C2H2 zinc finger protein, expressed
XM9tal2b	LOC_Os02g30320	110	-1.04857	-0.0684213	0.821386	drought-induced protein 1, putative, expressed
XM9tal2b	LOC_Os10g22430	106	-1.06835	-0.09538	0.75241	gibberellin response modulator protein, putative, expressed
XM9tal2b	LOC_Os10g08800	168	-1.06872	-0.0958872	1	retrotransposon protein, putative, Ty3-gypsy subclass
XM9tal2b	LOC_Os05g10770	158	-1.0702	-0.0978825	0.75426	transcription factor jumonji, putative, expressed
XM9tal2b	LOC_Os03g25760	96	-1.07388	-0.102834	1	calmodulin-binding protein, putative, expressed
XM9tal2b	LOC_Os04g44540	60	-1.07901	-0.109708	0.76472	mitochondrial carrier protein, putative, expressed
XM9tal2b	LOC_Os01g70940	12	-1.08732	-0.120774	0.729671	potassium transporter, putative, expressed
XM9tal2b	LOC_Os12g26220	161	-1.11514	-0.157226	0.633094	expressed protein
XM9tal2b	LOC_Os03g05480	2	-1.1168	-0.15937	0.711581	ZOS3-01 - C2H2 zinc finger protein, expressed
XM9tal2b	LOC_Os09g17750	65	-1.18697	-0.247279	0.520692	oxidoreductase, short chain dehydrogenase/reductase family domain containing protein, expressed
XM9tal2b	LOC_Os08g13270	188	-1.18738	-0.247784	0.860403	expressed protein
XM9tal2b	LOC_Os04g55810	45	-1.19892	-0.261735	0.435965	expressed protein
XM9tal2b	LOC_Os03g22450	41	-1.23017	-0.298859	0.419301	auxin response factor 75, putative, expressed
XM9tal2b	LOC_Os11g14520	86	-1.24824	-0.319896	0.847731	expressed protein
XM9tal2b	LOC_Os08g33900	91	-1.28633	-0.363262	0.3047	CAAX amino terminal protease family protein, putative, expressed
XM9tal2b	LOC_Os08g24380	178	-1.32722	-0.40841	1	NB-ARC domain containing protein, expressed
XM9tal2b	LOC_Os04g36062	163	-1.33501	-0.416848	0.231911	expressed protein
XM9tal2b	LOC_Os11g04490	146	-1.34827	-0.431106	0.277349	astaxanthin synthase KC28, putative, expressed
XM9tal2b	LOC_Os05g41310	34	-1.3624	-0.446153	0.287757	disease resistance protein RGA2, putative, expressed
XM9tal2b	LOC_Os11g48020	141	-1.41058	-0.496284	0.149613	fatty acid hydroxylase, putative, expressed
XM9tal2b	LOC_Os03g45770	193	-1.42246	-0.508393	0.155618	expressed protein
XM9tal2b	LOC_Os01g26174	26	-1.47497	-0.560689	0.343437	OsWAK5 - OsWAK receptor-like protein kinase, expressed
XM9tal2b	LOC_Os03g62040	199	-1.50057	-0.585512	0.278167	retrotransposon protein, putative, unclassified, expressed
XM9tal2b	LOC_Os05g08554	190	-1.50288	-0.587726	0.223821	expressed protein
XM9tal2b	LOC_Os02g06330	57	-1.53919	-0.622167	0.136705	AP2 domain containing protein, expressed
XM9tal2b	LOC_Os01g70400	47	-1.54788	-0.630289	0.0570627	expressed protein
XM9tal2b	LOC_Os10g18700	27	-1.56529	-0.646428	0.375635	expressed protein
XM9tal2b	LOC_Os09g04290	151	-1.59254	-0.671329	0.072523	expressed protein
XM9tal2b	LOC_Os06g39050	25	-1.71772	-0.780496	0.441957	syntaxin, putative, expressed
XM9tal2b	LOC_Os01g52170	98	-1.79604	-0.844821	0.0185688	expressed protein
XM9tal2b	LOC_Os01g13570	131	-1.97035	-0.97845	0.0109851	phosphoglycerate mutase, putative, expressed
XM9tal2b	LOC_Os03g55890	145	-1.98231	-0.987186	0.231814	ternary complex factor MIP1, putative, expressed
XM9tal2b	LOC_Os08g30980	197	-2.05864	-1.04169	0.423223	expressed protein
XM9tal2b	LOC_Os03g12990	179	-2.36565	-1.24224	0.0588535	phytosulfokines precursor, putative, expressed
XM9tal2b	LOC_Os01g11860	137	-2.45157	-1.29371	0.190956	DJ-1 family protein, putative, expressed
XM9tal2b	LOC_Os12g41634	160	-2.72723	-1.44744	0.70141	expressed protein
XM9tal2b	LOC_Os02g20210	180	-2.82051	-1.49596	0.0722488	disease resistance protein RGA1, putative, expressed
XM9tal2b	LOC_Os10g32980	187	-3.40106	-1.76598	0.319945	CESA7 - cellulose synthase, expressed
XM9tal2b	LOC_Os09g10890	152	-5.43627	-2.44262	1	retrotransposon protein, putative, unclassified, expressed
XM9tal2b	LOC_Os08g34860	191	-5.49561	-2.45828	1	OsFBX293 - F-box domain containing protein, expressed
XM9tal2b	LOC_Os02g42070	169	-5.50248	-2.46008	1	retrotransposon protein, putative, Ty3-gypsy subclass
XM9tal2b	LOC_Os02g12180	185	-5.50263	-2.46012	1	hypothetical protein
XM9tal2b	LOC_Os01g52940	67	-10.052	-3.32941	0.593576	retrotransposon protein, putative, unclassified
XM9tal2b	LOC_Os02g04540	28	-11.1619	-3.4805	<0.001	retrotransposon protein, putative, unclassified, expressed
XM9tal2b	LOC_Os05g18294	46	-11.3751	-3.50781	0.00713576	SEC14 cytosolic factor family protein, putative, expressed
XM9tal2b	LOC_Os04g01150	127	-31.93	-4.99684	0.0632716	ELMO/CED-12 family protein, putative, expressed
XM9tal2b	LOC_Os01g45550	97	-54.8295	-5.77688	0.0193009	auxin efflux carrier component, putative, expressed
XM9tal2c	LOC_Os02g30910	91	132.107	7.04557	<0.001	nodulin MtN3 family protein, putative, expressed
XM9tal2c	LOC_Os03g39650	77	105.576	6.72214	<0.001	cytochrome P450, putative, expressed
XM9tal2c	LOC_Os07g43604	49	78.7069	6.29842	<0.001	expressed protein
XM9tal2c	LOC_Os09g07930	115	13.9234	3.79944	0.373542	retrotransposon protein, putative, unclassified, expressed
XM9tal2c	LOC_Os04g29310	40	9.606	3.26394	0.604517	retrotransposon protein, putative, unclassified, expressed
XM9tal2c	LOC_Os11g05520	31	9.16626	3.19633	0.560892	bifunctional monodehydroascorbate reductase and carbonic anhydrasenectarin-3 precursor, putative, expressed
XM9tal2c	LOC_Os06g21410	89	9.11156	3.1877	0.593766	arabinogalactan peptide 23 precursor, putative, expressed
XM9tal2c	LOC_Os03g06080	30	5.57265	2.47836	0.0509222	heavy metal-associated domain containing protein, expressed
XM9tal2c	LOC_Os06g48520	146	5.35747	2.42155	<0.001	disease resistance protein RPM1, putative, expressed
XM9tal2c	LOC_Os07g48950	39	5.24274	2.39032	1	aldehyde dehydrogenase 22A1 precursor, putative, expressed
XM9tal2c	LOC_Os03g14030	87	5.13287	2.35977	1	thaumatin, putative, expressed
XM9tal2c	LOC_Os09g23810	88	5.10134	2.35088	1	retrotransposon protein, putative, unclassified
XM9tal2c	LOC_Os04g46330	19	5.10113	2.35082	1	expressed protein
XM9tal2c	LOC_Os01g55140	135	5.09831	2.35002	1	expressed protein
XM9tal2c	LOC_Os12g06030	150	5.09549	2.34922	1	OsFBX439 - F-box domain containing protein, expressed
XM9tal2c	LOC_Os10g25180	128	5.09541	2.3492	1	phosphoinositide phosphatase family protein, putative, expressed
XM9tal2c	LOC_Os04g52810	133	4.63424	2.21233	<0.001	no apical meristem protein, putative, expressed
XM9tal2c	LOC_Os03g59330	1	4.61912	2.20762	0.296113	polygalacturonase, putative, expressed
XM9tal2c	LOC_Os03g64390	148	3.85125	1.94533	0.375707	expressed protein
XM9tal2c	LOC_Os07g45550	179	3.47959	1.79892	0.06661	expressed protein
XM9tal2c	LOC_Os02g35490	144	3.38957	1.7611	<0.001	MLO domain containing protein, putative, expressed
XM9tal2c	LOC_Os12g05870	81	2.69424	1.42988	0.418514	Cupin domain containing protein, expressed
XM9tal2c	LOC_Os01g03130	134	2.62498	1.39231	0.00362534	expressed protein
XM9tal2c	LOC_Os02g08100	172	2.41957	1.27475	0.00185656	AMP-binding domain containing protein, expressed
XM9tal2c	LOC_Os01g08810	41	2.40667	1.26704	0.0129857	cytochrome P450, putative, expressed
XM9tal2c	LOC_Os08g31880	52	2.36798	1.24366	0.518223	expressed protein
XM9tal2c	LOC_Os10g40450	35	2.27654	1.18685	0.445616	expressed protein
XM9tal2c	LOC_Os06g04340	108	2.18037	1.12457	0.0467447	expressed protein
XM9tal2c	LOC_Os06g14400	14	1.94624	0.960689	0.0263315	1-aminocyclopropane-1-carboxylate oxidase homolog 4, putative, expressed
XM9tal2c	LOC_Os08g42400	10	1.89287	0.920574	0.00334475	no apical meristem protein, putative, expressed
XM9tal2c	LOC_Os01g09280	181	1.71286	0.776406	0.0405991	myb-related transcription activator, putative, expressed
XM9tal2c	LOC_Os04g45520	90	1.71197	0.775657	0.311692	integral membrane protein, putative, expressed
XM9tal2c	LOC_Os01g39990	100	1.67948	0.748012	1	expressed protein
XM9tal2c	LOC_Os01g47820	57	1.63551	0.709739	0.517945	S-locus-like receptor protein kinase, putative, expressed
XM9tal2c	LOC_Os03g57120	120	1.59504	0.673596	0.0563082	ferredoxin--NADP reductase, chloroplast precursor, putative, expressed
XM9tal2c	LOC_Os01g72420	71	1.53002	0.613552	0.248476	C2 domain containing protein, putative, expressed
XM9tal2c	LOC_Os12g02120	46	1.52502	0.608828	0.148176	dual specificity protein phosphatase, putative, expressed
XM9tal2c	LOC_Os02g37610	175	1.51196	0.596422	0.12711	expressed protein
XM9tal2c	LOC_Os01g40420	192	1.45636	0.542364	0.146689	CBS domain containing membrane protein, putative, expressed
XM9tal2c	LOC_Os03g02690	9	1.44103	0.527103	0.399123	dihydrodipicolinate reductase, putative, expressed
XM9tal2c	LOC_Os01g69830	118	1.37596	0.460438	0.395938	OsSPL2 - SBP-box gene family member, expressed
XM9tal2c	LOC_Os08g40020	82	1.32486	0.40584	0.625867	selenium binding protein, putative, expressed
XM9tal2c	LOC_Os08g40020	83	1.32486	0.40584	0.625867	selenium binding protein, putative, expressed
XM9tal2c	LOC_Os08g40020	84	1.32486	0.40584	0.625867	selenium binding protein, putative, expressed
XM9tal2c	LOC_Os08g40020	85	1.32486	0.40584	0.625867	selenium binding protein, putative, expressed
XM9tal2c	LOC_Os11g10330	20	1.32287	0.403667	0.707418	OsFBX416 - F-box domain containing protein, expressed
XM9tal2c	LOC_Os09g26810	178	1.30745	0.386754	0.332686	chlorophyll A-B binding protein, putative, expressed
XM9tal2c	LOC_Os02g03040	199	1.30181	0.380522	0.264784	RNA recognition motif containing protein, expressed
XM9tal2c	LOC_Os12g39620	23	1.29132	0.368851	0.23324	disease resistance protein, putative, expressed
XM9tal2c	LOC_Os11g34450	183	1.22999	0.298641	0.396411	14-3-3 protein, putative, expressed
XM9tal2c	LOC_Os06g13640	141	1.22361	0.291141	1	expressed protein
XM9tal2c	LOC_Os12g30060	80	1.2231	0.290548	0.491464	prefoldin subunit, putative, expressed
XM9tal2c	LOC_Os02g34560	187	1.21763	0.284073	0.387114	plant neutral invertase domain containing protein, expressed
XM9tal2c	LOC_Os01g07340	95	1.1592	0.213125	0.766032	pentatricopeptide, putative, expressed
XM9tal2c	LOC_Os12g05060	51	1.1275	0.173125	0.845382	expressed protein
XM9tal2c	LOC_Os11g34790	129	1.10416	0.142954	0.634255	expressed protein
XM9tal2c	LOC_Os03g58720	70	1.08453	0.117066	0.752116	RNA recognition motif containing protein, putative, expressed
XM9tal2c	LOC_Os09g18360	143	1.08301	0.115041	0.756127	expressed protein
XM9tal2c	LOC_Os03g02730	37	1.08233	0.114143	0.729794	expressed protein
XM9tal2c	LOC_Os08g06200	176	1.07608	0.105788	0.763974	stomatin-like protein 2, putative, expressed
XM9tal2c	LOC_Os11g43970	8	1.05317	0.0747361	0.801268	AAA-type ATPase family protein, putative, expressed
XM9tal2c	LOC_Os01g04030	47	1.04124	0.0583037	0.896564	signal peptidase complex subunit 3, putative, expressed
XM9tal2c	LOC_Os08g03550	42	1.02581	0.0367646	0.921596	expressed protein
XM9tal2c	LOC_Os02g12600	64	1.01479	0.0211835	0.958488	NOL1/NOP2/sun family protein, putative, expressed
XM9tal2c	LOC_Os03g42750	184	1.01362	0.0195209	0.949905	roothairless 1, putative, expressed
XM9tal2c	ChrUn.fgenesh.gene.63	114	0	0	1	expressed protein
XM9tal2c	LOC_Os04g17190	2	1	0	1	transposon protein, putative, Mutator sub-class, expressed
XM9tal2c	LOC_Os10g17860	3	1	0	1	retrotransposon protein, putative, Ty3-gypsy subclass
XM9tal2c	LOC_Os11g24900	5	1	0	1	expressed protein
XM9tal2c	LOC_Os04g07920	6	1	0	1	expressed protein
XM9tal2c	LOC_Os03g12640	11	1	0	1	hypothetical protein
XM9tal2c	LOC_Os10g18170	12	1	0	1	RALFL16 - Rapid ALkalinization Factor RALF family protein precursor, putative, expressed
XM9tal2c	LOC_Os09g08600	13	1	0	1	transposon protein, putative, CACTA, En/Spm sub-class
XM9tal2c	LOC_Os02g19160	21	1	0	1	hypothetical protein
XM9tal2c	LOC_Os11g44980	25	1	0	1	expressed protein
XM9tal2c	LOC_Os12g14850	26	1	0	1	hypothetical protein
XM9tal2c	LOC_Os12g14860	27	1	0	1	expressed protein
XM9tal2c	LOC_Os06g39610	28	1	0	1	expressed protein
XM9tal2c	LOC_Os04g55590	29	1	0	1	homeobox domain containing protein, expressed
XM9tal2c	LOC_Os07g05970	32	1	0	1	ligA, putative, expressed
XM9tal2c	LOC_Os03g62560	33	1	0	1	expressed protein
XM9tal2c	LOC_Os03g62570	34	1	0	1	expressed protein
XM9tal2c	LOC_Os04g41010	36	1	0	1	expressed protein
XM9tal2c	LOC_Os11g46220	38	1	0	1	hypothetical protein
XM9tal2c	LOC_Os03g59960	44	1	0	1	transposon protein, putative, Mutator sub-class
XM9tal2c	LOC_Os03g07730	53	1	0	1	expressed protein
XM9tal2c	LOC_Os07g13310	54	1	0	1	RALFL10 - Rapid ALkalinization Factor RALF family protein precursor, putative, expressed
XM9tal2c	LOC_Os05g26400	59	1	0	1	prolamin precursor, putative, expressed
XM9tal2c	LOC_Os05g26250	60	1	0	1	PROLM3 - Prolamin precursor, putative, expressed
XM9tal2c	LOC_Os05g26359	61	1	0	1	PROLM6 - Prolamin precursor, putative, expressed
XM9tal2c	LOC_Os01g12150	62	1	0	1	expressed protein
XM9tal2c	LOC_Os10g42810	66	1	0	1	hypothetical protein
XM9tal2c	LOC_Os03g28430	72	1	0	1	hypothetical protein
XM9tal2c	LOC_Os02g32080	74	1	0	1	LEML2 - Anther-specific LEM1 family protein precursor, expressed
XM9tal2c	LOC_Os12g09880	75	1	0	1	expressed protein
XM9tal2c	LOC_Os01g51904	76	1	0	1	expressed protein
XM9tal2c	LOC_Os03g53030	78	1	0	1	hypothetical protein
XM9tal2c	LOC_Os10g08670	79	1	0	1	chalcone synthase, putative, expressed
XM9tal2c	LOC_Os04g24870	92	1	0	1	retrotransposon protein, putative, unclassified
XM9tal2c	LOC_Os04g25760	93	1	0	1	retrotransposon protein, putative, unclassified
XM9tal2c	LOC_Os02g22050	94	1	0	1	retrotransposon protein, putative, unclassified, expressed
XM9tal2c	LOC_Os11g10970	96	1	0	1	retrotransposon protein, putative, Ty3-gypsy subclass, expressed
XM9tal2c	LOC_Os01g62280	97	1	0	1	expressed protein
XM9tal2c	LOC_Os05g39920	98	1	0	1	retrotransposon protein, putative, unclassified, expressed
XM9tal2c	LOC_Os08g24920	99	1	0	1	expressed protein
XM9tal2c	LOC_Os03g52920	101	1	0	1	expressed protein
XM9tal2c	LOC_Os10g19890	102	1	0	1	retrotransposon protein, putative, LINE subclass, expressed
XM9tal2c	LOC_Os01g39150	103	1	0	1	DUF260 domain containing protein, putative, expressed
XM9tal2c	LOC_Os01g39690	104	1	0	1	expressed protein
XM9tal2c	LOC_Os01g03770	106	1	0	1	hypothetical protein
XM9tal2c	LOC_Os02g45140	107	1	0	1	expressed protein
XM9tal2c	LOC_Os01g45080	111	1	0	1	expressed protein
XM9tal2c	LOC_Os05g23480	122	1	0	1	expressed protein
XM9tal2c	LOC_Os07g45180	125	1	0	1	transposon protein, putative, unclassified, expressed
XM9tal2c	LOC_Os07g37370	126	1	0	1	hypothetical protein
XM9tal2c	LOC_Os12g40980	127	1	0	1	expressed protein
XM9tal2c	LOC_Os06g22260	130	1	0	1	conserved hypothetical protein
XM9tal2c	LOC_Os01g20850	137	1	0	1	expressed protein
XM9tal2c	LOC_Os03g01620	138	1	0	1	expressed protein
XM9tal2c	LOC_Os10g06200	139	1	0	1	retrotransposon protein, putative, unclassified, expressed
XM9tal2c	LOC_Os02g55240	140	1	0	1	hypothetical protein
XM9tal2c	LOC_Os10g31560	142	1	0	1	glycine-rich cell wall structural protein 2 precursor, putative, expressed
XM9tal2c	LOC_Os05g26810	147	1	0	1	retrotransposon protein, putative, Ty3-gypsy subclass, expressed
XM9tal2c	LOC_Os12g40360	151	1	0	1	OsFBX460 - F-box domain containing protein, expressed
XM9tal2c	LOC_Os03g43000	154	1	0	1	expressed protein
XM9tal2c	LOC_Os03g61440	155	1	0	1	uncharacterized Cys-rich domain containing protein, putative, expressed
XM9tal2c	LOC_Os09g10510	156	1	0	1	retrotransposon protein, putative, Ty3-gypsy subclass, expressed
XM9tal2c	LOC_Os01g21680	159	1	0	1	expressed protein
XM9tal2c	LOC_Os01g06050	164	1	0	1	expressed protein
XM9tal2c	LOC_Os01g28200	165	1	0	1	transposon protein, putative, unclassified, expressed
XM9tal2c	LOC_Os01g31380	167	1	0	1	retrotransposon, putative, centromere-specific
XM9tal2c	LOC_Os08g01440	168	1	0	1	hypothetical protein
XM9tal2c	LOC_Os11g46130	169	1	0	1	stripe rust resistance protein Yr10, putative, expressed
XM9tal2c	LOC_Os05g47910	171	1	0	1	retrotransposon protein, putative, unclassified, expressed
XM9tal2c	LOC_Os09g18460	173	1	0	1	hypothetical protein
XM9tal2c	LOC_Os01g17130	177	1	0	1	retrotransposon protein, putative, Ty3-gypsy subclass, expressed
XM9tal2c	LOC_Os02g36370	182	1	0	1	expressed protein
XM9tal2c	LOC_Os10g20880	189	1	0	1	LTPL136 - Protease inhibitor/seed storage/LTP family protein precursor, putative, expressed
XM9tal2c	LOC_Os08g43420	190	1	0	1	expressed protein
XM9tal2c	LOC_Os04g20130	193	1	0	1	retrotransposon protein, putative, unclassified
XM9tal2c	LOC_Os02g22670	195	1	0	1	retrotransposon, putative, centromere-specific, expressed
XM9tal2c	LOC_Os02g24560	196	1	0	1	retrotransposon protein, putative, unclassified, expressed
XM9tal2c	LOC_Os08g08170	197	1	0	1	transposon protein, putative, CACTA, En/Spm sub-class
XM9tal2c	LOC_Os02g28700	198	1	0	1	expressed protein
XM9tal2c	LOC_Os08g39930	200	1	0	1	expressed protein
XM9tal2c	LOC_Os06g39680	113	-1.00009	-0.000124477	1	transposon protein, putative, unclassified, expressed
XM9tal2c	LOC_Os06g13100	117	-1.00873	-0.0125395	0.97028	CREG1 precursor, putative, expressed
XM9tal2c	LOC_Os11g14110	43	-1.05352	-0.0752176	0.87638	rust resistance protein, putative, expressed
XM9tal2c	LOC_Os06g03530	18	-1.05567	-0.0781595	0.880325	pentatricopeptide, putative, expressed
XM9tal2c	LOC_Os04g49640	68	-1.07327	-0.102013	1	retrotransposon protein, putative, Ty1-copia subclass, expressed
XM9tal2c	LOC_Os02g13990	180	-1.07533	-0.104783	0.736076	U2 small nuclear ribonucleoprotein A, putative, expressed
XM9tal2c	LOC_Os02g55110	149	-1.10457	-0.143483	0.671171	expressed protein
XM9tal2c	LOC_Os04g36780	22	-1.1438	-0.19383	0.675642	expressed protein
XM9tal2c	LOC_Os01g58700	185	-1.1444	-0.19459	0.587577	expressed protein
XM9tal2c	LOC_Os04g08190	58	-1.14743	-0.198406	0.675484	expressed protein
XM9tal2c	LOC_Os05g05450	48	-1.15467	-0.207485	0.591309	MA3 domain containing protein, expressed
XM9tal2c	LOC_Os01g45070	112	-1.15559	-0.208626	0.521953	peptide deformylase, putative, expressed
XM9tal2c	LOC_Os03g37984	73	-1.19439	-0.256276	0.950304	amino acid permease family protein, putative, expressed
XM9tal2c	LOC_Os11g32980	186	-1.20145	-0.264781	0.772872	transposon protein, putative, unclassified, expressed
XM9tal2c	LOC_Os10g21020	136	-1.20747	-0.271993	0.509035	expressed protein
XM9tal2c	LOC_Os06g07760	116	-1.21172	-0.277053	0.360786	sulfiredoxin-1, putative, expressed
XM9tal2c	LOC_Os06g47480	124	-1.22342	-0.290916	0.876161	expressed protein
XM9tal2c	LOC_Os01g53070	123	-1.237	-0.306849	0.486901	ATP binding protein, putative, expressed
XM9tal2c	LOC_Os10g40830	15	-1.24358	-0.314503	0.334025	metalloendoproteinase 1 precursor, putative, expressed
XM9tal2c	LOC_Os05g48360	161	-1.28481	-0.361552	0.489593	membrane attack complex component/perforin/complement C9, putative, expressed
XM9tal2c	LOC_Os03g58710	69	-1.29172	-0.369295	0.305062	riboflavin biosynthesis protein-related, putative, expressed
XM9tal2c	LOC_Os01g16120	16	-1.33691	-0.418902	0.513451	zinc finger, C3HC4 type domain containing protein, expressed
XM9tal2c	LOC_Os02g48010	4	-1.34086	-0.423159	0.146842	nuclear matrix constituent protein 1-like, putative, expressed
XM9tal2c	LOC_Os11g39020	110	-1.35378	-0.436992	0.151173	ABC transporter, ATP-binding protein, putative, expressed
XM9tal2c	LOC_Os08g16670	170	-1.36227	-0.446008	0.33828	OsFBX280 - F-box domain containing protein, expressed
XM9tal2c	LOC_Os05g49380	132	-1.38085	-0.465558	0.145663	OsDegp9 - Putative Deg protease homologue, expressed
XM9tal2c	LOC_Os11g29990	131	-1.38189	-0.466639	0.685251	NBS-LRR type disease resistance protein, putative, expressed
XM9tal2c	LOC_Os08g25590	119	-1.46231	-0.548247	0.186015	UPF0041 domain containing protein, putative, expressed
XM9tal2c	LOC_Os08g37590	153	-1.48203	-0.567579	0.573602	expressed protein
XM9tal2c	LOC_Os08g29370	194	-1.48229	-0.567823	0.130413	peptidyl-prolyl cis-trans isomerase, chloroplast precursor, putative, expressed
XM9tal2c	LOC_Os03g05630	166	-1.53375	-0.617068	0.0907628	expressed protein
XM9tal2c	LOC_Os09g28930	157	-1.53777	-0.620836	0.620789	DNA binding protein, putative, expressed
XM9tal2c	LOC_Os08g20492	188	-1.56735	-0.648331	0.658883	OsFBX285 - F-box domain containing protein, expressed
XM9tal2c	LOC_Os03g14720	63	-1.63165	-0.706333	0.0403592	transcription initiation factor IIF, alpha subunit domain containing protein, expressed
XM9tal2c	LOC_Os12g17600	121	-1.68087	-0.749207	0.0175752	ribulose bisphosphate carboxylase small chain, chloroplast precursor, putative, expressed
XM9tal2c	LOC_Os07g37830	67	-1.82948	-0.87143	0.361232	peptidyl-prolyl cis-trans isomerase CYP37, chloroplast precursor, putative, expressed
XM9tal2c	LOC_Os11g39260	86	-1.83055	-0.872278	0.592059	NBS-LRR disease resistance protein, putative, expressed
XM9tal2c	LOC_Os08g28560	162	-1.90351	-0.928664	1	expressed protein
XM9tal2c	LOC_Os03g12530	56	-1.91436	-0.936864	0.00897314	cation efflux family protein, putative, expressed
XM9tal2c	LOC_Os05g38750	158	-2.12187	-1.08534	0.368059	expressed protein
XM9tal2c	LOC_Os02g34710	145	-2.26267	-1.17803	0.0814217	expressed protein
XM9tal2c	LOC_Os03g44890	191	-2.53693	-1.34308	0.0509334	anthranilate phosphoribosyltransferase, putative, expressed
XM9tal2c	LOC_Os01g51670	7	-2.65351	-1.4079	0.13995	expressed protein
XM9tal2c	LOC_Os04g12070	152	-2.79653	-1.48364	0.743393	expressed protein
XM9tal2c	LOC_Os02g20210	160	-2.82051	-1.49596	0.0722488	disease resistance protein RGA1, putative, expressed
XM9tal2c	LOC_Os10g42800	65	-3.00522	-1.58747	<0.001	AMP-binding enzyme, putative, expressed
XM9tal2c	LOC_Os05g02220	50	-3.00879	-1.58918	0.0434165	ACT domain containing protein, expressed
XM9tal2c	LOC_Os07g48690	45	-3.19354	-1.67516	<0.001	DUF630/DUF632 domains containing protein, putative, expressed
XM9tal2c	LOC_Os07g32100	105	-3.41569	-1.77218	0.242161	expressed protein
XM9tal2c	LOC_Os02g32940	17	-4.13504	-2.0479	0.0500764	expressed protein
XM9tal2c	LOC_Os12g41600	163	-4.86766	-2.28323	0.00536181	OsSAUR57 - Auxin-responsive SAUR gene family member, expressed
XM9tal2c	LOC_Os01g33762	55	-5.43482	-2.44223	1	expressed protein
XM9tal2c	LOC_Os05g34000	174	-9.83428	-3.29782	0.591949	POT family protein, expressed
XM9tal2c	LOC_Os09g26250	109	-14.3668	-3.84467	0.326057	expressed protein
XM9tal2c	LOC_Os02g46740	24	-18.6079	-4.21784	0.266392	RWD domain containing protein, expressed
XM9tal3b	LOC_Os07g11790	171	42.4841	5.40885	<0.001	terpene synthase, putative, expressed
XM9tal3b	LOC_Os11g04010	139	30.7471	4.94238	<0.001	ICE-like protease p20 domain containing protein, putative, expressed
XM9tal3b	LOC_Os07g23430	10	16.356	4.03175	<0.001	fatty acid desaturase, putative, expressed
XM9tal3b	LOC_Os10g25170	64	13.6071	3.76629	0.316308	AP2 domain containing protein, expressed
XM9tal3b	LOC_Os12g10880	32	10.4541	3.386	<0.001	expressed protein
XM9tal3b	LOC_Os10g34020	197	9.12284	3.18948	0.586169	glutathione S-transferase, putative, expressed
XM9tal3b	LOC_Os10g41083	162	6.38046	2.67366	0.0316151	uncharacterized Cys-rich domain containing protein, putative, expressed
XM9tal3b	LOC_Os01g03340	100	6.0959	2.60784	<0.001	BBTI4 - Bowman-Birk type bran trypsin inhibitor precursor, expressed
XM9tal3b	LOC_Os01g31930	88	5.24883	2.392	1	expressed protein
XM9tal3b	LOC_Os05g14960	188	5.22305	2.38489	1	expressed protein
XM9tal3b	LOC_Os05g42080	33	5.21526	2.38274	1	expressed protein
XM9tal3b	LOC_Os01g61020	151	5.10116	2.35082	1	curculin-like lectin family protein, putative, expressed
XM9tal3b	LOC_Os04g55480	81	4.62356	2.209	0.0828503	BRCA1-associated protein, putative, expressed
XM9tal3b	LOC_Os02g45040	179	4.59278	2.19937	<0.001	retrotransposon protein, putative, unclassified, expressed
XM9tal3b	LOC_Os02g15700	114	3.93715	1.97715	0.00607199	expressed protein
XM9tal3b	LOC_Os07g09010	86	3.82181	1.93426	<0.001	nodulin, putative, expressed
XM9tal3b	LOC_Os02g28110	52	3.52509	1.81766	0.00121648	ornithine decarboxylase, putative, expressed
XM9tal3b	LOC_Os04g23600	169	3.52351	1.81701	0.152382	D-mannose binding lectin family protein, expressed
XM9tal3b	LOC_Os01g16660	97	2.47932	1.30994	0.701681	transposon protein, putative, unclassified, expressed
XM9tal3b	LOC_Os01g41820	174	2.46649	1.30246	0.00107827	cytochrome P450 72A1, putative, expressed
XM9tal3b	LOC_Os12g35890	30	2.4221	1.27626	0.175392	FAD dependent oxidoreductase domain containing protein, expressed
XM9tal3b	LOC_Os08g32170	41	2.0649	1.04607	0.00932824	oxidoreductase, 2OG-FeII oxygenase domain containing protein, putative, expressed
XM9tal3b	LOC_Os11g10740	159	2.06149	1.04369	0.12942	tetratricopeptide-like helical, putative, expressed
XM9tal3b	LOC_Os06g46310	155	2.04615	1.03291	0.0204215	metal transporter Nramp6, putative, expressed
XM9tal3b	LOC_Os10g08026	199	1.87479	0.906725	0.093971	lecithin:cholesterol acyltransferase, putative, expressed
XM9tal3b	LOC_Os12g14930	134	1.8108	0.856629	0.37409	ATP synthase protein MI25, putative, expressed
XM9tal3b	LOC_Os09g30300	183	1.79275	0.842171	0.0542966	expressed protein
XM9tal3b	LOC_Os04g37940	170	1.49164	0.576901	0.295684	expressed protein
XM9tal3b	LOC_Os07g42450	85	1.45795	0.543941	0.10186	ribosomal protein S2, putative, expressed
XM9tal3b	LOC_Os10g25210	196	1.43212	0.518156	0.161361	OsFBX384 - F-box domain containing protein, expressed
XM9tal3b	LOC_Os09g20990	53	1.41172	0.497453	0.0997603	trehalose-6-phosphate synthase, putative, expressed
XM9tal3b	LOC_Os02g07709	153	1.30623	0.385413	0.66108	expressed protein
XM9tal3b	LOC_Os03g22180	17	1.29191	0.369503	0.250089	60S ribosomal protein L18-3, putative, expressed
XM9tal3b	LOC_Os03g56610	101	1.28983	0.367182	0.459009	expressed protein
XM9tal3b	LOC_Os08g41990	165	1.27745	0.353272	0.242982	aminotransferase, putative, expressed
XM9tal3b	LOC_Os03g30934	152	1.27667	0.35238	0.306111	UDP-N-acetylglucosamine transferase subunit ALG14, putative, expressed
XM9tal3b	LOC_Os03g49150	107	1.27327	0.348534	0.286373	yippee zinc-binding protein, putative, expressed
XM9tal3b	LOC_Os01g15310	14	1.26774	0.342257	0.302795	LSM domain containing protein, expressed
XM9tal3b	LOC_Os06g37430	126	1.2584	0.331594	0.879445	expressed protein
XM9tal3b	LOC_Os10g28640	195	1.13351	0.180795	0.652083	RIO1 family protein, expressed
XM9tal3b	LOC_Os11g16320	161	1.11689	0.159483	0.637622	expressed protein
XM9tal3b	LOC_Os08g19830	147	1.08125	0.112694	0.733928	ubiquitin family protein, putative, expressed
XM9tal3b	LOC_Os07g26700	45	1.06778	0.0946199	0.831386	UPF0041 domain containing protein, putative, expressed
XM9tal3b	LOC_Os05g48240	34	1.06365	0.0890299	0.768078	dynamin family protein, putative, expressed
XM9tal3b	LOC_Os07g31340	87	1.06306	0.0882204	0.780379	regulator of nonsense transcripts 1, putative, expressed
XM9tal3b	LOC_Os04g40180	75	1.05243	0.0737306	0.853734	expressed protein
XM9tal3b	LOC_Os08g01680	72	1.0487	0.0686	0.857349	WD domain, G-beta repeat domain containing protein, expressed
XM9tal3b	LOC_Os03g12320	108	1.0429	0.060594	0.908795	UDP-3-O- N-acetylglucosamine deacetylase, putative, expressed
XM9tal3b	LOC_Os03g29750	110	1.01578	0.0225919	0.949482	expressed protein
XM9tal3b	LOC_Os07g44290	9	1.01498	0.0214496	0.970154	CAMK_KIN1/SNF1/Nim1_like.29 - CAMK includes calcium/calmodulin depedent protein kinases, expressed
XM9tal3b	LOC_Os08g27170	166	1.00347	0.00500242	1	calmodulin binding protein, putative, expressed
XM9tal3b	ChrUn.fgenesh.gene.2	61	0	0	1	expressed protein
XM9tal3b	LOC_Os03g19210	1	1	0	1	hypothetical protein
XM9tal3b	LOC_Os05g31100	3	1	0	1	latency associated nuclear antigen, putative, expressed
XM9tal3b	LOC_Os11g17120	4	1	0	1	disease resistance protein RPM1, putative
XM9tal3b	LOC_Os08g17350	5	1	0	1	expressed protein
XM9tal3b	LOC_Os04g25430	6	1	0	1	hypothetical protein
XM9tal3b	LOC_Os07g46190	7	1	0	1	pectinesterase, putative, expressed
XM9tal3b	LOC_Os07g03610	8	1	0	1	SCP-like extracellular protein, expressed
XM9tal3b	LOC_Os07g25310	11	1	0	1	transposon protein, putative, CACTA, En/Spm sub-class, expressed
XM9tal3b	LOC_Os07g27620	12	1	0	1	hypothetical protein
XM9tal3b	LOC_Os01g28050	13	1	0	1	expressed protein
XM9tal3b	LOC_Os01g06040	15	1	0	1	expressed protein
XM9tal3b	LOC_Os01g72470	16	1	0	1	expressed protein
XM9tal3b	LOC_Os03g27054	19	1	0	1	expressed protein
XM9tal3b	LOC_Os02g33630	20	1	0	1	WD domain, G-beta repeat domain containing protein, expressed
XM9tal3b	LOC_Os02g32920	21	1	0	1	expressed protein
XM9tal3b	LOC_Os02g15140	22	1	0	1	retrotransposon protein, putative, unclassified, expressed
XM9tal3b	LOC_Os09g18070	25	1	0	1	conserved hypothetical protein
XM9tal3b	LOC_Os09g09530	26	1	0	1	expressed protein
XM9tal3b	LOC_Os12g25870	29	1	0	1	O-methyltransferase, putative, expressed
XM9tal3b	LOC_Os12g25750	31	1	0	1	hypothetical protein
XM9tal3b	LOC_Os11g30040	36	1	0	1	esterase PIR7, putative
XM9tal3b	LOC_Os11g33040	37	1	0	1	hypothetical protein
XM9tal3b	LOC_Os01g67620	38	1	0	1	expressed protein
XM9tal3b	LOC_Os11g34650	39	1	0	1	expressed protein
XM9tal3b	LOC_Os08g27672	42	1	0	1	transposon protein, putative, CACTA, En/Spm sub-class
XM9tal3b	LOC_Os08g13090	43	1	0	1	BTB/POZ domain containing protein, expressed
XM9tal3b	LOC_Os04g40170	44	1	0	1	hypothetical protein
XM9tal3b	LOC_Os07g12950	46	1	0	1	transposon protein, putative, unclassified, expressed
XM9tal3b	LOC_Os01g13330	47	1	0	1	expressed protein
XM9tal3b	LOC_Os01g28270	49	1	0	1	retrotransposon protein, putative, Ty1-copia subclass
XM9tal3b	LOC_Os03g31500	51	1	0	1	expressed protein
XM9tal3b	LOC_Os05g20740	58	1	0	1	transposon protein, putative, CACTA, En/Spm sub-class, expressed
XM9tal3b	LOC_Os11g41640	59	1	0	1	helix-loop-helix DNA-binding domain containing protein, expressed
XM9tal3b	LOC_Os11g27470	60	1	0	1	expressed protein
XM9tal3b	LOC_Os08g25490	66	1	0	1	berberine and berberine like domain containing protein, expressed
XM9tal3b	LOC_Os08g40010	67	1	0	1	expressed protein
XM9tal3b	LOC_Os08g02750	68	1	0	1	expressed protein
XM9tal3b	LOC_Os08g19490	70	1	0	1	expressed protein
XM9tal3b	LOC_Os08g25020	71	1	0	1	retrotransposon protein, putative, Ty1-copia subclass
XM9tal3b	LOC_Os04g24210	73	1	0	1	retrotransposon protein, putative, Ty1-copia subclass
XM9tal3b	LOC_Os04g29030	74	1	0	1	dehydrogenase, putative, expressed
XM9tal3b	LOC_Os04g41430	76	1	0	1	retrotransposon protein, putative, unclassified
XM9tal3b	LOC_Os04g45630	77	1	0	1	expressed protein
XM9tal3b	LOC_Os04g18190	78	1	0	1	retrotransposon, putative, centromere-specific, expressed
XM9tal3b	LOC_Os04g42260	79	1	0	1	protein phosphatase 2C, putative, expressed
XM9tal3b	LOC_Os04g39070	82	1	0	1	OsFBX139 - F-box domain containing protein, expressed
XM9tal3b	LOC_Os07g32360	84	1	0	1	expressed protein
XM9tal3b	LOC_Os01g16860	89	1	0	1	AGO4-2, putative, expressed
XM9tal3b	LOC_Os01g34320	92	1	0	1	expressed protein
XM9tal3b	LOC_Os01g22794	93	1	0	1	transposon protein, putative, CACTA, En/Spm sub-class, expressed
XM9tal3b	LOC_Os01g31560	98	1	0	1	expressed protein
XM9tal3b	LOC_Os03g18930	102	1	0	1	hypothetical protein
XM9tal3b	LOC_Os03g39550	103	1	0	1	expressed protein
XM9tal3b	LOC_Os03g32140	105	1	0	1	expressed protein
XM9tal3b	LOC_Os03g29150	106	1	0	1	NAD dependent epimerase/dehydratase family protein, putative, expressed
XM9tal3b	LOC_Os02g26900	113	1	0	1	hypothetical protein
XM9tal3b	LOC_Os02g47290	115	1	0	1	hypothetical protein
XM9tal3b	LOC_Os02g44560	116	1	0	1	C2 domain containing protein, putative, expressed
XM9tal3b	LOC_Os02g25160	121	1	0	1	retrotransposon, putative, centromere-specific, expressed
XM9tal3b	LOC_Os09g21090	123	1	0	1	expressed protein
XM9tal3b	LOC_Os09g39090	124	1	0	1	vignain precursor, putative, expressed
XM9tal3b	LOC_Os12g27770	133	1	0	1	transposon protein, putative, CACTA, En/Spm sub-class, expressed
XM9tal3b	LOC_Os12g37500	135	1	0	1	retrotransposon protein, putative, unclassified, expressed
XM9tal3b	LOC_Os12g09900	136	1	0	1	transposon protein, putative, CACTA, En/Spm sub-class, expressed
XM9tal3b	LOC_Os05g16290	137	1	0	1	transposon protein, putative, unclassified, expressed
XM9tal3b	LOC_Os05g51400	138	1	0	1	protein kinase APK1B, chloroplast precursor, putative, expressed
XM9tal3b	LOC_Os11g19960	140	1	0	1	retrotransposon protein, putative, unclassified, expressed
XM9tal3b	LOC_Os10g07370	145	1	0	1	expressed protein
XM9tal3b	LOC_Os08g14400	146	1	0	1	homeobox domain containing protein, expressed
XM9tal3b	LOC_Os08g28370	148	1	0	1	expressed protein
XM9tal3b	LOC_Os04g30270	150	1	0	1	protein kinase domain containing protein, expressed
XM9tal3b	LOC_Os06g24290	156	1	0	1	SCP-like extracellular protein, expressed
XM9tal3b	LOC_Os12g04330	157	1	0	1	hypothetical protein
XM9tal3b	LOC_Os11g30220	160	1	0	1	hypothetical protein
XM9tal3b	LOC_Os08g12150	164	1	0	1	retrotransposon, putative, centromere-specific, expressed
XM9tal3b	LOC_Os01g29790	173	1	0	1	retrotransposon protein, putative, unclassified, expressed
XM9tal3b	LOC_Os01g70360	176	1	0	1	serine palmitoyltransferase 2, putative, expressed
XM9tal3b	LOC_Os02g14510	180	1	0	1	expressed protein
XM9tal3b	LOC_Os09g28290	185	1	0	1	hypothetical protein
XM9tal3b	LOC_Os06g37780	186	1	0	1	hypothetical protein
XM9tal3b	LOC_Os06g07430	187	1	0	1	OsFBX189 - F-box domain containing protein, expressed
XM9tal3b	LOC_Os11g15540	190	1	0	1	hypothetical protein
XM9tal3b	LOC_Os11g27470	191	1	0	1	expressed protein
XM9tal3b	LOC_Os10g06200	192	1	0	1	retrotransposon protein, putative, unclassified, expressed
XM9tal3b	LOC_Os10g39084	193	1	0	1	expressed protein
XM9tal3b	LOC_Os10g12080	194	1	0	1	cytochrome P450, putative, expressed
XM9tal3b	LOC_Os10g21198	198	1	0	1	photosystem II reaction center protein K precursor, putative, expressed
XM9tal3b	LOC_Os04g08340	168	-1.00592	-0.00850841	1	OsSigP3 - Putative Type I Signal Peptidase homologue; employs a putative Ser/Lys catalytic dyad, expressed
XM9tal3b	LOC_Os06g40590	55	-1.02162	-0.0308616	1	expressed protein
XM9tal3b	LOC_Os02g16540	117	-1.03567	-0.0505661	0.916012	WRKY39, expressed
XM9tal3b	LOC_Os02g46560	118	-1.0371	-0.0525481	1	helix-loop-helix DNA-binding protein, putative, expressed
XM9tal3b	LOC_Os02g46560	119	-1.0371	-0.0525481	1	helix-loop-helix DNA-binding protein, putative, expressed
XM9tal3b	LOC_Os08g07610	69	-1.05013	-0.0705646	1	retrotransposon protein, putative, Ty1-copia subclass, expressed
XM9tal3b	LOC_Os12g43664	56	-1.0509	-0.0716219	0.900049	FGGY family of carbohydrate kinases, putative, expressed
XM9tal3b	LOC_Os05g41370	189	-1.05379	-0.0755864	0.955691	TKL_IRAK_DUF26-la.1 - DUF26 kinases have homology to DUF26 containing loci, expressed
XM9tal3b	LOC_Os12g11680	132	-1.05418	-0.0761258	0.944728	verticillium wilt disease resistance protein precursor, putative, expressed
XM9tal3b	LOC_Os06g49080	28	-1.05876	-0.0823801	0.826292	zinc finger C-x8-C-x5-C-x3-H type family protein, expressed
XM9tal3b	LOC_Os06g24280	128	-1.07846	-0.108972	1	retrotransposon protein, putative, unclassified, expressed
XM9tal3b	LOC_Os10g32960	200	-1.10412	-0.142899	0.664235	peroxisome assembly protein 12, putative, expressed
XM9tal3b	LOC_Os11g11880	141	-1.13696	-0.185181	0.865354	retrotransposon protein, putative, LINE subclass, expressed
XM9tal3b	LOC_Os10g36400	144	-1.14929	-0.200737	0.555835	GIL1, putative, expressed
XM9tal3b	LOC_Os12g12010	131	-1.15843	-0.212167	0.88931	verticillium wilt disease resistance protein precursor, putative, expressed
XM9tal3b	LOC_Os03g16210	111	-1.159	-0.212881	0.515985	tropinone reductase, putative, expressed
XM9tal3b	LOC_Os06g43940	129	-1.17326	-0.230523	0.620098	expressed protein
XM9tal3b	LOC_Os10g34710	40	-1.22016	-0.287073	0.332051	myosin-2 heavy chain, non muscle, putative, expressed
XM9tal3b	LOC_Os02g13170	24	-1.22388	-0.291457	0.356875	mitochondrial carrier protein, putative, expressed
XM9tal3b	LOC_Os01g73790	91	-1.23203	-0.301033	0.605673	NAD dependent epimerase/dehydratase family protein, putative, expressed
XM9tal3b	LOC_Os09g26190	182	-1.25417	-0.326733	0.350653	CBS domain containing protein, expressed
XM9tal3b	LOC_Os07g38940	172	-1.26989	-0.344699	0.339327	ubiquitin-conjugating enzyme, putative, expressed
XM9tal3b	LOC_Os03g56740	18	-1.26997	-0.344789	0.544438	expressed protein
XM9tal3b	LOC_Os01g56690	48	-1.27339	-0.348678	0.721778	helix-loop-helix DNA-binding domain containing protein, expressed
XM9tal3b	LOC_Os04g57870	80	-1.27915	-0.355181	0.327581	expressed protein
XM9tal3b	LOC_Os05g32440	158	-1.2807	-0.356936	0.579396	expressed protein
XM9tal3b	LOC_Os01g72020	94	-1.29388	-0.371706	0.297532	BTBA3 - Bric-a-Brac,Tramtrack, Broad Complex BTB domain with Ankyrin repeat region, expressed
XM9tal3b	LOC_Os03g55640	104	-1.41984	-0.505733	0.131512	OsSigP2 - Putative Type I Signal Peptidase homologue; employs a putative Ser/Lys catalytic dyad, expressed
XM9tal3b	LOC_Os02g32930	2	-1.42708	-0.513064	0.173184	bile acid sodium symporter, putative, expressed
XM9tal3b	LOC_Os06g39470	127	-1.45149	-0.537535	0.173722	transferase family protein, putative, expressed
XM9tal3b	LOC_Os11g10730	142	-1.5089	-0.593502	1	retrotransposon protein, putative, unclassified, expressed
XM9tal3b	LOC_Os05g32450	57	-1.53156	-0.614998	0.34733	expressed protein
XM9tal3b	LOC_Os01g05430	90	-1.57099	-0.651678	0.323718	OsRhmbd1 - Putative Rhomboid homologue, expressed
XM9tal3b	LOC_Os05g25784	35	-1.67203	-0.741603	0.670364	expressed protein
XM9tal3b	LOC_Os09g09320	122	-1.67846	-0.747139	0.184277	nuclear transport factor, putative, expressed
XM9tal3b	LOC_Os10g31240	62	-1.72726	-0.788483	0.677413	plant protein of unknown function domain containing protein, expressed
XM9tal3b	LOC_Os02g15540	181	-1.75393	-0.810593	0.139777	expressed protein
XM9tal3b	LOC_Os11g44960	143	-1.80043	-0.848339	0.212561	NBS-LRR disease resistance protein, putative, expressed
XM9tal3b	LOC_Os03g12530	109	-1.91436	-0.936864	0.00897314	cation efflux family protein, putative, expressed
XM9tal3b	LOC_Os06g15050	54	-1.94209	-0.957607	1	transposon protein, putative, CACTA, En/Spm sub-class, expressed
XM9tal3b	LOC_Os02g27060	177	-2.04763	-1.03396	0.0681792	high mobility group, putative, expressed
XM9tal3b	LOC_Os10g36270	63	-2.06552	-1.0465	0.049858	disease resistance RPP13-like protein 1, putative, expressed
XM9tal3b	LOC_Os06g49070	27	-2.16151	-1.11204	0.0143935	expressed protein
XM9tal3b	LOC_Os02g54410	23	-3.70595	-1.88984	0.477306	transposon protein, putative, CACTA, En/Spm sub-class, expressed
XM9tal3b	LOC_Os01g19880	175	-3.87539	-1.95434	0.168416	expressed protein
XM9tal3b	LOC_Os01g02780	95	-4.31611	-2.10973	0.00286082	TAK33, putative, expressed
XM9tal3b	LOC_Os04g56690	167	-5.04293	-2.33426	0.00127313	OsSAUR23 - Auxin-responsive SAUR gene family member, expressed
XM9tal3b	LOC_Os02g48770	154	-5.37275	-2.42566	0.332474	SAM dependent carboxyl methyltransferase, putative, expressed
XM9tal3b	LOC_Os01g53340	96	-5.43167	-2.4414	1	expressed protein
XM9tal3b	LOC_Os02g53280	120	-5.43582	-2.4425	1	expressed protein
XM9tal3b	LOC_Os10g03610	65	-5.43847	-2.4432	1	heat shock protein DnaJ, putative, expressed
XM9tal3b	LOC_Os01g31520	99	-5.43886	-2.4433	1	expressed protein
XM9tal3b	LOC_Os02g09410	112	-5.44734	-2.44555	1	cytochrome P450, putative, expressed
XM9tal3b	LOC_Os02g38940	178	-5.49224	-2.45739	1	cytochrome P450, putative, expressed
XM9tal3b	LOC_Os04g38840	83	-5.50424	-2.46054	0.00324025	LTPL81 - Protease inhibitor/seed storage/LTP family protein precursor, expressed
XM9tal3b	LOC_Os09g12950	184	-5.50655	-2.46115	1	retrotransposon protein, putative, Ty1-copia subclass
XM9tal3b	LOC_Os08g16030	163	-8.05272	-3.00948	0.0764545	expressed protein
XM9tal3b	LOC_Os08g29700	149	-9.83425	-3.29782	0.591987	retrotransposon protein, putative, unclassified, expressed
XM9tal3b	LOC_Os06g10350	130	-9.83767	-3.29832	0.587199	MYB family transcription factor, putative, expressed
XM9tal3b	LOC_Os03g35560	50	-14.2165	-3.82949	0.397156	retrotransposon protein, putative, Ty1-copia subclass, expressed
XM9tal3b	LOC_Os09g18230	125	-15.4994	-3.95414	<0.001	expressed protein
XM9tal4a	LOC_Os01g60730	101	84.5713	6.4021	0.00957516	RING-H2 finger protein, putative, expressed
XM9tal4a	LOC_Os11g26790	45	47.5255	5.57063	<0.001	dehydrin, putative, expressed
XM9tal4a	LOC_Os07g43600	192	26.5006	4.72795	0.0704481	ribonuclease T2 family domain containing protein, expressed
XM9tal4a	LOC_Os10g05380	93	21.7477	4.44279	0.127335	retrotransposon protein, putative, unclassified, expressed
XM9tal4a	LOC_Os06g43080	169	14.7039	3.87812	<0.001	expressed protein
XM9tal4a	LOC_Os10g02250	173	11.8206	3.56323	0.0247247	OsWAK95 - OsWAK receptor-like protein kinase, expressed
XM9tal4a	LOC_Os11g16730	177	9.34292	3.22387	0.551953	transposon protein, putative, CACTA, En/Spm sub-class, expressed
XM9tal4a	LOC_Os11g02360	130	9.34264	3.22383	0.549787	expressed protein
XM9tal4a	LOC_Os01g49200	110	9.16273	3.19578	0.562741	microtubule associated protein, putative, expressed
XM9tal4a	LOC_Os05g24660	15	8.84966	3.14562	0.006384	IPP transferase, putative, expressed
XM9tal4a	LOC_Os05g50770	159	6.94187	2.79532	0.012607	C4-dicarboxylate transporter/malic acid transport protein, expressed
XM9tal4a	LOC_Os03g63390	43	5.93818	2.57002	0.014551	plastocyanin-like domain containing protein, putative, expressed
XM9tal4a	LOC_Os03g16940	156	5.25152	2.39273	0.00873154	glyoxalase family protein, putative, expressed
XM9tal4a	LOC_Os04g17490	63	5.24281	2.39034	1	expressed protein
XM9tal4a	LOC_Os02g33120	200	5.12361	2.35716	1	expressed protein
XM9tal4a	LOC_Os08g10040	150	5.0949	2.34906	1	retrotransposon protein, putative, unclassified
XM9tal4a	LOC_Os12g03050	97	4.37255	2.12847	<0.001	no apical meristem protein, putative, expressed
XM9tal4a	LOC_Os02g30974	88	4.02631	2.00946	0.303953	expressed protein
XM9tal4a	LOC_Os01g04620	140	3.5519	1.82859	<0.001	transposon protein, putative, unclassified, expressed
XM9tal4a	LOC_Os11g07590	196	3.08833	1.62683	0.595617	expressed protein
XM9tal4a	LOC_Os03g06890	199	3.05091	1.60924	0.288877	DUF593 domain containing protein, expressed
XM9tal4a	LOC_Os11g38980	85	2.97294	1.57189	<0.001	F-box/Kelch-repeat protein, putative, expressed
XM9tal4a	LOC_Os11g38520	36	2.56331	1.35801	0.00164267	expressed protein
XM9tal4a	LOC_Os05g37160	64	2.44593	1.29038	0.0351356	tubulin/FtsZ domain containing protein, putative, expressed
XM9tal4a	LOC_Os01g10260	168	2.24196	1.16476	0.03244	expressed protein
XM9tal4a	LOC_Os08g05640	197	1.94315	0.958396	0.00788175	DUF1336 domain containing protein, expressed
XM9tal4a	LOC_Os12g44190	99	1.87057	0.903479	0.817406	ATPase 3, putative, expressed
XM9tal4a	LOC_Os03g22200	191	1.82293	0.866261	0.256182	nodulin MtN3 family protein, putative, expressed
XM9tal4a	LOC_Os03g40610	2	1.81412	0.859269	0.2801	cytochrome P450, putative, expressed
XM9tal4a	LOC_Os01g34920	14	1.71539	0.778533	1	beta-galactosidase precursor, putative, expressed
XM9tal4a	LOC_Os04g01310	147	1.66929	0.739237	0.0359258	serine/threonine-protein kinase receptor precursor, putative, expressed
XM9tal4a	LOC_Os09g32095	179	1.56766	0.648613	0.304401	expressed protein
XM9tal4a	LOC_Os09g30100	48	1.54364	0.62634	0.105321	NOL1/NOP2/sun family protein, putative, expressed
XM9tal4a	LOC_Os12g13300	167	1.53249	0.615876	0.375898	expressed protein
XM9tal4a	LOC_Os07g41400	157	1.46296	0.548891	0.308772	EGG APPARATUS-1, putative, expressed
XM9tal4a	LOC_Os01g08370	49	1.45439	0.540418	0.162724	symbiosis-related disease resistance protein, putative, expressed
XM9tal4a	LOC_Os03g48626	155	1.45276	0.538796	0.0882057	expressed protein
XM9tal4a	LOC_Os08g41790	13	1.35497	0.438256	0.138273	phosphoribulokinase/Uridine kinase family protein, expressed
XM9tal4a	LOC_Os11g03370	98	1.34449	0.427057	0.227614	no apical meristem protein, putative, expressed
XM9tal4a	LOC_Os07g49114	127	1.31721	0.397484	0.271697	wound-induced protein WI12, putative, expressed
XM9tal4a	LOC_Os06g36740	131	1.28556	0.362401	0.352181	pollen-specific protein SF21, putative, expressed
XM9tal4a	LOC_Os03g03180	4	1.27866	0.354633	0.291211	uncharacterized Cys-rich domain containing protein, putative, expressed
XM9tal4a	LOC_Os01g12090	152	1.25503	0.327716	0.4801	ribosomal protein S6 family protein, putative, expressed
XM9tal4a	LOC_Os03g27930	102	1.23783	0.307814	0.545364	RNA cap guanine-N2 methyltransferase domain containing protein, expressed
XM9tal4a	LOC_Os01g66500	148	1.20695	0.271368	0.498179	phosphoribosylformylglycinamidine synthase, putative, expressed
XM9tal4a	LOC_Os05g10930	126	1.20512	0.269182	0.58771	OsGrx_C15 - glutaredoxin subgroup III, expressed
XM9tal4a	LOC_Os01g52890	182	1.19066	0.251763	0.634414	expressed protein
XM9tal4a	LOC_Os03g22790	160	1.18503	0.244923	0.449581	beta-amylase, putative, expressed
XM9tal4a	LOC_Os11g24790	52	1.18058	0.239497	0.776724	retrotransposon protein, putative, unclassified, expressed
XM9tal4a	LOC_Os06g19250	142	1.16633	0.221972	1	expressed protein
XM9tal4a	LOC_Os06g09180	125	1.16603	0.221606	0.484596	OsMKK5 - putative MAPKK based on amino acid sequence homology, expressed
XM9tal4a	LOC_Os05g30700	56	1.13024	0.176633	0.761938	expressed protein
XM9tal4a	LOC_Os06g02440	42	1.12207	0.166162	0.629271	expressed protein
XM9tal4a	LOC_Os04g11790	20	1.10855	0.148678	0.823899	OsFBX120 - F-box domain containing protein, expressed
XM9tal4a	LOC_Os02g54080	41	1.10013	0.137676	0.649959	expressed protein
XM9tal4a	LOC_Os07g13540	83	1.09797	0.134838	0.838138	pentatricopeptide repeat domain containing protein, putative, expressed
XM9tal4a	LOC_Os03g49140	61	1.09744	0.134136	0.78414	ABC1 protein At2g40090 precursor, putative, expressed
XM9tal4a	LOC_Os04g33510	76	1.09562	0.131749	0.929375	expressed protein
XM9tal4a	LOC_Os11g14020	132	1.08693	0.120259	0.853699	transposon protein, putative, unclassified, expressed
XM9tal4a	LOC_Os05g33260	145	1.06957	0.0970309	0.761568	1-5-phosphoribosyl-5-5-phosphoribosylaminomethylideneaminoimidazole-4-carboxamide isomerase, chloroplast precursor, putative, expressed
XM9tal4a	LOC_Os07g42080	153	1.06062	0.0849131	0.866632	expressed protein
XM9tal4a	LOC_Os12g12360	86	1.05479	0.0769586	0.801642	transposon protein, putative, Mutator sub-class, expressed
XM9tal4a	LOC_Os03g10780	89	1.04813	0.0678136	0.84283	flap endonuclease, putative, expressed
XM9tal4a	LOC_Os08g38620	198	1.04741	0.0668287	0.833402	expressed protein
XM9tal4a	LOC_Os09g04810	109	1.03568	0.0505819	0.888045	myosin heavy chain-related, putative, expressed
XM9tal4a	LOC_Os03g58260	23	1.02876	0.0409088	0.907327	indole-3-glycerol phosphate lyase, chloroplast precursor, putative, expressed
XM9tal4a	LOC_Os08g32100	79	1.0186	0.026588	0.929043	transposon protein, putative, CACTA, En/Spm sub-class, expressed
XM9tal4a	LOC_Os03g03190	5	1	0	1	expressed protein
XM9tal4a	LOC_Os08g44790	7	1	0	1	expansin precursor, putative, expressed
XM9tal4a	LOC_Os11g06490	8	1	0	1	ribosome inactivating protein, putative, expressed
XM9tal4a	LOC_Os06g16510	9	1	0	1	transposon protein, putative, CACTA, En/Spm sub-class, expressed
XM9tal4a	LOC_Os11g16350	10	1	0	1	expressed protein
XM9tal4a	LOC_Os01g51940	11	1	0	1	expressed protein
XM9tal4a	LOC_Os01g61730	16	1	0	1	expressed protein
XM9tal4a	LOC_Os02g49200	19	1	0	1	hypothetical protein
XM9tal4a	LOC_Os06g23920	21	1	0	1	transposon protein, putative, CACTA, En/Spm sub-class
XM9tal4a	LOC_Os02g30850	22	1	0	1	OsGrx_C8 - glutaredoxin subgroup III, expressed
XM9tal4a	LOC_Os03g36400	26	1	0	1	retrotransposon protein, putative, LINE subclass, expressed
XM9tal4a	LOC_Os09g15900	29	1	0	1	retrotransposon protein, putative, unclassified, expressed
XM9tal4a	LOC_Os08g35380	30	1	0	1	retrotransposon protein, putative, unclassified, expressed
XM9tal4a	LOC_Os04g20340	31	1	0	1	retrotransposon protein, putative, unclassified, expressed
XM9tal4a	LOC_Os03g54950	32	1	0	1	retrotransposon protein, putative, Ty3-gypsy subclass, expressed
XM9tal4a	LOC_Os02g27240	33	1	0	1	retrotransposon protein, putative, unclassified, expressed
XM9tal4a	LOC_Os02g05860	34	1	0	1	retrotransposon protein, putative, unclassified, expressed
XM9tal4a	LOC_Os04g40000	37	1	0	1	retrotransposon protein, putative, unclassified, expressed
XM9tal4a	LOC_Os04g35320	38	1	0	1	retrotransposon protein, putative, unclassified, expressed
XM9tal4a	LOC_Os08g09960	39	1	0	1	expressed protein
XM9tal4a	LOC_Os01g54310	40	1	0	1	hypothetical protein
XM9tal4a	LOC_Os10g36590	44	1	0	1	retrotransposon protein, putative, unclassified, expressed
XM9tal4a	LOC_Os09g30090	47	1	0	1	WD domain, G-beta repeat domain containing protein, expressed
XM9tal4a	LOC_Os09g36140	50	1	0	1	RNA recognition motif 2 domain containing protein, expressed
XM9tal4a	LOC_Os05g28310	53	1	0	1	expressed protein
XM9tal4a	LOC_Os02g30890	54	1	0	1	expressed protein
XM9tal4a	LOC_Os12g31650	55	1	0	1	transposon protein, putative, unclassified, expressed
XM9tal4a	LOC_Os01g18490	57	1	0	1	expressed protein
XM9tal4a	LOC_Os03g46674	58	1	0	1	transposon protein, putative, unclassified, expressed
XM9tal4a	LOC_Os03g43730	62	1	0	1	tesmin/TSO1-like CXC domain containing protein, expressed
XM9tal4a	LOC_Os08g23910	65	1	0	1	transposon protein, putative, CACTA, En/Spm sub-class, expressed
XM9tal4a	LOC_Os12g04390	69	1	0	1	hypothetical protein
XM9tal4a	LOC_Os06g01750	70	1	0	1	subtilase, putative, expressed
XM9tal4a	LOC_Os12g12600	71	1	0	1	dirigent, putative, expressed
XM9tal4a	LOC_Os11g01690	72	1	0	1	expressed protein
XM9tal4a	LOC_Os06g35230	74	1	0	1	hypothetical protein
XM9tal4a	LOC_Os09g03560	75	1	0	1	retrotransposon protein, putative, unclassified, expressed
XM9tal4a	LOC_Os01g47635	80	1	0	1	expressed protein
XM9tal4a	LOC_Os08g42360	81	1	0	1	hypothetical protein
XM9tal4a	LOC_Os01g32140	82	1	0	1	expressed protein
XM9tal4a	LOC_Os09g15950	87	1	0	1	expressed protein
XM9tal4a	LOC_Os12g27740	90	1	0	1	expressed protein
XM9tal4a	LOC_Os05g01002	94	1	0	1	retrotransposon protein, putative, unclassified, expressed
XM9tal4a	LOC_Os07g31360	95	1	0	1	hypothetical protein
XM9tal4a	LOC_Os07g13380	100	1	0	1	RALFL11 - Rapid ALkalinization Factor RALF family protein precursor, putative
XM9tal4a	LOC_Os07g45050	104	1	0	1	expressed protein
XM9tal4a	LOC_Os12g32700	105	1	0	1	expressed protein
XM9tal4a	LOC_Os02g22440	106	1	0	1	expressed protein
XM9tal4a	LOC_Os09g20370	107	1	0	1	expressed protein
XM9tal4a	LOC_Os12g32800	108	1	0	1	retrotransposon protein, putative, Ty3-gypsy subclass, expressed
XM9tal4a	LOC_Os09g19840	112	1	0	1	expressed protein
XM9tal4a	LOC_Os05g11370	114	1	0	1	expressed protein
XM9tal4a	LOC_Os03g25394	120	1	0	1	expressed protein
XM9tal4a	LOC_Os09g02330	121	1	0	1	expressed protein
XM9tal4a	LOC_Os10g21234	133	1	0	1	chloroplast 30S ribosomal protein S2, putative, expressed
XM9tal4a	LOC_Os02g16430	136	1	0	1	transposon protein, putative, unclassified, expressed
XM9tal4a	LOC_Os05g22430	137	1	0	1	retrotransposon protein, putative, Ty3-gypsy subclass, expressed
XM9tal4a	LOC_Os10g26300	139	1	0	1	retrotransposon protein, putative, unclassified
XM9tal4a	LOC_Os12g03940	141	1	0	1	expressed protein
XM9tal4a	LOC_Os11g44570	146	1	0	1	expressed protein
XM9tal4a	LOC_Os10g10020	149	1	0	1	expressed protein
XM9tal4a	LOC_Os12g13750	158	1	0	1	retrotransposon protein, putative, unclassified
XM9tal4a	LOC_Os02g18954	161	1	0	1	GDSL-like lipase/acylhydrolase, putative, expressed
XM9tal4a	LOC_Os11g37630	162	1	0	1	expressed protein
XM9tal4a	LOC_Os12g14680	163	1	0	1	retrotransposon protein, putative, Ty1-copia subclass, expressed
XM9tal4a	LOC_Os02g40920	171	1	0	1	transposon protein, putative, CACTA, En/Spm sub-class, expressed
XM9tal4a	LOC_Os07g04800	174	1	0	1	hypothetical protein
XM9tal4a	LOC_Os09g11300	175	1	0	1	hypothetical protein
XM9tal4a	LOC_Os11g36240	176	1	0	1	pectinesterase, putative, expressed
XM9tal4a	LOC_Os10g13505	178	1	0	1	expressed protein
XM9tal4a	LOC_Os07g15290	181	1	0	1	transposon protein, putative, CACTA, En/Spm sub-class, expressed
XM9tal4a	LOC_Os02g57520	184	1	0	1	DNA binding protein, putative, expressed
XM9tal4a	LOC_Os06g37860	185	1	0	1	transposon protein, putative, CACTA, En/Spm sub-class, expressed
XM9tal4a	LOC_Os03g38410	186	1	0	1	expressed protein
XM9tal4a	LOC_Os11g42740	187	1	0	1	expressed protein
XM9tal4a	LOC_Os02g05220	189	1	0	1	retrotransposon protein, putative, unclassified, expressed
XM9tal4a	LOC_Os10g19894	194	1	0	1	expressed protein
XM9tal4a	LOC_Os04g48530	51	-1.00018	-0.000262949	1	C4-dicarboxylate transporter/malic acid transport protein domain containing protein, expressed
XM9tal4a	LOC_Os03g13274	24	-1.02353	-0.0335595	0.938326	peptide transporter PTR2, putative, expressed
XM9tal4a	LOC_Os03g37140	124	-1.02642	-0.0376236	1	expressed protein
XM9tal4a	LOC_Os04g43050	165	-1.02719	-0.0387078	0.914505	Dicer, putative, expressed
XM9tal4a	LOC_Os12g21560	170	-1.03346	-0.0474867	1	retrotransposon protein, putative, unclassified, expressed
XM9tal4a	LOC_Os12g36320	180	-1.03369	-0.0477967	1	expressed protein
XM9tal4a	LOC_Os03g27480	183	-1.04066	-0.0574948	1	OsSCP14 - Putative Serine Carboxypeptidase homologue, expressed
XM9tal4a	LOC_Os02g38050	122	-1.05512	-0.0774061	0.948609	joka2, putative, expressed
XM9tal4a	LOC_Os02g18670	103	-1.06268	-0.0877027	0.925117	ABC transporter family protein, putative, expressed
XM9tal4a	LOC_Os07g43020	116	-1.08162	-0.113199	0.730053	TRM112, putative, expressed
XM9tal4a	LOC_Os05g33240	144	-1.09034	-0.124775	0.680464	DNA-directed RNA polymerase II subunit RPB7, putative, expressed
XM9tal4a	LOC_Os02g12110	172	-1.09071	-0.125272	1	retrotransposon protein, putative, unclassified, expressed
XM9tal4a	LOC_Os04g40060	188	-1.09351	-0.128969	0.682719	transposon protein, putative, unclassified, expressed
XM9tal4a	LOC_Os08g42950	91	-1.10454	-0.14344	0.677902	haloacid dehalogenase-like hydrolase family protein, putative, expressed
XM9tal4a	LOC_Os09g39180	28	-1.16532	-0.220729	0.509649	RNA recognition motif containing protein, putative, expressed
XM9tal4a	LOC_Os03g09070	18	-1.18724	-0.247609	0.517461	leucine rich repeat domain containing protein, putative, expressed
XM9tal4a	LOC_Os10g28254	68	-1.19151	-0.252788	0.481522	expressed protein
XM9tal4a	LOC_Os03g48380	115	-1.20392	-0.267734	0.409049	expressed protein
XM9tal4a	LOC_Os05g31040	12	-1.21986	-0.286721	0.550567	cytokinin dehydrogenase precursor, putative, expressed
XM9tal4a	LOC_Os01g12740	128	-1.24128	-0.311828	0.424129	cytochrome P450, putative, expressed
XM9tal4a	LOC_Os04g13160	193	-1.29838	-0.376718	0.705601	OsFBD9 - F-box and FBD domain containing protein, expressed
XM9tal4a	LOC_Os01g43100	78	-1.30072	-0.379316	0.363514	protein phosphatase 2C, putative, expressed
XM9tal4a	LOC_Os01g45470	25	-1.32114	-0.401783	0.25389	expressed protein
XM9tal4a	LOC_Os03g58570	113	-1.38675	-0.471712	0.349515	WD domain, G-beta repeat domain containing protein, expressed
XM9tal4a	LOC_Os06g29790	1	-1.42184	-0.507757	0.347642	phosphate transporter 1, putative, expressed
XM9tal4a	LOC_Os01g67360	46	-1.50962	-0.594185	0.358368	methyltransferase, putative, expressed
XM9tal4a	LOC_Os04g44990	151	-1.52679	-0.610504	1	expressed protein
XM9tal4a	LOC_Os03g55960	195	-1.55868	-0.640323	1	EF hand family protein, putative, expressed
XM9tal4a	LOC_Os02g27720	190	-1.59554	-0.674042	0.611717	retrotransposon protein, putative, unclassified, expressed
XM9tal4a	LOC_Os01g14130	27	-1.63773	-0.711694	0.556988	expressed protein
XM9tal4a	LOC_Os02g37856	164	-1.64043	-0.714077	0.0788772	expressed protein
XM9tal4a	LOC_Os06g39050	66	-1.71772	-0.780496	0.441957	syntaxin, putative, expressed
XM9tal4a	LOC_Os01g58440	17	-1.75517	-0.811611	0.0881053	ligA, putative, expressed
XM9tal4a	LOC_Os03g24940	59	-1.79195	-0.841531	0.144917	proline-rich family protein, putative, expressed
XM9tal4a	LOC_Os03g19709	129	-1.89825	-0.924668	0.176754	expressed protein
XM9tal4a	LOC_Os08g41280	123	-2.04681	-1.03338	0.0302177	membrane protein, putative, expressed
XM9tal4a	LOC_Os02g24612	134	-2.12738	-1.08908	0.369466	ribosomal protein S2, putative, expressed
XM9tal4a	LOC_Os08g30210	67	-2.19706	-1.13558	0.0112478	1-aminocyclopropane-1-carboxylate oxidase homolog 1, putative, expressed
XM9tal4a	LOC_Os06g05630	92	-2.27768	-1.18757	0.0469425	GDSL-like lipase/acylhydrolase, putative, expressed
XM9tal4a	LOC_Os07g36890	143	-2.471	-1.30509	0.480386	OsFBX253 - F-box domain containing protein, expressed
XM9tal4a	LOC_Os11g35350	84	-2.51577	-1.331	0.212388	expressed protein
XM9tal4a	LOC_Os11g04160	118	-2.56506	-1.35899	0.0818264	dehydrogenase-phosphopantetheinyltransferase, putative, expressed
XM9tal4a	LOC_Os02g14440	96	-2.68085	-1.42269	0.00150357	peroxidase precursor, putative, expressed
XM9tal4a	LOC_Os07g48710	117	-2.70774	-1.43709	0.271022	VQ domain containing protein, putative, expressed
XM9tal4a	LOC_Os01g29150	138	-2.75295	-1.46098	<0.001	cytochrome P450 72A1, putative, expressed
XM9tal4a	LOC_Os04g55120	6	-2.92133	-1.54662	0.0604647	jp18, putative, expressed
XM9tal4a	LOC_Os10g38278	135	-3.42253	-1.77506	0.190572	chloroplast 30S ribosomal protein S2, putative, expressed
XM9tal4a	LOC_Os11g04150	119	-5.0306	-2.33073	0.0620189	major facilitator superfamily antiporter, putative, expressed
XM9tal4a	LOC_Os10g39740	3	-5.43637	-2.44264	1	glutathione S-transferase, putative, expressed
XM9tal4a	LOC_Os01g03320	60	-9.32287	-3.22077	0.0495876	BBTI2 - Bowman-Birk type bran trypsin inhibitor precursor, expressed
XM9tal4a	LOC_Os07g09830	166	-10.0264	-3.32573	0.563128	no apical meristem protein, expressed
XM9tal4a	LOC_Os11g01700	73	-10.0515	-3.32934	0.59293	retrotransposon protein, putative, Ty1-copia subclass, expressed
XM9tal4a	LOC_Os06g06220	111	-14.222	-3.83005	0.388689	hypothetical protein
XM9tal4a	LOC_Os02g07400	35	-14.3513	-3.84311	0.380506	retrotransposon protein, putative, unclassified, expressed
XM9tal4a	LOC_Os09g20650	77	-16.2162	-4.01937	0.0530226	OsFBX323 - F-box domain containing protein, expressed
XM9tal4a	LOC_Os02g08310	154	-41.0493	-5.35929	0.0157698	tubby, putative, expressed
XM9tal4b	LOC_Os11g39760	95	34.111	5.09217	0.0401781	expressed protein
XM9tal4b	LOC_Os04g46140	154	21.5104	4.42696	0.126077	transferase family protein, putative, expressed
XM9tal4b	LOC_Os01g40290	11	13.4891	3.75372	<0.001	expressed protein
XM9tal4b	LOC_Os04g19100	125	13.4193	3.74624	0.325407	retrotransposon protein, putative, unclassified, expressed
XM9tal4b	LOC_Os04g56900	48	10.6952	3.41889	<0.001	transferase family protein, putative, expressed
XM9tal4b	LOC_Os01g70370	160	9.34485	3.22417	0.568367	serine palmitoyltransferase 2, putative, expressed
XM9tal4b	LOC_Os07g45790	196	9.13601	3.19156	0.577876	expressed protein
XM9tal4b	LOC_Os08g40660	40	9.11181	3.18774	0.593595	retrotransposon protein, putative, unclassified, expressed
XM9tal4b	LOC_Os04g48850	101	6.67752	2.73931	<0.001	aminotransferase, classes I and II, domain containing protein, expressed
XM9tal4b	LOC_Os02g50350	30	5.61074	2.48819	<0.001	dihydroorotate dihydrogenase protein, putative, expressed
XM9tal4b	LOC_Os04g28310	49	5.23824	2.38908	1	expressed protein
XM9tal4b	LOC_Os07g06570	110	5.10659	2.35236	1	receptor protein kinase CRINKLY4 precursor, putative, expressed
XM9tal4b	LOC_Os06g37410	119	4.3487	2.12058	0.083821	helix-loop-helix DNA-binding domain containing protein, expressed
XM9tal4b	LOC_Os09g31486	194	4.20869	2.07337	<0.001	DnaK family protein, putative, expressed
XM9tal4b	LOC_Os06g07978	179	4.15541	2.05499	0.00362734	peptidase, T1 family, putative, expressed
XM9tal4b	LOC_Os05g29880	14	3.4985	1.80674	0.330507	3-hydroxyacyl-CoA dehydrogenase, putative, expressed
XM9tal4b	LOC_Os10g08540	189	3.21618	1.68535	0.530385	cytochrome P450, putative, expressed
XM9tal4b	LOC_Os06g25110	171	3.20763	1.68151	0.474908	retrotransposon protein, putative, Ty3-gypsy subclass, expressed
XM9tal4b	LOC_Os09g30250	7	2.99625	1.58316	0.0682408	OsSub58 - Putative Subtilisin homologue, expressed
XM9tal4b	LOC_Os02g07160	108	2.75602	1.46259	<0.001	glyoxalase family protein, putative, expressed
XM9tal4b	LOC_Os10g38540	73	2.47887	1.30968	0.694081	glutathione S-transferase, putative, expressed
XM9tal4b	LOC_Os06g04020	21	2.45422	1.29527	<0.001	histone H1, putative, expressed
XM9tal4b	LOC_Os04g37670	31	2.0412	1.02941	0.00590494	steroid nuclear receptor, ligand-binding, putative, expressed
XM9tal4b	LOC_Os07g06460	163	1.93057	0.949026	0.112095	expressed protein
XM9tal4b	LOC_Os05g11320	97	1.86404	0.898434	0.428714	metallothionein-like protein 3B, putative, expressed
XM9tal4b	LOC_Os12g43870	36	1.84816	0.886091	0.0972911	expressed protein
XM9tal4b	LOC_Os05g02140	123	1.82373	0.866892	0.072699	clathrin assembly protein, putative, expressed
XM9tal4b	LOC_Os07g03210	102	1.69979	0.765358	1	expressed protein
XM9tal4b	LOC_Os03g21999	62	1.67275	0.742218	0.181091	expressed protein
XM9tal4b	LOC_Os09g27580	26	1.58548	0.664919	0.608285	potassium transporter, putative, expressed
XM9tal4b	LOC_Os02g21080	46	1.55573	0.637592	0.103217	AGAP008475-PA, putative, expressed
XM9tal4b	LOC_Os11g01010	155	1.54336	0.626077	0.0718484	autophagy-related protein 8D, putative, expressed
XM9tal4b	LOC_Os09g25740	51	1.53358	0.616901	0.0448179	expressed protein
XM9tal4b	LOC_Os01g10820	120	1.4555	0.541517	0.0855094	ribosomal protein L5, putative, expressed
XM9tal4b	LOC_Os11g36140	192	1.41287	0.498625	0.844277	receptor-like protein kinase 2 precursor, putative, expressed
XM9tal4b	LOC_Os01g42430	188	1.31644	0.396647	0.18456	vacuolar ATP synthase, putative, expressed
XM9tal4b	LOC_Os06g04000	132	1.28209	0.358494	0.325271	peptidyl-prolyl cis-trans isomerase, putative, expressed
XM9tal4b	LOC_Os11g20239	177	1.23511	0.304639	0.398118	expressed protein
XM9tal4b	LOC_Os01g17330	144	1.21797	0.28448	0.793886	eukaryotic translation initiation factor 6, putative, expressed
XM9tal4b	LOC_Os06g40740	57	1.21118	0.276418	0.453782	expressed protein
XM9tal4b	LOC_Os08g27070	23	1.20646	0.270777	0.405604	co-chaperone protein SBA1, putative, expressed
XM9tal4b	LOC_Os08g12040	74	1.20613	0.270383	0.832773	retrotransposon protein, putative, unclassified, expressed
XM9tal4b	LOC_Os11g44930	80	1.19899	0.261823	0.663516	pentatricopeptide repeat domain containing protein, putative, expressed
XM9tal4b	LOC_Os01g27520	184	1.19686	0.25926	0.412786	tRNA synthetases class II domain containing protein, expressed
XM9tal4b	LOC_Os04g55500	114	1.19518	0.257223	0.511562	expressed protein
XM9tal4b	LOC_Os09g30466	96	1.18528	0.245229	0.512539	nuclear ribonuclease Z, putative, expressed
XM9tal4b	LOC_Os03g08270	71	1.18503	0.24492	0.963583	ataxin-2 C-terminal region family protein, expressed
XM9tal4b	LOC_Os08g02680	61	1.14704	0.197916	0.771398	expressed protein
XM9tal4b	LOC_Os01g69090	140	1.14647	0.197197	0.582739	CBS domain-containing protein, putative, expressed
XM9tal4b	LOC_Os04g46380	172	1.14215	0.191749	0.700171	expressed protein
XM9tal4b	LOC_Os09g29170	166	1.10128	0.139179	0.692161	CAMK_CAMK_like.38 - CAMK includes calcium/calmodulin depedent protein kinases, expressed
XM9tal4b	LOC_Os01g18640	197	1.09298	0.128262	0.701724	aminotransferase, putative, expressed
XM9tal4b	LOC_Os03g63760	1	1.06927	0.0966211	0.800275	glycosyl hydrolases family 16, putative, expressed
XM9tal4b	LOC_Os04g39440	185	1.05973	0.0836978	0.838641	ras-related protein, putative, expressed
XM9tal4b	LOC_Os04g12140	13	1.05298	0.0744817	0.902369	expressed protein
XM9tal4b	LOC_Os06g28144	94	1.04615	0.065091	0.877815	expressed protein
XM9tal4b	LOC_Os01g44430	133	1.04509	0.0636226	0.866551	retrotransposon protein, putative, unclassified, expressed
XM9tal4b	LOC_Os04g57690	65	1.04134	0.0584356	0.885395	expressed protein
XM9tal4b	LOC_Os01g07750	34	1.03931	0.0556225	0.875294	expressed protein
XM9tal4b	LOC_Os07g28480	39	1.03509	0.0497525	0.87054	glutathione S-transferase, putative, expressed
XM9tal4b	LOC_Os02g52960	182	1.03455	0.0490074	0.869281	PHD-finger domain containing protein, putative, expressed
XM9tal4b	LOC_Os01g68630	135	1.03288	0.0466781	0.88171	leaf senescence related protein, putative, expressed
XM9tal4b	LOC_Os02g09980	126	1.02819	0.0401079	0.982078	expressed protein
XM9tal4b	LOC_Os07g47500	107	1.0267	0.0380136	0.913132	histone-arginine methyltransferase CARM1, putative, expressed
XM9tal4b	LOC_Os08g04090	82	1.02545	0.0362509	0.911901	expressed protein
XM9tal4b	LOC_Os06g49460	33	1.00383	0.00550916	0.98747	Rer1 protein, putative, expressed
XM9tal4b	ChrSy.fgenesh.gene.41	181	0	0	1	expressed protein
XM9tal4b	LOC_Os07g08860	2	1	0	1	S-domain receptor-like protein kinase, putative, expressed
XM9tal4b	LOC_Os12g39610	4	1	0	1	retrotransposon protein, putative, Ty3-gypsy subclass, expressed
XM9tal4b	LOC_Os06g04420	5	1	0	1	lipoxygenase 4, putative
XM9tal4b	LOC_Os11g38510	6	1	0	1	expressed protein
XM9tal4b	LOC_Os11g41850	9	1	0	1	transporter family protein, putative, expressed
XM9tal4b	LOC_Os04g12130	12	1	0	1	retrotransposon protein, putative, Ty1-copia subclass, expressed
XM9tal4b	LOC_Os09g22140	18	1	0	1	expressed protein
XM9tal4b	LOC_Os04g16060	19	1	0	1	expressed protein
XM9tal4b	LOC_Os02g52330	20	1	0	1	expressed protein
XM9tal4b	LOC_Os03g63840	22	1	0	1	expressed protein
XM9tal4b	LOC_Os03g16718	25	1	0	1	expressed protein
XM9tal4b	LOC_Os11g39630	38	1	0	1	ZOS11-08 - C2H2 zinc finger protein, expressed
XM9tal4b	LOC_Os02g21070	45	1	0	1	PPR repeat domain containing protein, putative, expressed
XM9tal4b	LOC_Os04g36020	50	1	0	1	OsFBX138 - F-box domain containing protein, expressed
XM9tal4b	LOC_Os05g33450	52	1	0	1	xanthine/uracil/vitamin C permease, putative
XM9tal4b	LOC_Os10g09670	54	1	0	1	expressed protein
XM9tal4b	LOC_Os09g15290	59	1	0	1	expressed protein
XM9tal4b	LOC_Os03g61190	60	1	0	1	retrotransposon protein, putative, unclassified, expressed
XM9tal4b	LOC_Os06g10940	63	1	0	1	expressed protein
XM9tal4b	LOC_Os08g06390	64	1	0	1	expressed protein
XM9tal4b	LOC_Os08g18900	66	1	0	1	retrotransposon protein, putative, unclassified, expressed
XM9tal4b	LOC_Os05g46150	69	1	0	1	OsFBDUF28 - F-box and DUF domain containing protein, expressed
XM9tal4b	LOC_Os01g39530	70	1	0	1	retrotransposon, putative, centromere-specific
XM9tal4b	LOC_Os12g26410	78	1	0	1	hypothetical protein
XM9tal4b	LOC_Os12g29180	79	1	0	1	expressed protein
XM9tal4b	LOC_Os02g21620	81	1	0	1	retrotransposon protein, putative, unclassified, expressed
XM9tal4b	LOC_Os03g03250	84	1	0	1	retrotransposon protein, putative, Ty3-gypsy subclass, expressed
XM9tal4b	LOC_Os03g28000	85	1	0	1	expressed protein
XM9tal4b	LOC_Os02g44200	87	1	0	1	thioesterase family protein, putative, expressed
XM9tal4b	LOC_Os03g06780	88	1	0	1	expressed protein
XM9tal4b	LOC_Os01g58650	89	1	0	1	LTPL35 - Protease inhibitor/seed storage/LTP family protein precursor, putative
XM9tal4b	LOC_Os01g60460	90	1	0	1	expressed protein
XM9tal4b	LOC_Os03g29690	98	1	0	1	expressed protein
XM9tal4b	LOC_Os03g27570	99	1	0	1	expressed protein
XM9tal4b	LOC_Os12g18680	100	1	0	1	retrotransposon protein, putative, unclassified
XM9tal4b	LOC_Os07g25600	103	1	0	1	expressed protein
XM9tal4b	LOC_Os03g21759	104	1	0	1	hypothetical protein
XM9tal4b	LOC_Os03g27580	105	1	0	1	expressed protein
XM9tal4b	LOC_Os11g32690	106	1	0	1	transposon protein, putative, CACTA, En/Spm sub-class, expressed
XM9tal4b	LOC_Os04g09590	109	1	0	1	transferase family protein, putative, expressed
XM9tal4b	LOC_Os11g27940	111	1	0	1	expressed protein
XM9tal4b	LOC_Os03g30350	117	1	0	1	retrotransposon protein, putative, unclassified, expressed
XM9tal4b	LOC_Os02g25940	122	1	0	1	Core histone H2A/H2B/H3/H4 domain containing protein, putative, expressed
XM9tal4b	LOC_Os04g04950	124	1	0	1	copper methylamine oxidase precursor, putative, expressed
XM9tal4b	LOC_Os06g10310	127	1	0	1	growth regulating factor protein, putative, expressed
XM9tal4b	LOC_Os07g02880	129	1	0	1	DUF538 domain containing protein, putative, expressed
XM9tal4b	LOC_Os03g27550	134	1	0	1	OsSCP17 - Putative Serine Carboxypeptidase homologue, expressed
XM9tal4b	LOC_Os05g41280	137	1	0	1	transcription factor HBP-1b, putative, expressed
XM9tal4b	LOC_Os11g07760	138	1	0	1	hypothetical protein
XM9tal4b	LOC_Os04g26440	141	1	0	1	hypothetical protein
XM9tal4b	LOC_Os04g55550	143	1	0	1	expressed protein
XM9tal4b	LOC_Os01g18930	145	1	0	1	peroxidase precursor, putative, expressed
XM9tal4b	LOC_Os01g21100	146	1	0	1	expressed protein
XM9tal4b	LOC_Os11g36920	151	1	0	1	expressed protein
XM9tal4b	LOC_Os04g21040	156	1	0	1	retrotransposon protein, putative, unclassified, expressed
XM9tal4b	LOC_Os05g36300	157	1	0	1	hypothetical protein
XM9tal4b	LOC_Os02g47280	165	1	0	1	growth-regulating factor, putative, expressed
XM9tal4b	LOC_Os02g48530	167	1	0	1	expressed protein
XM9tal4b	LOC_Os05g32870	168	1	0	1	expressed protein
XM9tal4b	LOC_Os11g16350	169	1	0	1	expressed protein
XM9tal4b	LOC_Os07g20690	170	1	0	1	retrotransposon protein, putative, unclassified, expressed
XM9tal4b	LOC_Os03g35650	174	1	0	1	retrotransposon protein, putative, unclassified, expressed
XM9tal4b	LOC_Os05g25620	187	1	0	1	caltractin, putative, expressed
XM9tal4b	LOC_Os11g12660	191	1	0	1	transposon protein, putative, unclassified, expressed
XM9tal4b	LOC_Os03g39700	199	1	0	1	expressed protein
XM9tal4b	LOC_Os06g07878	180	-1.01446	-0.0207151	0.964049	peptidase, T1 family, putative, expressed
XM9tal4b	LOC_Os02g38250	116	-1.02328	-0.033199	0.921429	EMB1745, putative, expressed
XM9tal4b	LOC_Os02g50970	115	-1.0278	-0.0395527	0.895257	protein kinase domain containing protein, expressed
XM9tal4b	LOC_Os03g44230	173	-1.03065	-0.0435575	0.901485	transmembrane amino acid transporter protein, putative, expressed
XM9tal4b	LOC_Os03g01820	27	-1.03656	-0.0517968	0.976498	fatty acid hydroxylase, putative, expressed
XM9tal4b	LOC_Os05g01110	148	-1.04727	-0.0666327	0.842247	ribosomal protein L28 protein, putative, expressed
XM9tal4b	LOC_Os02g53770	72	-1.05675	-0.0796377	0.814693	tRNA synthetase class I, putative, expressed
XM9tal4b	LOC_Os01g12200	55	-1.05894	-0.0826209	0.808024	expressed protein
XM9tal4b	LOC_Os01g43030	112	-1.06273	-0.0877745	0.776949	tetratricopeptide repeat domain containing protein, expressed
XM9tal4b	LOC_Os02g22130	68	-1.06452	-0.0901998	0.792481	expressed protein
XM9tal4b	LOC_Os07g06450	162	-1.06501	-0.0908667	0.786938	RNA recognition motif containing protein, putative, expressed
XM9tal4b	LOC_Os03g19570	161	-1.06621	-0.0924854	0.835198	fip1 motif family protein, expressed
XM9tal4b	LOC_Os04g35670	32	-1.07842	-0.108923	1	retrotransposon protein, putative, unclassified, expressed
XM9tal4b	LOC_Os02g44750	44	-1.08153	-0.113072	1	expressed protein
XM9tal4b	LOC_Os05g48940	77	-1.08328	-0.115407	0.742884	expressed protein
XM9tal4b	LOC_Os01g53200	158	-1.08742	-0.120908	1	flavin monooxygenase, putative, expressed
XM9tal4b	LOC_Os06g12780	41	-1.09002	-0.12436	0.701632	OsDegp10 - Putative Deg protease homologue, expressed
XM9tal4b	LOC_Os04g43770	164	-1.0972	-0.133822	0.819211	expressed protein
XM9tal4b	LOC_Os03g22420	147	-1.10549	-0.144684	0.61629	AAA-type ATPase family protein, putative, expressed
XM9tal4b	LOC_Os03g12720	28	-1.11032	-0.150969	0.678017	expressed protein
XM9tal4b	LOC_Os06g46366	149	-1.11493	-0.156959	0.601833	zinc finger, C3HC4 type, domain containing protein, expressed
XM9tal4b	LOC_Os09g09980	113	-1.12441	-0.169165	0.927452	glucan endo-1,3-beta-glucosidase precursor, putative, expressed
XM9tal4b	LOC_Os02g57620	43	-1.12613	-0.171379	0.61764	Citrate transporter protein, putative, expressed
XM9tal4b	LOC_Os02g02690	17	-1.13374	-0.181095	0.626969	expressed protein
XM9tal4b	LOC_Os10g27450	42	-1.13776	-0.186198	0.796092	tetrapyrrole methylase family protein, putative, expressed
XM9tal4b	LOC_Os12g07120	29	-1.13889	-0.187631	0.640093	GATA zinc finger domain containing protein, expressed
XM9tal4b	LOC_Os02g56040	152	-1.14087	-0.190139	0.552772	chaperone protein dnaJ, putative, expressed
XM9tal4b	LOC_Os02g44380	131	-1.14541	-0.195866	0.769725	WD domain containing protein, putative, expressed
XM9tal4b	LOC_Os12g26870	53	-1.14969	-0.201251	0.764078	retrotransposon protein, putative, Ty3-gypsy subclass, expressed
XM9tal4b	LOC_Os03g34300	10	-1.16657	-0.222271	0.470888	TMS membrane protein/tumour differentially expressed protein, putative, expressed
XM9tal4b	LOC_Os09g20590	93	-1.18836	-0.24897	0.468129	CD2-binding protein-related, putative, expressed
XM9tal4b	LOC_Os06g03810	153	-1.20797	-0.272583	0.728891	expressed protein
XM9tal4b	LOC_Os05g02060	128	-1.21902	-0.285722	0.469573	mitochondrial import inner membrane translocase subunit Tim17, putative, expressed
XM9tal4b	LOC_Os01g59850	139	-1.22942	-0.297972	0.326364	GTPase-activating protein, putative, expressed
XM9tal4b	LOC_Os05g48950	76	-1.24535	-0.316547	0.463465	expressed protein
XM9tal4b	LOC_Os02g01980	92	-1.2557	-0.328489	0.577812	GDSL-like lipase/acylhydrolase, putative, expressed
XM9tal4b	LOC_Os02g51420	47	-1.26409	-0.338104	0.423852	expressed protein
XM9tal4b	LOC_Os05g07070	24	-1.26498	-0.339113	0.65207	zinc finger, C3HC4 type domain containing protein, expressed
XM9tal4b	LOC_Os01g74580	91	-1.29119	-0.368697	0.233018	dnaJ homolog subfamily C member, putative, expressed
XM9tal4b	LOC_Os01g65080	15	-1.31195	-0.391715	0.189751	ZOS1-18 - C2H2 zinc finger protein, expressed
XM9tal4b	LOC_Os10g18860	16	-1.31591	-0.396061	0.78023	retrotransposon protein, putative, Ty1-copia subclass, expressed
XM9tal4b	LOC_Os06g31090	35	-1.35484	-0.438118	0.717176	GAMYB-binding protein, putative, expressed
XM9tal4b	LOC_Os03g01990	175	-1.42358	-0.509526	0.185066	lysM domain containing protein, putative, expressed
XM9tal4b	LOC_Os12g30590	3	-1.42809	-0.514083	0.690867	disease resistance protein RGA2, putative, expressed
XM9tal4b	LOC_Os06g12230	37	-1.4783	-0.563936	0.185684	TCP-domain protein, putative, expressed
XM9tal4b	LOC_Os02g06430	118	-1.57259	-0.653144	0.0656061	DUF292 domain containing protein, expressed
XM9tal4b	LOC_Os07g28610	176	-1.60341	-0.681141	0.0424054	expressed protein
XM9tal4b	LOC_Os01g46800	178	-1.6473	-0.720107	0.19241	WRKY15, expressed
XM9tal4b	LOC_Os02g29530	183	-1.66282	-0.73363	0.0263307	glycosyl transferase 8 domain containing protein, putative, expressed
XM9tal4b	LOC_Os03g20660	67	-1.79333	-0.842637	0.563605	retrotransposon protein, putative, Ty3-gypsy subclass
XM9tal4b	LOC_Os06g48190	136	-1.80231	-0.849845	0.381342	expressed protein
XM9tal4b	LOC_Os04g44870	83	-1.90517	-0.92992	0.133073	C2 domain containing protein, putative, expressed
XM9tal4b	LOC_Os08g38760	150	-1.94389	-0.958949	1	expressed protein
XM9tal4b	LOC_Os02g56100	190	-2.02752	-1.01971	0.507515	ribonucleoside-diphosphate reductase large subunit, putative, expressed
XM9tal4b	LOC_Os03g62290	121	-2.03208	-1.02296	0.756506	expressed protein
XM9tal4b	LOC_Os09g15350	186	-2.10259	-1.07217	0.404685	expressed protein
XM9tal4b	LOC_Os08g34380	198	-2.29387	-1.19778	0.435897	receptor-like kinase, putative, expressed
XM9tal4b	LOC_Os04g02860	8	-2.3302	-1.22045	0.0934921	disease resistance protein RPM1, putative, expressed
XM9tal4b	LOC_Os07g32100	86	-3.41569	-1.77218	0.242161	expressed protein
XM9tal4b	LOC_Os06g09240	58	-4.69955	-2.23252	0.0727416	anthocyanidin 3-O-glucosyltransferase, putative, expressed
XM9tal4b	LOC_Os10g29470	200	-5.19307	-2.37659	<0.001	dehydrogenase, putative, expressed
XM9tal4b	LOC_Os03g44000	193	-5.42964	-2.44086	1	LTPL15 - Protease inhibitor/seed storage/LTP family protein precursor, expressed
XM9tal4b	LOC_Os04g03530	56	-5.43601	-2.44255	1	cysteine-rich receptor-like protein kinase 37 precursor, putative, expressed
XM9tal4b	LOC_Os04g42620	142	-5.44575	-2.44513	0.215478	uncharacterized protein At4g06744 precursor, putative, expressed
XM9tal4b	LOC_Os08g11590	75	-5.49466	-2.45803	1	retrotransposon protein, putative, Ty3-gypsy subclass, expressed
XM9tal4b	LOC_Os03g22440	130	-5.50523	-2.4608	1	RALFL15 - Rapid ALkalinization Factor RALF family protein precursor, putative, expressed
XM9tal4b	LOC_Os03g36810	195	-9.94104	-3.3134	0.550021	expressed protein
[truncated: 1,401 more rows]
