# Supplementary material for: Analysis of genetic diversity of Xanthomonas oryzae pv. oryzae populations in Taiwan
Source: Sci Rep. 2019 Jan 22;9:316. doi: 10.1038/s41598-018-36575-x (PMC6342995; doi:10.1038/s41598-018-36575-x)
Supplement: Supplementary file 10 — Supp_Table S9 [file 41598_2018_36575_MOESM10_ESM.xlsx]

## Sheet: up-regulated genes
Up-regulated genes	XE3 vs. Control		XF89b vs. Control		XM9 vs. Control
	Log2	p-value	Log2	p-value	Log2	p-value
LOC_Os01g01390.2	6.90185	0.0033604	6.25564	0.0105812	6.61698	0.00593869
LOC_Os01g01430.1	7.79478	1.06652e-25	7.3209	2.16182e-23	6.93365	1.62271e-21
LOC_Os01g02390.2	1.80366	0.00193457	1.32055	0.0245195	1.14585	0.0532692
LOC_Os01g02560.1	1.22246	0.012657	1.93291	9.02054e-05	2.90043	1.08115e-08
LOC_Os01g02900.1	1.84063	7.02857e-07	1.63959	9.11683e-06	-0.0509718	0.903698
LOC_Os01g02920.1	1.92154	8.55132e-07	1.80797	3.37101e-06	0.870813	0.0224968
LOC_Os01g02930.1	4.31819	5.30772e-07	3.42372	6.47802e-05	1.97896	0.0286866
LOC_Os01g03080.1	2.22277	5.78191e-05	1.72124	0.00167651	0.566082	0.303379
LOC_Os01g03130.1	2.30102	2.43089e-06	2.1868	6.98243e-06	1.39231	0.00362534
LOC_Os01g03330.1	1.12189	0.00237771	1.04427	0.00461919	1.55401	3.10306e-05
LOC_Os01g03340.1	2.6684	1.88758e-11	2.05239	1.25939e-07	2.60784	4.77098e-11
LOC_Os01g03360.1	2.33743	0.00366299	1.75176	0.0267983	5.80506	4.87576e-10
LOC_Os01g03370.1	7.48276	1.07684e-05	6.79572	0.000146828	7.42716	1.39892e-05
LOC_Os01g03380.1	4.31304	0.000371004	4.20583	0.000582651	4.27399	0.000463708
LOC_Os01g03390.1	4.67121	5.90358e-19	4.64594	8.2743e-19	4.40398	2.04837e-17
LOC_Os01g03530.2	3.70573	0.000452535	2.58226	0.0141912	4.29479	6.04265e-05
LOC_Os01g03710.1	2.01674	1.21007e-07	1.28054	0.000663994	0.550974	0.146267
LOC_Os01g03720.1	3.12642	1.16788e-11	3.13505	1.03639e-11	2.64138	5.77912e-09
LOC_Os01g03730.1	5.54394	6.95764e-28	5.43438	4.25869e-27	4.34481	1.76825e-19
LOC_Os01g03750.1	1.61888	0.000285587	2.16792	1.45523e-06	-0.0404507	0.935252
LOC_Os01g03914.2	4.81201	3.44604e-26	4.99108	9.49885e-28	4.001	2.28067e-19
LOC_Os01g03914.3	1.44445	0.00888022	1.28076	0.0203252	0.904985	0.0987696
LOC_Os01g04580.1	5.15943	9.64577e-15	4.98051	6.06788e-14	3.9124	1.9607e-09
LOC_Os01g04620.3	1.67235	2.83706e-05	1.00652	0.0107599	1.68028	2.6314e-05
LOC_Os01g04950.3	1.59745	9.94587e-05	1.31284	0.00131242	0.98466	0.015767
LOC_Os01g05150.1	2.35382	0.0245297	2.24086	0.0375565	1.5488	0.180559
LOC_Os01g05630.1	1.97747	1.79486e-05	1.66128	0.000277294	1.48438	0.00109292
LOC_Os01g05650.1	2.29235	1.08863e-08	1.21583	0.00173552	-0.0455785	0.905466
LOC_Os01g05810.1	1.95432	9.5348e-08	2.52608	1.25078e-11	1.76698	1.26798e-06
LOC_Os01g05820.1	1.41129	0.00893202	2.26307	2.9603e-05	1.24433	0.0223644
LOC_Os01g06310.1	4.50917	1.6328e-08	4.76363	3.47355e-09	1.53442	0.0415703
LOC_Os01g06640.1	2.55791	3.27171e-08	2.42583	1.50141e-07	2.58375	2.55843e-08
LOC_Os01g06640.2	2.63455	0.00196856	2.64605	0.0018913	2.55582	0.00262121
LOC_Os01g06640.3	2.92867	6.88244e-06	2.53679	8.81432e-05	3.07333	2.60453e-06
LOC_Os01g06660.1	2.32721	7.5399e-09	2.02604	3.9744e-07	2.005	5.21739e-07
LOC_Os01g06730.1	3.17777	0.00766057	2.97198	0.0140984	1.1436	0.543056
LOC_Os01g06740.1	5.92757	8.74625e-32	6.11697	3.49488e-33	4.64197	4.55332e-21
LOC_Os01g07120.1	1.39134	0.000486403	1.04843	0.00845465	0.742091	0.0631831
LOC_Os01g07130.1	8.00389	8.34407e-07	7.34949	1.31764e-05	7.26073	2.06322e-05
LOC_Os01g07200.1	1.14505	0.00121811	1.17751	0.000883998	0.517285	0.142116
LOC_Os01g07730.1	1.89294	0.000336519	2.23738	2.75629e-05	1.40562	0.00707562
LOC_Os01g07810.2	1.15017	0.0103144	1.22198	0.00651494	0.781054	0.0838777
LOC_Os01g08090.1	1.55857	9.43019e-05	2.04566	3.63087e-07	2.22139	3.83835e-08
LOC_Os01g08470.1	3.06986	3.21794e-06	2.08237	0.00142787	-0.0140211	1
LOC_Os01g08700.3	2.32604	5.41103e-07	1.7871	9.40046e-05	1.29292	0.00435201
LOC_Os01g08700.5	1.62229	5.97434e-07	1.03491	0.00126053	0.278289	0.383281
LOC_Os01g08810.1	2.04393	5.79464e-05	1.99544	8.80255e-05	1.26704	0.0129857
LOC_Os01g08850.1	1.40306	0.0078083	1.12263	0.0316758	1.35752	0.0101694
LOC_Os01g08860.1	4.21221	6.81923e-13	1.84811	0.00059281	2.04212	0.000158564
LOC_Os01g08970.2	3.2429	0.00227242	4.11449	0.000109574	2.35059	0.0308504
LOC_Os01g09260.1	6.60508	0.000413566	6.50145	0.000621947	6.67761	0.000340338
LOC_Os01g09280.1	2.14807	3.21174e-08	2.00393	2.23305e-07	0.776406	0.0405991
LOC_Os01g09640.1	1.35607	4.95171e-05	1.0761	0.00120846	0.439061	0.184337
LOC_Os01g10440.1	2.98669	2.52972e-08	3.01628	1.91267e-08	2.21155	2.17719e-05
LOC_Os01g11600.1	2.86553	1.05356e-07	2.5621	1.64282e-06	1.54677	0.00331438
LOC_Os01g11650.2	1.94551	0.00102204	1.74659	0.00336258	1.36568	0.0242334
LOC_Os01g11910.1	2.53432	5.22363e-11	2.64575	8.63387e-12	2.1274	2.59466e-08
LOC_Os01g12430.1	4.48381	4.14271e-13	3.61846	2.08862e-09	3.12255	1.85706e-07
LOC_Os01g12520.1	7.40916	2.91116e-30	7.15434	8.34156e-29	4.9462	1.50345e-15
LOC_Os01g12580.1	3.8517	1.51136e-06	2.61712	0.000678767	-0.630961	0.456323
LOC_Os01g12710.1	1.86959	3.65118e-08	1.6518	9.69779e-07	0.866518	0.00891633
LOC_Os01g12810.5	4.97746	8.20652e-08	4.05572	7.71024e-06	1.84704	0.0312963
LOC_Os01g12820.1	5.91826	7.39692e-16	4.87715	5.12739e-12	3.46306	3.32352e-07
LOC_Os01g13210.1	1.31979	0.000101374	1.08451	0.001326	0.879081	0.00901868
LOC_Os01g13280.1	2.04068	0.00188789	1.57372	0.0167562	0.431812	0.528793
LOC_Os01g13610.1	2.61123	0.000558852	1.77888	0.0207086	3.27693	1.56833e-05
LOC_Os01g14110.1	1.38445	0.0199548	2.04133	0.000662553	0.256144	0.700415
LOC_Os01g14990.1	2.58801	0.00362267	2.27486	0.0116959	1.68622	0.0847123
LOC_Os01g15340.1	3.56302	1.75753e-06	2.49274	0.000616877	2.90704	7.37805e-05
LOC_Os01g16230.1	2.53946	0.000124538	2.58594	9.55302e-05	1.87257	0.00443171
LOC_Os01g16260.3	8.35331	0.000155851	10.5858	1.39638e-06	9.04608	3.69891e-05
LOC_Os01g16350.1	1.38801	1.83939e-05	1.11402	0.000548568	0.952611	0.00306237
LOC_Os01g16620.4	1.29975	0.0136396	1.30858	0.0131025	0.889485	0.0926369
LOC_Os01g16620.5	1.55087	0.000436407	1.56454	0.000386736	0.868094	0.0506739
LOC_Os01g18080.1	1.99247	1.45473e-06	1.16471	0.00402403	0.55878	0.164417
LOC_Os01g18100.1	1.23555	0.00286773	1.50935	0.000277414	0.361249	0.391455
LOC_Os01g18220.1	3.48627	5.14067e-10	3.08294	2.43972e-08	2.73396	5.64729e-07
LOC_Os01g18250.1	5.20252	3.07662e-06	4.39447	9.13501e-05	3.56708	0.00204239
LOC_Os01g18584.1	1.13377	0.00171714	1.82058	7.23763e-07	1.75825	1.64442e-06
LOC_Os01g18800.4	1.71117	0.000278771	1.17238	0.0126016	0.815418	0.0857589
LOC_Os01g19260.1	3.02278	1.40583e-07	3.41567	3.77531e-09	3.0762	8.92035e-08
LOC_Os01g19270.1	4.52079	2.11855e-08	4.55736	1.62321e-08	3.41992	2.53761e-05
LOC_Os01g19280.1	6.946	0.00548079	6.30837	0.0142963	5.15012	0.0700612
LOC_Os01g19290.1	7.21998	1.62959e-12	6.82597	1.92815e-11	7.02138	5.79094e-12
LOC_Os01g19740.1	1.28973	7.81121e-05	1.02121	0.00165676	-0.0166182	0.958977
LOC_Os01g19800.1	3.30206	8.71821e-08	2.14289	0.000463348	0.686035	0.311541
LOC_Os01g19940.1	1.84382	1.06034e-06	1.34482	0.000326537	0.865804	0.020447
LOC_Os01g20030.1	5.72603	3.45621e-06	5.24067	1.57306e-05	2.60348	0.0240362
LOC_Os01g20206.1	4.43669	9.1275e-12	4.49525	5.48549e-12	3.26168	1.56658e-07
LOC_Os01g20780.1	7.54169	7.26869e-06	6.14272	0.00148521	3.76392	0.297603
LOC_Os01g20980.1	3.29175	0.00898078	3.26672	0.00898078	4.6813	0.000128501
LOC_Os01g21144.1	3.48819	1.03488e-09	2.03937	0.000186916	1.54821	0.00427495
LOC_Os01g22336.1	6.15825	0.00063313	6.18269	0.00063313	5.6826	0.00462014
LOC_Os01g22352.1	3.95072	4.07155e-14	4.61814	5.77269e-18	3.25601	2.19248e-10
LOC_Os01g23580.1	2.19455	0.000708434	1.67861	0.00990624	2.71786	3.09817e-05
LOC_Os01g24680.2	1.03295	0.0118029	1.04853	0.0107603	0.496208	0.227987
LOC_Os01g24710.1	6.74347	4.02462e-12	6.16239	7.70668e-11	5.6909	8.28018e-10
LOC_Os01g24710.2	5.11689	7.47461e-07	3.6953	0.000404953	3.67623	0.000444803
LOC_Os01g24710.3	6.54933	0.00111899	5.52832	0.0154341	4.74554	0.0820383
LOC_Os01g24710.4	5.93102	2.48771e-17	5.51856	2.68628e-15	4.80366	6.17295e-12
LOC_Os01g24720.1	1.5917	0.0108162	1.74873	0.00520629	0.993045	0.111187
LOC_Os01g24880.2	6.49129	0.000531207	5.3904	0.0142194	6.13951	0.00173772
LOC_Os01g25100.1	7.03034	3.75946e-05	6.8838	7.91591e-05	5.8864	0.00311604
LOC_Os01g25189.1	4.3626	0.000663408	5.13742	3.26721e-05	5.33779	1.43398e-05
LOC_Os01g25370.3	4.20461	0.000460179	4.6604	6.36032e-05	3.33031	0.0138097
LOC_Os01g25990.3	1.20665	0.0115872	1.43347	0.00272558	0.662946	0.169318
LOC_Os01g27120.1	3.26357	0.00205181	3.18863	0.00243558	2.86188	0.00878696
LOC_Os01g27210.1	1.73014	2.44199e-05	1.99931	1.31372e-06	1.74968	2.00078e-05
LOC_Os01g27240.1	1.6609	0.0125903	1.31665	0.0499149	1.03405	0.130014
LOC_Os01g27390.1	5.50735	0.0130285	5.71945	0.00730611	6.38287	0.00138648
LOC_Os01g27750.1	1.66322	0.00236027	1.369	0.0125517	2.0779	0.00016293
LOC_Os01g28600.1	3.46613	0.00975863	3.19706	0.0240047	3.78488	0.00430883
LOC_Os01g28840.1	5.27759	1.09712e-08	4.31507	1.57906e-06	2.18965	0.0113323
LOC_Os01g28960.1	4.90337	4.31347e-09	3.95692	2.65829e-06	1.61754	0.104407
LOC_Os01g28970.2	6.61818	1.9152e-14	5.39145	5.34327e-10	4.20797	2.94906e-06
LOC_Os01g29180.2	2.37049	0.00657003	2.13411	0.0149133	2.17154	0.0135665
LOC_Os01g31360.4	2.00601	0.000261933	1.41114	0.00966839	0.0306466	0.962751
LOC_Os01g31370.1	2.5675	0.000245131	2.90214	4.12675e-05	1.75595	0.0100183
LOC_Os01g31450.1	5.94196	2.1879e-16	4.97801	1.31139e-12	4.30969	4.24887e-10
LOC_Os01g32120.1	4.90333	7.30455e-07	4.64489	3.05089e-06	4.1282	4.8159e-05
LOC_Os01g32380.1	5.10449	2.80293e-07	5.21991	1.34539e-07	4.48601	1.2431e-05
LOC_Os01g32660.5	4.29123	6.1905e-05	4.05622	0.000165946	3.90617	0.000307842
LOC_Os01g32670.1	3.01744	0.000852155	2.02474	0.0209795	2.94724	0.00108933
LOC_Os01g32780.1	4.91836	6.12028e-25	4.07712	6.33253e-19	2.94034	1.74042e-11
LOC_Os01g33410.1	3.2357	0.0154588	3.31476	0.0133941	2.87505	0.0338884
LOC_Os01g34010.1	4.54913	9.98123e-07	3.84344	4.76786e-05	2.95736	0.00284103
LOC_Os01g34890.1	1.33449	0.0174007	1.52935	0.00623307	0.625401	0.289168
LOC_Os01g35330.1	4.03404	1.62301e-08	4.94916	2.19503e-11	4.05583	1.41453e-08
LOC_Os01g36790.1	1.5691	0.00802073	1.67348	0.00472135	1.01993	0.08965
LOC_Os01g37200.1	11.2646	2.36967e-27	9.33182	2.69138e-20	7.4188	1.58971e-13
LOC_Os01g37750.1	1.98004	0.000108492	1.48948	0.00339258	1.09666	0.0308187
LOC_Os01g37810.1	2.5368	5.69911e-05	2.25667	0.000302403	1.28967	0.0347353
LOC_Os01g37920.1	2.16124	5.43826e-06	1.64912	0.000425675	0.254887	0.586049
LOC_Os01g37950.1	3.7961	3.30339e-05	2.33008	0.0140398	2.01605	0.0385194
LOC_Os01g38110.1	3.72828	0.00128189	4.46871	0.000137953	3.67257	0.00154861
LOC_Os01g38580.1	8.3702	9.84286e-05	7.1244	0.00134039	6.4683	0.00507117
LOC_Os01g38990.1	2.00225	3.17719e-06	1.18764	0.00516667	0.824301	0.0536112
LOC_Os01g39020.1	3.8464	3.34772e-06	2.11011	0.00895636	0.801301	0.315758
LOC_Os01g39136.1	5.2038	7.7894e-13	4.25331	1.2054e-09	3.61941	1.22308e-07
LOC_Os01g39890.1	1.14266	0.00075656	1.33642	8.66955e-05	0.481188	0.153804
LOC_Os01g40094.1	3.83995	4.51569e-15	3.09098	7.58196e-11	1.35968	0.00262206
LOC_Os01g40190.1	3.99311	4.57272e-12	3.19043	1.74093e-08	1.22423	0.0297816
LOC_Os01g40200.1	1.09458	0.017347	1.23331	0.00743759	0.405175	0.392702
LOC_Os01g40260.1	1.08877	0.0451159	1.36165	0.0126557	2.19481	8.37152e-05
LOC_Os01g40280.1	3.47277	5.96967e-11	2.42828	1.93509e-06	1.40718	0.00465298
LOC_Os01g40290.1	4.87279	5.14782e-14	5.21139	1.28846e-15	3.75372	4.72529e-09
LOC_Os01g40430.1	8.30014	8.54029e-15	7.96214	8.91624e-14	8.45683	2.88503e-15
LOC_Os01g40660.1	1.4043	0.0171994	1.34548	0.0221269	2.85629	1.38255e-06
LOC_Os01g41510.1	2.02505	0.0213814	2.08967	0.0165146	2.40966	0.00551455
LOC_Os01g42110.1	6.77402	4.0304e-11	5.70558	2.17455e-08	3.00087	0.00860016
LOC_Os01g42190.1	5.14583	2.62383e-13	3.60291	7.16449e-08	2.35878	0.000311618
LOC_Os01g42200.1	4.15777	0.0013526	3.37663	0.014994	-0.0687436	1
LOC_Os01g42234.2	2.65399	2.31128e-07	2.29479	6.9098e-06	2.16097	2.25709e-05
LOC_Os01g42260.3	7.59766	0.00650685	6.5434	0.0229637	5.62051	0.0655414
LOC_Os01g42380.1	2.72453	1.44661e-14	3.06522	1.29592e-17	2.21494	2.07721e-10
LOC_Os01g42410.1	3.27775	9.27456e-15	2.64189	1.48149e-10	2.55767	4.92398e-10
LOC_Os01g42860.1	4.1377	9.08112e-19	3.66587	1.16479e-15	3.71806	5.36843e-16
LOC_Os01g43650.2	4.37681	1.27204e-07	3.61905	1.02787e-05	3.04781	0.000217515
LOC_Os01g43700.1	3.82451	4.42248e-07	4.76986	3.94469e-10	4.11212	6.2758e-08
LOC_Os01g43710.1	1.55978	8.18857e-06	1.28805	0.000209561	1.17979	0.000666791
LOC_Os01g43774.1	3.84368	1.68415e-08	3.05362	9.18062e-06	2.63412	0.000171857
LOC_Os01g43851.1	4.24285	1.36775e-10	4.29203	8.77249e-11	3.42134	1.95417e-07
LOC_Os01g44050.1	1.70328	0.00129014	1.28657	0.0141138	1.02354	0.049896
LOC_Os01g44069.1	7.19237	3.98266e-10	5.82233	5.78938e-07	-0.086446	1
LOC_Os01g44960.1	4.99635	0.000212492	4.3713	0.001634	2.83998	0.0653731
LOC_Os01g45110.1	2.917	3.02064e-09	2.80627	1.13296e-08	2.59842	1.20934e-07
LOC_Os01g45200.1	1.22172	0.00123959	1.23103	0.00115972	0.481483	0.206298
LOC_Os01g45250.1	1.88164	1.71077e-06	2.31974	5.24883e-09	1.94134	8.38385e-07
LOC_Os01g45360.1	1.70818	3.07048e-06	1.37299	0.000156128	0.580474	0.106144
LOC_Os01g45460.1	2.14139	9.33416e-05	1.45492	0.00725782	0.628844	0.248292
LOC_Os01g45659.1	11.6768	6.79458e-16	10.4847	5.90571e-13	8.02965	3.0036e-07
LOC_Os01g45830.1	1.30616	0.00222175	1.09666	0.0101887	0.74869	0.0805258
LOC_Os01g45900.1	1.37275	0.000214607	1.15917	0.0017079	0.881854	0.0166711
LOC_Os01g46370.2	5.10247	0.0296326	6.18329	0.00132006	0	1
LOC_Os01g46440.1	4.31956	4.4043e-07	4.25092	7.14255e-07	3.08121	0.000500639
LOC_Os01g46610.1	1.39844	4.89654e-06	1.50812	8.92487e-07	1.39215	5.39603e-06
LOC_Os01g46760.1	3.38483	0.000155035	2.61703	0.00331418	0.81548	0.380652
LOC_Os01g46970.1	2.45343	7.28397e-07	1.82434	0.000217718	0.90429	0.0689239
LOC_Os01g47290.1	9.98102	1.11556e-36	9.32699	7.74411e-33	8.90074	2.41637e-30
LOC_Os01g47300.1	7.60254	6.5029e-41	6.66009	1.06587e-31	5.64469	1.22806e-23
LOC_Os01g47300.2	8.88874	2.34338e-21	8.09244	2.70207e-18	7.11634	1.28937e-14
LOC_Os01g47300.3	9.98403	3.77691e-12	9.01023	1.00913e-09	8.28692	5.40474e-08
LOC_Os01g47300.4	6.15849	0.00267911	5.22513	0.0274507	6.34504	0.00179146
LOC_Os01g47570.1	2.45722	3.74939e-05	2.25672	0.000138169	1.59693	0.00611893
LOC_Os01g47690.1	1.96237	1.39932e-08	1.36995	5.83395e-05	0.853013	0.0117825
LOC_Os01g47840.1	1.103	0.00737403	1.36828	0.000892034	2.07117	7.44194e-07
LOC_Os01g48000.1	2.01204	7.54751e-07	1.9462	1.64385e-06	1.59973	7.27422e-05
LOC_Os01g48130.1	3.57397	0.000186998	3.95576	3.65027e-05	2.71024	0.00507711
LOC_Os01g48130.2	5.30057	4.1266e-10	5.62852	3.63661e-11	3.7885	9.50628e-06
LOC_Os01g48910.1	1.23273	0.000408086	1.18389	0.000680986	0.858338	0.0134589
LOC_Os01g48960.1	2.13716	6.92631e-12	1.89832	8.25048e-10	1.30204	1.88385e-05
LOC_Os01g49030.1	2.19706	0.000216607	1.76479	0.00276932	1.9963	0.000747823
LOC_Os01g49380.1	1.96896	9.49716e-05	1.48773	0.00320911	0.858849	0.0889465
LOC_Os01g49580.1	1.89801	0.000264674	1.85046	0.000381637	2.18346	2.88693e-05
LOC_Os01g49710.1	3.20041	3.19606e-05	2.469	0.00104606	1.32951	0.0741018
LOC_Os01g49820.1	1.1173	0.0389602	1.33921	0.0131137	1.62797	0.00265323
LOC_Os01g50160.1	3.8548	2.36637e-16	3.47128	6.33557e-14	2.98404	5.18724e-11
LOC_Os01g50400.1	3.21777	1.05627e-11	2.56571	4.48977e-08	2.07987	9.20044e-06
LOC_Os01g50440.1	3.67958	0.000897626	2.82707	0.0125071	1.98841	0.0946841
LOC_Os01g50700.1	5.31735	2.36652e-05	3.20528	0.0123925	-0.080563	1
LOC_Os01g50870.1	1.76465	0.0233172	2.56844	0.00107897	2.23608	0.00428029
LOC_Os01g50910.1	9.24044	3.40532e-20	7.03801	2.35636e-13	4.89985	3.2748e-07
LOC_Os01g50910.2	7.82706	0.000121996	5.34063	0.0296781	0	1
LOC_Os01g51030.1	6.10238	4.35803e-27	6.25868	4.5031e-28	5.3526	2.10846e-22
LOC_Os01g51210.1	1.5189	0.000209543	1.70575	3.29724e-05	0.957559	0.0197684
LOC_Os01g51380.1	2.49071	1.04277e-05	1.93825	0.000492454	1.52629	0.0056749
LOC_Os01g51380.2	3.91222	4.93877e-12	3.19324	1.21431e-08	2.78837	6.74833e-07
LOC_Os01g51420.1	1.27104	8.99838e-05	1.01304	0.00173534	0.457789	0.156316
LOC_Os01g51540.1	3.33405	1.49996e-12	3.31089	2.03348e-12	2.564	1.99953e-08
LOC_Os01g51632.1	1.18848	0.00706082	1.47599	0.000800523	0.43535	0.345624
LOC_Os01g51634.1	1.63928	0.000677059	1.32224	0.0061895	0.713129	0.146032
LOC_Os01g51735.1	4.46269	5.02312e-06	3.6041	0.000163082	2.40389	0.0176321
LOC_Os01g52130.1	3.08605	1.16766e-06	2.28529	0.000278705	2.44391	0.000102554
LOC_Os01g52330.1	2.09778	0.0113571	1.67319	0.0449596	2.37686	0.00419087
LOC_Os01g52610.1	2.47082	0.000555185	2.86713	5.58686e-05	3.8472	4.44521e-08
LOC_Os01g52740.1	1.62404	0.000281743	2.28271	4.22677e-07	1.39845	0.00176823
LOC_Os01g53040.1	1.77642	2.14925e-05	1.37477	0.000977213	2.18073	2.26424e-07
LOC_Os01g53220.1	2.29518	0.0001309	1.31798	0.0245756	-0.175429	0.767715
LOC_Os01g53260.1	6.47596	3.55514e-31	6.39999	1.24109e-30	5.93637	2.46071e-27
LOC_Os01g53430.1	3.68139	0.000429491	3.35168	0.00184232	2.86502	0.0100117
LOC_Os01g53520.2	3.25331	3.42155e-06	1.61462	0.0241316	1.42253	0.0405838
LOC_Os01g53650.1	9.31858	6.32349e-06	6.17723	0.00731536	4.18685	0.221432
LOC_Os01g53680.1	1.81582	0.00143752	1.36425	0.0172372	1.43009	0.0124796
LOC_Os01g54030.1	6.03238	1.00991e-06	3.31373	0.00469824	0.348848	0.87998
LOC_Os01g54350.1	1.4898	3.62554e-05	1.19533	0.000872229	0.883797	0.0137135
LOC_Os01g54700.1	1.14799	0.0096064	1.29154	0.00365852	1.11712	0.0116808
LOC_Os01g55020.3	5.50673	0.0158665	6.00995	0.00457229	6.23059	0.00299519
LOC_Os01g55300.2	2.02172	8.67339e-05	1.76445	0.000606233	1.79456	0.000494003
LOC_Os01g55340.1	3.97688	4.88761e-19	3.9975	3.3694e-19	2.68842	5.60487e-10
LOC_Os01g55510.1	3.28679	2.9006e-12	2.68039	5.76727e-09	2.85378	7.24078e-10
LOC_Os01g55540.1	1.55126	6.88251e-07	1.23357	6.97829e-05	1.19272	0.00011915
LOC_Os01g55974.1	6.0002	0.000924021	6.18244	0.000480265	6.76706	3.86466e-05
LOC_Os01g56180.1	1.9506	2.66023e-05	1.45785	0.00146749	0.664121	0.142569
LOC_Os01g56230.3	2.09091	2.02201e-05	1.77575	0.000270546	0.884343	0.0689212
LOC_Os01g56510.2	7.45276	0.00812344	6.96676	0.0142225	6.0969	0.0384263
LOC_Os01g56570.1	7.72978	2.81689e-06	7.42746	1.01033e-05	5.97389	0.00253215
LOC_Os01g57230.1	3.93353	0.000343912	2.66317	0.0190819	1.37163	0.286445
LOC_Os01g57240.1	2.11885	1.15366e-07	1.70064	1.73988e-05	1.15862	0.00328495
LOC_Os01g57350.1	1.55178	8.59907e-05	1.416	0.000327264	1.15312	0.00333283
LOC_Os01g57450.1	1.91348	5.96725e-06	1.54883	0.000218646	0.623317	0.133515
LOC_Os01g57510.1	1.4281	0.0340362	1.64773	0.0144151	2.26803	0.000757749
LOC_Os01g57840.1	1.8159	0.000134953	2.05245	1.71508e-05	1.34745	0.00452511
LOC_Os01g57854.1	2.87679	1.41687e-11	2.12612	3.99261e-07	2.53155	2.10759e-09
LOC_Os01g57890.2	5.05434	6.74509e-11	2.98851	9.34648e-05	0.439819	0.666474
LOC_Os01g58114.1	2.43567	6.40463e-10	2.22346	1.35655e-08	2.33971	2.64621e-09
LOC_Os01g58130.1	1.58289	6.41426e-05	1.80567	5.66932e-06	1.57012	7.43482e-05
LOC_Os01g58194.1	1.56049	0.00405344	1.37056	0.0114097	0.939126	0.0825234
LOC_Os01g58300.1	5.06591	0.000203297	5.49807	4.67775e-05	5.20701	0.000123231
LOC_Os01g58320.1	4.29125	8.00849e-05	4.32464	7.05126e-05	3.36007	0.00305616
LOC_Os01g58620.1	1.8156	3.22075e-07	1.24084	0.000431351	0.673861	0.0572961
LOC_Os01g58640.1	2.17945	3.58079e-10	1.93234	2.11074e-08	0.651646	0.0534793
LOC_Os01g58670.1	5.3844	0.0146486	6.2264	0.00112614	5.12571	0.0305041
LOC_Os01g58740.1	1.79058	0.00049223	1.97587	0.000126942	0.417232	0.423283
LOC_Os01g58740.2	1.37827	0.000704294	1.35089	0.000894113	1.00112	0.0134292
LOC_Os01g58850.1	6.24673	3.57566e-10	3.68811	0.000120847	2.35735	0.0179579
LOC_Os01g58890.1	1.35669	7.04372e-05	1.24873	0.000244682	1.62784	2.19112e-06
LOC_Os01g58890.2	1.5534	0.000107828	1.27577	0.00138239	1.39828	0.000472531
LOC_Os01g58890.4	1.46305	0.000173931	1.29805	0.000834775	1.16729	0.00264068
LOC_Os01g59000.1	2.1436	7.19627e-07	2.18836	4.2741e-07	2.81165	1.36745e-10
LOC_Os01g59100.1	1.67197	0.000310212	1.11511	0.0157277	1.44556	0.00179123
LOC_Os01g59160.1	1.90573	0.000204726	1.4378	0.00518982	1.73173	0.000766742
LOC_Os01g59660.4	7.14833	0.00240314	5.94559	0.0192389	0	1
LOC_Os01g59740.1	3.81591	4.41969e-18	2.99619	2.17692e-12	2.47149	3.89512e-09
LOC_Os01g59950.1	1.06019	0.00528602	1.09451	0.00400944	0.228477	0.545592
LOC_Os01g60060.1	10.6948	1.96181e-21	10.262	2.10499e-19	10.0646	1.80843e-18
LOC_Os01g60420.1	1.01666	0.0245575	1.31216	0.00394382	0.757849	0.0930636
LOC_Os01g60690.1	4.65283	0.00111796	4.95438	0.000463327	4.03569	0.00603339
LOC_Os01g60700.1	1.80136	1.18067e-06	1.25857	0.000608816	1.26881	0.000558203
LOC_Os01g60700.2	2.6621	1.09366e-07	2.37274	2.05515e-06	2.063	3.80336e-05
LOC_Os01g60730.1	6.81041	0.00479371	8.49362	0.000238391	6.4021	0.00957516
LOC_Os01g60880.1	4.53299	0.000431281	3.53262	0.0102709	2.65886	0.10416
LOC_Os01g61070.1	1.90146	0.000482809	1.64166	0.00253072	0.546814	0.326665
LOC_Os01g61510.1	1.34652	0.000945626	1.57242	0.00012114	1.61539	8.06233e-05
LOC_Os01g61760.2	6.98925	0.000247077	6.94767	0.000283556	0	1
LOC_Os01g62130.1	2.41089	0.00143751	2.4082	0.00143751	2.92752	0.000131303
LOC_Os01g62190.1	7.21592	9.25764e-33	6.99002	1.47199e-29	6.13403	4.50623e-23
LOC_Os01g62230.1	2.18631	1.91551e-06	1.35696	0.00248514	1.36811	0.00229719
LOC_Os01g62260.1	4.56442	3.2508e-11	3.79024	2.18345e-08	1.33505	0.0599627
LOC_Os01g62290.1	3.39086	1.09022e-17	1.88203	5.8328e-07	1.98573	1.47115e-07
LOC_Os01g62310.1	3.78334	0.000245143	4.748	4.88191e-06	2.31434	0.0330827
LOC_Os01g62430.2	1.84056	0.00162887	2.12753	0.000295108	2.14943	0.000256359
LOC_Os01g62430.3	1.63266	0.000532064	1.90821	5.59196e-05	1.62685	0.000569594
LOC_Os01g62610.1	2.15737	0.000168172	2.79267	1.6163e-06	1.4758	0.0117848
LOC_Os01g62670.1	1.52449	0.0104805	1.22102	0.039353	0.420691	0.479281
LOC_Os01g62850.1	1.13067	0.0451886	1.38002	0.0141879	1.57017	0.00515154
LOC_Os01g63050.1	3.14436	1.94968e-08	2.92433	1.3999e-07	1.45598	0.0067405
LOC_Os01g63060.1	2.20634	5.70863e-06	1.8941	8.37951e-05	1.40524	0.00312819
LOC_Os01g63230.1	2.54684	2.6934e-10	1.68072	1.93494e-05	0.898063	0.0211735
LOC_Os01g63980.1	1.90766	0.000432699	1.10506	0.0392517	1.25437	0.0199695
LOC_Os01g64000.1	7.3252	0.000105636	6.05718	0.00428685	6.28509	0.0022737
LOC_Os01g64170.1	3.75861	1.05854e-10	3.23381	1.37414e-08	1.97619	0.000301082
LOC_Os01g64170.2	3.0465	8.65574e-09	2.67595	2.87469e-07	1.80437	0.0003648
LOC_Os01g64170.3	3.41566	3.34804e-09	3.17075	2.88659e-08	2.03018	0.00020737
LOC_Os01g64170.5	3.801	8.07848e-07	3.66194	2.01188e-06	2.42411	0.00133584
LOC_Os01g64300.1	2.01472	3.34626e-05	1.43714	0.0029099	1.02171	0.0349306
LOC_Os01g64640.1	3.10271	1.13783e-05	1.45703	0.0303947	0.889628	0.184502
LOC_Os01g64790.1	1.59592	0.00147171	1.12497	0.0234946	0.0567298	0.909864
LOC_Os01g64910.1	2.81251	0.00841449	3.94355	5.03919e-05	2.87539	0.00681739
LOC_Os01g65500.1	6.0002	0.00930043	5.87269	0.0134921	0	1
LOC_Os01g65510.1	6.42382	1.42391e-12	6.42488	1.41091e-12	4.56449	1.0083e-07
LOC_Os01g65520.1	3.71206	1.6742e-16	3.10414	1.48977e-12	1.63824	8.72649e-05
LOC_Os01g65660.1	1.53946	0.0032279	1.97317	0.000189978	1.05084	0.0428994
LOC_Os01g65760.1	8.14121	1.09008e-38	7.99196	1.35733e-37	6.74055	1.57219e-28
LOC_Os01g66250.1	4.66112	1.48831e-09	4.62713	1.8906e-09	4.90576	2.34159e-10
LOC_Os01g66260.1	2.5649	0.018341	3.04779	0.00387681	2.64645	0.0157355
LOC_Os01g66544.1	2.60072	2.0244e-06	2.51355	4.31561e-06	1.89784	0.000506544
LOC_Os01g66710.1	7.72974	1.3769e-07	7.22278	2.67741e-06	7.54342	4.58737e-07
LOC_Os01g67430.1	6.22642	2.67341e-08	5.00887	1.60763e-05	5.13974	8.7257e-06
LOC_Os01g68320.3	1.19577	0.000701601	1.50986	2.12327e-05	1.30917	0.000214417
LOC_Os01g68320.4	1.25959	0.00151674	1.53452	0.000116767	0.673166	0.0907032
LOC_Os01g68570.1	2.99563	0.0180336	2.9061	0.0219731	0.459751	1
LOC_Os01g68650.1	1.27374	0.00074791	1.51232	6.71575e-05	0.719811	0.0560678
LOC_Os01g68730.1	4.2966	3.51553e-09	4.27064	4.34841e-09	4.933	2.88463e-11
LOC_Os01g70110.1	1.50759	8.03977e-05	2.00708	2.20498e-07	1.0451	0.00586803
LOC_Os01g70170.1	1.81272	1.03515e-08	1.36152	1.38107e-05	1.3323	2.09142e-05
LOC_Os01g70240.2	6.00025	0.00098833	6.30207	0.000283732	7.1601	7.38818e-06
LOC_Os01g70500.1	3.80228	6.81724e-11	3.45495	2.77215e-09	2.62867	7.05753e-06
LOC_Os01g70710.1	2.8817	5.80181e-12	2.40238	5.17994e-09	2.09681	2.63244e-07
LOC_Os01g70850.1	6.26007	3.64732e-24	3.96247	1.51594e-11	2.63768	5.70682e-06
LOC_Os01g70850.2	1.78228	0.0072116	1.35734	0.041825	0.528293	0.47242
LOC_Os01g71090.1	4.86973	7.88372e-05	4.04633	0.00198662	3.51166	0.0110896
LOC_Os01g71270.1	1.81249	0.0148559	1.90679	0.0103798	2.17802	0.0031554
LOC_Os01g71310.1	2.63929	1.36349e-10	2.4696	1.61411e-09	1.08989	0.00714192
LOC_Os01g71474.1	7.5417	5.02439e-07	7.25683	2.34093e-06	7.57669	4.2043e-07
LOC_Os01g71590.2	1.70422	0.000303646	1.06401	0.0236201	0.623509	0.183176
LOC_Os01g71624.1	8.91056	1.49235e-19	8.11348	2.14394e-16	6.9642	4.94541e-12
LOC_Os01g71624.2	9.32725	4.99263e-23	8.62459	2.6226e-20	7.12992	1.20475e-14
LOC_Os01g71624.3	6.60295	1.43561e-32	5.98829	2.24103e-28	3.91831	4.75175e-14
LOC_Os01g71624.4	4.4804	0.000377536	5.16349	4.58563e-05	3.32639	0.00980788
LOC_Os01g71624.5	5.85215	4.78404e-18	5.12436	5.7e-15	3.36421	4.65347e-08
LOC_Os01g71820.1	5.21444	7.11898e-09	5.21767	7.11898e-09	5.69451	4.18794e-10
LOC_Os01g71830.1	4.5745	2.13978e-14	4.11933	3.52459e-12	5.38253	1.56293e-18
LOC_Os01g71970.1	2.44407	1.06724e-08	2.00156	1.994e-06	1.56124	0.000172752
LOC_Os01g72120.1	1.63178	0.00640203	1.44101	0.0162181	1.81597	0.00246618
LOC_Os01g72130.1	1.24871	0.0230109	1.28887	0.0190307	1.33722	0.0150293
LOC_Os01g72160.1	3.58895	0.000890117	3.4053	0.00195531	3.31883	0.00297549
LOC_Os01g72210.2	7.29188	5.57744e-05	6.21203	0.00190531	6.70206	0.000385834
LOC_Os01g72270.1	10.4416	5.47233e-50	9.82886	9.24169e-46	7.62231	9.73504e-31
LOC_Os01g72330.1	2.22707	1.53952e-07	1.50696	0.000297531	0.79207	0.0551354
LOC_Os01g72420.1	1.51816	0.0038637	1.37686	0.00871725	0.613552	0.248476
LOC_Os01g72460.1	2.70353	2.7689e-12	2.76176	1.03031e-12	1.67434	9.41581e-06
LOC_Os01g72490.1	1.49361	0.000541144	1.30495	0.0025112	1.09731	0.0110806
LOC_Os01g72490.2	3.03741	5.05774e-12	3.00915	7.49861e-12	2.08217	9.39866e-07
LOC_Os01g72570.2	1.20804	0.000216321	1.33211	4.71241e-05	0.83005	0.0106598
LOC_Os01g72600.1	1.74578	0.00147332	1.12399	0.0397525	0.409121	0.455689
LOC_Os01g72670.2	4.10649	0.0285671	4.19776	0.0238595	4.34952	0.0201606
LOC_Os01g72810.1	4.19978	2.38018e-06	3.72561	2.33236e-05	4.0293	5.58309e-06
LOC_Os01g72860.1	1.48814	2.01019e-06	1.02217	0.000987703	0.477805	0.121869
LOC_Os01g72900.1	4.49289	8.0416e-08	3.96841	1.25024e-06	2.63612	0.000716248
LOC_Os01g72910.1	3.08293	5.21561e-06	2.66764	6.43568e-05	2.3901	0.000309897
LOC_Os01g72970.1	1.92971	3.94186e-05	1.97903	2.51066e-05	1.20553	0.00952233
LOC_Os01g73040.1	1.46866	0.000430615	1.16962	0.00499194	1.13956	0.00636018
LOC_Os01g73500.2	1.45952	0.0419913	2.43905	0.00064836	0.573613	0.446882
LOC_Os01g73670.3	3.48471	1.31018e-06	1.68357	0.0146074	0.205433	0.799673
LOC_Os01g73940.1	1.18129	0.00155248	1.39035	0.000209146	1.39569	0.000198425
LOC_Os01g73950.2	4.5179	1.75041e-07	2.25476	0.019394	4.05624	2.97422e-06
LOC_Os01g74020.1	4.03831	3.58478e-12	3.08783	3.63392e-08	0.694654	0.200901
LOC_Os01g74320.1	1.77713	0.000765116	1.28538	0.0136912	0.520122	0.313111
LOC_Os01g74490.1	3.85046	3.63715e-20	3.423	8.41832e-17	2.19904	2.32768e-08
LOC_Os01g74580.2	5.91423	0.0108574	5.33469	0.0319349	5.2638	0.0413628
LOC_Os02g01030.4	5.914	0.00409028	6.76967	0.000346367	5.11564	0.0343469
LOC_Os02g01590.1	1.71624	0.000433667	1.16094	0.0162683	-1.03143	0.0359179
LOC_Os02g02210.1	5.44174	1.25118e-12	5.66825	1.56378e-13	6.84837	1.56159e-18
LOC_Os02g02230.1	3.55541	0.0276963	4.8257	0.00183052	3.94344	0.0125429
LOC_Os02g02320.1	4.14948	7.60446e-16	3.85393	3.33226e-14	2.68405	3.06706e-08
LOC_Os02g02710.2	1.47003	0.00416605	1.1066	0.0301528	0.920439	0.0717233
LOC_Os02g02730.1	2.22756	3.24344e-09	1.95503	1.64838e-07	1.52559	3.7798e-05
LOC_Os02g02780.1	2.55343	2.75947e-08	1.80672	5.63904e-05	2.7849	1.8845e-09
LOC_Os02g03260.3	6.23149	0.00144451	5.65505	0.00875716	0	1
LOC_Os02g03340.2	1.70627	0.043262	2.03416	0.0159695	1.17729	0.172579
LOC_Os02g03560.1	1.49923	0.000565118	1.27254	0.00351542	1.09829	0.0120791
LOC_Os02g03710.1	1.48153	0.0260863	1.77612	0.00808895	0.894252	0.176129
LOC_Os02g03840.2	1.33572	4.09113e-05	1.00836	0.00182263	0.638486	0.0472535
LOC_Os02g04230.2	7.07018	0.00451728	8.46933	0.000446195	0	1
LOC_Os02g04250.3	4.20749	5.14356e-06	4.19902	5.39861e-06	2.55709	0.00685781
LOC_Os02g04340.1	1.49712	0.00158731	1.5774	0.000889943	1.57641	0.000902183
LOC_Os02g04500.1	1.87255	0.00841575	1.77897	0.012104	1.60189	0.025611
LOC_Os02g04640.1	5.89066	1.32231e-35	5.76402	1.65534e-34	4.9055	1.26445e-25
LOC_Os02g04780.1	4.01868	0.000249076	2.69017	0.0227744	2.09335	0.114482
LOC_Os02g04924.2	7.57021	0.00114958	6.3096	0.00997704	0	1
LOC_Os02g05470.2	1.94471	0.0172112	1.84764	0.0242177	0.965185	0.23936
LOC_Os02g05692.2	6.43055	0.00662066	6.99885	0.00210333	5.73845	0.022186
LOC_Os02g05810.1	2.50685	2.10379e-06	2.07471	8.87171e-05	1.56137	0.00340171
LOC_Os02g06410.1	8.02501	0.00106525	7.32696	0.00324335	3.25917	0.58515
LOC_Os02g06950.1	6.86104	1.85433e-11	6.5535	1.69843e-10	6.42383	4.68729e-10
LOC_Os02g07160.1	2.90708	1.26102e-14	2.06098	1.64324e-08	1.46259	4.51603e-05
LOC_Os02g07170.1	5.27006	2.7219e-20	4.59728	2.02459e-16	4.34928	4.48356e-15
LOC_Os02g07210.2	1.59237	0.0422886	2.34287	0.00219719	1.68038	0.0304725
LOC_Os02g07210.3	1.57014	0.000161567	1.19253	0.00406092	1.26813	0.00225006
LOC_Os02g07210.4	1.34057	0.00457935	1.47825	0.00175321	0.923696	0.052559
LOC_Os02g07670.4	3.1716	0.00473793	2.71201	0.0200747	3.41225	0.00201857
LOC_Os02g07690.1	1.46939	0.000559689	1.83177	2.05861e-05	1.31862	0.00188989
LOC_Os02g07730.1	6.24171	7.09681e-17	6.15296	1.78232e-16	4.90577	4.69681e-11
LOC_Os02g07870.1	1.31039	0.0134477	1.21473	0.02208	1.1535	0.0312898
LOC_Os02g08018.1	1.77335	0.000120937	1.00115	0.0281781	0.326046	0.479373
LOC_Os02g08100.1	1.03251	0.0113034	1.21622	0.002945	1.27475	0.00185656
LOC_Os02g09050.1	1.41332	0.00213209	1.30727	0.0045703	1.97139	2.26685e-05
LOC_Os02g09220.1	1.1486	0.0211324	1.28227	0.0101201	1.37065	0.00600104
LOC_Os02g09250.1	1.32307	0.000856541	1.16388	0.00333767	1.20736	0.00237304
LOC_Os02g09490.1	1.19538	0.0124987	1.46499	0.00226824	2.13517	1.09046e-05
LOC_Os02g09510.1	1.2694	5.82492e-05	1.42641	6.78499e-06	1.19885	0.000143697
LOC_Os02g09650.1	1.3983	0.000516002	1.21275	0.00248657	0.790217	0.0486229
LOC_Os02g09660.1	4.10987	0.000109407	3.57602	0.000971072	2.741	0.0180132
LOC_Os02g09810.1	1.85669	3.19072e-09	1.6264	1.77708e-07	1.33579	1.57018e-05
LOC_Os02g09810.2	1.64811	1.10445e-05	1.25342	0.000750936	1.12319	0.00249175
LOC_Os02g09830.1	4.9847	2.58831e-12	5.19326	2.70189e-13	2.99068	0.000106784
LOC_Os02g09850.1	1.83886	0.00851653	2.94107	4.34877e-05	1.3388	0.0547009
LOC_Os02g10070.2	1.41591	0.00168859	1.08928	0.0157156	0.743818	0.100996
LOC_Os02g10310.1	2.16976	8.55693e-11	1.59924	1.12059e-06	1.05876	0.00110226
LOC_Os02g10310.2	3.0182	0.0130755	2.62289	0.0341951	1.35699	0.364181
LOC_Os02g10470.1	2.03012	2.99644e-05	1.66967	0.000569621	0.71294	0.148446
LOC_Os02g10550.1	1.38687	0.000625481	1.42279	0.000454214	0.847966	0.0359506
LOC_Os02g10650.1	1.49589	0.000179564	1.17437	0.00325544	1.05586	0.00840291
LOC_Os02g10780.1	2.54666	1.31409e-08	1.85851	2.53225e-05	1.5508	0.000431685
LOC_Os02g10850.1	1.41318	0.00418092	1.54015	0.00180136	2.28714	3.95235e-06
LOC_Os02g10860.1	1.72339	0.000174993	1.83384	6.71982e-05	-0.0166255	0.976754
LOC_Os02g10920.4	1.09125	0.00953646	1.08829	0.00973704	0.693148	0.100245
LOC_Os02g10920.5	2.32366	0.000880279	1.65325	0.0163299	1.29767	0.0582613
LOC_Os02g11859.1	1.542	0.0060339	1.73322	0.00212443	0.827397	0.1365
LOC_Os02g11870.1	2.95923	5.83061e-06	2.85114	1.26001e-05	3.53871	6.86635e-08
LOC_Os02g12040.1	2.77651	0.0304168	2.74404	0.0371592	2.565	0.0565874
LOC_Os02g12350.1	2.93482	1.19714e-05	2.49973	0.000195824	2.16145	0.00140622
LOC_Os02g12380.1	2.19729	1.80988e-06	1.78259	9.20357e-05	1.69256	0.000200667
LOC_Os02g12380.2	2.9517	1.05121e-06	2.36858	7.35633e-05	2.0097	0.000741714
LOC_Os02g12680.1	3.85979	1.03928e-08	4.11992	1.426e-09	4.02022	3.11664e-09
LOC_Os02g12870.6	2.3323	0.00796497	1.86029	0.0368901	1.24468	0.181499
LOC_Os02g13370.1	3.41269	2.19018e-10	3.86975	1.33027e-12	4.03506	1.96623e-13
LOC_Os02g13380.1	1.23039	0.000667451	1.20049	0.000894823	0.939523	0.00903737
LOC_Os02g13600.1	2.04582	1.02602e-05	1.81408	8.31424e-05	-0.304337	0.506152
LOC_Os02g13620.1	5.40179	6.08977e-07	5.00639	5.89255e-06	2.6548	0.0794114
LOC_Os02g13800.1	2.34693	2.26627e-09	1.86759	1.41728e-06	1.93798	5.94257e-07
LOC_Os02g13870.1	1.45786	0.0126087	1.17804	0.0448854	2.06442	0.00045824
LOC_Os02g14630.1	2.85529	2.6762e-05	2.25994	0.000854604	3.44034	5.8353e-07
LOC_Os02g14760.1	1.1354	0.000565477	1.12655	0.000623354	0.578414	0.0770182
LOC_Os02g14760.2	1.87193	0.0117116	2.33324	0.00166855	0.425628	0.640798
LOC_Os02g14900.1	2.42699	1.65498e-05	1.87824	0.000766983	0.820339	0.150388
LOC_Os02g15230.1	1.18686	0.000429276	1.14113	0.000702254	0.569262	0.0884049
LOC_Os02g15250.1	8.60788	7.74503e-07	6.45279	0.000980621	4.14489	0.187563
LOC_Os02g15550.2	1.67662	5.68184e-06	1.07472	0.00317297	0.416316	0.249378
LOC_Os02g15560.1	6.53297	1.25134e-12	5.61537	9.927e-10	5.01007	6.15629e-08
LOC_Os02g15700.1	2.44538	0.000507601	2.0734	0.00384188	1.97715	0.00607199
LOC_Os02g15740.1	6.7113	0.000185803	5.26072	0.0191123	3.24041	0.531855
LOC_Os02g15860.1	6.84205	3.70374e-23	6.89845	2.06151e-23	5.08751	2.19502e-15
LOC_Os02g16040.1	2.02442	9.93776e-09	1.84712	1.46596e-07	1.17983	0.000655096
LOC_Os02g16040.2	2.72878	0.000480715	3.27356	2.73198e-05	2.10998	0.00788421
LOC_Os02g16050.1	5.00553	8.54939e-05	3.62	0.00828891	2.67812	0.105188
LOC_Os02g17390.1	1.93299	3.48424e-08	1.34382	9.64228e-05	1.33716	0.000104194
LOC_Os02g17400.1	3.75866	1.27211e-05	1.81138	0.0374097	-0.232949	0.889285
LOC_Os02g17470.1	1.22541	0.0101245	1.28475	0.00695523	0.809044	0.0909582
LOC_Os02g17500.2	1.95218	1.72076e-05	1.17664	0.00922104	0.30602	0.514912
LOC_Os02g19150.1	1.32404	3.83624e-05	1.06575	0.000866742	0.832993	0.00901352
LOC_Os02g19990.2	5.91444	0.00344291	5.64576	0.00813881	6.31257	0.00127605
LOC_Os02g20940.2	2.11934	0.000745879	2.47159	8.37219e-05	1.64753	0.0106898
LOC_Os02g21890.1	8.1239	3.65197e-07	7.89527	1.03323e-06	7.30125	1.41942e-05
LOC_Os02g21920.1	1.66068	5.43462e-05	1.13579	0.00516938	0.614794	0.127077
LOC_Os02g21920.2	3.36714	0.00434289	2.38117	0.049951	0.343003	0.847571
LOC_Os02g22160.1	1.78633	1.04191e-05	2.02006	7.18077e-07	1.62715	5.72879e-05
LOC_Os02g22380.1	1.83573	2.59744e-06	1.58493	4.40247e-05	1.11752	0.00364059
LOC_Os02g25780.1	1.53981	4.81861e-05	1.92542	4.88934e-07	1.3052	0.000538185
LOC_Os02g26470.1	3.22568	1.13206e-05	1.77514	0.0156358	1.00782	0.200186
LOC_Os02g26720.1	7.39664	7.37719e-39	6.78347	1.45913e-31	5.2367	1.69351e-20
LOC_Os02g26794.1	2.9945	0.00556133	2.75811	0.0067875	0.216773	1
LOC_Os02g27000.1	1.349	0.00404976	1.53774	0.00105046	1.02709	0.0302864
LOC_Os02g27030.1	1.42207	9.29716e-07	1.17932	4.27595e-05	0.783099	0.00620113
LOC_Os02g27360.2	2.45396	0.000708271	1.5654	0.0328671	-1.64397	0.0734707
LOC_Os02g28040.1	1.37512	2.71021e-05	1.10929	0.000670731	0.740693	0.0226256
LOC_Os02g28110.1	1.65361	0.00275963	2.35571	2.65108e-05	1.81766	0.00121648
LOC_Os02g28220.1	4.31229	4.44396e-11	3.77971	5.16188e-09	2.36542	0.000246836
LOC_Os02g29150.2	2.37205	0.00349032	2.46093	0.00257514	2.1004	0.0125469
LOC_Os02g30100.1	1.78775	1.00672e-05	2.76771	2.74833e-11	0.99368	0.0136063
LOC_Os02g30300.1	2.89653	6.41618e-05	1.76883	0.0132403	-0.0520967	0.958136
LOC_Os02g30470.1	2.86541	0.000441276	1.97474	0.0161516	0.359974	0.732488
LOC_Os02g30714.1	3.48624	2.08313e-08	4.4605	1.43862e-12	4.40797	2.5595e-12
LOC_Os02g30790.1	2.19137	0.0457583	3.34295	0.0006276	3.01978	0.00252752
LOC_Os02g30810.1	2.80348	0.000188839	2.89591	0.000111833	2.60189	0.000548082
LOC_Os02g30910.1	10.116	5.12669e-42	9.06415	6.60811e-35	7.04557	6.81547e-21
LOC_Os02g31220.2	1.70118	3.29731e-07	1.05361	0.00133464	0.654981	0.045038
LOC_Os02g32110.1	1.29905	0.000235406	1.24509	0.000421055	0.500417	0.155121
LOC_Os02g32140.1	3.4565	1.88183e-10	3.42454	2.62431e-10	2.46467	2.39964e-06
LOC_Os02g32520.1	2.28568	1.84476e-11	2.18903	1.07354e-10	1.18722	0.000312419
LOC_Os02g32580.1	1.73151	4.54375e-05	1.29918	0.00198367	0.504243	0.225189
LOC_Os02g32660.2	5.91389	0.00413605	6.41849	0.00106438	6.33814	0.00130734
LOC_Os02g32690.1	1.0042	0.0230057	2.14159	1.85982e-06	1.4275	0.00128708
LOC_Os02g32840.1	1.68226	0.000328435	1.99392	2.34154e-05	1.39938	0.00270024
LOC_Os02g32970.1	1.31399	0.00149447	1.38956	0.000798825	0.792183	0.0536426
LOC_Os02g33480.1	4.9717	4.30966e-07	3.87499	9.70012e-05	1.59413	0.15489
LOC_Os02g33670.1	3.26455	2.30038e-05	3.2093	3.13264e-05	3.46451	7.21205e-06
LOC_Os02g34600.1	1.86909	2.2767e-06	1.3282	0.000664449	1.21545	0.00180409
LOC_Os02g34970.1	3.28931	4.11533e-06	4.07247	6.83332e-09	3.71179	1.65067e-07
LOC_Os02g35020.1	3.05527	7.96368e-05	3.25134	2.71051e-05	3.42556	1.01522e-05
LOC_Os02g35120.1	3.84915	0.00024007	2.76216	0.0102309	2.42453	0.0265144
LOC_Os02g35770.2	4.43197	0.000390463	3.91907	0.00177821	3.10263	0.0171857
LOC_Os02g35870.2	2.07042	1.22643e-07	1.39434	0.000303371	1.02389	0.00787759
LOC_Os02g35940.1	2.66804	1.93091e-07	1.81808	0.000322085	0.880237	0.08441
LOC_Os02g36000.1	1.26974	0.00951891	1.39967	0.00422386	2.28154	3.92692e-06
LOC_Os02g36030.1	2.1527	0.0174133	2.87041	0.00165057	2.87346	0.00165057
LOC_Os02g36110.1	1.76545	0.000583955	2.9659	1.88626e-08	3.31499	5.33848e-10
LOC_Os02g36190.1	1.64315	0.00283745	2.07793	0.000186397	3.08819	8.06363e-08
LOC_Os02g36280.1	1.59037	0.000214037	1.82513	2.31403e-05	2.62282	2.65225e-09
LOC_Os02g36300.1	1.83268	0.00811446	1.86472	0.00729373	1.78732	0.0100665
LOC_Os02g36490.1	2.14776	4.51468e-11	1.77587	3.73173e-08	1.367	1.91875e-05
LOC_Os02g36500.1	7.14813	2.7925e-05	6.64781	0.000186954	3.76361	0.295399
LOC_Os02g36530.1	2.48537	1.54163e-05	1.81407	0.00133652	1.54412	0.00608416
LOC_Os02g36590.1	1.25855	0.00329487	1.05884	0.013236	0.48274	0.266708
LOC_Os02g36590.3	1.70786	0.00154254	1.55765	0.00376371	0.573245	0.286707
LOC_Os02g36619.1	1.62019	8.92984e-05	1.6964	4.13981e-05	2.19103	1.49881e-07
LOC_Os02g36880.1	5.06704	5.05823e-17	4.64672	5.87624e-15	3.53518	7.92168e-10
LOC_Os02g36880.4	7.06258	1.41133e-19	6.75331	2.41691e-18	5.79789	1.39853e-14
LOC_Os02g37000.1	2.76606	1.37431e-12	1.90686	5.49955e-07	1.40257	0.000208116
LOC_Os02g37480.1	5.10278	0.0349994	5.38967	0.0176717	4.12876	0.18625
LOC_Os02g37910.1	2.71396	3.36225e-07	1.15271	0.0268637	0.562532	0.286278
LOC_Os02g39930.1	2.11931	2.09443e-09	1.31119	0.000150235	0.656581	0.0551973
LOC_Os02g40110.1	1.43152	4.9606e-05	1.52547	1.59896e-05	1.78919	4.99964e-07
LOC_Os02g40330.1	7.0635	4.02918e-32	6.20537	1.87436e-25	5.20081	1.42705e-19
LOC_Os02g40330.2	6.98888	0.00106408	6.7153	0.00189251	5.5902	0.0189838
LOC_Os02g40330.3	5.53687	3.91633e-06	5.6357	2.7145e-06	5.05053	2.5299e-05
LOC_Os02g40620.1	2.24359	0.0038814	2.16863	0.00542332	0.870136	0.31055
LOC_Os02g40650.1	6.54925	0.000445538	6.47248	0.000551131	5.87846	0.0040483
LOC_Os02g40770.2	5.82257	0.00329462	6.89722	7.42018e-05	6.80006	0.000132698
LOC_Os02g40784.3	5.9147	0.0392396	6.97156	0.0107057	5.71928	0.0500273
LOC_Os02g41580.1	3.21938	1.52159e-08	2.26902	3.49258e-05	-0.0790607	0.883716
LOC_Os02g41630.2	2.15985	1.05357e-07	1.71671	1.82869e-05	2.42261	3.45305e-09
LOC_Os02g41650.1	1.85984	4.90422e-08	1.51594	7.18701e-06	1.93346	1.53813e-08
LOC_Os02g41650.2	2.7579	0.00419663	2.05015	0.0384269	2.42605	0.0129047
LOC_Os02g41670.1	1.47388	0.00223444	1.80996	0.000163963	2.3095	1.5919e-06
LOC_Os02g41680.1	1.29894	0.00264278	1.24192	0.00402499	2.15129	9.85893e-07
LOC_Os02g41820.1	1.02055	0.00250103	1.23189	0.000278593	0.843389	0.0122528
LOC_Os02g41890.1	1.30933	0.0118127	1.11032	0.0330629	1.55389	0.00317768
LOC_Os02g41940.1	6.90183	0.000390927	7.26069	0.000143486	6.47441	0.00136001
LOC_Os02g42290.2	1.18323	0.0143752	1.14248	0.018404	0.515524	0.302429
LOC_Os02g42440.1	1.00164	0.0092962	1.0778	0.00520173	0.843584	0.0283241
LOC_Os02g42450.1	5.15592	2.18018e-14	5.33972	3.67505e-15	4.27006	8.53638e-11
LOC_Os02g42585.1	4.14908	2.13245e-11	2.45085	3.01223e-05	1.08979	0.0585431
LOC_Os02g42780.1	3.39023	0.00397945	3.50408	0.00283854	4.16166	0.00030076
LOC_Os02g42850.1	7.35827	1.24364e-05	5.72956	0.00455219	3.77884	0.296467
LOC_Os02g42850.2	4.23848	1.07094e-08	3.21682	6.37406e-06	2.39708	0.000572188
LOC_Os02g42990.1	3.09373	4.16344e-06	2.59327	8.30073e-05	1.69628	0.00802929
LOC_Os02g43040.1	3.88242	2.25746e-12	3.71901	1.26399e-11	1.97462	0.000114803
LOC_Os02g43150.2	5.91417	0.00655331	5.4223	0.0174454	4.65871	0.0865788
LOC_Os02g43300.1	6.0026	1.8908e-17	6.27116	1.08196e-18	4.82434	3.59014e-12
LOC_Os02g43330.1	7.8583	2.48056e-27	6.50616	7.26097e-21	4.28292	7.2778e-11
LOC_Os02g43360.1	1.16014	0.037461	1.61113	0.00404863	2.25073	7.42598e-05
LOC_Os02g43470.1	3.20961	4.77804e-06	3.85359	5.26802e-08	3.28586	3.03438e-06
LOC_Os02g44300.1	3.5627	1.81842e-08	3.41502	6.37484e-08	2.81173	7.63163e-06
LOC_Os02g44300.3	4.10353	0.000105538	4.01083	0.000177476	4.49001	1.62187e-05
LOC_Os02g44770.1	2.35907	1.78376e-06	1.36502	0.00609368	0.232869	0.663756
LOC_Os02g44870.1	5.61696	5.26009e-15	4.10887	8.17349e-10	2.67915	2.01414e-05
LOC_Os02g45040.1	2.49855	1.35481e-08	1.97907	4.86467e-06	2.19937	4.39308e-07
LOC_Os02g45380.1	5.09279	2.45715e-06	5.98582	7.48766e-09	3.71764	0.00203367
LOC_Os02g45420.1	1.23455	0.0378459	1.52723	0.0104026	0.355589	0.570341
LOC_Os02g45780.1	2.18177	0.002303	1.40178	0.0450223	0.133142	0.847962
LOC_Os02g46500.1	6.23122	0.000506465	6.50737	0.000173545	4.69172	0.0592788
LOC_Os02g46650.1	1.60508	0.000202111	1.04272	0.014734	0.910958	0.0329342
LOC_Os02g46910.1	3.24512	3.95176e-15	2.70133	2.46434e-11	2.14809	6.31524e-08
LOC_Os02g46910.2	3.04085	8.71997e-09	2.21431	2.5938e-05	1.29806	0.0158466
LOC_Os02g47370.1	4.49175	1.78655e-07	4.36237	3.52744e-07	3.91783	3.45553e-06
LOC_Os02g47650.1	3.44317	1.04875e-14	3.62527	6.51874e-16	3.26018	1.62301e-13
LOC_Os02g47660.1	2.05638	1.71126e-06	2.26151	1.64208e-07	1.73095	5.26186e-05
LOC_Os02g47840.1	1.31222	0.000336838	1.32129	0.000307333	0.826007	0.0230136
LOC_Os02g47950.1	5.99989	0.0164737	6.6577	0.00560305	5.07558	0.0732119
LOC_Os02g48080.1	1.65376	0.000412525	1.66367	0.000381362	1.43302	0.00217548
LOC_Os02g48170.1	1.47012	0.00189287	1.26127	0.00765822	0.758168	0.110449
LOC_Os02g48190.1	3.83161	5.44158e-19	3.31328	3.77589e-15	2.12687	1.55606e-07
LOC_Os02g48194.1	7.11003	0.00155719	5.86184	0.0173737	5.38226	0.0388545
LOC_Os02g48210.1	2.3692	7.15451e-07	1.77343	0.000173707	2.56427	9.75646e-08
LOC_Os02g48320.2	2.24518	0.00807204	2.41643	0.00436328	3.4714	5.51133e-05
LOC_Os02g48330.1	2.49563	0.000155836	2.04921	0.00203727	2.02384	0.00235144
LOC_Os02g48340.1	2.20833	5.38872e-06	1.63525	0.000643793	0.591259	0.217475
LOC_Os02g48570.1	5.6289	1.69764e-15	3.52524	1.07021e-07	1.97651	0.00262009
LOC_Os02g48630.1	4.00496	1.21095e-24	3.96529	2.87068e-24	3.13823	8.02775e-17
LOC_Os02g48640.1	1.1139	0.00463782	1.14003	0.00377935	1.01971	0.00946024
LOC_Os02g48710.1	6.46982	1.39248e-41	5.53213	2.24739e-28	3.45656	1.26218e-13
LOC_Os02g48870.1	1.44296	0.000712548	1.22597	0.00393858	1.96621	5.47185e-06
LOC_Os02g50110.1	4.66971	1.92871e-07	3.93126	8.53338e-06	2.49315	0.00493111
LOC_Os02g50240.2	9.0424	2.22733e-08	9.1784	1.22195e-08	0	1
LOC_Os02g50340.1	2.52265	0.00173974	1.79695	0.0239032	0.748487	0.357875
LOC_Os02g50350.1	3.86858	3.40329e-20	3.2871	9.91411e-16	2.48819	3.4518e-10
LOC_Os02g50350.2	3.87602	1.11359e-05	2.62661	0.00331541	1.63343	0.0863225
LOC_Os02g50490.1	3.06027	4.51123e-07	3.26431	9.00784e-08	2.40636	5.27705e-05
LOC_Os02g50600.1	1.88959	0.00154087	2.14178	0.000370899	0.849636	0.144692
LOC_Os02g50690.1	6.24996	9.59169e-20	7.52172	4.55931e-27	6.18521	2.26774e-19
LOC_Os02g50690.2	6.36689	0.000950275	8.38939	4.87691e-07	6.95284	0.000115753
LOC_Os02g50700.1	7.8503	8.92935e-07	8.16771	1.76894e-07	6.55333	0.000242287
LOC_Os02g50710.1	4.14594	2.06633e-09	4.35415	4.32968e-10	4.36778	3.93035e-10
LOC_Os02g50730.1	3.98562	6.34688e-16	4.47115	7.23183e-19	3.43236	1.02092e-12
LOC_Os02g50910.1	4.99747	3.38184e-08	4.5496	5.26922e-07	3.20109	0.00077761
LOC_Os02g51110.1	3.26748	2.96298e-08	1.78986	0.00149986	0.425734	0.457511
LOC_Os02g51290.1	6.10561	2.9351e-16	5.85198	4.69566e-15	4.68536	7.402e-10
LOC_Os02g51350.1	1.65932	0.00021273	1.16091	0.00871378	0.459425	0.294537
LOC_Os02g51440.1	10.7266	2.28139e-11	10.302	1.49883e-10	10.5619	4.76547e-11
LOC_Os02g51750.1	1.61434	5.39673e-06	1.29153	0.00024793	0.864901	0.0135719
LOC_Os02g51750.2	6.65967	0.000706205	7.44647	6.63095e-05	6.40802	0.00142981
LOC_Os02g51890.1	1.88382	2.97833e-05	1.54442	0.000550312	1.11508	0.0118334
LOC_Os02g51890.2	1.92467	4.67169e-05	1.7438	0.000214518	1.13081	0.0156489
LOC_Os02g51930.1	8.52145	1.44675e-30	8.21716	4.54168e-29	7.29117	6.47509e-25
LOC_Os02g52180.1	2.62235	0.0108989	2.74978	0.00761222	1.76419	0.104441
LOC_Os02g52370.1	3.40021	2.03692e-07	2.42962	0.000140103	0.903111	0.162996
LOC_Os02g52380.1	4.06383	3.1197e-07	3.9772	5.58789e-07	2.37128	0.00458271
LOC_Os02g52540.1	2.0531	0.0185184	1.74497	0.0475236	1.53961	0.082366
LOC_Os02g52590.1	6.00031	0.00634932	5.98471	0.00634932	4.65722	0.0914897
LOC_Os02g52730.1	2.38731	0.00135134	2.49006	0.000849144	2.27396	0.00227205
LOC_Os02g52780.1	3.21802	1.54257e-09	1.90823	0.000169154	0.995273	0.0451844
LOC_Os02g52780.2	3.58143	0.00634956	4.54241	0.000829919	0.923435	0.482148
LOC_Os02g52870.1	3.79632	0.00979048	4.61392	0.00169581	2.39298	0.117815
LOC_Os02g52930.1	8.16247	0.00120149	6.12973	0.0239312	4.9098	0.117712
LOC_Os02g53100.1	4.81366	8.87683e-11	4.8953	4.61391e-11	5.15292	5.88959e-12
LOC_Os02g53130.1	3.65036	0.000282263	3.27013	0.000944841	3.72484	0.000221791
LOC_Os02g53160.1	5.17348	8.42866e-13	4.86682	1.23139e-11	3.63287	1.67474e-07
LOC_Os02g53410.1	4.80903	2.18254e-23	4.79628	2.71749e-23	4.17219	8.64429e-19
LOC_Os02g53810.1	2.27978	0.000146274	2.10574	0.000433826	1.28564	0.0345989
LOC_Os02g54100.1	2.4828	0.00134771	2.04148	0.0084354	2.04822	0.0084354
LOC_Os02g54240.1	7.98298	1.5846e-06	6.2398	0.00102304	3.2411	0.533371
LOC_Os02g54254.1	2.82679	1.03319e-14	2.23881	3.67096e-10	1.57482	6.70551e-06
LOC_Os02g54254.2	5.50812	1.08456e-19	4.93349	1.172e-16	3.61573	3.57935e-10
LOC_Os02g54254.3	8.60741	0.00721449	7.47572	0.0203422	5.74681	0.0943648
LOC_Os02g54254.4	3.36924	9.36769e-08	1.49898	0.0169831	1.28836	0.042454
LOC_Os02g54530.1	6.15804	0.00274114	6.14716	0.00338861	4.12789	0.192545
LOC_Os02g54720.1	3.1545	0.000144106	3.09874	0.000178381	1.32838	0.161447
LOC_Os02g55150.2	3.15062	0.000352128	2.86767	0.00130093	2.68124	0.00284828
LOC_Os02g55170.1	1.81906	0.000345166	1.24406	0.0155056	0.547899	0.310833
LOC_Os02g55330.2	2.67389	0.000248102	2.95111	5.0331e-05	1.33431	0.0853382
LOC_Os02g55560.1	1.77445	9.00857e-07	1.06147	0.00301169	-0.0129307	0.97213
LOC_Os02g55600.1	1.20698	0.000861942	1.09655	0.00242143	1.13417	0.00173553
LOC_Os02g55970.1	1.18108	0.00223098	1.35695	0.000448143	1.13489	0.00318338
LOC_Os02g55970.2	9.69245	8.35412e-11	8.57202	2.7208e-08	0	1
LOC_Os02g56510.1	4.23136	3.24043e-11	4.35013	1.10793e-11	1.55303	0.0113916
LOC_Os02g56600.1	4.42856	2.07698e-05	4.65748	8.74918e-06	2.71902	0.00701767
LOC_Os02g56850.4	10.0862	2.38784e-11	7.40131	9.59074e-06	6.25744	0.000780487
LOC_Os02g56900.1	3.8866	1.8975e-18	3.36018	8.81919e-15	1.72027	2.5327e-05
LOC_Os02g57010.1	1.8934	9.55448e-05	1.27447	0.00839185	1.01851	0.0362661
LOC_Os02g57400.2	3.22081	4.99396e-11	2.45404	3.31737e-07	2.02758	2.44435e-05
LOC_Os02g57400.3	5.61995	0.0133889	5.23559	0.0310725	3.2007	0.54741
LOC_Os02g57600.2	1.46406	0.0173861	1.39759	0.0241466	0.14518	0.882402
LOC_Os02g57660.1	9.87462	0.000708685	9.01495	0.00187891	8.29028	0.00425315
LOC_Os02g57810.1	5.64982	4.08307e-07	6.15868	2.28186e-08	4.60697	9.01992e-05
LOC_Os02g57840.1	8.55218	9.15817e-10	7.72447	1.60365e-07	5.66791	0.00361123
LOC_Os02g57840.2	6.21901	0.000657662	5.00636	0.00578153	3.15051	0.0982547
LOC_Os02g58670.2	1.70637	0.0175015	1.59466	0.0265957	1.21	0.0983823
LOC_Os03g01320.1	1.14871	0.023296	1.17003	0.0211176	1.51419	0.00297978
LOC_Os03g01580.1	6.90191	0.00405824	7.08619	0.00297485	7.83071	0.000833731
LOC_Os03g01750.4	1.44495	0.00111162	1.08558	0.0141853	0.331141	0.464021
LOC_Os03g02050.1	7.99952	2.02267e-13	6.13254	6.90242e-09	3.23583	0.00421342
LOC_Os03g02070.1	1.99396	0.00178516	2.29636	0.000335834	1.42575	0.026742
LOC_Os03g02070.2	2.61635	0.00164696	2.05011	0.0131445	1.53017	0.0655108
LOC_Os03g02410.2	8.85875	0.000125181	7.39569	0.00175121	0	1
LOC_Os03g02514.2	3.98488	4.26126e-12	3.91537	8.87988e-12	2.46782	7.872e-06
LOC_Os03g02780.1	3.58729	1.34705e-05	2.10762	0.00673286	1.37758	0.0709872
LOC_Os03g02874.1	7.7378	5.21019e-31	6.55511	1.47059e-24	5.57178	2.53703e-19
LOC_Os03g02874.2	7.07066	7.80377e-06	6.1764	0.000433049	7.03345	9.78253e-06
LOC_Os03g02874.3	6.16938	4.81018e-10	6.05288	1.01195e-09	5.58757	1.87991e-08
LOC_Os03g02874.4	4.79644	4.96893e-07	4.92484	2.34268e-07	3.60993	0.000357986
LOC_Os03g02874.5	8.5645	6.22994e-31	8.45413	2.65486e-30	7.51002	2.21608e-23
LOC_Os03g02874.6	5.08673	1.6288e-05	5.10006	1.40868e-05	2.96254	0.0441075
LOC_Os03g03034.1	3.16843	2.88929e-11	2.71187	6.74958e-09	2.99541	2.42239e-10
LOC_Os03g03034.3	2.19932	2.50835e-09	1.99592	5.62051e-08	1.6319	8.46598e-06
LOC_Os03g03034.5	3.33269	4.90034e-10	2.74883	1.85875e-07	2.1532	3.8148e-05
LOC_Os03g03164.1	7.75472	2.39323e-06	7.32473	1.49717e-05	6.20569	0.00108593
LOC_Os03g03450.2	5.72488	0.00597097	7.00293	0.000106908	7.21944	5.08164e-05
LOC_Os03g03500.1	2.22257	1.06615e-06	1.50432	0.000783909	1.49979	0.000815853
LOC_Os03g03520.1	1.0718	0.03546	1.09413	0.0318688	0.46639	0.375032
LOC_Os03g04080.1	9.17232	1.18321e-14	6.29326	4.26942e-09	4.68977	3.93448e-06
LOC_Os03g04190.1	5.13339	1.6942e-15	4.95006	1.22284e-14	1.68011	0.0106553
LOC_Os03g04410.1	1.67279	2.34011e-08	1.18543	6.21287e-05	0.89158	0.00247033
LOC_Os03g04890.1	4.38104	6.1731e-10	4.17527	3.8495e-09	4.0273	1.4469e-08
LOC_Os03g04920.1	2.80034	2.18365e-15	1.61121	2.10784e-06	0.723542	0.0307412
LOC_Os03g05270.2	2.28285	0.002128	2.11344	0.00479361	1.43734	0.0707631
LOC_Os03g05280.1	1.78252	7.71755e-08	1.19479	0.000271246	0.405473	0.215079
LOC_Os03g05440.1	5.23416	2.74034e-06	5.48659	9.67926e-07	4.48289	5.39917e-05
LOC_Os03g05650.1	4.43536	9.18735e-08	4.24183	3.16932e-07	3.33707	6.53347e-05
LOC_Os03g05700.1	2.30762	0.0106879	3.17663	0.000218752	0.622684	0.720378
LOC_Os03g05880.1	1.83369	0.000349438	1.72604	0.000747183	1.97043	0.000128276
LOC_Os03g05900.1	1.35966	0.000257467	1.4592	9.09527e-05	0.665377	0.0708439
LOC_Os03g05910.1	2.99498	0.000150528	2.62618	0.000783303	2.0736	0.00752391
LOC_Os03g05910.2	7.72968	0.000536492	6.1033	0.0118882	0	1
LOC_Os03g06080.1	3.95062	0.000378823	2.83694	0.0186933	2.47836	0.0509222
LOC_Os03g06200.1	1.99867	3.46951e-06	1.46984	0.000530209	1.40025	0.000952201
LOC_Os03g06280.1	5.50721	0.00964361	5.10656	0.0289957	5.11456	0.0289957
LOC_Os03g06520.1	1.48392	1.7103e-06	1.63336	1.55297e-07	0.447977	0.142181
LOC_Os03g06520.2	3.65935	8.91311e-20	2.90516	1.33787e-13	1.01034	0.00852464
LOC_Os03g07180.1	10.7433	1.06675e-28	8.04229	5.70743e-19	5.31708	5.13194e-10
LOC_Os03g07200.1	4.41413	0.000102542	4.59805	5.43205e-05	3.09704	0.00749706
LOC_Os03g07200.2	7.04903	3.4129e-17	6.57303	1.13894e-15	5.88764	1.6834e-13
LOC_Os03g07200.3	4.73547	4.7273e-08	4.16394	1.07227e-06	3.68868	1.28712e-05
LOC_Os03g07480.1	6.98927	0.00226695	6.86946	0.00272979	5.3574	0.0405013
LOC_Os03g07480.2	1.14327	0.0178509	2.05986	3.0401e-05	1.1914	0.0136803
LOC_Os03g07530.1	1.38847	0.000121436	1.16059	0.00124298	0.785319	0.0278995
LOC_Os03g07530.2	2.59889	1.57301e-08	2.0364	6.31746e-06	1.34746	0.00236882
LOC_Os03g08090.2	2.33038	0.000627844	1.99524	0.00371636	1.3823	0.0512739
LOC_Os03g08110.1	2.90183	7.90941e-06	2.76729	1.90382e-05	2.05172	0.00133455
LOC_Os03g08200.1	3.69861	4.42018e-07	3.9865	5.36652e-08	3.19297	1.38349e-05
LOC_Os03g08200.2	3.5537	0.0133703	4.37047	0.00138456	2.83859	0.0838939
LOC_Os03g08310.1	2.24423	0.00270559	2.5098	0.000879482	1.36325	0.063833
LOC_Os03g08320.1	4.74011	5.22927e-16	4.66859	1.14839e-15	3.68246	4.05412e-11
LOC_Os03g08460.1	1.6722	0.000144375	1.02966	0.0185896	2.09325	2.23803e-06
LOC_Os03g08470.1	1.9945	6.42454e-07	1.99964	6.03992e-07	1.71454	1.58744e-05
LOC_Os03g08470.2	2.56569	3.24206e-07	2.26181	5.39121e-06	2.07422	2.744e-05
LOC_Os03g08470.3	2.11892	0.000243984	1.25428	0.0295303	1.33457	0.0208728
LOC_Os03g08580.1	6.62014	1.33911e-13	5.2491	4.86656e-09	3.35252	0.000666667
LOC_Os03g08580.2	8.04513	6.19034e-05	7.78735	0.000121227	7.91133	8.80757e-05
LOC_Os03g08580.3	7.35504	1.38349e-20	5.78102	2.03286e-14	4.36607	3.16304e-09
LOC_Os03g08600.1	2.08908	0.00638162	2.19896	0.00402427	0.900976	0.265254
LOC_Os03g08880.1	2.84642	1.49692e-06	3.73157	3.19611e-10	4.06303	9.58286e-12
LOC_Os03g08900.1	1.14462	0.0139823	1.20316	0.00988404	0.19409	0.678103
LOC_Os03g09140.1	1.24533	0.00195637	1.27243	0.00157271	1.13484	0.00464186
LOC_Os03g09140.2	4.15004	0.00110859	3.98264	0.00218143	2.47755	0.136286
LOC_Os03g09150.1	7.14855	2.3029e-05	9.32967	6.2047e-10	8.7583	1.22138e-08
LOC_Os03g09200.1	5.91401	0.00316905	5.73758	0.00562378	6.79416	0.000217303
LOC_Os03g09900.1	1.07872	0.000839842	1.12916	0.000479553	0.995381	0.00203058
LOC_Os03g10240.1	2.3052	0.0114748	2.77903	0.00255657	1.39878	0.122225
LOC_Os03g10240.2	2.74302	1.58093e-06	2.76752	1.28336e-06	2.01604	0.000307937
LOC_Os03g10320.1	1.05859	0.00211147	1.11681	0.00120421	0.333712	0.338166
LOC_Os03g10478.1	2.57579	2.59251e-05	2.25396	0.000220079	1.23847	0.0449761
LOC_Os03g11320.2	7.70448	0.000156621	6.1785	0.00557995	7.19599	0.000575434
LOC_Os03g11420.1	4.6623	3.29283e-17	4.06201	7.20561e-14	3.66098	9.61789e-12
LOC_Os03g11590.1	2.23524	3.39803e-07	1.94745	7.63242e-06	1.70017	8.30435e-05
LOC_Os03g11614.1	1.42126	0.0275331	2.50813	0.000141926	2.61335	7.71701e-05
LOC_Os03g11734.1	7.59843	0.000600183	5.71601	0.0213935	3.71947	0.350474
LOC_Os03g11734.2	2.88963	0.0404913	3.52441	0.0128162	-4.22049	0.229731
LOC_Os03g11900.1	2.33997	6.49612e-08	2.4332	2.14026e-08	1.55924	0.000220942
LOC_Os03g12110.1	1.2327	0.0124688	1.08013	0.0302329	1.77031	0.000326398
LOC_Os03g12500.1	1.67732	0.000242572	1.62877	0.000360604	2.39865	2.96364e-07
LOC_Os03g12510.1	4.13286	0.000102274	4.3823	4.63852e-05	3.54546	0.000623003
LOC_Os03g12820.1	6.62526	2.02983e-46	5.34717	6.168e-29	4.47348	2.71836e-22
LOC_Os03g12820.2	7.2963	2.13902e-31	6.54448	4.71159e-26	5.07415	2.32807e-18
LOC_Os03g13050.1	2.70337	4.35961e-07	1.75126	0.000732603	2.65293	6.78887e-07
LOC_Os03g13140.1	2.36934	0.000312987	1.64568	0.0130326	2.50992	0.000139728
LOC_Os03g13300.1	1.8611	0.0021001	1.58949	0.00825543	2.14871	0.000426145
LOC_Os03g13450.1	3.79208	3.00578e-07	3.2113	1.42612e-05	1.65475	0.0335841
LOC_Os03g13460.2	1.11444	0.0207828	1.34376	0.00528575	1.46719	0.0023594
LOC_Os03g13540.1	3.19836	2.94686e-13	2.77254	1.2678e-10	1.87804	7.35306e-06
LOC_Os03g13740.1	2.2154	0.00334473	3.60997	2.14931e-06	3.02929	6.59946e-05
LOC_Os03g13820.1	1.10692	0.000877172	1.11463	0.000808813	1.15268	0.000538461
LOC_Os03g13950.1	1.77063	4.81496e-07	1.60869	4.34543e-06	1.18301	0.000643769
LOC_Os03g13950.3	1.91736	2.55077e-06	1.58986	9.0613e-05	1.266	0.00179001
LOC_Os03g14030.1	7.42225	1.81551e-05	4.94617	0.0454421	2.35977	1
LOC_Os03g14050.1	2.24352	8.22452e-07	1.68394	0.00016622	0.970506	0.0275777
LOC_Os03g14050.2	3.03476	7.58184e-05	2.36057	0.00184342	1.68176	0.0260594
LOC_Os03g14090.1	2.17312	0.00029088	2.06874	0.000546915	2.68752	9.95575e-06
LOC_Os03g14270.1	3.92466	0.038566	5.25083	0.00471979	0.815403	1
LOC_Os03g14370.2	2.27443	8.53781e-06	1.67205	0.000864155	0.816565	0.0985808
LOC_Os03g14590.1	2.19921	2.14447e-06	2.07286	7.24744e-06	0.541509	0.2258
LOC_Os03g15020.1	1.50473	0.000132927	1.05898	0.00659299	0.961569	0.0134685
LOC_Os03g15020.2	2.05627	0.000229371	1.18224	0.031663	0.630504	0.254321
LOC_Os03g15270.1	2.3007	2.50957e-07	1.44844	0.000882408	0.775446	0.0725954
LOC_Os03g15850.1	1.75943	2.00638e-05	1.19842	0.00329642	0.467562	0.253183
LOC_Os03g15860.1	2.27512	7.32449e-09	2.172	3.03835e-08	1.84153	2.13499e-06
LOC_Os03g16020.1	5.72331	1.201e-22	3.91275	3.07173e-12	4.84957	2.01199e-17
LOC_Os03g16030.1	5.55282	3.57901e-17	3.32826	5.34553e-08	4.47387	1.60749e-12
LOC_Os03g16120.3	2.30269	0.0144717	2.1885	0.020192	1.83836	0.0534782
LOC_Os03g16130.6	3.68172	0.000543456	3.63771	0.000655447	1.78722	0.197315
LOC_Os03g16150.3	4.27576	1.44528e-07	3.79046	3.46891e-06	3.85192	2.3829e-06
LOC_Os03g16170.1	3.99591	2.92094e-12	2.66596	8.88317e-07	1.25502	0.0164027
LOC_Os03g16170.2	8.66154	3.78162e-08	7.36686	1.26323e-05	6.50188	0.000400975
LOC_Os03g16334.1	2.75874	3.73733e-10	1.94014	5.86028e-06	0.323941	0.439772
LOC_Os03g16350.1	1.13284	0.0011424	1.22097	0.000465622	1.62882	3.77481e-06
LOC_Os03g16410.1	4.52438	0.000100024	4.22793	0.000274188	2.86826	0.0171383
LOC_Os03g16700.3	10.2876	2.73706e-16	9.99705	2.84539e-15	8.53813	2.54246e-10
LOC_Os03g16860.1	3.08253	5.22696e-10	3.44797	7.86606e-12	1.67021	0.000408882
LOC_Os03g16860.2	5.25004	0.0374629	6.53849	0.0023873	0	1
LOC_Os03g16920.1	6.53796	2.69532e-52	3.83247	8.24989e-20	2.34454	9.53307e-09
LOC_Os03g16960.1	2.83877	0.0178847	2.77581	0.0200403	5.0697	5.03261e-05
LOC_Os03g17084.1	1.34594	0.000617367	1.17068	0.00280253	1.10256	0.00483535
LOC_Os03g17200.1	5.62743	0.000122077	4.25354	0.00473791	4.2601	0.00473791
LOC_Os03g17350.1	4.87755	6.49771e-05	4.4791	0.000347269	3.94207	0.00225323
LOC_Os03g17790.1	3.46768	3.2756e-15	2.93199	9.2797e-12	1.16412	0.00421223
LOC_Os03g17800.1	1.65406	2.92607e-05	1.77653	7.58056e-06	0.729942	0.0628315
LOC_Os03g17810.1	5.23977	5.34411e-09	4.89164	5.21701e-08	5.699	2.51674e-10
LOC_Os03g17870.1	6.9607	1.71546e-44	6.95107	2.04584e-44	6.72014	1.35505e-42
LOC_Os03g18010.1	2.2214	0.00276674	2.41286	0.00114344	2.34308	0.00165972
LOC_Os03g18030.1	2.25324	0.000103067	2.55689	1.30233e-05	2.82896	1.81501e-06
LOC_Os03g18200.2	3.57606	7.15571e-09	2.57055	3.09478e-05	1.47653	0.0220724
LOC_Os03g18490.1	7.72654	7.30735e-12	5.63396	8.96706e-08	3.3018	0.00112919
LOC_Os03g18790.1	1.563	0.000865062	1.22162	0.00950967	1.27972	0.00660082
LOC_Os03g18850.1	1.36739	0.00085207	1.33461	0.00111904	2.34689	2.24759e-08
LOC_Os03g18870.1	3.91289	3.74538e-14	3.27083	8.94741e-11	2.21781	5.80502e-06
LOC_Os03g18890.1	2.97508	7.29125e-07	1.74363	0.00251328	0.830681	0.145765
LOC_Os03g18970.1	2.69708	0.00475134	3.17923	0.000988596	2.9192	0.00233035
LOC_Os03g19000.1	6.36684	0.00191555	5.3673	0.020658	4.93713	0.056008
LOC_Os03g19010.1	1.5006	1.29426e-05	1.37303	6.33979e-05	0.889158	0.00920501
LOC_Os03g19070.1	2.84898	3.40383e-05	3.19472	4.47759e-06	1.16031	0.0796268
LOC_Os03g19290.1	6.80006	1.07032e-15	5.1144	1.45649e-10	1.79736	0.018644
LOC_Os03g19290.2	5.62003	0.00801828	5.10602	0.0315418	0	1
LOC_Os03g19375.1	5.38455	0.0217693	4.99882	0.0408608	5.39675	0.0217693
LOC_Os03g20550.3	2.35244	0.000239264	2.21382	0.000582907	2.0779	0.00135013
LOC_Os03g20600.1	1.93438	3.40652e-06	2.03415	1.09334e-06	2.43265	7.67079e-09
LOC_Os03g20680.1	6.97182	5.75458e-07	4.74331	0.000402296	2.49966	0.0766721
LOC_Os03g20910.2	4.51403	5.23557e-05	3.65445	0.00145137	2.99968	0.0134466
LOC_Os03g20949.1	1.46201	3.33826e-05	1.473	2.94228e-05	1.68022	2.07206e-06
LOC_Os03g20970.1	2.90313	4.04457e-06	3.1428	6.37653e-07	3.64443	9.81537e-09
LOC_Os03g21030.1	2.09774	5.31745e-07	1.51211	0.000233616	0.657917	0.103715
LOC_Os03g21040.2	4.05709	6.78364e-17	2.5244	4.64397e-08	1.26494	0.00564745
LOC_Os03g21040.3	3.8757	1.15723e-09	2.68977	1.1226e-05	1.22552	0.039941
LOC_Os03g21060.1	3.29172	6.15503e-17	2.87515	1.08624e-13	2.35457	5.57394e-10
LOC_Os03g21620.1	2.03678	4.38336e-10	1.52354	2.20487e-06	0.861288	0.00679596
LOC_Os03g21640.2	3.97334	6.26332e-07	4.26923	9.46646e-08	3.25115	5.03607e-05
LOC_Os03g21960.1	9.46248	8.81999e-06	7.06923	0.00162061	4.75408	0.112346
LOC_Os03g22200.1	3.54098	4.75882e-06	2.78696	0.000229491	0.866261	0.256182
LOC_Os03g22200.2	4.17324	1.99255e-05	3.65174	0.000167871	2.3522	0.015751
LOC_Os03g22470.1	5.09412	6.03125e-05	4.25538	0.00119541	3.99204	0.00322607
LOC_Os03g22680.1	5.43729	1.33509e-22	4.81413	1.08445e-18	4.51127	7.67832e-17
LOC_Os03g22680.2	5.13193	2.53959e-08	4.3866	1.39553e-06	3.92321	1.46725e-05
LOC_Os03g22820.1	2.46459	8.25841e-05	3.45585	3.39195e-08	3.04456	1.17721e-06
LOC_Os03g23940.1	7.07061	9.72302e-06	6.669	6.49502e-05	6.77149	3.90616e-05
LOC_Os03g24040.1	1.84852	1.28008e-05	1.17083	0.0052079	0.86759	0.0378859
LOC_Os03g24100.1	1.7722	0.0145452	2.05778	0.00464874	2.11598	0.00363727
LOC_Os03g24760.1	8.1281	2.57232e-17	8.66111	2.00134e-19	7.41347	1.58374e-14
LOC_Os03g24820.1	2.07708	6.81516e-08	2.59112	3.82235e-11	2.94628	1.24294e-13
LOC_Os03g24870.1	5.53418	4.48259e-05	3.53974	0.00703375	1.811	0.202189
LOC_Os03g25280.1	5.72507	0.0126913	5.90098	0.0082362	4.49347	0.136184
LOC_Os03g25300.1	6.85676	0.000389331	5.72808	0.00851397	4.87221	0.0547311
LOC_Os03g25440.1	5.11498	2.52168e-10	5.62972	8.40509e-12	3.90836	5.05497e-07
LOC_Os03g25750.1	1.50625	7.38795e-05	1.26573	0.000844017	0.851512	0.0252088
LOC_Os03g25770.2	1.93304	1.14246e-06	1.36797	0.000490521	0.120541	0.771363
LOC_Os03g25790.1	4.4319	4.21992e-14	3.57205	2.81841e-10	1.80722	0.000777082
LOC_Os03g25790.2	4.43714	2.06269e-19	3.52107	1.06611e-13	2.01158	8.15834e-06
LOC_Os03g25940.1	6.08197	0.0296294	5.85689	0.0417534	7.93536	0.00261206
LOC_Os03g26910.1	2.27839	0.000290675	1.86064	0.00279783	1.0362	0.0927884
LOC_Os03g26990.1	3.41293	1.00272e-06	2.92637	2.76873e-05	2.92462	3.00841e-05
LOC_Os03g27019.5	2.58473	3.06455e-10	1.4305	0.000317859	0.455513	0.248171
LOC_Os03g27230.1	2.01585	0.000173529	1.56776	0.00321871	2.11916	8.26204e-05
LOC_Os03g27980.1	7.43357	8.25788e-16	5.79871	2.74708e-11	2.66381	0.00103843
LOC_Os03g27990.1	3.04656	1.11772e-15	2.58393	5.68831e-12	2.02323	5.05311e-08
LOC_Os03g28090.1	2.16368	0.0202202	2.81693	0.00135777	2.3826	0.00937304
LOC_Os03g29240.1	1.39218	0.00260972	1.06496	0.0205876	0.876033	0.0561762
LOC_Os03g29410.1	1.91756	1.12338e-05	2.02216	3.87448e-06	2.53792	1.04138e-08
LOC_Os03g30130.1	6.11228	7.11086e-10	7.05405	2.56959e-12	6.05165	1.29379e-09
LOC_Os03g30130.2	2.89195	0.000714733	4.4254	9.66977e-08	3.92805	2.48188e-06
LOC_Os03g30130.3	4.43198	2.26277e-10	4.61342	4.09388e-11	4.04263	8.67733e-09
LOC_Os03g32420.1	4.34571	2.35943e-08	4.29234	3.31751e-08	3.35224	1.19379e-05
LOC_Os03g33520.1	2.20529	0.0278565	2.97484	0.00231099	1.94394	0.0631199
LOC_Os03g35750.1	9.69251	1.11257e-08	8.49023	1.01325e-06	8.55738	8.51332e-07
LOC_Os03g36270.1	7.59811	6.40135e-06	4.92335	0.0432391	6.40735	0.000578196
LOC_Os03g36279.1	12.409	3.65928e-28	11.1024	3.09114e-22	10.3489	6.95025e-19
LOC_Os03g37490.1	1.85898	3.94231e-07	1.96048	9.74747e-08	0.939978	0.00875071
LOC_Os03g38940.1	2.05162	0.00120908	1.49641	0.0210861	0.986472	0.16081
LOC_Os03g39690.1	3.20803	5.52965e-05	2.95003	0.000201779	3.76492	2.63248e-06
LOC_Os03g40600.1	1.49785	0.00980629	1.38958	0.0167546	0.0810173	0.893669
LOC_Os03g40610.1	2.15694	0.00496542	1.5974	0.0370891	0.859269	0.2801
LOC_Os03g40770.1	1.19688	0.020396	1.48685	0.00392001	1.91747	0.000202168
LOC_Os03g41330.1	1.69457	1.05421e-05	1.8071	2.80122e-06	1.67117	1.38558e-05
LOC_Os03g42464.1	1.6387	2.81508e-07	1.45991	4.35669e-06	1.32661	2.91297e-05
LOC_Os03g42520.1	10.5493	1.2887e-12	8.13373	2.87799e-07	6.87815	7.52681e-05
LOC_Os03g42600.1	2.0422	2.31162e-05	2.38535	9.16038e-07	3.18899	1.35972e-10
LOC_Os03g42790.1	4.00462	0.000224583	2.73917	0.00958368	2.39895	0.0259078
LOC_Os03g42810.1	2.48127	9.14094e-10	2.59169	1.80966e-10	2.3412	6.95571e-09
LOC_Os03g42810.2	6.85667	5.24851e-05	7.44411	4.22184e-06	6.92592	4.26875e-05
LOC_Os03g42830.1	3.5154	1.94608e-07	2.00607	0.00240659	1.2288	0.0622312
LOC_Os03g42950.1	5.42654	6.12036e-11	4.56625	2.4758e-08	4.38823	8.01691e-08
LOC_Os03g43590.1	2.51452	0.0466212	3.0354	0.0106186	0.306297	1
LOC_Os03g43650.1	7.48309	4.41897e-07	7.83846	5.56544e-08	6.26161	0.000261455
LOC_Os03g43720.3	3.87998	9.79604e-17	3.49239	3.26127e-14	2.88894	1.54754e-10
LOC_Os03g43720.4	2.75454	6.46504e-05	2.78826	5.34574e-05	2.61018	0.000145321
LOC_Os03g43720.7	2.75595	1.10307e-06	2.52176	7.01257e-06	2.23095	6.14706e-05
LOC_Os03g43750.1	8.07996	9.69458e-24	7.12483	1.13857e-19	6.62902	1.41351e-17
LOC_Os03g44140.1	7.54154	2.14064e-06	7.13601	1.36494e-05	6.46819	0.000234087
LOC_Os03g44380.1	3.55723	1.85629e-05	1.99783	0.0129235	0.981814	0.231926
LOC_Os03g44810.1	2.91171	2.96556e-07	2.00962	0.00029734	1.22341	0.0271976
LOC_Os03g44810.2	3.72614	2.89625e-14	2.96397	5.90742e-10	1.6977	0.000303391
LOC_Os03g45194.1	1.23491	0.00015094	1.23235	0.000155039	0.849781	0.00872191
LOC_Os03g45210.1	7.60062	3.66295e-20	7.78412	4.54099e-21	6.38562	2.3785e-14
LOC_Os03g45720.1	1.24545	0.000912346	1.06971	0.00429749	0.197262	0.602158
LOC_Os03g45960.1	4.52515	6.4513e-11	4.56473	4.76682e-11	5.09332	7.73099e-13
LOC_Os03g46052.1	2.38548	0.0311084	2.70058	0.014731	2.28729	0.0464878
LOC_Os03g46060.1	5.78787	3.07188e-21	5.40819	2.56056e-19	4.40146	2.28416e-14
LOC_Os03g46070.1	3.18581	7.23995e-09	3.40051	9.22341e-10	4.21953	2.1504e-13
LOC_Os03g47034.1	2.31177	5.37071e-08	2.0692	1.00804e-06	1.72555	4.29876e-05
LOC_Os03g47160.1	3.65437	3.65796e-09	3.05695	5.02307e-07	2.40825	6.13458e-05
LOC_Os03g48310.1	4.5067	1.39842e-16	3.89483	2.76521e-13	2.37977	3.36567e-06
LOC_Os03g48660.1	1.46878	1.87138e-05	1.36534	6.68011e-05	0.850433	0.0122539
LOC_Os03g48750.1	9.17895	4.66072e-40	9.18105	4.51969e-40	7.26947	8.21675e-27
LOC_Os03g48760.1	8.38623	9.37582e-08	9.07875	2.93392e-09	5.58184	0.00592464
LOC_Os03g48770.1	6.08128	0.00218406	7.34156	3.97895e-05	0	1
LOC_Os03g48780.1	4.81193	1.95427e-14	5.17205	3.95298e-16	1.83605	0.00259018
LOC_Os03g49350.1	3.16969	3.07178e-05	2.6642	0.000496057	1.81938	0.016036
LOC_Os03g49380.1	3.50147	2.77015e-12	3.20287	9.40315e-11	2.63558	4.95489e-08
LOC_Os03g49770.1	1.45238	1.39896e-05	1.13894	0.000614551	0.670701	0.0428975
LOC_Os03g49770.2	1.54986	0.0304309	1.57705	0.0275418	0.0901946	0.955942
LOC_Os03g50030.1	4.13363	0.000177895	3.19352	0.00302331	3.29387	0.00240546
LOC_Os03g50040.1	1.28568	6.24583e-05	1.07543	0.000783565	0.953438	0.00288418
LOC_Os03g50040.2	6.49078	0.00446571	7.45626	0.000551623	7.30678	0.000804114
LOC_Os03g50130.2	5.76867	3.54415e-07	4.08905	0.000953805	4.02524	0.00121829
LOC_Os03g50490.1	9.99498	5.63794e-16	9.81885	2.56408e-15	7.79827	2.40535e-08
LOC_Os03g51010.1	2.25062	2.60727e-08	1.40141	0.000426638	0.640827	0.108782
LOC_Os03g51050.1	2.90909	5.66167e-13	2.73029	9.53847e-12	2.10524	7.82075e-08
LOC_Os03g51080.1	1.69666	2.36664e-06	1.43347	5.93839e-05	0.786362	0.0257663
LOC_Os03g51240.1	7.35808	0.00907248	6.24013	0.0326968	6.58607	0.0223283
LOC_Os03g51240.3	9.62674	5.62509e-13	8.49849	1.31386e-09	8.215	8.09696e-09
LOC_Os03g51350.1	7.66905	7.58557e-20	7.31796	1.42008e-18	4.27581	3.68343e-08
LOC_Os03g51430.2	7.14821	0.00085361	7.66659	0.000261672	7.56019	0.000322261
LOC_Os03g51440.1	2.41339	2.58261e-12	2.01726	3.38003e-09	1.43138	2.25844e-05
LOC_Os03g51760.1	3.33373	3.50687e-06	2.45797	0.000608901	0.0743106	1
LOC_Os03g51980.1	5.62783	8.28316e-05	6.7026	3.10783e-06	3.34519	0.0307512
LOC_Os03g52370.2	4.60694	7.8987e-11	4.1921	1.73111e-09	4.48578	1.97041e-10
LOC_Os03g52380.1	4.86154	5.09064e-12	4.51284	9.30863e-11	3.65517	8.19752e-08
LOC_Os03g52390.1	3.94267	7.28269e-11	3.84696	1.72562e-10	3.81364	2.33195e-10
LOC_Os03g53520.1	1.46001	0.000359909	1.6161	8.12921e-05	1.28734	0.00162929
LOC_Os03g53730.1	3.25794	0.00203893	2.82763	0.00782148	2.0261	0.0667372
LOC_Os03g53780.1	2.25258	0.000967852	1.50569	0.0328099	2.13827	0.00185992
LOC_Os03g53800.2	3.4104	3.5414e-20	3.27713	5.94189e-19	3.6688	1.3102e-22
LOC_Os03g53860.3	1.75455	7.83864e-06	1.048	0.00699816	0.498769	0.202075
LOC_Os03g53860.4	1.6223	0.000401034	1.65816	0.000301504	0.0289896	0.950231
LOC_Os03g53880.3	5.72448	0.0115934	7.90295	4.70184e-05	6.51955	0.0017516
LOC_Os03g53900.2	7.03061	0.00065851	7.01417	0.00065851	5.21545	0.0356191
LOC_Os03g53900.4	7.18521	0.000183539	6.83696	0.000525276	5.93579	0.00562096
LOC_Os03g53900.5	6.60545	0.000394928	5.60968	0.00771584	4.15963	0.178922
LOC_Os03g55100.1	1.63181	2.29535e-06	1.57675	4.81938e-06	0.697591	0.0398903
LOC_Os03g55230.1	2.74106	0.00055112	2.40015	0.0026193	2.27724	0.00446093
LOC_Os03g55240.1	1.1691	0.00147009	1.44387	9.51813e-05	1.43374	0.000106145
LOC_Os03g55290.1	6.25366	1.5109e-11	5.53856	3.79798e-09	3.20071	0.00192331
LOC_Os03g55380.1	1.74952	0.00153931	1.10879	0.0487806	0.96997	0.0854956
LOC_Os03g55420.1	3.70698	2.84649e-08	3.67472	3.61045e-08	2.47771	0.00013473
LOC_Os03g55430.1	2.77203	1.28504e-05	2.7066	1.95651e-05	1.16362	0.0611841
LOC_Os03g55850.1	2.02668	4.62796e-07	1.49985	0.00015099	0.895784	0.0219223
LOC_Os03g55870.1	1.68921	2.00287e-06	1.15184	0.00109176	0.565905	0.109434
LOC_Os03g56060.1	3.64639	2.8265e-08	2.39992	0.00013527	1.22982	0.046318
LOC_Os03g56260.1	1.93402	0.000548197	1.68568	0.00250131	0.850279	0.13378
LOC_Os03g56500.1	2.12284	8.24467e-06	2.35943	8.28573e-07	2.59234	7.44396e-08
LOC_Os03g56860.1	1.70764	4.95574e-05	1.39081	0.000938363	1.19654	0.00459201
LOC_Os03g57200.1	3.55504	0.000113494	2.73848	0.0027347	2.68969	0.00330831
LOC_Os03g57340.1	1.20216	0.000741016	1.13355	0.00144303	-0.188788	0.592731
LOC_Os03g57640.1	5.63888	4.98905e-15	5.65342	4.41413e-15	4.42833	9.93058e-11
LOC_Os03g57880.1	2.39527	0.00170465	1.70956	0.0229495	-0.105578	0.919157
LOC_Os03g57880.2	2.87989	4.89873e-06	1.872	0.00221896	0.504536	0.406851
LOC_Os03g57880.3	5.40719	7.44738e-14	5.24265	2.78663e-13	3.4947	1.69268e-07
LOC_Os03g57970.1	6.49129	0.000581731	7.26607	3.67796e-05	6.76147	0.000215997
LOC_Os03g57980.1	6.08174	0.00292643	6.00226	0.00368331	4.9238	0.0527126
LOC_Os03g57990.1	4.77335	4.43656e-05	5.05768	1.13403e-05	3.43163	0.0106265
LOC_Os03g58350.1	9.0426	1.14686e-07	8.49029	8.87791e-07	7.09056	0.000125695
LOC_Os03g58500.1	6.54933	0.00078831	6.76054	0.000392469	6.27936	0.00174401
LOC_Os03g58710.2	3.81447	0.00101336	3.44779	0.00299079	0.906017	0.625757
LOC_Os03g58764.1	5.06937	1.04588e-10	3.80642	1.95436e-06	2.8343	0.000780219
LOC_Os03g58900.1	1.89482	0.00300173	1.4989	0.020335	0.804219	0.236275
LOC_Os03g58910.2	1.88579	1.45806e-08	1.01789	0.00182279	0.505193	0.120233
LOC_Os03g59010.1	3.55259	0.00992941	3.6555	0.00775242	3.23629	0.0220068
LOC_Os03g59225.1	2.14786	1.1842e-05	2.22034	6.07426e-06	1.79818	0.000229306
LOC_Os03g59370.1	5.38454	0.0156857	4.97034	0.0320654	4.16005	0.181105
LOC_Os03g59430.2	3.00344	2.93397e-07	2.70759	3.35095e-06	1.3122	0.0254841
LOC_Os03g60370.1	2.43084	2.25868e-10	1.75658	2.87837e-06	0.93895	0.0111059
LOC_Os03g60380.1	2.07092	2.28504e-05	1.07041	0.028098	-0.15002	0.787611
LOC_Os03g60520.1	1.39849	0.000451924	1.17438	0.0031761	0.788751	0.0473023
LOC_Os03g60560.1	4.90609	9.70795e-15	3.39902	1.04951e-08	2.70419	2.99034e-06
LOC_Os03g60580.1	6.03051	1.67752e-18	5.51224	2.12713e-16	3.41792	2.19217e-08
LOC_Os03g61130.1	1.18884	8.67597e-05	1.12012	0.000212788	0.816893	0.00662323
LOC_Os03g61160.5	3.15574	0.00380747	2.10721	0.0464877	2.11668	0.0434877
LOC_Os03g61270.1	6.08511	1.63887e-50	5.63351	2.10724e-45	4.57921	2.74093e-27
LOC_Os03g61290.1	11.8817	2.20285e-28	11.2331	4.81413e-25	10.9781	9.84331e-24
LOC_Os03g61360.1	3.04884	4.03453e-11	3.61146	2.16786e-14	2.85354	4.7825e-10
LOC_Os03g61380.1	6.15849	0.00372333	5.47523	0.0180309	4.92447	0.0611127
LOC_Os03g61500.1	4.77773	2.06173e-05	3.61811	0.000860761	6.53201	4.71125e-08
LOC_Os03g61550.1	2.8362	0.0270023	4.0356	0.00110494	2.66588	0.0396171
LOC_Os03g61740.1	3.46754	0.0166448	3.08127	0.0465669	3.31264	0.0272751
LOC_Os03g61860.1	3.85303	0.00336719	4.15315	0.00141297	3.93041	0.00336719
LOC_Os03g62200.1	1.47645	0.00107285	2.07165	6.17384e-06	2.30798	5.83331e-07
LOC_Os03g62230.1	4.52604	4.59055e-12	4.54148	3.97825e-12	4.15605	1.29781e-10
LOC_Os03g62480.1	2.70794	0.00319411	1.82924	0.0457974	2.98395	0.00127916
LOC_Os03g62490.1	1.7609	4.54887e-05	1.30932	0.00239011	1.19352	0.00589813
LOC_Os03g63270.1	1.66566	8.45787e-05	1.70318	5.92488e-05	1.18561	0.00487458
LOC_Os03g63390.1	2.94129	0.00416767	2.51309	0.0172095	2.57002	0.014551
LOC_Os03g63450.1	5.2503	0.0353963	5.70778	0.0127355	4.1833	0.206804
LOC_Os03g63580.1	7.19199	2.60599e-22	7.47666	1.05484e-23	6.14143	9.98854e-17
LOC_Os03g63760.1	1.15514	0.00239886	1.17174	0.00208196	0.0966211	0.800275
LOC_Os04g01520.1	1.988	1.52501e-06	1.01297	0.0129607	0.141563	0.743762
LOC_Os04g01590.1	1.88386	6.44862e-08	1.53936	8.37874e-06	1.10888	0.00122315
LOC_Os04g03164.1	1.04312	0.0102789	1.79487	9.83985e-06	2.55094	6.02064e-10
LOC_Os04g05650.1	2.4769	3.02441e-05	2.68446	7.20285e-06	2.15174	0.000254491
LOC_Os04g06590.1	5.53318	1.38633e-09	4.70289	1.06616e-07	4.28117	9.07553e-07
LOC_Os04g08640.2	2.52803	0.0239218	2.33045	0.0387824	2.08289	0.0744389
LOC_Os04g08764.1	1.51443	0.00472709	1.38277	0.00970324	1.66563	0.00191548
LOC_Os04g09900.1	1.3862	0.0407754	2.40339	0.000576337	3.33775	4.09967e-06
LOC_Os04g10010.1	1.40876	0.0319711	2.64007	8.40486e-05	2.96315	1.18164e-05
LOC_Os04g10350.1	3.33057	1.3003e-12	2.84016	8.08181e-10	2.09006	4.2456e-06
LOC_Os04g10680.5	7.02982	0.0380338	6.76455	0.0464445	0	1
LOC_Os04g12970.1	4.21619	6.08163e-10	3.08878	3.16743e-06	1.97666	0.00288677
LOC_Os04g13210.1	1.31934	0.00389285	1.20165	0.0084408	1.6524	0.000340708
LOC_Os04g14690.1	4.03536	0.000126631	3.29757	0.00178961	3.05672	0.00410016
LOC_Os04g16726.1	5.38447	0.0174739	6.43086	0.00108314	5.13864	0.0243802
LOC_Os04g19114.1	6.36296	2.08604e-10	5.95064	4.57711e-09	5.00511	2.92099e-06
LOC_Os04g19670.1	7.4373	2.95646e-12	6.69998	4.10585e-10	5.79368	1.18269e-07
LOC_Os04g19740.1	1.26962	0.0120889	1.04662	0.0397708	0.970964	0.0583925
LOC_Os04g19960.1	10.9132	9.28839e-11	9.03713	1.32905e-07	7.76629	1.41309e-05
LOC_Os04g20749.2	2.96635	0.000145436	2.22949	0.005341	1.72983	0.0350064
LOC_Os04g22080.1	2.65194	0.00010491	2.64038	0.000112047	3.90915	4.76874e-08
LOC_Os04g22120.1	1.51266	0.000557829	1.40584	0.00133194	3.32695	3.13209e-13
LOC_Os04g22470.1	7.45261	1.81359e-05	6.59089	0.000406071	8.50261	2.97145e-07
LOC_Os04g24600.1	2.36591	2.7657e-06	2.49338	8.76873e-07	1.7534	0.000399427
LOC_Os04g27060.1	1.86835	7.35998e-05	1.54853	0.000905678	2.48767	2.17669e-07
LOC_Os04g27670.1	3.01189	6.26906e-06	2.54925	0.000107224	3.83327	2.36434e-08
LOC_Os04g27810.1	5.37469	4.10857e-13	4.6185	1.84565e-10	3.89677	4.66223e-08
LOC_Os04g29950.1	3.63461	0.00935028	3.07146	0.0436064	5.00712	0.000132448
LOC_Os04g30250.1	2.21803	5.19804e-08	2.17172	9.72013e-08	3.19308	2.5164e-14
LOC_Os04g30250.3	2.6913	0.000370655	2.06381	0.00730371	3.46308	5.19066e-06
LOC_Os04g31350.1	9.19637	6.46713e-10	6.84931	5.74283e-05	4.42066	0.100017
LOC_Os04g31710.1	5.52024	2.28763e-05	4.67626	0.000303665	1.64703	0.335304
LOC_Os04g32050.1	1.10805	0.000568224	1.0468	0.00111584	0.355529	0.264503
LOC_Os04g32620.1	3.43611	4.83222e-13	3.00476	1.20226e-10	2.39529	1.48613e-07
LOC_Os04g32740.1	1.04904	0.00869271	1.14762	0.00417511	2.17231	1.29092e-07
LOC_Os04g32960.1	5.46337	4.84777e-09	3.23194	0.000868271	3.58982	0.00017745
LOC_Os04g33150.1	10.2221	8.79827e-19	10.321	3.18575e-19	8.30238	9.69219e-11
LOC_Os04g33240.1	2.65134	1.59571e-11	3.20446	1.5538e-15	3.09552	1.03815e-14
LOC_Os04g33690.1	1.30746	0.02815	1.39165	0.0202779	-0.265989	0.749444
LOC_Os04g33820.1	3.26684	4.5939e-05	1.9261	0.0121469	-0.231477	0.809641
LOC_Os04g33870.1	6.23126	0.00193397	6.52167	0.000892726	7.03462	0.000215075
LOC_Os04g33880.1	1.7005	7.41958e-05	1.65204	0.000117586	1.19703	0.00522682
LOC_Os04g34180.1	2.95878	0.00394241	2.79922	0.0062069	4.18262	3.05037e-05
LOC_Os04g34970.1	4.96011	8.65576e-07	4.33287	1.71165e-05	2.25005	0.038279
LOC_Os04g35100.1	1.65625	0.00675126	1.36449	0.0247883	-0.469747	0.443684
LOC_Os04g35250.1	6.85676	3.01775e-05	7.32215	3.21962e-06	5.90026	0.0014524
LOC_Os04g35270.1	9.83394	2.47626e-12	9.98236	9.67225e-13	8.70751	2.23681e-09
LOC_Os04g35410.2	8.16128	0.0129805	6.74549	0.0428112	0	1
LOC_Os04g35520.2	1.6427	0.00719059	1.2467	0.0420027	1.99519	0.00114463
LOC_Os04g35540.1	1.71102	9.67518e-06	1.86991	1.41737e-06	1.47266	0.00013665
LOC_Os04g35840.1	2.05175	4.23513e-11	1.33303	1.24588e-05	0.758801	0.0120815
LOC_Os04g35890.1	2.73778	2.78737e-05	3.07626	3.01937e-06	2.18415	0.000752162
LOC_Os04g37490.1	1.40344	8.27142e-05	1.71953	1.68088e-06	1.53329	1.80816e-05
LOC_Os04g37500.1	2.97527	0.00425769	5.11655	5.83011e-07	2.17535	0.0458431
LOC_Os04g37550.1	1.24026	0.0249738	2.04601	0.000214472	0.62929	0.267343
LOC_Os04g37700.1	1.96948	0.0194613	2.73133	0.00115786	2.26967	0.00691075
LOC_Os04g37760.1	4.34864	5.66864e-16	4.37042	4.29387e-16	3.9138	1.45917e-13
LOC_Os04g38530.1	1.09744	0.00389195	1.08563	0.00425612	2.10034	6.20948e-08
LOC_Os04g38540.1	2.36223	8.1499e-06	2.74394	2.97868e-07	4.02809	7.45745e-13
LOC_Os04g38570.1	2.36331	1.64998e-06	2.60982	1.3326e-07	2.70394	4.96624e-08
LOC_Os04g38680.1	4.6073	3.29686e-26	4.11962	4.03231e-22	2.34248	4.56789e-09
LOC_Os04g38860.2	6.60555	0.00942766	6.17969	0.0175275	0	1
LOC_Os04g39030.1	2.59827	2.14078e-10	2.49807	8.8331e-10	1.00722	0.0100048
LOC_Os04g39210.1	1.22272	0.000215606	1.04134	0.00155761	0.149109	0.655959
LOC_Os04g39320.4	1.20182	0.00806589	2.01442	1.31327e-05	2.6972	1.19906e-08
LOC_Os04g39340.1	1.51852	0.000150788	1.40781	0.000439395	1.34164	0.000807201
LOC_Os04g39489.1	1.18726	0.00256245	1.16678	0.0030421	0.0438614	0.911674
LOC_Os04g39489.2	4.94446	0.000143935	5.1202	9.12733e-05	0.657825	0.654375
LOC_Os04g39540.1	1.53003	5.15878e-05	1.1075	0.0031654	0.590145	0.114968
LOC_Os04g39980.1	1.69807	5.5693e-05	1.25838	0.00251791	0.691339	0.0936754
LOC_Os04g40070.1	7.06464	4.48117e-14	6.43685	1.30331e-11	6.02289	4.84087e-10
LOC_Os04g40310.1	1.77661	3.45253e-07	1.32986	0.000115105	0.801102	0.0192247
LOC_Os04g40310.2	1.66486	0.0250305	1.82751	0.0140596	0.762823	0.307043
LOC_Os04g40470.1	3.50179	8.86678e-12	2.83488	1.72331e-08	2.63427	1.40826e-07
LOC_Os04g40630.1	1.85034	1.00632e-05	1.44119	0.000515537	1.06612	0.0096274
LOC_Os04g40630.3	1.89506	2.76883e-06	1.23727	0.00189266	1.05371	0.00799084
LOC_Os04g40900.1	4.09844	3.61117e-10	3.5503	3.37044e-08	2.83668	7.45431e-06
LOC_Os04g41640.1	7.32561	2.28195e-05	6.23979	0.00103219	6.09758	0.00170414
LOC_Os04g41680.1	2.26909	4.18761e-05	1.2164	0.0246517	2.8639	4.03173e-07
LOC_Os04g41910.2	6.3004	0.0122147	5.74697	0.028578	5.82674	0.024324
LOC_Os04g42240.1	7.14815	0.000153249	6.91483	0.000303081	5.51842	0.0142095
LOC_Os04g42420.2	1.93035	9.5399e-05	1.51382	0.00194905	0.573404	0.242231
LOC_Os04g42600.1	1.81733	0.000338402	1.14878	0.0232539	0.867102	0.086953
LOC_Os04g42770.1	4.17857	1.71392e-08	3.13703	1.72986e-05	0.754346	0.360768
LOC_Os04g42770.2	8.94811	0.000132247	5.47567	0.0428023	5.96076	0.022324
LOC_Os04g42770.4	9.57849	8.91238e-15	8.82093	5.76379e-12	0	1
LOC_Os04g42770.5	4.74661	1.11397e-07	3.69701	2.75721e-05	2.5924	0.00266893
LOC_Os04g42980.1	2.54615	5.13852e-09	2.07523	1.31136e-06	1.29021	0.00218891
LOC_Os04g43170.1	6.28977	3.33534e-10	4.51293	4.29956e-05	4.31837	0.000121477
LOC_Os04g43200.1	6.23295	1.38584e-27	5.7218	1.63741e-24	4.31103	2.60502e-16
LOC_Os04g43200.2	8.80019	6.44128e-10	7.96661	9.36274e-08	5.79185	0.00283729
LOC_Os04g43390.1	2.06295	1.28838e-09	2.10362	6.36801e-10	1.74763	2.17979e-07
LOC_Os04g43390.2	2.14671	3.23961e-11	2.20329	1.06062e-11	1.81133	1.60821e-08
LOC_Os04g43410.1	1.33799	0.000611237	1.17773	0.00248562	1.01872	0.0087262
LOC_Os04g43660.1	5.93998	6.45341e-10	5.2668	4.45855e-08	4.21924	1.95785e-05
LOC_Os04g44530.1	4.5567	2.20798e-11	4.12716	6.98207e-10	2.74326	1.75733e-05
LOC_Os04g44530.2	1.32824	0.00448775	1.22173	0.00888236	-0.541012	0.276493
LOC_Os04g44530.3	9.4078	1.04382e-09	7.0041	5.34405e-05	6.80486	0.000112288
LOC_Os04g44530.4	2.12236	1.00712e-06	1.50072	0.000480432	0.623917	0.151553
LOC_Os04g44530.7	8.82384	1.70289e-10	8.24407	7.05022e-09	7.36807	1.38303e-06
LOC_Os04g44550.2	2.30308	0.000447279	1.94771	0.0033034	1.02356	0.144238
LOC_Os04g44950.1	1.86855	1.59969e-07	1.95171	4.70175e-08	1.84886	2.16357e-07
LOC_Os04g45020.1	2.04222	0.00484029	1.80536	0.0124744	1.31946	0.0736681
LOC_Os04g45480.1	1.92059	0.000446144	1.15236	0.0384464	1.06536	0.0563495
LOC_Os04g45510.1	5.25016	0.0223532	7.46935	2.28691e-05	4.70271	0.0720834
LOC_Os04g45520.1	1.56782	0.0376549	2.54482	0.00100878	0.775657	0.311692
LOC_Os04g45570.1	1.20772	0.00211551	1.09113	0.00538002	0.329076	0.397017
LOC_Os04g45570.2	2.29463	0.000420548	1.63021	0.010836	1.10638	0.0838972
LOC_Os04g45590.1	5.30029	6.40119e-12	5.05721	4.60116e-11	5.16562	1.97304e-11
LOC_Os04g45730.1	1.14386	0.00416491	1.04792	0.00872675	1.40368	0.000458884
LOC_Os04g45810.1	3.04416	7.21647e-13	2.49033	1.98777e-09	1.30107	0.00117702
LOC_Os04g45860.1	1.3251	0.0340724	1.47892	0.0183204	-0.242885	0.717329
LOC_Os04g45890.1	4.0852	1.29898e-05	3.16185	0.000747355	2.11422	0.0306572
LOC_Os04g45920.1	2.68651	5.51239e-05	2.49117	0.000174172	1.70856	0.0103399
LOC_Os04g45930.3	1.23537	0.000367075	1.09903	0.00149712	0.634002	0.0665834
LOC_Os04g46000.1	1.40963	0.00254115	2.27555	1.16359e-06	1.08806	0.0212262
LOC_Os04g46400.1	5.76867	3.00528e-07	4.54211	0.000124333	4.84402	3.37627e-05
LOC_Os04g46470.1	1.65886	0.00215667	1.37835	0.0112353	0.867099	0.109768
LOC_Os04g46940.1	3.09501	6.44292e-11	2.93535	5.03949e-10	2.00797	1.78721e-05
LOC_Os04g47240.3	7.87313	7.52973e-06	6.98436	0.000173579	6.0618	0.00309749
LOC_Os04g47450.1	4.26563	0.00521245	3.51407	0.029296	3.52612	0.029296
LOC_Os04g47700.1	1.89764	0.00142497	1.30871	0.0307725	0.442729	0.473258
LOC_Os04g48360.1	4.50344	1.69337e-07	3.81217	9.43161e-06	2.27794	0.0135085
LOC_Os04g48390.1	3.17708	5.15152e-14	2.65452	1.33694e-10	1.31893	0.000898197
LOC_Os04g48710.2	6.36682	0.00741421	5.8174	0.0183471	6.15052	0.0112941
LOC_Os04g48850.1	2.80738	5.05553e-09	2.74692	9.93903e-09	2.73931	1.09306e-08
LOC_Os04g49000.1	3.12282	3.44732e-07	2.02776	0.000877411	1.45476	0.0183333
LOC_Os04g49260.1	5.91439	0.00392254	4.95822	0.0337086	4.12908	0.184009
LOC_Os04g49360.1	3.4792	7.20995e-09	3.08089	2.1517e-07	2.73829	3.38156e-06
LOC_Os04g49450.2	2.5155	6.85772e-07	1.18047	0.0171197	0.435267	0.388607
LOC_Os04g49900.1	6.30587	4.40717e-08	4.49104	8.45844e-05	3.00375	0.0128644
LOC_Os04g49980.1	9.74161	8.37926e-31	7.82704	8.06139e-21	5.55753	2.52411e-11
LOC_Os04g50860.1	1.41317	9.18256e-06	1.2214	0.000119305	0.866657	0.00609757
LOC_Os04g51070.1	11.1642	5.26635e-21	11.2346	2.75843e-21	10.5192	2.16675e-18
LOC_Os04g51150.1	3.15463	1.36265e-12	2.65459	1.16345e-09	1.80148	2.15538e-05
LOC_Os04g51160.1	3.76145	3.46825e-09	3.41624	5.56289e-08	2.49	4.66768e-05
LOC_Os04g51520.1	6.08149	0.00542084	6.39025	0.00270051	3.22387	0.551695
LOC_Os04g51796.1	9.02215	9.92019e-09	7.424	1.12543e-05	0	1
LOC_Os04g51796.2	6.54883	0.0172841	6.66792	0.0148086	4.4849	0.210779
LOC_Os04g52110.1	6.71348	2.65684e-06	3.99902	0.00681743	-0.0626943	1
LOC_Os04g52320.1	2.31344	0.0140531	2.47136	0.00832611	1.76569	0.0930954
LOC_Os04g52440.1	7.51248	3.68547e-06	6.70863	0.000111568	6.84146	7.24544e-05
LOC_Os04g52450.1	1.35594	2.56968e-05	1.42309	1.0352e-05	1.07855	0.000758473
LOC_Os04g52450.2	1.09878	0.0460099	1.10801	0.0440753	0.0216894	1
LOC_Os04g52460.1	1.8743	9.35709e-09	1.54319	1.87256e-06	0.83472	0.00916544
LOC_Os04g52500.1	2.92598	1.50368e-13	2.44548	3.14458e-10	1.52694	5.25617e-05
LOC_Os04g52504.1	2.17026	2.35923e-05	2.35032	5.24613e-06	1.89008	0.000212226
LOC_Os04g52630.1	1.26749	0.0193724	1.4616	0.00707288	2.15189	9.19828e-05
LOC_Os04g52670.1	1.38828	0.00816431	1.0719	0.0398937	0.163514	0.753876
LOC_Os04g52800.1	2.91565	0.000206531	2.26418	0.00313415	1.88181	0.0157707
LOC_Os04g52810.1	2.12813	1.23729e-05	2.0245	3.17861e-05	2.21233	5.86376e-06
LOC_Os04g53190.1	1.87043	4.09251e-06	1.31264	0.00102893	0.881433	0.0262526
LOC_Os04g53190.2	1.56732	0.000155321	1.11492	0.00656617	0.341233	0.401709
LOC_Os04g53195.1	2.96464	3.15706e-05	1.67198	0.0169665	0.771945	0.284047
LOC_Os04g53210.1	4.21467	5.36227e-23	3.51045	2.4399e-17	3.62377	3.2279e-18
LOC_Os04g53210.3	3.82296	1.22303e-10	3.21535	3.19153e-08	3.77477	1.95936e-10
LOC_Os04g53240.1	1.47613	2.99906e-05	1.37735	9.53719e-05	1.03135	0.00330455
LOC_Os04g53240.2	2.56721	0.000233944	1.69545	0.0140436	2.00175	0.00381856
LOC_Os04g53240.4	3.15357	4.81201e-05	2.66845	0.000549557	2.33109	0.00262034
LOC_Os04g53370.1	3.12125	0.000551875	3.23808	0.000343671	1.81863	0.052
LOC_Os04g53606.1	4.73186	1.25932e-08	4.27191	1.87485e-07	4.90887	4.36192e-09
LOC_Os04g53720.1	1.94424	5.26139e-06	1.40278	0.000922673	1.37731	0.00114246
LOC_Os04g53994.1	2.31032	1.52766e-08	1.95351	1.40095e-06	1.68863	2.79527e-05
LOC_Os04g54080.1	1.11443	0.0238544	1.03154	0.0367645	2.38609	2.10359e-06
LOC_Os04g55040.2	1.24853	0.00265236	1.41432	0.000685479	0.967137	0.0195605
LOC_Os04g55200.1	3.97417	1.58134e-08	3.00766	1.67385e-05	2.3937	0.000749824
LOC_Os04g55240.1	3.57297	1.64799e-07	3.35354	8.21956e-07	2.66065	9.22786e-05
LOC_Os04g55640.1	1.85084	3.92725e-06	1.23537	0.00183595	1.01461	0.0105119
LOC_Os04g55650.1	2.96932	7.54986e-14	3.10554	7.51519e-15	2.02575	1.22168e-07
LOC_Os04g55650.2	1.69768	0.0149909	2.34894	0.000887524	1.39586	0.0453733
LOC_Os04g55660.1	5.10254	0.0301746	5.12853	0.020659	2.35985	1
LOC_Os04g55740.1	6.23135	0.00200364	5.23705	0.0264769	6.21011	0.00247074
LOC_Os04g55850.1	2.01839	6.636e-09	2.47693	2.2625e-12	1.24887	0.000260572
LOC_Os04g55850.3	7.51314	0.00299093	6.61113	0.0114101	4.97707	0.0924961
LOC_Os04g56030.1	1.43339	0.0417662	1.61115	0.0212165	1.31961	0.0618906
LOC_Os04g56040.1	4.47353	5.00248e-08	4.87452	4.6891e-09	4.35762	9.78878e-08
LOC_Os04g56110.3	1.76786	0.000650896	1.92128	0.00022364	1.5644	0.00245545
LOC_Os04g56430.1	8.2563	1.25456e-20	7.91529	1.49336e-19	7.29793	1.30435e-17
LOC_Os04g56470.1	7.54158	1.3134e-05	5.21811	0.0210943	8.73309	9.67265e-08
LOC_Os04g56910.1	1.18308	0.00294945	2.6324	5.96732e-11	3.36025	2.28978e-16
LOC_Os04g56930.2	5.16272	3.47867e-06	4.69557	2.28393e-05	6.24828	3.96795e-08
LOC_Os04g57220.3	2.71049	6.37516e-05	1.41024	0.0410362	0.613285	0.392435
LOC_Os04g57350.1	4.67397	0.00049894	4.14424	0.00185542	2.75172	0.0394035
LOC_Os04g57440.2	5.20536	1.7884e-05	2.84102	0.0204498	3.26678	0.00671128
LOC_Os04g57490.1	6.49075	0.00290146	5.79297	0.0115756	5.98812	0.00781251
LOC_Os04g57540.3	1.29792	0.00153269	1.06156	0.00982647	0.734377	0.0754906
LOC_Os04g57550.1	1.89625	3.68128e-06	1.1568	0.00397644	0.972003	0.015162
LOC_Os04g57720.1	2.29721	8.60728e-08	1.89583	7.95953e-06	0.872052	0.0378979
LOC_Os04g57760.1	1.46532	0.00105705	1.45807	0.00111708	0.690477	0.117388
LOC_Os04g57810.2	3.4389	2.60917e-11	2.79637	2.68257e-08	1.64861	0.000695772
LOC_Os04g57880.1	5.28889	5.14956e-08	3.78902	3.76769e-05	1.58241	0.0748025
LOC_Os04g58090.1	4.87937	4.8852e-13	5.56268	1.11735e-15	4.67718	2.86109e-12
LOC_Os04g58100.1	5.25565	3.53324e-15	5.55342	9.68232e-17	4.82869	5.88476e-13
LOC_Os04g58220.1	2.48138	0.00151173	2.40154	0.00220841	3.16771	5.11965e-05
LOC_Os04g58560.2	2.40324	8.56424e-06	1.66415	0.00200905	2.14539	6.84077e-05
LOC_Os04g58920.1	2.33338	0.0015863	2.60656	0.000408219	2.56329	0.000536752
LOC_Os04g58960.1	4.08208	2.35642e-06	3.40723	0.000130479	2.41357	0.0129449
LOC_Os04g59040.2	3.12461	0.0100649	3.44778	0.00338492	-3.30572	0.53362
LOC_Os04g59060.2	5.38433	0.0179094	5.30451	0.0179094	6.44407	0.00114689
LOC_Os04g59370.1	6.71127	0.000111465	7.13954	1.86361e-05	5.40016	0.0112182
LOC_Os05g01200.1	2.58372	4.85042e-07	2.44017	1.85404e-06	1.74449	0.000567738
LOC_Os05g01580.1	4.93798	0.0470953	5.12874	0.0220128	2.38049	1
LOC_Os05g01810.1	4.30889	0.000873853	3.21801	0.0130203	1.54878	0.205021
LOC_Os05g02010.3	2.01761	2.00321e-07	1.54174	5.89892e-05	0.626623	0.0987484
LOC_Os05g02020.2	2.28907	0.00277642	1.53602	0.0448536	1.6961	0.0264125
LOC_Os05g02140.1	1.29387	0.00677943	1.30465	0.00633111	0.866892	0.072699
LOC_Os05g02390.1	7.91832	3.53967e-09	9.0692	1.99272e-13	7.79341	9.21994e-09
LOC_Os05g02450.1	5.36249	9.5481e-29	4.55264	1.68253e-22	3.84032	2.8454e-17
LOC_Os05g02450.2	4.78285	5.43594e-15	3.90344	9.2362e-11	3.36199	2.23503e-08
LOC_Os05g02760.1	5.43676	7.68195e-09	4.58776	6.0091e-07	3.97663	1.19292e-05
LOC_Os05g02770.1	2.43605	3.59123e-10	1.71244	6.43494e-06	1.06849	0.00431039
LOC_Os05g02890.1	3.25344	2.99044e-17	3.38001	2.55222e-18	2.58553	5.58506e-12
LOC_Os05g02920.1	8.49394	4.41896e-07	7.53124	1.83751e-05	6.84717	0.000227557
LOC_Os05g03130.1	9.99468	1.16967e-08	8.50053	2.1776e-06	3.20222	0.543139
LOC_Os05g03320.1	2.50743	0.0300458	2.55111	0.02597	2.72237	0.018342
LOC_Os05g03630.1	2.11094	3.36336e-06	1.7195	0.000138118	1.51117	0.000808355
LOC_Os05g03740.1	1.59088	0.00404153	1.91691	0.000583025	0.780122	0.157208
LOC_Os05g03770.1	1.99172	0.0138859	1.8879	0.019097	3.03247	8.67498e-05
LOC_Os05g04210.1	2.40249	0.000608531	2.7325	8.5508e-05	1.92765	0.00711717
LOC_Os05g04380.1	2.37651	4.56249e-06	1.88051	0.000231052	2.21453	1.8683e-05
LOC_Os05g04490.1	2.90643	0.00136203	2.49207	0.00604364	2.90966	0.00136203
LOC_Os05g04630.4	7.70403	0.000411236	5.75696	0.0203351	6.10232	0.010239
LOC_Os05g04630.5	3.53585	4.86818e-06	2.60063	0.000642798	2.90981	0.00014596
LOC_Os05g04630.6	2.08257	6.15893e-07	1.89736	5.46139e-06	1.47169	0.000428993
LOC_Os05g04700.1	1.28116	0.000161396	1.01339	0.00272172	0.714473	0.0340281
LOC_Os05g04870.1	6.30075	0.0109271	5.56895	0.0314618	0	1
LOC_Os05g05060.1	3.01326	5.50796e-08	2.61537	2.38932e-06	2.595	2.94766e-06
LOC_Os05g05920.1	6.36693	0.00161094	5.36798	0.0190689	2.35799	1
LOC_Os05g05930.1	11.3106	3.90214e-17	9.26525	3.31466e-11	7.13805	7.3341e-06
LOC_Os05g07070.2	4.17703	2.12791e-06	4.13978	2.53888e-06	1.70828	0.0389187
LOC_Os05g07700.1	1.24275	3.82504e-05	1.0216	0.000672775	0.704291	0.0184796
LOC_Os05g07710.1	2.35019	9.4824e-05	1.87486	0.00173963	1.42835	0.0174039
LOC_Os05g07710.2	3.03455	5.57057e-06	2.50986	0.000174942	2.23519	0.000919494
LOC_Os05g07890.1	2.39065	0.00195594	1.63205	0.0328657	-0.087678	0.967198
LOC_Os05g08090.2	6.90273	0.0182852	6.76358	0.0215972	5.4858	0.0838241
LOC_Os05g08850.1	2.66873	3.66642e-05	2.21996	0.000561099	2.09385	0.00118877
LOC_Os05g09540.1	6.65915	0.000529509	5.59896	0.00962599	4.71627	0.0760978
LOC_Os05g10620.2	3.50583	5.07144e-09	2.75582	3.55796e-06	2.06053	0.000582985
LOC_Os05g10620.3	1.99153	0.0257249	2.08713	0.0197167	0.960038	0.274942
LOC_Os05g10670.1	2.05072	2.49523e-07	1.29644	0.000875232	1.22084	0.00170617
LOC_Os05g10730.1	1.99509	1.6689e-09	1.58178	1.3179e-06	0.623736	0.0523007
LOC_Os05g10840.1	1.92787	0.00314443	1.80212	0.00554432	1.57794	0.0165681
LOC_Os05g11120.1	1.33241	9.70708e-05	1.1259	0.000947527	0.483429	0.155418
LOC_Os05g11560.1	1.3563	0.00163262	1.55066	0.000335752	1.62184	0.000179393
LOC_Os05g11560.2	1.38658	0.000617991	1.43901	0.000382921	1.42166	0.000458006
LOC_Os05g13970.1	5.40115	5.68683e-15	5.81533	1.28628e-16	5.95357	3.60216e-17
LOC_Os05g13970.2	8.79976	2.05393e-08	8.35558	1.59133e-07	10.6047	2.77902e-12
LOC_Os05g14820.1	3.1978	4.27529e-05	3.91061	7.91379e-07	4.47148	4.27605e-08
LOC_Os05g15490.1	8.10479	1.48166e-07	7.4382	4.15288e-06	6.48986	0.000258931
LOC_Os05g15770.1	2.35676	6.82335e-09	1.66904	2.67746e-05	2.03637	4.09248e-07
LOC_Os05g15880.1	5.60019	9.10175e-20	5.61759	7.28713e-20	5.36565	2.14775e-18
LOC_Os05g16420.1	1.55642	0.0148667	1.90303	0.00285533	2.31214	0.000321228
LOC_Os05g16430.1	1.42307	0.0356324	2.38425	0.000539087	2.59029	0.000175215
LOC_Os05g19910.1	1.40416	0.00246134	2.1099	6.34538e-06	3.24924	1.95516e-11
LOC_Os05g20620.2	2.6574	0.00609497	1.93156	0.047155	0.0361273	1
LOC_Os05g21180.3	4.04093	2.70458e-05	4.01374	3.26529e-05	1.66486	0.0959407
LOC_Os05g23130.1	3.61478	4.71086e-14	3.19412	1.14492e-11	2.39976	1.40954e-07
LOC_Os05g23230.1	3.46631	0.00992453	3.28212	0.0178473	2.80748	0.0655967
LOC_Os05g23250.1	1.9078	0.0122235	2.14295	0.00428993	1.77043	0.0201626
LOC_Os05g23320.2	1.55025	4.57489e-06	1.03909	0.0019565	0.562418	0.0940807
LOC_Os05g23350.1	7.62476	0.000544094	7.61498	0.000544094	7.17895	0.00135069
LOC_Os05g23440.1	2.17342	4.59909e-08	1.7137	1.27496e-05	1.22563	0.00165177
LOC_Os05g24550.1	1.59591	0.00300512	1.22316	0.0229524	-0.417737	0.459186
LOC_Os05g24550.2	2.59141	0.000326702	1.65373	0.0211583	1.4648	0.0417098
LOC_Os05g24550.4	1.62399	9.97111e-07	1.22724	0.000188407	0.979944	0.00273429
LOC_Os05g24550.5	1.79246	1.45684e-06	1.26568	0.00057797	1.48474	5.84842e-05
LOC_Os05g24550.6	2.37286	1.1307e-08	2.04232	6.8087e-07	1.27385	0.0016109
LOC_Os05g24650.1	1.93663	5.20241e-05	1.80113	0.000157545	0.551822	0.235637
LOC_Os05g25640.1	2.7776	4.05427e-09	2.17244	2.5076e-06	1.28948	0.00414381
LOC_Os05g25784.2	1.52125	0.0330936	1.95519	0.00552402	1.62136	0.0227897
LOC_Os05g25840.1	1.24781	0.00152802	1.15465	0.00332752	0.10784	0.785278
LOC_Os05g26660.1	3.69201	1.66896e-09	3.44803	2.09414e-08	3.43655	2.3057e-08
LOC_Os05g27340.1	1.00014	0.0120674	1.01766	0.0106682	0.798351	0.0444416
LOC_Os05g27580.1	2.86629	1.10971e-07	2.78703	2.31927e-07	1.23094	0.0216172
LOC_Os05g28040.1	3.85739	3.31569e-05	3.68643	9.02364e-05	2.55399	0.0158465
LOC_Os05g29710.1	1.74155	0.000782497	1.07408	0.036961	1.34712	0.00907422
LOC_Os05g29900.1	1.88692	2.58628e-06	1.52233	0.000139982	1.08602	0.00672702
LOC_Os05g30510.1	3.0641	0.00744353	3.95676	0.000501458	2.63034	0.024373
LOC_Os05g30660.1	2.43476	0.000899885	2.50715	0.000641813	2.20248	0.00330841
LOC_Os05g30980.2	3.25653	4.7417e-06	2.12451	0.00230066	-0.437262	0.581272
LOC_Os05g31020.1	6.40808	9.62809e-34	4.24457	2.95121e-17	2.09	1.18197e-05
LOC_Os05g31670.1	11.3501	1.47059e-13	9.00349	1.2141e-08	5.28414	0.0194044
LOC_Os05g31920.2	7.5124	2.83225e-05	7.78463	1.01138e-05	0	1
LOC_Os05g32070.1	2.89186	0.00036725	4.02175	1.80412e-06	2.29465	0.00479231
LOC_Os05g33030.1	2.7108	1.82329e-08	1.3606	0.0041461	0.147553	0.794562
LOC_Os05g33130.1	4.97127	4.37063e-20	4.92069	8.71033e-20	4.27458	4.67897e-16
LOC_Os05g33310.1	1.457	6.82647e-05	1.5218	3.28384e-05	0.913778	0.0119779
LOC_Os05g33320.1	1.78874	4.37998e-05	2.08734	2.33585e-06	0.943711	0.0286259
LOC_Os05g33400.1	2.18453	0.00682052	2.29533	0.00457573	1.40274	0.0804588
LOC_Os05g33570.2	2.34824	1.11606e-08	1.43596	0.000325062	1.81596	6.87555e-06
LOC_Os05g33610.1	1.9993	2.35588e-08	1.08019	0.00222967	0.255096	0.473756
LOC_Os05g33610.2	1.41378	2.2303e-05	1.13737	0.000601341	0.640998	0.0516207
LOC_Os05g33644.1	3.85339	1.33543e-18	3.79142	4.04869e-18	3.38301	5.18304e-15
LOC_Os05g33960.1	6.22359	3.46835e-15	4.88671	4.51798e-10	2.85517	0.000642453
LOC_Os05g34030.1	3.72508	0.00173356	2.50981	0.0479989	1.38458	0.406074
LOC_Os05g34240.3	7.35804	0.00147192	5.67294	0.0257033	0	1
LOC_Os05g34450.1	1.00146	0.0303186	1.35565	0.00344021	0.797327	0.0849554
LOC_Os05g34830.1	1.23593	9.39458e-05	1.33782	2.46531e-05	0.240754	0.441471
LOC_Os05g36290.1	2.1669	1.27296e-08	1.59536	2.08553e-05	0.98257	0.00811137
LOC_Os05g36290.2	4.58289	9.58408e-07	2.82524	0.00479347	2.44662	0.0197327
LOC_Os05g37140.1	1.29091	0.0261553	1.27881	0.0279636	0.85304	0.147113
LOC_Os05g37140.2	1.59506	0.000691511	1.38532	0.00306172	1.2182	0.00903504
LOC_Os05g37170.3	2.03799	0.0191032	1.81762	0.0388109	2.58089	0.0026292
LOC_Os05g37520.2	1.59003	0.00903221	2.08866	0.000687913	1.84893	0.00255513
LOC_Os05g37970.3	3.12878	0.000196283	3.31502	8.24696e-05	0.60966	0.518938
LOC_Os05g38264.1	6.03069	2.06554e-38	5.94034	1.09516e-37	5.56912	7.22069e-29
LOC_Os05g38270.1	1.17153	0.0132151	1.56656	0.00102347	-0.0425658	0.935087
LOC_Os05g38290.1	9.84	1.86402e-07	7.13928	0.000405561	5.15554	0.0340903
LOC_Os05g38290.2	4.42625	2.01092e-07	4.10078	1.12814e-06	1.69951	0.0370843
LOC_Os05g38350.1	1.2423	0.00308014	1.52298	0.000304943	0.786975	0.0608069
LOC_Os05g38400.2	5.82215	0.0237183	7.07879	0.00308766	0	1
LOC_Os05g38530.1	4.12778	1.21884e-17	2.65665	5.09702e-09	1.84774	3.14574e-05
LOC_Os05g38710.3	7.96182	0.00194345	6.48877	0.0159401	5.1666	0.0813379
LOC_Os05g38720.1	3.41791	2.09561e-11	2.66707	1.07854e-07	2.30092	4.47489e-06
LOC_Os05g38830.1	2.25283	1.4578e-07	1.18453	0.00491318	1.24694	0.00303736
LOC_Os05g38830.2	1.73797	1.19037e-07	1.03078	0.00145513	0.67409	0.0368446
LOC_Os05g39150.1	3.9125	0.00168689	3.5568	0.00534736	4.1339	0.000596569
LOC_Os05g39250.1	6.79273	3.50665e-16	5.22584	1.7263e-11	3.21409	6.37234e-06
LOC_Os05g39410.3	8.44869	1.41145e-09	6.74629	2.74338e-05	7.28958	1.70265e-06
LOC_Os05g39770.1	5.75432	1.6689e-28	4.71164	1.77904e-21	3.13224	1.14406e-11
LOC_Os05g39770.2	2.94878	0.00212515	2.97449	0.00199462	1.51062	0.107993
LOC_Os05g40384.1	6.99072	1.01788e-15	2.08183	0.0218464	2.26198	0.0111016
LOC_Os05g40630.1	3.6969	5.56936e-06	2.62844	0.00175231	1.86571	0.0342525
LOC_Os05g40700.1	1.34141	0.00359754	1.23697	0.00720293	1.86312	6.36429e-05
LOC_Os05g41420.1	5.12046	0.000228941	3.38696	0.0150055	-3.31341	0.553049
LOC_Os05g41490.1	6.8401	1.05015e-18	5.56393	6.52627e-14	3.49185	8.4531e-07
LOC_Os05g41610.1	2.25086	2.897e-06	1.50821	0.00134424	-0.256139	0.580873
LOC_Os05g41830.1	6.80972	0.00010002	5.6197	0.00606476	4.14457	0.171575
LOC_Os05g41970.1	5.50747	0.026188	7.99864	0.000122567	4.18639	0.219385
LOC_Os05g42070.1	2.96034	0.000477744	2.54447	0.00273378	1.4096	0.111946
LOC_Os05g42210.1	3.37134	1.26294e-10	2.48462	9.60768e-07	2.60705	3.07488e-07
LOC_Os05g43040.1	1.28126	0.0288928	1.22199	0.0369578	1.49885	0.0110207
LOC_Os05g43110.1	6.23118	0.000678215	5.74588	0.00402736	4.44419	0.101523
LOC_Os05g43390.1	1.88747	1.32702e-06	2.09557	9.39672e-08	2.24781	1.21513e-08
LOC_Os05g43790.2	1.46478	0.00153005	1.39494	0.00252008	0.505136	0.279167
LOC_Os05g44050.1	1.33866	1.09541e-05	1.10194	0.000275283	0.80608	0.00751883
LOC_Os05g44340.1	4.7114	1.41069e-09	1.89628	0.00787141	2.92635	5.85118e-05
LOC_Os05g44770.1	1.9851	3.11776e-09	2.2703	1.87575e-11	2.31132	8.71245e-12
LOC_Os05g44780.1	5.10269	0.0258568	6.24017	0.000675767	5.09395	0.0258568
LOC_Os05g44810.1	3.27355	8.58033e-07	3.41157	3.07683e-07	3.14737	2.21495e-06
LOC_Os05g45070.1	2.74213	4.85568e-09	3.01998	1.34654e-10	2.72217	6.41127e-09
LOC_Os05g45100.1	2.73769	0.000930796	3.86715	3.25318e-06	2.42274	0.00364213
LOC_Os05g45110.1	6.36706	0.00372988	6.22205	0.00520582	4.65591	0.0962383
LOC_Os05g45300.1	1.63477	3.56631e-06	1.49447	2.12146e-05	1.13702	0.00112481
LOC_Os05g45320.2	1.7528	0.000330597	1.11097	0.0240455	0.740812	0.13966
LOC_Os05g45350.1	2.0097	5.4176e-07	1.67619	2.45514e-05	1.11868	0.00440347
LOC_Os05g45350.2	1.91222	5.43256e-09	2.13434	1.00621e-10	1.38258	1.9196e-05
LOC_Os05g45350.3	1.87275	8.28563e-08	1.79058	2.77437e-07	1.26654	0.00023071
LOC_Os05g45410.1	1.1308	0.00947437	1.63524	0.000195077	1.65173	0.000171695
LOC_Os05g45440.1	1.89195	2.06813e-05	1.87944	2.32152e-05	0.919915	0.0360372
LOC_Os05g45450.1	8.06747	3.53938e-28	7.61374	5.05935e-26	7.11716	1.12789e-23
LOC_Os05g45510.1	2.55053	0.00735146	2.16961	0.0272863	1.28222	0.232775
LOC_Os05g45880.1	3.26973	0.0176876	3.18162	0.0241053	3.31465	0.0176876
LOC_Os05g46040.1	2.19768	4.11655e-12	1.32228	2.01493e-05	0.599759	0.051811
LOC_Os05g46350.1	3.21455	8.51268e-11	2.96656	1.66601e-09	2.00356	3.54506e-05
LOC_Os05g46480.1	9.72773	4.89776e-48	8.14841	2.66984e-39	6.06677	2.04309e-23
LOC_Os05g46480.2	9.22359	8.68358e-07	7.57714	0.000112095	3.72551	0.324334
LOC_Os05g46480.4	7.37638	3.1793e-23	5.78943	8.7102e-15	3.85816	9.05151e-07
LOC_Os05g46510.1	3.97676	1.13884e-10	3.97498	1.16327e-10	3.25431	7.59134e-08
LOC_Os05g46750.1	7.84645	1.80843e-19	7.64156	2.29932e-18	6.40998	3.52128e-12
LOC_Os05g46760.1	2.28061	0.0122917	2.42713	0.00800886	1.46304	0.10014
LOC_Os05g47770.1	1.0172	0.0169812	1.48657	0.000507662	1.78051	3.71485e-05
LOC_Os05g47820.1	5.50715	0.00839769	6.3887	0.00044383	4.43177	0.102731
LOC_Os05g48230.1	1.28465	0.000275549	1.64226	3.80392e-06	1.08676	0.00205723
LOC_Os05g48260.1	1.35548	0.0118535	1.38375	0.0104983	1.36071	0.0118535
LOC_Os05g48290.3	1.56366	0.00431627	1.07957	0.0461402	1.56304	0.00452827
LOC_Os05g48330.1	2.73757	8.34392e-07	3.09348	3.93881e-08	0.74775	0.161985
LOC_Os05g48650.1	3.06421	1.5742e-06	3.32713	2.09195e-07	2.33512	0.000227117
LOC_Os05g48660.2	2.24335	3.24702e-06	2.57784	9.26599e-08	3.07147	2.44551e-10
LOC_Os05g48810.1	5.16192	1.00828e-29	3.62397	4.4091e-16	3.00665	7.39662e-12
LOC_Os05g48840.1	11.1526	2.15927e-16	11.4032	4.01669e-17	9.93521	6.72852e-13
LOC_Os05g49070.1	1.49505	0.00244898	1.01824	0.0376496	0.686975	0.163154
LOC_Os05g49170.1	1.43115	0.00898379	1.5682	0.00425894	0.270859	0.627203
LOC_Os05g49200.1	1.22638	0.000311099	1.05516	0.00185377	0.842698	0.0126303
LOC_Os05g49300.1	1.98272	1.9485e-06	1.23823	0.00253518	0.465079	0.256578
LOC_Os05g49700.1	2.26345	0.0015617	1.49225	0.034278	-0.036874	0.977065
LOC_Os05g49730.1	7.3003	2.36475e-15	6.48562	6.20557e-13	3.73545	1.80568e-05
LOC_Os05g49840.1	5.07874	8.87395e-05	4.95072	0.000130065	3.71629	0.00467103
LOC_Os05g49860.1	2.56768	0.000270245	1.49608	0.0282051	1.90355	0.00575577
LOC_Os05g49900.1	4.73188	9.35526e-21	4.26101	1.03071e-17	3.16687	3.82619e-11
LOC_Os05g49940.1	8.04704	5.18708e-62	8.59213	2.85542e-67	6.55705	9.71885e-48
LOC_Os05g50100.1	1.80552	3.53184e-05	2.66139	2.8695e-09	2.66142	2.88943e-09
LOC_Os05g50250.1	4.27454	1.35486e-10	3.58184	4.27893e-08	1.66475	0.00895579
LOC_Os05g50260.1	9.75589	2.54951e-14	8.37953	8.54023e-10	4.42692	0.0880279
LOC_Os05g50570.1	5.1069	1.02595e-19	4.5873	1.73054e-16	3.35832	1.31087e-09
LOC_Os05g50730.1	4.25555	0.00134547	3.08145	0.0416007	3.51015	0.0139862
LOC_Os05g50920.1	3.18673	2.1008e-05	2.53827	0.000793813	1.92293	0.0140718
LOC_Os05g51390.1	6.54928	0.0021622	6.67787	0.00162869	6.03776	0.00700722
LOC_Os05g51570.1	1.8556	0.0207182	3.15926	8.126e-05	2.19356	0.00609762
LOC_Os05g51670.1	2.45172	2.81443e-09	1.13838	0.00408155	0.73972	0.0602417
LOC_Os05g51680.1	4.04508	0.00528424	3.3	0.0324995	2.02716	0.327729
LOC_Os06g01200.1	1.56727	1.6534e-06	1.15355	0.000381402	0.479539	0.139552
LOC_Os06g01660.1	2.54864	0.021604	2.9343	0.00843514	1.13288	0.345914
LOC_Os06g01680.3	7.422	0.000355725	5.18435	0.0400094	0	1
LOC_Os06g01760.1	2.12621	4.44251e-07	1.5104	0.000259619	1.98863	2.12347e-06
LOC_Os06g02040.1	4.9814	1.14164e-05	4.71485	3.32809e-05	2.22425	0.0967727
LOC_Os06g02130.2	6.30094	0.00233452	6.83732	0.000657119	4.96452	0.0421214
LOC_Os06g02250.1	5.82268	0.00556945	5.23769	0.024749	2.38151	1
LOC_Os06g02630.1	7.14826	1.57575e-05	6.75724	7.86106e-05	4.45602	0.0989928
LOC_Os06g02900.1	5.25045	0.0185896	4.7657	0.0419356	4.45669	0.104565
LOC_Os06g02930.1	1.12244	0.022765	2.17658	1.1513e-05	1.33313	0.00684007
LOC_Os06g03660.1	1.62846	5.54619e-07	1.36298	2.46091e-05	1.35271	2.82571e-05
LOC_Os06g03660.2	1.55328	0.00068232	1.20035	0.00857447	0.746953	0.106561
LOC_Os06g03670.1	4.46367	1.17241e-08	3.55307	2.65005e-06	1.64745	0.0235534
LOC_Os06g03710.1	6.32632	1.4057e-09	5.64001	6.19678e-08	3.98326	0.00020189
LOC_Os06g03800.1	1.43093	0.000292655	1.47109	0.000199386	0.657263	0.0926984
LOC_Os06g03830.1	1.11784	0.0138007	1.08372	0.016906	2.63286	2.73284e-08
LOC_Os06g03930.1	1.2569	0.000726608	1.53425	4.14752e-05	1.79344	1.92041e-06
LOC_Os06g04280.1	1.26752	0.000138987	1.11515	0.000778359	1.43316	1.76962e-05
LOC_Os06g04699.1	3.16991	0.0207652	3.24016	0.0182984	1.88788	0.178384
LOC_Os06g05160.1	1.88771	9.26765e-08	1.19352	0.000625051	1.47105	2.72526e-05
LOC_Os06g05320.1	4.28712	4.50816e-10	3.47742	2.17807e-07	2.83181	1.90599e-05
LOC_Os06g05410.1	5.85806	2.30872e-09	4.93841	2.34483e-07	3.97051	2.26052e-05
LOC_Os06g05424.1	2.01762	0.000386835	1.52252	0.00746438	1.09191	0.0574141
LOC_Os06g05430.1	1.52611	0.00319989	1.37474	0.00793425	0.46631	0.372075
LOC_Os06g05450.1	3.39089	2.20912e-08	2.84265	2.17995e-06	2.43416	4.7858e-05
LOC_Os06g05470.1	4.04076	3.14495e-11	3.12363	9.7915e-08	2.89793	6.14569e-07
LOC_Os06g05804.2	2.5927	0.0392618	2.67401	0.0314647	2.07716	0.132867
LOC_Os06g05940.1	1.54489	0.00607358	1.57922	0.00507448	1.02194	0.0690093
LOC_Os06g06350.1	1.43124	0.000167021	1.3468	0.000398581	2.48056	1.98844e-10
LOC_Os06g06490.3	3.01816	0.00184121	2.28395	0.0268367	0.216275	1
LOC_Os06g08110.1	2.37924	2.32975e-07	1.648	0.000274197	0.660651	0.144238
LOC_Os06g08400.1	1.41395	0.00146612	1.19745	0.00710289	0.858417	0.0546789
LOC_Os06g08400.2	1.38475	0.000315413	1.21821	0.00147979	0.651709	0.0871775
LOC_Os06g08640.1	3.76297	0.000267966	3.72295	0.000327901	4.39229	1.19576e-05
LOC_Os06g09390.1	1.29021	2.96659e-05	1.07068	0.000500484	0.420889	0.168219
LOC_Os06g09450.3	1.52909	1.70407e-06	1.78567	2.82655e-08	1.25679	7.64906e-05
LOC_Os06g09450.6	8.00424	0.00130328	6.74843	0.00862379	4.50463	0.193362
LOC_Os06g09450.7	7.94013	0.00100078	8.90813	0.000190851	8.52376	0.000377646
LOC_Os06g09600.1	2.8297	3.59298e-10	2.68185	2.50284e-09	1.84517	3.57915e-05
LOC_Os06g09620.1	1.6028	0.02686	1.55025	0.032443	2.02086	0.00449973
LOC_Os06g09660.1	2.73938	7.39559e-09	1.70415	0.000213779	0.829718	0.0674326
LOC_Os06g09980.1	1.41094	0.01358	2.17211	0.000158641	1.98566	0.00055583
LOC_Os06g10210.2	1.31811	0.0116067	1.03127	0.047945	0.427071	0.414416
LOC_Os06g10510.1	1.38004	0.0175194	1.26631	0.0301428	1.35647	0.0202977
LOC_Os06g10530.1	6.53602	2.2992e-18	6.39059	1.00708e-17	5.10194	2.78124e-12
LOC_Os06g10750.1	6.11591	9.05512e-15	7.12482	6.96642e-19	5.05602	1.15199e-10
LOC_Os06g11200.1	4.10188	0.00215797	3.53362	0.0102787	5.56751	9.16953e-06
LOC_Os06g11210.1	2.2969	4.16884e-06	1.6168	0.00108686	2.15832	1.48846e-05
LOC_Os06g11220.1	6.98875	0.000456541	6.48223	0.00185585	5.05386	0.0438144
LOC_Os06g11290.1	3.45025	8.15965e-13	3.57217	1.65843e-13	2.63239	1.80888e-08
LOC_Os06g11720.1	2.59241	0.00567968	2.00598	0.038871	1.71813	0.0990909
LOC_Os06g11910.2	7.87334	4.76278e-06	5.80671	0.00455972	6.62456	0.0004486
LOC_Os06g11980.1	3.42647	2.64456e-13	2.8297	8.00389e-10	0.909343	0.0470871
LOC_Os06g12290.1	7.85045	3.92106e-06	7.56834	1.16833e-05	3.76453	0.302095
LOC_Os06g12530.1	3.47717	3.68797e-21	2.01699	1.03567e-08	0.823317	0.0190347
LOC_Os06g12790.3	3.16307	0.0001245	2.25732	0.00701233	0.884722	0.343697
LOC_Os06g13210.1	1.84719	0.0218846	1.86766	0.020494	0.846985	0.305213
LOC_Os06g13210.2	3.81684	0.0028777	4.20297	0.000930789	1.75763	0.176835
LOC_Os06g13320.1	6.15816	0.00102107	6.08211	0.00133945	5.10392	0.0271197
LOC_Os06g13560.1	4.47235	5.63369e-39	4.18417	2.66291e-31	4.09397	3.04885e-30
LOC_Os06g13560.2	4.81298	8.86437e-07	4.22593	1.63229e-05	4.68901	1.68637e-06
LOC_Os06g13560.3	5.52871	9.74782e-19	4.91424	1.75584e-15	4.57074	1.05937e-13
LOC_Os06g13560.4	4.69609	2.8392e-05	4.74953	2.28156e-05	3.89515	0.00054363
LOC_Os06g13560.5	5.06411	5.65686e-28	4.62387	3.04143e-24	4.76069	2.21272e-25
LOC_Os06g13720.1	3.87498	5.51314e-06	3.34071	7.64619e-05	0.358085	0.684157
LOC_Os06g13820.2	7.51327	0.0444575	9.23361	0.0136881	7.87509	0.0347383
LOC_Os06g13880.1	2.22388	0.0409852	3.39643	0.000968375	2.67797	0.0111956
LOC_Os06g13940.1	5.08212	5.23741e-12	4.96612	1.29211e-11	5.12868	3.67207e-12
LOC_Os06g14260.1	1.67698	0.00147333	1.45091	0.00584464	2.23087	2.9196e-05
LOC_Os06g14370.2	4.32468	1.38693e-05	4.3131	1.43796e-05	3.69506	0.000153703
LOC_Os06g14400.1	2.21458	3.15244e-07	1.80336	2.76114e-05	0.960689	0.0263315
LOC_Os06g14510.1	1.27028	0.00574128	1.12805	0.014106	0.545484	0.235617
LOC_Os06g14510.2	7.18483	0.00198672	9.1185	4.67333e-05	0	1
LOC_Os06g15910.1	6.22727	1.28181e-20	5.87699	7.40102e-19	4.17758	8.35592e-11
LOC_Os06g16370.1	3.98707	2.86789e-05	3.42211	0.000334334	2.27246	0.0207282
LOC_Os06g16420.1	2.22847	6.27603e-10	2.03265	1.39334e-08	1.4767	2.91233e-05
LOC_Os06g16420.3	3.08495	4.20543e-06	2.75942	3.91504e-05	2.43357	0.000309518
LOC_Os06g16450.1	2.45121	0.0105295	2.50737	0.00947039	1.25568	0.240318
LOC_Os06g17070.1	7.90909	2.83894e-17	7.5109	1.62658e-15	7.03098	2.51673e-14
LOC_Os06g18770.1	5.10262	0.0295599	5.25018	0.0201603	3.74839	0.300079
LOC_Os06g18990.1	3.32737	2.98199e-09	2.73205	7.91576e-07	2.5686	3.31891e-06
LOC_Os06g19630.1	4.66423	0.0012357	3.16112	0.0457051	0.75548	1
LOC_Os06g19630.2	5.29782	9.09511e-05	4.18377	0.00282841	-2.45663	1
LOC_Os06g20790.1	2.88357	0.00101506	2.95049	0.000765261	4.18476	3.31891e-06
LOC_Os06g20820.1	2.4137	0.00190395	3.45335	3.85318e-06	3.10198	4.51742e-05
LOC_Os06g21390.2	2.71168	5.06631e-06	2.73178	4.27847e-06	0.945176	0.11257
LOC_Os06g21390.4	2.29246	0.000228651	1.42642	0.0221705	0.727989	0.238901
LOC_Os06g21498.1	6.36423	7.00584e-08	5.326	1.04427e-05	4.05898	0.00183456
LOC_Os06g21507.1	6.61756	7.95845e-09	5.01241	2.56475e-05	3.65434	0.00536211
LOC_Os06g21820.1	3.09113	1.99297e-17	3.01309	1.01953e-16	3.13467	8.19068e-18
LOC_Os06g21820.2	3.1367	8.5684e-09	3.00535	3.14589e-08	3.45238	3.51793e-10
LOC_Os06g21910.1	6.76144	0.00380462	6.89096	0.00314448	3.19359	0.570349
LOC_Os06g22060.2	3.10907	3.54248e-08	3.47875	7.7612e-10	4.13128	5.1771e-13
LOC_Os06g22290.1	3.44823	0.00189271	3.32926	0.00281066	4.78746	6.8533e-06
LOC_Os06g23350.1	9.23234	3.28827e-07	7.68378	4.71005e-05	4.10986	0.196034
LOC_Os06g24430.1	3.11464	0.00212008	2.00029	0.0453879	0.0849605	1
LOC_Os06g24490.1	3.82023	0.00019996	5.25264	5.51306e-07	3.042	0.00337782
LOC_Os06g24730.1	1.14666	0.000208421	1.2641	4.54167e-05	0.863407	0.00500899
LOC_Os06g24730.2	1.91023	1.74551e-07	1.42508	7.97486e-05	1.19905	0.000860005
LOC_Os06g24730.3	3.07817	4.30555e-16	2.88014	1.91367e-14	2.39941	1.01386e-10
LOC_Os06g25010.1	2.71858	3.51257e-11	1.61324	4.94761e-05	1.03808	0.00830687
LOC_Os06g26234.2	3.80492	7.06537e-06	2.34911	0.00514801	2.88388	0.00056778
LOC_Os06g26234.3	4.20571	3.64277e-07	2.12627	0.0124961	3.82523	3.47732e-06
LOC_Os06g27410.1	6.00025	0.00604873	5.58576	0.0148036	3.76725	0.325039
LOC_Os06g27910.1	4.20742	2.84578e-10	3.10974	1.82672e-06	1.60251	0.0134765
LOC_Os06g28050.1	7.07077	0.00606239	6.65013	0.0108182	6.02217	0.02646
LOC_Os06g28124.1	3.53019	1.23763e-07	2.6679	3.58065e-05	2.77964	1.80164e-05
LOC_Os06g28194.1	1.83899	0.00767933	2.58723	0.000218434	2.70849	0.000115079
LOC_Os06g28194.4	9.00113	0.000208883	8.18653	0.000804637	0	1
LOC_Os06g28790.1	4.63127	2.02396e-05	3.72463	0.000677046	3.20166	0.00407333
LOC_Os06g28800.1	4.71432	2.15967e-06	3.20168	0.00262859	3.742	0.000270392
LOC_Os06g29120.2	3.42677	0.00228238	3.23699	0.00369896	2.36728	0.0302693
LOC_Os06g29220.1	2.07843	0.036422	2.68943	0.00690473	3.47263	0.000594495
LOC_Os06g30750.1	1.58266	2.57205e-06	1.04131	0.0017418	0.424169	0.199137
LOC_Os06g30750.2	6.60569	0.00129915	4.98603	0.0432783	5.43984	0.0178045
LOC_Os06g30820.4	5.50702	0.0101198	5.10636	0.0299005	4.15928	0.177182
LOC_Os06g30830.1	3.31795	0.000300666	2.01137	0.0299462	1.41448	0.139128
LOC_Os06g30970.1	1.69575	2.13149e-07	1.15151	0.000359838	0.732245	0.0224477
LOC_Os06g32980.1	6.60522	0.00260098	5.67654	0.0158019	6.64479	0.00228753
LOC_Os06g34790.1	1.26344	7.2661e-05	1.17488	0.00021947	0.743626	0.0186261
LOC_Os06g35030.2	5.49152	2.65567e-07	4.73915	2.1579e-05	4.14473	0.000382002
LOC_Os06g35410.1	2.24551	7.66828e-10	2.24152	8.17051e-10	1.47488	3.82614e-05
LOC_Os06g35560.1	1.87267	1.7736e-06	1.8089	3.78337e-06	1.5132	9.82622e-05
LOC_Os06g35630.1	2.26595	0.01284	2.96537	0.000910101	2.30683	0.0115175
LOC_Os06g35700.1	4.53786	7.30164e-22	4.88939	7.71005e-25	5.78867	5.11406e-38
LOC_Os06g35960.1	4.62999	4.97054e-10	4.57201	8.01421e-10	1.73142	0.0207625
LOC_Os06g36030.1	6.1581	0.00191523	7.20518	7.30741e-05	5.08142	0.0338623
LOC_Os06g36270.5	8.90395	5.01927e-08	8.9001	5.01927e-08	9.48097	4.04238e-09
LOC_Os06g36859.1	6.5108	5.8742e-09	4.87027	3.22183e-05	3.36535	0.0112829
LOC_Os06g36930.1	6.65926	9.10784e-05	6.1702	0.000608537	5.77054	0.00313295
LOC_Os06g37140.1	6.02253	4.94544e-06	5.32608	6.09078e-05	4.41986	0.00127032
LOC_Os06g37140.2	7.63525	5.6721e-22	6.55556	1.44841e-17	5.60647	8.42076e-14
LOC_Os06g37224.1	3.27179	3.31549e-06	3.42325	1.26275e-06	4.7271	1.65471e-10
LOC_Os06g38670.1	1.63778	0.000886592	1.39765	0.00444536	2.40971	1.54183e-06
LOC_Os06g38730.1	3.91205	0.00207885	4.56015	0.000140436	4.48796	0.000209306
LOC_Os06g38764.1	1.07287	0.0153878	1.89996	2.47256e-05	2.20345	1.26622e-06
LOC_Os06g39240.1	5.63203	1.25653e-12	4.30643	1.10793e-08	4.84732	2.95094e-10
LOC_Os06g39875.1	5.02018	1.12631e-07	3.65948	9.37511e-05	3.94569	2.67527e-05
LOC_Os06g40060.1	2.264	2.20801e-09	1.74913	2.59452e-06	0.745417	0.0406432
LOC_Os06g40090.1	2.89536	8.44051e-06	2.5123	0.000115335	2.71659	3.06064e-05
LOC_Os06g40120.1	1.35065	6.66255e-05	1.14341	0.000696783	0.0958644	0.785388
LOC_Os06g40650.2	1.56138	8.23214e-06	1.0896	0.0017046	1.0358	0.0028474
LOC_Os06g41360.3	10.1059	4.80384e-16	9.33299	2.90229e-13	0	1
LOC_Os06g41360.4	8.5515	0.0118923	7.25952	0.0337192	4.08594	0.367454
LOC_Os06g41380.1	2.8861	0.0132628	2.37424	0.0469251	1.11216	0.474052
LOC_Os06g41840.2	2.18617	0.0347641	2.22581	0.0324413	1.8832	0.0726001
LOC_Os06g41840.3	1.6053	0.00158735	1.12485	0.0262794	0.659065	0.194632
LOC_Os06g41930.1	1.14755	0.0466896	1.19132	0.0390835	1.16828	0.0428939
LOC_Os06g42020.1	2.83809	0.0155666	3.54231	0.0017715	4.58385	3.31515e-05
LOC_Os06g42560.2	3.59329	5.93803e-05	3.30191	0.000228651	3.36766	0.000166469
LOC_Os06g42560.3	5.91466	0.0131657	6.63168	0.00319038	7.65539	0.000388619
LOC_Os06g42660.1	3.41396	8.09555e-08	3.47299	4.69305e-08	1.8791	0.00426908
LOC_Os06g42690.1	3.87205	0.00152196	3.14601	0.0116379	1.40272	0.41697
LOC_Os06g42700.1	1.40502	0.000111389	1.27199	0.000456436	0.885907	0.0143903
LOC_Os06g42710.1	4.54151	0.000443199	4.38678	0.00086384	3.23648	0.0227893
LOC_Os06g43000.1	7.59763	5.31037e-05	7.07907	0.000237357	7.38449	0.000106294
LOC_Os06g43020.1	2.06855	0.000244182	2.34683	3.02634e-05	1.12307	0.0511863
LOC_Os06g43080.1	5.23171	2.40515e-09	4.60375	1.69259e-07	3.87812	1.66022e-05
LOC_Os06g43640.2	2.42441	7.37472e-12	2.12781	1.26552e-09	1.48235	1.68689e-05
LOC_Os06g43860.2	9.23289	3.4401e-05	12.1626	8.64725e-08	0	1
LOC_Os06g44190.1	3.30168	4.86443e-08	2.46823	2.9585e-05	0.49176	0.422808
LOC_Os06g44420.1	1.96884	4.50256e-05	1.73295	0.000294709	0.790425	0.0945316
LOC_Os06g45040.1	3.73934	2.25696e-05	3.21641	0.00034347	1.41551	0.211321
LOC_Os06g45080.2	3.22398	0.000307124	3.02606	0.000675877	3.31556	0.000212559
LOC_Os06g45184.1	8.47894	8.27932e-07	7.28329	6.0424e-05	7.16852	0.000102189
LOC_Os06g45184.2	7.43934	7.79181e-36	6.20661	1.84146e-24	4.74289	2.32558e-15
LOC_Os06g45184.3	7.48314	2.25278e-05	7.0379	9.92419e-05	6.64059	0.000381922
LOC_Os06g45184.4	8.44878	2.66224e-07	7.36968	2.20488e-05	6.43724	0.000684284
LOC_Os06g45184.5	8.3245	1.13387e-16	7.67845	2.02926e-14	6.70861	3.79665e-11
LOC_Os06g45890.1	4.52492	8.42085e-21	4.03449	1.8913e-17	3.29609	1.07656e-12
LOC_Os06g46160.1	2.60629	0.00315545	2.67296	0.00248301	3.12583	0.000422583
LOC_Os06g46270.1	4.44956	6.30308e-20	4.14067	7.57541e-18	4.15316	6.39428e-18
LOC_Os06g46740.1	8.69658	1.39273e-25	7.74841	3.73036e-22	4.97003	2.52606e-12
LOC_Os06g46780.1	5.99992	0.00590163	5.4964	0.0187882	4.42599	0.132113
LOC_Os06g46900.2	3.52106	1.84022e-07	1.70656	0.0165079	-0.463523	0.769126
LOC_Os06g46900.3	3.2408	0.00399275	3.06174	0.00671772	1.03133	0.450454
LOC_Os06g46910.1	7.75472	8.07371e-05	6.1946	0.00441835	4.18289	0.205296
LOC_Os06g46920.1	6.37529	9.4483e-18	5.58233	1.1489e-14	3.61799	1.34498e-07
LOC_Os06g46980.1	2.06174	0.0219034	2.1004	0.0193435	0.7606	0.460764
LOC_Os06g46995.1	1.43098	0.0351301	1.61928	0.0174519	0.921557	0.201475
LOC_Os06g47100.1	4.3629	3.33065e-09	3.81675	1.17543e-07	4.24585	4.52938e-09
LOC_Os06g47120.1	7.89594	3.26278e-05	7.55044	8.55449e-05	6.00434	0.0052763
LOC_Os06g47130.2	5.29025	1.19874e-07	4.62759	1.59993e-06	3.39777	0.000630203
LOC_Os06g47200.1	2.3209	1.38904e-07	1.8715	1.64494e-05	1.18119	0.0057242
LOC_Os06g47200.2	7.10985	0.000379336	7.89638	4.13273e-05	6.49509	0.00192338
LOC_Os06g47470.1	1.27494	0.00492827	1.49328	0.00101992	1.83885	5.56031e-05
LOC_Os06g47620.1	2.0597	0.000297457	2.36787	3.68981e-05	1.40033	0.0131743
LOC_Os06g48020.1	5.38432	0.0202315	6.53317	0.00105835	5.58688	0.0113657
LOC_Os06g48210.1	3.6455	9.16648e-09	2.24261	0.000260554	1.51074	0.0140876
LOC_Os06g48300.1	5.59693	3.05216e-20	4.46361	1.29424e-14	2.57708	1.87731e-06
LOC_Os06g48350.1	1.9613	3.23588e-10	1.1696	0.000131505	1.15316	0.00016313
LOC_Os06g48520.1	2.438	4.40807e-05	1.67358	0.00576533	2.42155	5.34298e-05
LOC_Os06g48720.1	3.94569	4.08127e-09	2.78029	3.20718e-05	1.32805	0.0644834
LOC_Os06g48750.3	2.66267	0.00994337	2.44765	0.0189353	1.44325	0.21476
LOC_Os06g49040.1	1.26682	0.0036071	1.00902	0.0204	0.517281	0.239329
LOC_Os06g49250.1	1.34203	0.00011339	1.4484	3.21887e-05	1.43877	3.62615e-05
LOC_Os06g49660.1	4.38218	0.000187585	3.97593	0.00070537	5.12894	1.43289e-05
LOC_Os06g49840.1	2.81933	1.76371e-07	2.64521	9.13517e-07	2.34422	1.43192e-05
LOC_Os06g49890.1	2.03407	2.1066e-06	1.33739	0.00173416	0.823077	0.0528345
LOC_Os06g50410.1	5.785	1.31481e-08	5.93047	5.79914e-09	4.8566	2.29448e-06
LOC_Os06g50659.1	5.46401	2.46566e-07	5.49038	2.15334e-07	4.29463	6.2058e-05
LOC_Os06g50809.1	4.19866	5.82319e-06	4.09812	9.51193e-06	3.15639	0.000662221
LOC_Os06g50940.1	6.7931	9.44595e-09	5.73757	1.73888e-06	7.20772	1.18374e-09
LOC_Os06g51029.2	2.88426	3.89484e-07	1.1172	0.0415196	0.715489	0.188329
LOC_Os06g51050.1	1.60624	0.00918838	1.31468	0.0323881	2.00986	0.00115946
LOC_Os06g51060.1	4.63529	1.93675e-14	3.89129	2.86872e-11	3.7249	1.38869e-10
LOC_Os06g51084.8	1.62789	0.000402704	1.69273	0.000239142	0.17529	0.711779
LOC_Os06g51150.1	1.77769	3.38892e-08	1.23131	0.000105244	1.11667	0.000423241
LOC_Os06g51260.1	1.75482	0.00648571	2.8271	2.35522e-05	0.465207	0.462899
LOC_Os06g51260.2	3.98143	1.4815e-09	3.39718	1.48516e-07	1.91327	0.00250952
LOC_Os06g51290.3	3.83092	1.02594e-11	3.53274	2.5229e-10	2.30834	2.52664e-05
LOC_Os07g01560.1	2.61173	9.74808e-10	2.21765	1.37115e-07	2.4571	7.19811e-09
LOC_Os07g01600.1	6.65915	0.000267051	5.38068	0.0139125	3.76422	0.299767
LOC_Os07g01740.2	2.92078	0.00427628	2.67769	0.00939274	2.69684	0.00939274
LOC_Os07g01810.1	1.97257	0.000716915	1.7566	0.00248376	-0.393291	0.505278
LOC_Os07g02460.1	2.68217	1.35193e-06	1.51735	0.00484192	0.0132342	1
LOC_Os07g02580.1	2.21334	0.0115114	1.79464	0.0420532	1.7901	0.0450953
LOC_Os07g02620.1	3.58203	0.00108475	4.14416	0.000117455	4.54907	2.01441e-05
LOC_Os07g02630.2	2.10792	0.00470771	1.61259	0.034023	2.08714	0.00538523
LOC_Os07g02660.1	2.81254	0.00839798	3.36961	0.000825768	3.27244	0.0014169
LOC_Os07g03015.1	5.5558	6.86906e-07	5.36196	1.94712e-06	4.71171	5.84405e-05
LOC_Os07g03020.1	2.91145	0.000471306	2.77388	0.000846192	2.42777	0.00347391
LOC_Os07g03050.1	1.6243	5.36199e-05	1.26634	0.00149488	1.42717	0.000373843
LOC_Os07g03319.1	2.30605	0.00386333	3.11748	0.000115521	4.26102	3.44596e-07
LOC_Os07g03580.1	3.11676	0.0151707	3.83768	0.0020148	6.38743	2.93808e-07
LOC_Os07g03590.1	2.82641	0.0186079	2.51964	0.0360109	3.95887	0.00101967
LOC_Os07g03600.1	3.05678	1.55941e-07	3.30289	1.42872e-08	3.59317	8.0419e-10
LOC_Os07g03710.1	1.99616	0.00318753	3.61609	3.90474e-07	3.4941	8.44219e-07
LOC_Os07g03730.1	1.1945	0.000357511	3.39019	5.57134e-21	3.29822	4.3307e-20
LOC_Os07g04210.1	1.88836	1.12538e-07	1.23858	0.000423173	0.68726	0.0498912
LOC_Os07g04820.1	3.68714	0.000477289	3.7564	0.000371268	3.54109	0.000784934
LOC_Os07g05700.1	1.42672	0.0268727	2.95089	4.30946e-06	3.15242	9.32674e-07
LOC_Os07g05740.1	1.93092	0.00181724	1.52758	0.0146318	1.78503	0.00408206
LOC_Os07g05880.2	1.45486	0.0244215	1.5174	0.0187277	2.02564	0.00167249
LOC_Os07g05940.1	7.62651	6.74569e-50	5.68931	3.34452e-29	4.59477	4.32702e-20
LOC_Os07g06560.1	3.35402	2.70529e-06	3.87139	7.91409e-08	2.86817	6.10309e-05
LOC_Os07g06600.1	1.28871	0.00222985	1.16576	0.00557574	0.718559	0.0869612
LOC_Os07g06830.1	1.17833	0.000355354	2.36176	3.70636e-12	1.12635	0.000636775
LOC_Os07g06970.1	3.2235	3.52796e-12	2.59243	1.04031e-08	0.770924	0.07801
LOC_Os07g07040.1	1.58843	5.56826e-05	1.45373	0.000217729	1.06715	0.00632067
LOC_Os07g07410.1	2.57333	3.77373e-06	1.96574	0.000355179	1.1019	0.0433134
LOC_Os07g07410.2	1.76757	1.81732e-06	1.82894	8.15174e-07	0.982805	0.00709618
LOC_Os07g07790.1	6.71148	0.000195061	6.78868	0.000160131	8.47401	1.41821e-07
LOC_Os07g07920.1	7.96179	1.42987e-06	8.03102	1.06765e-06	7.98399	1.29548e-06
LOC_Os07g07930.1	4.80085	9.70937e-21	5.10882	1.09033e-22	4.01953	6.07888e-16
LOC_Os07g08150.1	1.19423	0.0211171	2.14586	5.3477e-05	-0.626736	0.225503
LOC_Os07g08420.1	2.5387	0.0047208	2.35766	0.00878586	1.4038	0.154421
LOC_Os07g08710.2	3.08467	0.000561026	2.89346	0.00112254	1.79639	0.0367131
LOC_Os07g08840.3	2.28208	6.48348e-05	1.71258	0.00266778	0.651942	0.271697
LOC_Os07g09010.1	2.01777	3.27927e-10	2.5546	5.0104e-15	1.93426	1.59245e-09
LOC_Os07g09420.1	2.32724	1.71783e-10	1.47012	3.56277e-05	0.463262	0.187384
LOC_Os07g09610.1	1.59779	0.0223233	1.44702	0.0381214	1.22864	0.081369
LOC_Os07g09670.1	2.48815	6.67629e-08	2.0937	4.78669e-06	1.2668	0.00550483
LOC_Os07g09710.1	6.90191	0.000117642	6.30016	0.00108628	6.06247	0.00231682
LOC_Os07g10420.1	1.58912	4.74951e-06	1.4324	3.47316e-05	1.2059	0.000462766
LOC_Os07g10420.2	1.72655	3.82295e-07	1.41333	2.84915e-05	1.21949	0.000292195
LOC_Os07g10840.1	1.63086	0.000438465	1.35355	0.00328428	-0.529101	0.243694
LOC_Os07g10920.2	8.18007	0.00104711	7.19375	0.00480961	0	1
LOC_Os07g11300.1	1.48274	3.61192e-05	1.27571	0.000357446	0.895413	0.0117399
LOC_Os07g11739.1	3.04517	3.47144e-11	3.22114	3.46798e-12	3.88822	3.38726e-16
LOC_Os07g12510.1	1.42903	0.000279245	1.20278	0.00210537	0.289405	0.453947
LOC_Os07g13870.1	3.84581	0.000480385	3.27943	0.00384854	1.39614	0.278199
LOC_Os07g13880.1	8.32101	9.04925e-08	7.06282	3.15136e-05	4.89067	0.0397904
LOC_Os07g14590.1	1.1715	0.000288137	1.19743	0.000212247	0.566888	0.0770618
LOC_Os07g14600.1	3.74438	0.000115442	2.93714	0.00358558	2.0297	0.0689684
LOC_Os07g17330.1	2.79852	1.52507e-11	2.65846	1.19758e-10	2.0544	3.93775e-07
LOC_Os07g18120.1	1.55978	0.000143945	1.31262	0.00133489	0.893993	0.0287582
LOC_Os07g19550.1	2.2078	0.000799392	2.18998	0.000885868	1.4555	0.0289541
LOC_Os07g23430.1	3.06862	8.88102e-06	2.35786	0.000534861	4.03175	1.52016e-08
LOC_Os07g23485.1	5.71856	1.53688e-23	4.63186	1.81243e-17	3.75432	7.96647e-13
LOC_Os07g23570.1	5.64784	2.60502e-23	6.64549	1.96441e-34	5.54895	1.61685e-22
LOC_Os07g23640.1	4.84106	1.08652e-22	4.09988	2.94157e-17	2.54423	1.29967e-07
LOC_Os07g23660.1	6.01277	1.81434e-14	5.33969	7.91574e-12	2.90186	0.000508081
LOC_Os07g23790.8	6.49121	0.00038627	5.40977	0.0125781	0	1
LOC_Os07g25490.1	5.62015	0.00679123	5.10663	0.0286888	5.65026	0.00679123
LOC_Os07g25700.1	1.98007	8.18257e-06	1.47581	0.000848744	0.744332	0.0964171
LOC_Os07g25900.1	2.94973	0.000151813	2.72726	0.000510228	2.50585	0.0015462
LOC_Os07g25960.1	8.20722	9.15532e-13	7.00445	9.04516e-10	6.29996	4.33289e-08
LOC_Os07g26110.1	3.8227	7.39343e-11	3.32481	7.67279e-09	4.5185	7.82699e-14
LOC_Os07g26440.3	2.00459	0.017401	2.02131	0.0157982	-5.64737	0.00489769
LOC_Os07g27370.1	5.82244	0.00779406	6.22056	0.00328727	5.43954	0.0167541
LOC_Os07g27390.1	9.07412	3.29504e-31	8.21444	4.18878e-26	7.23533	3.71382e-21
LOC_Os07g27760.2	3.21636	0.00171613	3.22137	0.00163367	2.90213	0.00448664
LOC_Os07g27760.3	3.00429	1.21077e-05	1.64264	0.0204547	0.132258	0.917631
LOC_Os07g28540.1	6.90222	7.65174e-05	7.12714	3.18962e-05	6.09036	0.00140222
LOC_Os07g29390.2	2.92756	2.21682e-06	1.62887	0.00756904	-0.322381	0.671398
LOC_Os07g29960.1	2.77507	4.7915e-07	2.11815	0.000142055	4.39483	8.07157e-15
LOC_Os07g31390.1	2.38685	0.00405655	1.78576	0.0305508	2.92503	0.000523683
LOC_Os07g32800.1	1.32993	3.90296e-05	1.04147	0.00119413	0.798564	0.012635
LOC_Os07g33270.1	1.63552	0.000184215	1.25644	0.00376921	1.30832	0.0025863
LOC_Os07g33280.1	10.1567	1.26797e-21	8.13963	5.20276e-15	6.1757	5.56326e-09
LOC_Os07g33580.1	3.18119	1.4711e-12	2.19661	5.86424e-07	3.80692	9.03073e-17
LOC_Os07g33780.1	1.39318	0.000259128	1.53554	5.94598e-05	2.72887	6.15895e-12
LOC_Os07g33910.2	3.12977	0.00303228	2.51213	0.0160388	1.27396	0.23068
LOC_Os07g33954.1	6.4285	0.00607926	8.23594	0.000811361	4.81363	0.0352642
LOC_Os07g34006.1	4.57845	2.70627e-09	3.2717	6.75723e-06	2.40317	0.000639456
LOC_Os07g34110.1	6.36737	0.00203985	6.80677	0.000548202	3.20159	0.544888
LOC_Os07g34280.1	2.68907	0.0350521	4.33844	0.0002083	5.89609	4.96587e-07
LOC_Os07g34520.1	1.42615	0.000180407	1.24103	0.00106152	1.06154	0.00493777
LOC_Os07g34520.2	1.90744	0.00127945	2.89798	2.3955e-06	1.27101	0.0290244
LOC_Os07g34520.3	1.98216	0.0068439	2.60856	0.000498841	1.77157	0.0149946
LOC_Os07g34529.1	6.08116	0.00689193	5.38813	0.0301882	4.49523	0.142873
LOC_Os07g34570.1	3.3344	2.37625e-20	1.20406	0.000376363	0.557552	0.0997227
LOC_Os07g35140.1	1.75196	0.000989463	1.75762	0.000949926	1.31254	0.0132761
LOC_Os07g35140.2	3.45037	0.000703407	3.78388	0.000177323	2.85619	0.00737106
LOC_Os07g35300.1	3.19848	2.13124e-05	3.07859	4.13343e-05	2.75773	0.000285507
LOC_Os07g35350.1	8.25224	3.58725e-05	6.65467	0.00188989	8.0851	5.751e-05
LOC_Os07g35350.2	3.49334	1.14051e-09	2.77919	9.8798e-07	4.31681	1.88995e-13
LOC_Os07g35510.1	1.56442	3.18282e-06	1.66273	7.71376e-07	1.16927	0.000467597
LOC_Os07g35640.1	2.41121	7.1156e-05	2.92916	1.39981e-06	3.36022	3.7241e-08
LOC_Os07g35690.1	6.85644	0.00208659	6.24566	0.00700831	7.98838	0.000189792
LOC_Os07g35700.1	1.77339	7.91557e-06	1.59015	5.54342e-05	2.07955	1.97558e-07
LOC_Os07g36130.1	1.53512	0.0025762	1.07434	0.0334774	1.35933	0.00747035
LOC_Os07g36140.1	1.67012	0.000164441	1.02711	0.0186025	1.03659	0.017567
LOC_Os07g36250.3	1.90157	0.0185266	2.14633	0.00781591	2.36512	0.0035323
LOC_Os07g36544.1	4.22822	4.505e-07	3.54585	1.66839e-05	2.8519	0.00048751
LOC_Os07g36544.2	3.65059	4.92047e-13	3.16042	1.75404e-10	2.79765	1.04144e-08
LOC_Os07g36690.1	7.67819	0.000131109	6.18661	0.00497624	6.30434	0.00418837
LOC_Os07g36740.1	3.71027	0.00371592	4.92235	3.15694e-05	2.83427	0.0618356
LOC_Os07g37210.1	7.75741	1.01247e-30	6.59627	6.56763e-22	4.97687	1.25622e-12
LOC_Os07g37310.1	1.56216	2.63311e-05	1.24584	0.000732691	-0.533911	0.144919
LOC_Os07g37400.1	5.90614	2.88435e-08	3.44465	0.000767452	2.56597	0.0150219
LOC_Os07g37620.1	2.37876	7.9224e-08	2.2554	3.32655e-07	0.939721	0.0323591
LOC_Os07g37730.1	3.23362	6.88321e-07	4.18719	3.43628e-10	2.72259	2.69983e-05
LOC_Os07g38380.1	2.56978	3.14194e-10	2.15789	8.28019e-08	1.50806	0.000139555
LOC_Os07g38570.1	1.23461	0.0156477	1.14168	0.0253028	0.432643	0.395305
LOC_Os07g39510.2	1.75806	0.010728	1.57922	0.0218189	1.7027	0.0139584
LOC_Os07g39510.3	1.93497	0.0157039	1.82547	0.0240616	1.24499	0.116709
LOC_Os07g39520.1	1.62511	7.32346e-05	1.54573	0.000156798	1.70253	3.3982e-05
LOC_Os07g39530.1	1.76582	0.00146322	1.82532	0.00101159	1.83118	0.000975258
LOC_Os07g39720.1	2.19608	0.000105368	2.27125	6.00033e-05	2.92134	2.90031e-07
LOC_Os07g39860.1	5.60565	1.50812e-12	5.75162	4.70604e-13	5.56087	2.165e-12
LOC_Os07g40290.1	3.92962	2.07922e-22	2.28042	2.63858e-09	1.62687	1.90254e-05
LOC_Os07g40300.1	2.17696	0.00342503	3.27324	1.42537e-05	2.59447	0.000495676
LOC_Os07g40630.1	2.00356	6.05073e-07	1.73104	1.39358e-05	1.42259	0.000322085
LOC_Os07g40850.1	4.157	8.47018e-06	3.37666	0.00045129	0.883125	0.495963
LOC_Os07g40860.1	7.87367	4.35901e-07	6.99014	2.54095e-05	4.44442	0.098288
LOC_Os07g40870.1	3.70262	0.00599423	3.36028	0.0165082	1.30836	0.669281
LOC_Os07g40890.1	6.60538	0.00085904	5.08023	0.0382641	2.35768	1
LOC_Os07g41070.1	3.13374	0.000239818	2.87894	0.00072276	3.44853	5.69139e-05
LOC_Os07g41280.3	1.62289	0.0147659	1.43526	0.0333171	0.571115	0.44707
LOC_Os07g42160.1	3.4973	2.78662e-16	3.3148	5.99185e-15	3.08772	2.45199e-13
LOC_Os07g42220.1	4.96151	1.15134e-20	4.6793	5.23649e-19	3.47598	2.81436e-12
LOC_Os07g42400.1	2.78584	0.000237498	2.33814	0.0024886	1.02641	0.206733
LOC_Os07g42650.2	6.85631	0.00135266	6.05995	0.0085526	5.27621	0.040132
LOC_Os07g42834.1	3.43256	0.000125088	2.139	0.0177579	1.07892	0.220965
LOC_Os07g42970.1	6.73812	2.38875e-12	6.71387	2.79394e-12	5.18952	7.84653e-08
LOC_Os07g43070.1	1.74693	0.00156298	1.73255	0.00164481	-0.512519	0.399085
LOC_Os07g43240.1	2.28558	0.000640176	3.95739	3.86839e-09	3.14055	2.37893e-06
LOC_Os07g43250.1	6.65881	0.00839712	6.10114	0.0193821	7.95375	0.00106598
LOC_Os07g43260.1	3.1878	0.022455	2.85086	0.0405277	3.74123	0.00604788
LOC_Os07g43600.1	7.2218	4.62771e-05	6.35775	0.000949941	4.72795	0.0704481
LOC_Os07g43604.1	7.88504	9.128e-24	6.65006	8.03293e-19	6.29842	1.98018e-17
LOC_Os07g43740.1	7.90365	1.68704e-12	7.09439	2.1665e-10	7.25499	8.70475e-11
LOC_Os07g43940.2	2.81005	0.00573756	3.1641	0.00205079	0.502163	0.643731
LOC_Os07g43950.1	2.17144	6.03131e-05	1.03591	0.049016	0.244369	0.644406
LOC_Os07g44060.1	3.92478	4.613e-10	2.96212	1.15036e-06	0.728053	0.226411
LOC_Os07g44110.1	3.46901	0.0341226	3.87525	0.0151374	4.01687	0.0113884
LOC_Os07g44130.1	1.1158	0.0111559	1.22422	0.00543273	1.64472	0.00021095
LOC_Os07g44140.1	5.03772	1.726e-16	5.73795	7.65471e-20	4.90817	7.09169e-16
LOC_Os07g44160.1	1.32859	0.0388113	1.50449	0.0182597	1.08805	0.0840376
LOC_Os07g44410.1	1.29362	0.000643419	1.05052	0.00534647	0.563212	0.132713
LOC_Os07g44430.1	7.14818	0.00277389	6.10205	0.0156894	3.19188	0.576653
LOC_Os07g44440.1	4.73061	1.77305e-18	5.58769	1.8732e-24	4.70337	2.78211e-18
LOC_Os07g44850.1	8.27627	6.99144e-35	8.14863	3.61036e-34	6.65569	6.15583e-24
LOC_Os07g44910.1	1.87001	0.00303575	1.90809	0.00246815	0.55183	0.383454
LOC_Os07g44910.2	3.35396	8.79464e-07	2.74442	4.65811e-05	1.82887	0.00678742
LOC_Os07g44950.1	1.83348	6.0816e-08	1.40866	2.74832e-05	0.497559	0.137435
LOC_Os07g45550.1	2.75214	0.00282321	2.93451	0.00121925	1.79892	0.06661
LOC_Os07g46030.1	2.21029	0.0108641	2.35094	0.00611675	2.86529	0.00068858
LOC_Os07g46060.1	1.60105	4.42343e-05	2.34313	4.16134e-09	3.23168	3.76798e-15
LOC_Os07g46240.1	1.65948	0.000107252	1.13083	0.00769695	0.786007	0.0624788
LOC_Os07g46280.1	2.93073	6.47283e-08	1.68505	0.00130331	2.07668	8.58758e-05
LOC_Os07g46280.2	3.38174	9.96355e-15	1.79044	1.99293e-05	2.72525	1.92429e-10
LOC_Os07g46280.3	3.15753	4.83883e-06	1.48233	0.036475	2.18946	0.00151763
LOC_Os07g46480.1	6.36719	0.0016284	6.46466	0.00111024	4.12824	0.189927
LOC_Os07g46570.1	1.305	0.000197482	1.28285	0.000252412	0.420132	0.229709
LOC_Os07g46810.1	2.27179	0.0259214	2.05308	0.0491862	2.61082	0.00921211
LOC_Os07g47100.1	2.91825	2.50653e-09	2.25292	2.50452e-06	0.920275	0.047907
LOC_Os07g47100.2	4.08512	1.19841e-15	2.91535	3.36758e-09	1.40137	0.00440117
LOC_Os07g47100.3	2.42555	0.000701591	1.98425	0.00603519	0.531426	0.503153
LOC_Os07g47250.1	3.10868	1.75626e-07	2.55343	1.5634e-05	2.43766	3.74488e-05
LOC_Os07g47250.2	2.18106	3.63517e-05	1.40711	0.0069526	0.501323	0.332038
LOC_Os07g47480.2	3.63602	0.0177641	4.26083	0.00425266	-2.44573	1
LOC_Os07g47510.1	1.36522	1.03961e-05	1.03093	0.000800755	0.606907	0.0471311
LOC_Os07g47550.1	9.59242	6.04922e-11	7.51492	2.81622e-06	5.40029	0.0109738
LOC_Os07g47590.1	2.86832	1.48448e-13	2.45299	1.36402e-10	2.16792	1.00674e-08
LOC_Os07g47590.2	3.55717	1.39501e-07	2.66127	8.23587e-05	2.49039	0.000245785
LOC_Os07g47590.3	2.58559	2.43958e-07	1.76261	0.00031695	2.07596	2.52644e-05
LOC_Os07g47670.1	2.79091	0.00668471	2.55869	0.0121395	1.75097	0.0789985
LOC_Os07g47820.2	2.07313	0.000199278	1.32123	0.0180544	1.44638	0.00968323
LOC_Os07g48160.1	2.71414	1.77715e-12	2.37391	4.29744e-10	1.94235	2.25837e-07
LOC_Os07g48450.1	1.27754	0.00112631	1.72419	1.39882e-05	1.25893	0.00132437
LOC_Os07g48450.2	1.69336	1.92129e-05	2.18125	5.68857e-08	1.48248	0.000170696
LOC_Os07g48450.3	1.28728	0.0424254	2.3273	0.000350288	1.60508	0.0119303
LOC_Os07g48460.1	2.04373	0.000398706	1.31983	0.0224884	0.725134	0.212498
LOC_Os07g48550.1	3.16623	2.29815e-16	2.82557	1.14219e-13	2.54659	1.38115e-11
LOC_Os07g48730.1	2.75583	4.23948e-09	2.54128	5.83918e-08	3.176	1.90508e-11
LOC_Os07g48830.1	1.82569	3.57303e-06	1.34769	0.000531887	0.223718	0.560839
LOC_Os07g48870.1	2.49455	3.05533e-06	2.32073	1.41685e-05	1.79553	0.000799068
LOC_Os07g49114.1	1.54697	2.61518e-05	1.43531	9.15898e-05	0.397484	0.271697
LOC_Os07g49200.1	2.65689	2.57793e-05	2.07507	0.00100179	1.75525	0.00571079
LOC_Os07g49270.1	2.25285	3.40494e-09	1.02594	0.00549568	0.297694	0.41852
LOC_Os07g49270.2	1.10325	0.00265577	1.2709	0.000553229	0.824806	0.024308
LOC_Os07g49280.1	1.12089	0.00134547	1.23625	0.000416399	1.19018	0.000676174
LOC_Os07g49400.3	3.41446	1.19452e-07	2.78206	1.06066e-05	0.644548	0.301415
LOC_Os08g01120.1	2.33976	7.30137e-06	2.10899	4.84157e-05	2.26541	1.38442e-05
LOC_Os08g01290.2	3.27475	1.00443e-10	2.40925	9.73964e-07	1.70438	0.000440773
LOC_Os08g01290.7	3.39265	1.06811e-06	3.25455	2.72564e-06	2.54285	0.000223297
LOC_Os08g01370.1	4.64154	6.90623e-05	2.27061	0.0348762	-0.876606	0.49348
LOC_Os08g01390.1	1.79709	4.77354e-08	1.1357	0.000467686	0.938246	0.00377231
LOC_Os08g01410.1	1.34944	0.000114536	1.25711	0.000320438	0.891878	0.0105047
LOC_Os08g01480.1	9.59911	9.84332e-12	8.37912	1.39137e-08	7.22431	6.63521e-06
LOC_Os08g01530.1	4.56061	8.90295e-06	5.33168	2.23563e-07	4.06943	8.06874e-05
LOC_Os08g02030.1	6.11164	7.44573e-39	5.70477	2.11215e-29	4.89574	1.55646e-23
LOC_Os08g02050.1	1.77225	1.05629e-07	1.28611	9.61028e-05	0.959623	0.00346478
LOC_Os08g02640.3	8.02483	7.55398e-07	7.27758	1.77167e-05	4.87859	0.0421395
LOC_Os08g02640.4	1.26244	2.78048e-05	1.06152	0.00040562	0.711339	0.0173469
LOC_Os08g02700.1	1.26457	0.000281397	1.09007	0.00168919	0.487447	0.158095
LOC_Os08g03260.1	4.26539	0.00491055	3.63419	0.0195083	4.803	0.00126045
LOC_Os08g03290.2	2.99477	0.00049939	2.5609	0.00269028	2.03187	0.0164104
LOC_Os08g03290.4	3.66133	2.69008e-08	2.42761	0.000185751	1.34085	0.0460361
LOC_Os08g03350.1	1.67594	0.00022868	2.01349	1.18079e-05	1.76721	0.000106578
LOC_Os08g03880.1	2.24681	0.000172615	1.23164	0.035994	0.962553	0.101053
LOC_Os08g04210.1	6.76154	0.000355908	6.83286	0.000301757	4.93592	0.0504033
LOC_Os08g04340.1	2.33642	4.31982e-05	3.0712	1.26486e-07	2.89084	6.53692e-07
LOC_Os08g04350.1	4.41638	6.01916e-06	5.34583	8.27541e-08	5.34354	9.07035e-08
LOC_Os08g04420.1	3.52719	0.00127978	3.22865	0.0037432	4.21345	0.000107408
LOC_Os08g04540.1	1.46259	0.047248	1.9918	0.00760275	2.48911	0.000993027
LOC_Os08g04630.1	3.46868	2.07375e-13	2.70825	4.30571e-09	2.24577	8.86198e-07
LOC_Os08g04800.1	2.84169	0.00478696	3.01111	0.00214535	1.84796	0.0574498
LOC_Os08g05640.2	1.74353	1.78889e-06	1.28433	0.000396663	0.958396	0.00788175
LOC_Os08g05780.1	6.03791	2.63534e-06	5.01882	0.000129945	2.96174	0.059579
LOC_Os08g05910.1	3.11578	5.84467e-15	2.94172	1.13215e-13	1.85247	1.17351e-06
LOC_Os08g05960.1	2.80274	1.60197e-06	2.76004	2.29801e-06	2.52544	1.55794e-05
LOC_Os08g05980.1	1.94767	0.0404988	2.82995	0.00212922	2.56425	0.00561238
LOC_Os08g06140.3	2.76861	0.00352226	2.5216	0.007552	2.92023	0.00213399
LOC_Os08g07020.1	2.41158	0.0483979	2.6074	0.0285383	2.49411	0.03703
LOC_Os08g07240.1	5.91429	0.0110619	5.20721	0.0418126	4.91049	0.0743121
LOC_Os08g07730.1	3.18919	0.000220054	3.97214	5.07347e-06	2.84653	0.00101852
LOC_Os08g07970.3	1.45671	0.00152548	1.25805	0.00607145	0.569839	0.220699
LOC_Os08g08360.1	1.47294	2.1523e-05	1.03462	0.00261733	0.808458	0.0183821
LOC_Os08g08650.2	3.3975	3.04683e-08	3.08621	3.9915e-07	1.84763	0.00216093
LOC_Os08g08840.1	1.00976	0.00147696	1.1285	0.000389569	0.72111	0.0229029
LOC_Os08g08960.1	9.35154	1.61817e-12	8.09163	1.069e-08	8.72686	1.54473e-10
LOC_Os08g08970.1	8.3857	1.23125e-05	7.08452	0.00043257	8.30755	1.51111e-05
LOC_Os08g08980.1	9.20486	3.16981e-07	7.71543	4.00573e-05	8.80614	1.2144e-06
LOC_Os08g09200.1	2.39677	1.93319e-13	1.76161	3.34304e-08	1.57983	6.41658e-07
LOC_Os08g09240.3	4.1926	0.00015563	3.13275	0.00770884	2.57828	0.0384315
LOC_Os08g09250.3	3.52416	4.26696e-06	2.32517	0.00209972	0.432776	0.621316
LOC_Os08g10480.1	1.44674	3.92083e-05	1.20254	0.000600059	0.758754	0.0297886
LOC_Os08g10500.1	4.36681	1.13118e-12	3.30264	1.83417e-08	1.80788	0.00124518
LOC_Os08g10550.1	2.97059	1.66595e-10	1.81159	6.02813e-05	1.67069	0.000212186
LOC_Os08g10670.1	9.02193	3.25851e-12	8.78848	2.15023e-11	8.61065	8.63877e-11
LOC_Os08g11220.5	1.64208	0.006255	1.44904	0.0158935	0.474383	0.485069
LOC_Os08g12830.1	1.97114	1.31094e-06	1.45095	0.00031146	1.02129	0.0107386
LOC_Os08g13380.1	1.97051	0.00374602	1.89109	0.00544029	2.44038	0.000442596
LOC_Os08g13390.2	1.76671	0.00745854	1.33092	0.0441338	-0.688768	0.350183
LOC_Os08g13680.1	6.7111	0.000111271	6.36524	0.000473343	5.55624	0.00769577
LOC_Os08g14330.2	6.85667	3.35412e-05	7.97807	1.21863e-07	4.9217	0.035673
LOC_Os08g15050.1	2.02211	6.35034e-08	2.16578	7.76503e-09	0.903733	0.014478
LOC_Os08g15840.2	1.37035	0.00195381	1.57113	0.000380139	1.2611	0.00440871
LOC_Os08g16790.1	1.97834	0.0127767	2.28798	0.00334849	2.00757	0.0112535
LOC_Os08g17320.1	1.69221	0.00071913	1.58698	0.00148572	1.60695	0.00131132
LOC_Os08g18974.1	5.24131	7.46073e-08	3.90698	4.26292e-05	2.26062	0.029769
LOC_Os08g18974.2	4.36478	0.00180919	3.06321	0.0264081	2.46163	0.084954
LOC_Os08g18974.3	3.84561	0.00557782	3.31275	0.0186843	1.63624	0.355195
LOC_Os08g19600.1	1.30644	0.0226723	1.51043	0.00864899	1.08614	0.0649579
LOC_Os08g22380.1	5.10254	0.0315067	5.89612	0.00336773	5.79293	0.00443752
LOC_Os08g23210.1	2.69031	0.000104341	2.23423	0.00114341	1.64236	0.0161093
LOC_Os08g23870.1	8.26409	2.14128e-12	5.63533	5.64327e-07	3.0438	0.0114083
LOC_Os08g24200.1	2.87038	0.00100538	2.48996	0.00464256	4.23358	8.78312e-07
LOC_Os08g24300.1	2.31575	0.00441241	3.10852	7.82662e-05	4.29563	4.75768e-08
LOC_Os08g24310.1	2.17733	3.39378e-06	1.9361	3.44107e-05	2.42897	2.58196e-07
LOC_Os08g24750.1	6.43553	5.86269e-17	6.39263	8.95299e-17	5.47405	5.09222e-13
LOC_Os08g24770.1	2.7968	0.000441176	2.07123	0.0081005	0.719281	0.36947
LOC_Os08g25030.1	4.12196	4.36303e-05	4.59459	4.90652e-06	2.96022	0.0050498
LOC_Os08g25370.1	2.85534	0.0395914	2.89185	0.0395914	-0.0791652	1
LOC_Os08g25380.1	1.7394	4.42466e-05	1.53577	0.000317781	1.99838	2.91388e-06
LOC_Os08g25734.2	9.68619	4.98036e-08	8.29035	5.45612e-06	5.93574	0.00557193
LOC_Os08g27720.1	1.4775	0.00607643	1.94525	0.000363841	1.42181	0.00822628
LOC_Os08g27720.2	1.89395	0.0031606	2.42236	0.00020611	1.87423	0.00348482
LOC_Os08g28240.1	6.15838	0.00114851	5.25056	0.0190887	3.76394	0.29773
LOC_Os08g28400.1	1.84334	0.0066	1.76582	0.00981657	3.27456	1.24512e-06
LOC_Os08g28710.1	3.3599	2.56873e-07	3.41172	1.78331e-07	2.29349	0.000252832
LOC_Os08g28970.1	3.73496	3.59482e-09	3.37366	6.65393e-08	2.82772	4.16817e-06
LOC_Os08g30020.1	1.38385	0.000877378	1.66884	6.82863e-05	0.916287	0.0261692
LOC_Os08g30020.2	3.61834	6.65121e-08	2.94693	6.29671e-06	2.21957	0.000495614
LOC_Os08g31090.1	4.27353	6.70799e-08	3.93654	4.4531e-07	2.23629	0.00216944
LOC_Os08g31140.1	2.33483	4.62243e-06	2.82086	4.74019e-08	2.16111	2.08648e-05
LOC_Os08g31280.1	5.55173	5.62688e-08	4.39744	2.37936e-05	4.40364	2.37936e-05
LOC_Os08g31850.1	5.82547	9.09077e-15	5.47245	1.66567e-13	4.94517	1.2014e-11
LOC_Os08g31860.1	5.96593	9.77564e-18	5.64994	2.25662e-16	4.70602	2.11216e-12
LOC_Os08g31950.1	2.91658	0.0190635	3.10622	0.0119404	0.887323	0.639663
LOC_Os08g32060.1	2.41462	2.45918e-06	1.35328	0.00692715	0.216819	0.667656
LOC_Os08g32690.1	1.09508	0.0165522	1.19933	0.00863922	1.12944	0.0135464
LOC_Os08g32960.1	3.05762	1.23895e-05	3.08998	1.00954e-05	2.73842	0.000112932
LOC_Os08g32970.1	2.54353	7.4908e-08	2.305	1.02617e-06	2.0299	1.39347e-05
LOC_Os08g32980.1	2.82448	1.37564e-09	2.15618	2.11457e-06	1.128	0.0107722
LOC_Os08g33100.1	2.89498	8.06643e-07	2.09518	0.000281517	2.03188	0.000430998
LOC_Os08g33110.1	6.36684	0.00208362	6.48876	0.00145384	5.50749	0.0160979
LOC_Os08g33150.1	1.55424	0.00519223	1.50745	0.00661347	1.92093	0.000603342
LOC_Os08g33660.1	2.00481	0.000742156	1.39799	0.0201158	1.15525	0.0524275
LOC_Os08g33710.1	4.32975	2.30245e-10	4.38587	1.50211e-10	1.8231	0.00317896
LOC_Os08g33720.1	2.55799	8.26373e-09	1.98965	5.07105e-06	1.28714	0.00278967
LOC_Os08g34240.1	2.85868	0.000348754	2.77216	0.000503782	0.741575	0.341425
LOC_Os08g34390.1	6.36725	0.00401577	5.47309	0.0229621	0	1
LOC_Os08g34580.1	2.33457	2.36185e-09	2.01928	1.8098e-07	1.37007	0.000334459
LOC_Os08g35110.1	2.80969	0.000375175	2.52758	0.00122119	1.92571	0.0120701
LOC_Os08g35630.1	3.29886	8.18565e-15	2.937	2.56197e-12	3.23671	2.30417e-14
LOC_Os08g35740.2	2.08805	0.00221279	1.435	0.0384095	1.22092	0.0896332
LOC_Os08g36040.1	4.89621	0.000329537	5.46498	6.93284e-05	1.57988	0.350684
LOC_Os08g36150.1	1.16126	0.00364252	1.21183	0.00240835	0.0164882	0.972017
LOC_Os08g36410.1	1.05019	0.0477865	1.88652	0.000350513	0.372844	0.516088
LOC_Os08g36630.1	4.00114	5.83852e-14	4.07097	2.31336e-14	3.3481	2.03252e-10
LOC_Os08g36910.3	6.00047	0.00389593	5.95219	0.0049338	0	1
LOC_Os08g37630.1	2.45579	3.59515e-05	1.42145	0.0139045	0.124835	0.832098
LOC_Os08g37690.1	2.90602	1.69177e-11	2.56617	1.82025e-09	1.99508	1.94925e-06
LOC_Os08g37874.1	2.31294	9.71848e-08	2.27852	1.45878e-07	2.25656	1.91102e-07
LOC_Os08g37874.2	1.7788	0.00586487	2.07064	0.00140671	0.793173	0.233633
LOC_Os08g37874.3	2.07318	4.29565e-08	1.33764	0.000371274	1.43405	0.000137219
LOC_Os08g38210.2	7.35866	4.70758e-05	6.81725	0.0002909	6.2648	0.00158526
LOC_Os08g38460.1	2.20456	2.59523e-06	1.65989	0.000369964	0.0820747	0.872432
LOC_Os08g38600.1	4.37456	3.85494e-07	2.8642	0.00120342	2.22389	0.0156573
LOC_Os08g38710.1	2.84974	2.45001e-06	2.40839	5.28227e-05	4.17133	6.56907e-11
LOC_Os08g38880.3	1.98533	0.000164177	1.77754	0.000763399	0.0698494	0.917298
LOC_Os08g38910.1	2.14946	1.23698e-07	1.79724	8.65856e-06	2.88121	4.29064e-12
LOC_Os08g38910.3	2.54014	0.00321955	2.04193	0.0182394	3.15977	0.000292879
LOC_Os08g39140.1	2.18341	3.50288e-11	1.19156	0.000202581	0.582658	0.0668951
LOC_Os08g39140.3	3.66445	7.58617e-09	2.79336	7.57712e-06	3.08779	8.54896e-07
LOC_Os08g39660.1	1.40274	0.00261887	2.23508	2.83017e-06	2.0615	1.40537e-05
LOC_Os08g39730.1	7.90784	4.13052e-49	7.83912	1.30323e-48	6.53113	3.80788e-39
LOC_Os08g39850.1	2.55033	9.38438e-09	2.72498	1.10085e-09	3.54845	1.76111e-14
LOC_Os08g40100.1	2.62099	1.77463e-06	2.19678	5.61974e-05	1.75078	0.00133822
LOC_Os08g40120.1	2.30794	0.00847024	2.27933	0.00847024	1.3589	0.157332
LOC_Os08g40180.1	4.37086	1.44825e-05	3.5283	0.00084464	2.47028	0.0385939
LOC_Os08g40270.1	3.79117	1.62008e-11	3.41693	8.68449e-10	3.90532	4.75938e-12
LOC_Os08g40290.1	3.73555	0.000658384	3.13628	0.00497565	2.10509	0.0509803
LOC_Os08g40500.1	1.7883	1.46406e-07	1.83099	7.62609e-08	1.92126	1.85612e-08
LOC_Os08g40680.1	1.83147	0.022685	1.80947	0.0245124	2.4699	0.0020098
LOC_Os08g40790.4	2.11604	0.0115122	2.26963	0.00676928	0.0415583	1
LOC_Os08g40830.1	2.1702	1.0458e-06	1.47263	0.000889891	2.28936	2.80135e-07
LOC_Os08g40830.2	3.52588	8.40799e-11	2.79695	1.37524e-07	3.17787	3.28917e-09
LOC_Os08g40910.1	6.91165	9.78001e-10	5.14876	1.16541e-05	5.26823	6.70322e-06
LOC_Os08g41730.1	3.5699	1.2925e-11	2.29269	8.79569e-06	2.34542	5.75182e-06
LOC_Os08g41750.1	8.44855	4.47089e-08	6.66344	0.000151586	6.42407	0.000391749
LOC_Os08g41880.1	3.99388	1.98999e-07	4.26852	2.32028e-08	4.33299	1.37868e-08
LOC_Os08g42400.2	1.40605	0.00829452	1.43816	0.00697468	1.52245	0.00437056
LOC_Os08g42400.3	1.32021	0.0178227	1.52065	0.00623197	1.18159	0.0347423
LOC_Os08g42570.1	3.62458	6.27993e-11	3.17511	7.6761e-09	4.4533	4.0897e-15
LOC_Os08g42630.1	7.71966	5.99471e-29	7.82646	1.0108e-29	5.65818	5.84207e-14
LOC_Os08g43090.1	1.43023	0.000124516	1.02061	0.00598385	0.460758	0.219867
LOC_Os08g43120.1	6.57495	2.39506e-29	6.64136	7.90524e-30	6.80044	5.73333e-31
LOC_Os08g43290.1	4.87361	4.8374e-06	3.34159	0.00285524	0.442445	1
LOC_Os08g43334.2	7.22345	1.27332e-46	5.94673	1.52134e-34	4.72636	1.55103e-20
LOC_Os08g43480.1	2.76249	8.28403e-10	2.12292	1.38096e-06	1.22779	0.00429351
LOC_Os08g43620.1	2.98482	7.51854e-11	2.07925	3.6002e-06	1.69869	0.000135416
LOC_Os08g44050.4	8.72695	0.00893813	9.14648	0.00623222	0	1
LOC_Os08g44270.1	5.58685	9.92424e-08	5.69253	6.5727e-08	4.40501	9.0781e-06
LOC_Os08g44340.1	1.20852	9.10854e-05	1.07235	0.000499755	0.70278	0.0218902
LOC_Os08g44390.1	7.5125	0.000434506	6.33335	0.00532546	5.21272	0.0437539
LOC_Os08g44390.2	4.1175	2.74425e-21	3.27644	6.87366e-15	2.28644	2.18642e-08
LOC_Os08g44390.3	3.02094	8.23384e-06	2.31189	0.000723506	1.61165	0.0175009
LOC_Os08g44390.4	5.97148	2.84879e-10	5.40124	1.17712e-08	4.39857	5.15123e-06
LOC_Os08g44400.2	1.66858	0.00122393	1.521	0.00313134	0.853444	0.103808
LOC_Os08g44420.1	2.3849	0.0202663	2.31759	0.0255728	1.06569	0.447929
LOC_Os08g44450.3	5.38447	0.0118335	5.95002	0.00217803	5.0939	0.0261442
LOC_Os08g44640.2	1.45416	0.000122029	1.12508	0.00274192	0.513748	0.170196
LOC_Os08g44830.1	1.35702	0.00241415	1.22484	0.00606993	2.09754	4.2454e-06
LOC_Os08g44950.1	1.90436	0.0449713	2.28199	0.0127713	2.28169	0.0127713
LOC_Os09g02270.1	3.48832	2.40608e-09	4.15803	1.17408e-12	3.33434	1.33603e-08
LOC_Os09g02270.2	2.77383	0.0499738	3.29563	0.0168095	1.77065	0.250905
LOC_Os09g03190.1	4.01662	1.96406e-09	3.65237	3.95376e-08	2.57886	0.000102243
LOC_Os09g03200.1	5.14169	8.29873e-05	4.46451	0.000853923	2.6258	0.110837
LOC_Os09g04100.1	10.3546	1.03525e-08	7.30299	0.000165748	3.76667	0.319686
LOC_Os09g04310.1	1.5812	0.00632673	1.99378	0.000589357	3.31027	2.84293e-08
LOC_Os09g07990.1	7.9184	3.19284e-07	6.86307	4.54997e-05	8.29342	4.43632e-08
LOC_Os09g08390.2	1.20229	0.0124839	1.3538	0.00502635	0.439093	0.360983
LOC_Os09g08570.1	3.05214	0.0304763	4.65204	0.000101183	3.87605	0.00214194
LOC_Os09g09560.1	2.93065	0.00139892	2.89195	0.00184911	3.17993	0.000489553
LOC_Os09g09650.1	6.64673	9.49606e-21	5.38464	1.93764e-15	4.80787	4.31821e-13
LOC_Os09g09660.1	7.42182	1.13976e-05	6.14944	0.00116384	6.47957	0.00044273
LOC_Os09g09930.1	3.83544	1.94371e-12	2.79937	8.3846e-08	0.76908	0.124402
LOC_Os09g10620.1	6.24458	4.8406e-15	5.12617	1.37643e-10	2.88652	0.00124579
LOC_Os09g10840.2	3.70738	0.0026899	2.96224	0.0183213	3.87664	0.00175154
LOC_Os09g11620.1	9.65332	8.55343e-12	9.02152	4.03746e-10	7.39975	2.92174e-06
LOC_Os09g11630.1	5.84341	3.90288e-13	5.06604	3.4627e-10	4.08708	7.39784e-07
LOC_Os09g11640.1	5.48444	1.50665e-08	4.46111	4.11485e-06	3.81538	9.68491e-05
LOC_Os09g12240.1	3.41885	0.000277417	2.55217	0.00907976	0.712807	0.705375
LOC_Os09g13440.1	3.88172	5.51806e-08	4.53086	6.60074e-10	5.15438	7.873e-12
LOC_Os09g13440.2	3.23323	4.72977e-06	3.15889	7.77432e-06	4.06936	6.0063e-09
LOC_Os09g13830.1	4.49739	6.83249e-05	4.72484	2.25597e-05	4.2035	0.000300948
LOC_Os09g15330.1	1.5316	0.000748966	1.75843	0.000119621	2.30794	7.01311e-07
LOC_Os09g15480.1	6.98891	8.7639e-06	6.57818	6.67926e-05	6.66141	5.07233e-05
LOC_Os09g15670.1	3.88967	7.94852e-09	2.70221	2.59288e-05	1.51242	0.0149051
LOC_Os09g16330.1	3.0671	1.86595e-14	2.68286	1.04513e-11	2.11989	4.71639e-08
LOC_Os09g16330.2	3.38154	1.23362e-19	3.01878	2.07671e-16	2.50555	3.49932e-12
LOC_Os09g16920.1	2.8729	6.42281e-06	2.25259	0.000398317	1.70271	0.00868214
LOC_Os09g16995.1	1.85886	0.00717881	1.83589	0.00787522	1.70181	0.0139042
LOC_Os09g17560.1	1.66571	0.00340011	3.60739	1.94518e-09	2.04456	0.000355062
LOC_Os09g18430.1	6.08983	1.71569e-07	5.12484	1.95149e-05	3.54032	0.00982016
LOC_Os09g19350.1	3.05782	0.00221786	3.67867	0.000151559	4.73026	7.20843e-07
LOC_Os09g19800.1	4.93782	0.0426393	5.12825	0.0190487	5.39927	0.0131347
LOC_Os09g19890.1	1.44812	1.18511e-05	1.35747	3.89301e-05	0.490241	0.133639
LOC_Os09g19970.1	4.55123	6.33593e-16	4.31768	9.89301e-15	4.38587	4.47504e-15
LOC_Os09g20000.1	3.32516	0.000926131	2.91648	0.00384659	1.31683	0.262804
LOC_Os09g20220.1	8.18051	1.79727e-09	8.24867	1.01665e-09	7.24837	1.11403e-06
LOC_Os09g20260.1	3.78559	0.0141148	4.26066	0.00505287	7.54178	5.74359e-07
LOC_Os09g20330.1	2.54932	0.0349607	2.90989	0.0156633	0.644245	0.714556
LOC_Os09g20930.1	1.98126	9.33796e-10	1.32275	3.2482e-05	0.97304	0.0021121
LOC_Os09g21120.1	6.81859	2.90776e-21	5.48062	1.69219e-15	3.75918	1.18124e-08
LOC_Os09g21180.1	2.2867	1.18175e-08	2.4101	2.09903e-09	2.06507	2.26476e-07
LOC_Os09g21290.1	2.79711	0.0101532	3.00397	0.0050793	1.92038	0.119333
LOC_Os09g21660.1	10.3131	3.68433e-13	10.2328	5.9348e-13	9.2451	2.01259e-10
LOC_Os09g23140.1	1.43373	0.0014638	2.02153	7.25676e-06	1.88309	3.0167e-05
LOC_Os09g23595.1	3.55313	3.62303e-18	2.38986	9.31396e-10	1.50667	7.76142e-05
LOC_Os09g24330.1	1.13218	0.00607476	1.46418	0.000427492	0.676346	0.0990617
LOC_Os09g24350.1	9.82805	3.88316e-12	10.2825	2.36895e-13	8.99195	5.93326e-10
LOC_Os09g24650.3	1.7804	0.0030672	1.29897	0.0308904	0.38531	0.554435
LOC_Os09g24850.1	5.91927	9.89784e-17	4.22087	3.57904e-10	3.65369	3.67084e-08
LOC_Os09g25070.2	1.38075	0.00364872	2.13474	8.59258e-06	2.60404	8.25381e-08
LOC_Os09g25770.1	1.96115	1.43643e-05	1.6488	0.000241189	1.22879	0.00595508
LOC_Os09g25770.2	1.84245	1.57682e-05	1.13784	0.00714823	0.838525	0.0466016
LOC_Os09g26144.1	1.2537	0.00148003	1.69556	1.88264e-05	2.29962	1.08538e-08
LOC_Os09g26160.1	1.84652	1.25231e-05	1.76496	2.87346e-05	1.41475	0.000713976
LOC_Os09g26170.1	6.3007	0.00827564	6.1918	0.00953041	4.86331	0.085204
LOC_Os09g26310.1	6.15329	2.94716e-10	5.31498	3.15952e-08	4.18802	1.11454e-05
LOC_Os09g26620.4	2.30971	5.70252e-07	1.06854	0.0197348	1.84445	5.83575e-05
LOC_Os09g26780.1	4.6381	2.46391e-09	4.53006	4.86535e-09	3.49934	2.42575e-06
LOC_Os09g26880.1	1.69828	4.59813e-08	1.31731	1.84073e-05	1.00848	0.000964893
LOC_Os09g26880.3	1.92597	0.000319478	2.60109	1.37627e-06	1.23234	0.0206825
LOC_Os09g27260.1	8.40419	8.22248e-47	8.48136	1.52888e-47	7.93965	2.12834e-42
LOC_Os09g27670.1	1.26247	0.00252081	1.07495	0.0100316	-0.243427	0.581301
LOC_Os09g27950.1	1.74238	1.19937e-06	1.7409	1.22539e-06	0.569484	0.107935
LOC_Os09g28160.1	2.56474	1.96917e-08	2.43611	8.60025e-08	2.21065	1.02036e-06
LOC_Os09g28180.1	1.20042	0.00163744	1.32847	0.000507256	1.4717	0.000123016
LOC_Os09g28354.1	1.35924	0.00111638	2.39209	2.0902e-08	2.07322	9.62983e-07
LOC_Os09g28570.3	6.80947	0.000910828	6.06369	0.00624046	5.56826	0.0151489
LOC_Os09g28770.1	1.48304	0.018846	1.55148	0.013087	1.40709	0.0272357
LOC_Os09g29200.1	1.37784	0.00444431	1.80788	0.000225787	1.75758	0.000329359
LOC_Os09g29239.2	1.87583	1.22836e-08	1.97573	2.21759e-09	1.44595	9.04815e-06
LOC_Os09g29310.1	1.65035	0.000126874	2.02434	2.78986e-06	1.58433	0.000237334
LOC_Os09g29380.1	3.36716	0.00013743	1.89824	0.0343185	1.71708	0.0576937
LOC_Os09g29660.1	1.40876	7.1073e-05	1.83265	3.26933e-07	2.02422	2.06732e-08
LOC_Os09g29820.1	6.29181	2.22402e-21	5.7265	2.22851e-18	3.86209	2.38844e-09
LOC_Os09g29940.1	2.06388	2.46938e-07	1.79174	6.62204e-06	1.54306	9.86388e-05
[truncated: 2,926 more rows]

## Sheet: down-regulated genes
Down-regulated genes	XE3 vs. Control		XF89b vs. Control		XM9 vs. Control
	Log2	p-value	Log2	p-value	Log2	p-value
LOC_Os01g01090.1	-1.50015	0.025535	-1.20723	0.0736416	-1.56541	0.0217557
LOC_Os01g01120.1	-1.57182	5.57035e-05	-0.220913	0.562445	-0.976999	0.0110667
LOC_Os01g01150.3	-1.57147	0.000667937	-0.110215	0.812955	-0.493667	0.271703
LOC_Os01g01160.1	-1.02229	0.00160511	-0.320159	0.318271	-0.488606	0.128358
LOC_Os01g01302.1	-1.35079	2.92134e-05	-0.426391	0.180017	-0.755794	0.0179547
LOC_Os01g01360.1	-1.17966	0.00269322	-0.457621	0.238504	-0.503823	0.195148
LOC_Os01g01710.1	-1.07285	0.00217051	-0.364805	0.292425	-0.731088	0.0356048
LOC_Os01g01760.1	-2.20775	7.01113e-05	-0.663436	0.211837	-1.24829	0.020047
LOC_Os01g01770.1	-3.65312	0.0253069	-1.92106	0.114146	-1.74274	0.182556
LOC_Os01g02000.1	-1.38595	0.0277123	-0.655481	0.289627	-0.727309	0.248635
LOC_Os01g02080.1	-1.26403	0.000602544	-0.177157	0.625594	-0.333234	0.358869
LOC_Os01g02380.1	-5.00526	0.0357883	-5.00526	0.0357883	-0.860374	0.55248
LOC_Os01g02570.1	-2.76701	0.00457833	-0.906695	0.291337	-1.0276	0.239467
LOC_Os01g02580.1	-1.54064	0.0470669	-1.34174	0.0828958	-1.45551	0.0598955
LOC_Os01g02600.1	-2.22639	0.0311172	-1.48767	0.127152	-0.913897	0.342223
LOC_Os01g02710.1	-1.00257	0.0250622	0.0284928	0.956885	-0.253658	0.564166
LOC_Os01g02770.1	-1.04686	0.0410094	-0.717969	0.154303	-0.218949	0.671232
LOC_Os01g02780.1	-3.58425	3.01757e-06	-1.67153	0.0157144	-2.10973	0.00286082
LOC_Os01g02790.1	-6.33278	0.00423704	-1.40347	0.269052	-2.14769	0.108504
LOC_Os01g02800.1	-2.81926	0.0184026	-1.77996	0.116301	-1.78915	0.116301
LOC_Os01g02830.1	-1.74654	0.00693075	-0.834221	0.17952	-0.176379	0.795551
LOC_Os01g03040.1	-1.12657	0.000327539	-0.46981	0.130109	-0.689801	0.0266598
LOC_Os01g03290.1	-7.22457	0.0118169	-7.22457	0.0118169	-7.22457	0.0118169
LOC_Os01g03310.1	-3.23277	0.0200852	-3.3068	0.0177056	-2.58851	0.0558123
LOC_Os01g03320.1	-4.72856	0.00732433	-4.07205	0.0171485	-3.22077	0.0495876
LOC_Os01g03549.1	-1.4552	6.41451e-05	-0.0850662	0.812194	-0.798206	0.0261748
LOC_Os01g03980.1	-2.44833	0.000838128	-2.07285	0.00414408	-2.41518	0.000972492
LOC_Os01g04070.1	-3.76712	0.0170582	-2.39451	0.0813567	-3.64394	0.0170582
LOC_Os01g04120.1	-1.07442	0.0270025	0.110483	0.814729	-0.675202	0.164324
LOC_Os01g04260.1	-1.70393	2.66768e-05	-0.670174	0.090092	-0.905083	0.0226167
LOC_Os01g04324.1	-1.16645	0.022378	-0.465605	0.356404	-0.499673	0.323542
LOC_Os01g04350.1	-1.10548	0.00097768	-0.10404	0.753907	-0.518069	0.1189
LOC_Os01g04390.1	-2.4401	0.0288345	-0.922128	0.343644	-1.15965	0.217923
LOC_Os01g04470.1	-2.43378	0.00817728	-0.345099	0.688782	-1.00387	0.23402
LOC_Os01g04540.1	-1.36329	0.0161687	-0.96578	0.0810143	-0.360506	0.510826
LOC_Os01g04570.1	-1.05099	0.0103654	0.154292	0.707621	0.489771	0.222166
LOC_Os01g04710.1	-2.73115	5.11426e-05	-1.15792	0.065177	-1.53556	0.0159926
LOC_Os01g04720.1	-2.12196	0.00138148	-1.12302	0.0735488	-0.76964	0.216685
LOC_Os01g05840.2	-1.05207	0.0021704	-0.97242	0.00449434	-1.33746	0.000116822
LOC_Os01g07090.1	-1.30283	5.80514e-05	-0.278798	0.382171	-0.774468	0.0157293
LOC_Os01g07240.1	-4.0021	0.000634295	-3.98547	0.000634295	-1.2975	0.138801
LOC_Os01g07280.1	-1.93032	1.55605e-05	-0.761495	0.0769362	-0.872635	0.0438889
LOC_Os01g07500.1	-1.45573	0.000465918	-0.73184	0.0728376	-0.755158	0.0642437
LOC_Os01g07770.1	-1.26378	0.0146239	-0.645665	0.204995	-0.552109	0.279443
LOC_Os01g07800.2	-1.29542	0.000189761	-0.106366	0.756385	-0.657091	0.0553574
LOC_Os01g08010.2	-9.126	6.92927e-05	-0.60466	0.644578	-3.16573	0.0264657
LOC_Os01g08020.1	-3.08795	1.68653e-05	-2.28516	0.000988791	-2.2601	0.00111492
LOC_Os01g08130.1	-2.17099	0.048823	-1.64563	0.124177	-2.57509	0.0209673
LOC_Os01g08140.1	-2.81303	0.0106039	-1.87491	0.0668651	-2.32872	0.0283229
LOC_Os01g08310.1	-1.2435	0.00465738	-0.941552	0.0303196	-1.03777	0.0175825
LOC_Os01g08460.1	-1.41092	6.07678e-06	-0.579381	0.058968	-1.60384	3.21626e-07
LOC_Os01g08510.1	-1.44842	0.000614384	-0.968384	0.020771	-1.12776	0.00721755
LOC_Os01g09030.1	-1.1402	0.0152578	-0.583769	0.208661	-0.787102	0.0927054
LOC_Os01g09300.1	-2.05059	1.95233e-05	-0.683028	0.137496	-1.9187	6.0154e-05
LOC_Os01g09305.1	-1.47743	0.000445935	-0.652913	0.111952	-0.727504	0.0758079
LOC_Os01g09700.1	-3.08824	1.45704e-10	-1.59663	0.00043436	-1.22565	0.0063581
LOC_Os01g09740.1	-1.10971	0.00607801	-0.682542	0.0883425	-0.436663	0.27706
LOC_Os01g10110.1	-1.69385	0.00352381	-0.264089	0.645526	-0.6225	0.272201
LOC_Os01g10210.1	-1.40467	8.83905e-05	-0.432403	0.219167	-1.09842	0.00201933
LOC_Os01g10380.1	-1.92245	0.0376863	-1.12857	0.184213	-1.54295	0.092065
LOC_Os01g10400.1	-1.04491	0.000366626	0.0718997	0.804386	-0.23907	0.410267
LOC_Os01g10600.1	-1.01572	0.0228314	0.0282731	0.95523	-0.306876	0.491514
LOC_Os01g10640.1	-1.50824	0.00213018	-1.51852	0.0019366	-1.14696	0.0182081
LOC_Os01g10810.1	-1.65707	5.98939e-05	-0.759251	0.0579159	-1.18079	0.0037182
LOC_Os01g11020.1	-1.75036	4.38627e-05	-0.154159	0.708596	-0.366219	0.374577
LOC_Os01g11054.1	-1.50666	2.16206e-05	-0.32107	0.355375	-0.529417	0.128257
LOC_Os01g11350.1	-2.93547	0.000299495	-2.02751	0.00676794	-2.03689	0.00676794
LOC_Os01g11414.1	-1.37166	0.00026475	-0.45549	0.216328	-0.548117	0.136733
LOC_Os01g11620.1	-2.94671	0.00500839	-2.23552	0.0261545	-3.62736	0.000970579
LOC_Os01g11620.2	-7.49905	0.00192346	-1.82756	0.204436	-3.09972	0.0510618
LOC_Os01g11730.1	-3.69536	8.34531e-16	-1.15481	0.00523998	-2.07057	1.19406e-06
LOC_Os01g11860.1	-2.16321	0.0362933	0.168696	0.907886	-1.29371	0.190956
LOC_Os01g12000.1	-1.45555	0.0149582	-0.217304	0.71311	-1.34447	0.025027
LOC_Os01g12160.1	-1.42707	1.16514e-05	-0.104864	0.742667	-0.347489	0.276714
LOC_Os01g12160.2	-1.31112	0.00886073	-0.365962	0.45501	-0.351184	0.478332
LOC_Os01g12190.1	-1.11057	0.0015602	-1.08883	0.00191478	-1.26405	0.000336959
LOC_Os01g12210.1	-1.74941	2.67284e-05	-1.06097	0.00942305	-0.642596	0.112748
LOC_Os01g12490.1	-1.10588	0.0381646	-0.213458	0.689349	-0.582795	0.269957
LOC_Os01g12560.1	-1.11714	0.00158066	-0.675891	0.0539313	-0.53015	0.130121
LOC_Os01g12810.1	-1.18076	8.73434e-05	-0.0929836	0.754314	-0.573221	0.0542841
LOC_Os01g13030.2	-1.03931	0.013813	-0.256692	0.540808	-0.333416	0.427051
LOC_Os01g13060.2	-1.17231	0.0114463	-0.610684	0.18324	-1.0959	0.0181875
LOC_Os01g13100.1	-1.01418	0.00489237	-0.575919	0.107814	-0.637336	0.0755625
LOC_Os01g13120.1	-2.0101	0.000197364	-1.17544	0.0243253	-1.64141	0.00207746
LOC_Os01g13390.1	-1.34967	7.00159e-06	-0.353978	0.230765	-0.832886	0.00506566
LOC_Os01g13660.2	-1.20419	0.00229744	-0.641246	0.0999197	-0.753176	0.053863
LOC_Os01g13690.1	-1.88436	0.00329959	-2.20071	0.000686254	-2.59059	8.26329e-05
LOC_Os01g13770.1	-1.13644	0.00466426	-0.403735	0.309599	-0.939031	0.0189392
LOC_Os01g13800.1	-1.22002	0.000195376	-0.504272	0.119113	-0.525995	0.104143
LOC_Os01g14514.1	-1.33519	0.000272009	-0.387217	0.283018	-0.701599	0.0527462
LOC_Os01g14514.2	-1.45039	0.00076306	-0.50814	0.227275	-0.723773	0.0871133
LOC_Os01g14520.1	-1.76387	0.00165963	-0.536622	0.324829	-1.09009	0.0475828
LOC_Os01g14690.4	-1.02683	0.0413607	-0.15672	0.765402	-0.126785	0.810861
LOC_Os01g14810.3	-2.52083	0.00018828	-1.22887	0.0522754	-0.867109	0.16552
LOC_Os01g14860.4	-6.26862	0.0016411	-0.858035	0.428395	-2.09164	0.0737952
LOC_Os01g14890.1	-1.34703	0.000673349	-0.771422	0.0481078	-1.03427	0.00853152
LOC_Os01g14900.1	-1.71953	0.0200659	0.162569	0.829099	-0.0978751	0.906407
LOC_Os01g15580.1	-1.08916	0.0101731	-0.89599	0.0334063	-0.915201	0.0311522
LOC_Os01g15610.1	-1.33993	0.0307486	-0.120275	0.846224	-0.81294	0.179716
LOC_Os01g15770.1	-2.07285	9.61139e-06	-0.703693	0.111507	-1.60466	0.000470225
LOC_Os01g15900.1	-1.33742	2.39043e-05	-0.562424	0.0714367	-0.616591	0.0483248
LOC_Os01g16000.2	-2.27711	0.0130669	-0.952623	0.255924	-1.75538	0.0474417
LOC_Os01g16250.1	-2.89991	2.42534e-07	-2.52354	4.75313e-06	-2.11993	9.68816e-05
LOC_Os01g16370.1	-3.75019	0.0096816	0.533488	0.60057	-1.29338	0.239809
LOC_Os01g16380.1	-5.01605	0.0353443	-1.03073	0.551078	-5.01605	0.0353443
LOC_Os01g16450.1	-2.25236	1.87076e-05	-1.57811	0.00212073	-2.54412	1.8014e-06
LOC_Os01g16990.1	-2.58154	0.0271676	-0.661516	0.49422	-2.43127	0.0271676
LOC_Os01g17060.1	-1.01112	0.0325569	-0.505962	0.283314	-0.49442	0.290825
LOC_Os01g17214.1	-3.34476	1.2434e-06	-2.64882	6.0503e-05	-1.51147	0.0161312
LOC_Os01g17396.1	-1.1592	0.0203216	0.354467	0.470076	-1.08556	0.0296853
LOC_Os01g18170.1	-2.19915	0.0272801	-1.31407	0.157755	-1.01463	0.281984
LOC_Os01g18360.1	-1.80464	0.00407998	-1.65994	0.00868725	-0.707068	0.245492
LOC_Os01g18840.1	-1.04091	0.00847859	-0.363338	0.354695	-0.445687	0.256353
LOC_Os01g20120.3	-5.50934	0.037245	-0.798396	0.63536	-2.25358	0.201917
LOC_Os01g20720.1	-5.36361	0.0210925	-1.39846	0.388902	-0.076911	1
LOC_Os01g20830.1	-1.82285	5.55002e-09	-0.472071	0.11976	-0.737356	0.015463
LOC_Os01g20894.1	-1.92452	4.8595e-06	-0.677027	0.0950142	-0.814698	0.0452285
LOC_Os01g20900.2	-1.78003	0.0330318	-0.320024	0.719211	-1.81859	0.0256997
LOC_Os01g20900.6	-6.53631	0.0267418	-6.53631	0.0267418	-6.53631	0.0267418
LOC_Os01g21780.1	-6.73643	0.00278068	-3.15819	0.0436571	-2.9673	0.0436571
LOC_Os01g22190.1	-2.10385	0.0354071	-1.40533	0.144444	-0.287256	0.796171
LOC_Os01g22249.1	-2.07613	1.2106e-08	-0.0642178	0.854911	-0.384325	0.273016
LOC_Os01g22370.1	-1.01425	0.0174947	-0.228667	0.587861	-0.598963	0.156975
LOC_Os01g22560.1	-3.7089	0.00330831	0.712384	0.475017	-2.58845	0.019846
LOC_Os01g22640.1	-1.82608	0.0357609	-1.00646	0.224902	-3.20447	0.000786517
LOC_Os01g22710.1	-1.40554	0.00796507	-0.187261	0.72267	-0.396925	0.441455
LOC_Os01g22980.1	-1.0427	0.0042644	-0.743049	0.0405951	-0.737387	0.0422648
LOC_Os01g23590.3	-6.37999	0.0364357	-6.37999	0.0364357	-6.37999	0.0364357
LOC_Os01g24090.1	-1.55723	7.55097e-05	-0.169258	0.662751	-0.571868	0.135363
LOC_Os01g24600.1	-5.64726	0.00668869	-2.02162	0.13704	-1.50263	0.222232
LOC_Os01g24764.1	-1.15871	0.000835098	-0.249738	0.465767	-0.5426	0.113961
LOC_Os01g25010.1	-1.20913	0.00425622	0.679952	0.100683	-0.0388488	0.92876
LOC_Os01g25560.1	-1.96877	0.01727	-1.22288	0.11984	-1.23646	0.11984
LOC_Os01g25600.1	-1.02108	0.00200576	-0.568879	0.0829665	-0.664804	0.043123
LOC_Os01g25710.1	-1.53205	8.28871e-05	-0.623366	0.102415	-0.952348	0.0131806
LOC_Os01g25820.1	-1.58441	0.000113085	-2.20167	1.59744e-07	-1.65133	6.01418e-05
LOC_Os01g25820.2	-5.54144	0.0411654	1.57646	0.273449	-5.54144	0.0411654
LOC_Os01g25880.1	-1.01909	0.000899907	-0.574867	0.0591407	-0.541079	0.0758129
LOC_Os01g25920.2	-1.0799	0.0362574	-0.199576	0.696382	-0.270845	0.606638
LOC_Os01g26039.1	-1.14502	0.00105672	-0.400586	0.246624	-1.18528	0.000712356
LOC_Os01g26240.1	-1.53609	0.00329668	-0.703559	0.166097	-0.504222	0.328798
LOC_Os01g26280.1	-1.67851	0.00587834	0.261916	0.665301	-0.275566	0.64809
LOC_Os01g26310.1	-2.28479	0.0196994	-1.49963	0.110949	-1.78176	0.0633739
LOC_Os01g27050.1	-1.88631	0.0388263	-0.568413	0.502301	-0.594175	0.502301
LOC_Os01g27140.1	-1.76471	0.000449028	0.151598	0.756175	-0.497733	0.30861
LOC_Os01g27260.1	-4.2722	0.00407811	-2.2234	0.0449328	-2.34605	0.0449328
LOC_Os01g27880.1	-1.05089	0.0024133	-0.548576	0.10958	-0.723817	0.0352502
LOC_Os01g28030.1	-2.98391	2.46718e-05	-1.58549	0.0145107	-1.79664	0.00647177
LOC_Os01g28150.2	-3.99482	6.01708e-05	-0.306311	0.702671	-0.927923	0.211987
LOC_Os01g28540.1	-1.05266	0.00156248	-0.438859	0.183198	-0.666093	0.0440683
LOC_Os01g28680.3	-1.80229	0.000784013	-1.07066	0.0401026	-0.789244	0.130509
LOC_Os01g28989.4	-1.33439	0.00891769	-0.104839	0.844303	-0.228359	0.652836
LOC_Os01g29150.1	-2.45547	2.33185e-08	-1.14064	0.00643629	-1.46098	0.000547443
LOC_Os01g30950.1	-3.06663	0.000145946	-1.75163	0.0200701	-1.55606	0.0358616
LOC_Os01g31040.1	-1.7767	0.0386577	-1.24241	0.138948	-0.884667	0.311718
LOC_Os01g31690.1	-1.0494	0.000616732	-0.718541	0.0183808	-0.48862	0.107894
LOC_Os01g31870.4	-1.53274	0.00111884	-1.13526	0.0148023	-0.729952	0.111298
LOC_Os01g31890.1	-1.22259	0.0214207	-0.922963	0.0793599	-0.906651	0.0860051
LOC_Os01g32110.1	-1.74558	0.00721277	-1.85511	0.00419738	-0.824881	0.189297
LOC_Os01g33020.1	-1.05765	0.034747	0.104783	0.843922	0.0539524	0.926374
LOC_Os01g34374.1	-5.88395	0.0059973	-0.778794	0.542064	-1.77202	0.180176
LOC_Os01g34790.1	-1.72627	4.16752e-05	-0.456083	0.264995	-0.788921	0.0548596
LOC_Os01g35000.1	-5.01619	0.0391998	-5.01619	0.0391998	-5.01619	0.0391998
LOC_Os01g35050.3	-8.28538	0.000209933	-8.28538	0.000209933	-8.28538	0.000209933
LOC_Os01g35160.2	-1.36976	0.017905	-0.951511	0.0968532	-0.161676	0.779267
LOC_Os01g35184.1	-1.0129	0.00377549	-0.584157	0.0925049	-0.793068	0.0229163
LOC_Os01g36120.1	-1.08053	0.00766446	-0.421336	0.293348	-0.63889	0.111231
LOC_Os01g36220.1	-1.13678	0.00850821	-0.598245	0.161599	-0.549214	0.198947
LOC_Os01g37050.1	-1.28837	0.000213688	0.0880018	0.79743	-0.329369	0.336157
LOC_Os01g37130.1	-1.11826	0.00100326	-0.609005	0.0707476	-0.732353	0.03008
LOC_Os01g37130.2	-1.01393	0.00145005	-0.349553	0.268039	-0.580926	0.0662704
LOC_Os01g37280.2	-1.02886	0.02986	-0.242197	0.607995	0.0491498	0.919981
LOC_Os01g37280.6	-1.32904	0.025685	-0.966162	0.104444	-1.38794	0.0202845
LOC_Os01g37460.1	-1.94067	0.0155696	-0.733197	0.330134	-0.829147	0.269314
LOC_Os01g37590.1	-2.98515	1.41407e-13	-0.607586	0.104086	-1.97702	3.13805e-07
LOC_Os01g38229.2	-1.55036	0.00457279	0.411952	0.438602	0.0459437	0.931008
LOC_Os01g38229.3	-2.6859	0.0352796	-2.04612	0.103192	-4.05388	0.0038158
LOC_Os01g38610.1	-2.71394	6.63669e-10	-1.62039	0.000126047	-1.38372	0.000985432
LOC_Os01g38960.1	-1.7672	0.0416819	0.0638829	0.972819	-0.584297	0.481937
LOC_Os01g39000.3	-1.28125	0.00245486	-0.657466	0.116664	-0.375263	0.3698
LOC_Os01g39134.2	-7.45534	5.95443e-05	-0.569045	0.583791	-0.677632	0.515104
LOC_Os01g39280.1	-5.20564	0.0278628	-0.469248	0.746545	-1.43946	0.324912
LOC_Os01g39380.3	-4.24924	0.0243678	-0.703839	0.620165	-2.29294	0.128117
LOC_Os01g39770.1	-1.22952	0.00256283	-0.719227	0.0744531	-0.820329	0.0425412
LOC_Os01g39770.2	-1.92205	4.1642e-06	0.0295202	0.947801	-0.732525	0.068432
LOC_Os01g39810.1	-1.70248	0.00563004	-1.751	0.00481405	0.0745589	0.915692
LOC_Os01g40710.1	-1.20603	0.000231565	-0.352601	0.275476	-0.701508	0.0306623
LOC_Os01g41160.1	-4.67808	1.83486e-05	-1.48575	0.107445	-3.75406	0.000279151
LOC_Os01g41550.1	-1.41071	0.0317498	-1.14522	0.0779893	-1.2329	0.0626315
LOC_Os01g41870.1	-1.84875	0.000841473	-0.963216	0.0725643	-1.83839	0.000897346
LOC_Os01g41900.1	-1.60771	1.41002e-05	-0.468706	0.193841	-1.05351	0.0038949
LOC_Os01g42294.1	-1.71897	0.0265447	-0.0650242	0.932472	-2.41821	0.00349312
LOC_Os01g42520.1	-3.63488	6.12859e-08	-1.99108	0.00142737	-2.82893	1.23178e-05
LOC_Os01g42700.3	-2.93879	0.00371925	-0.40804	0.664579	-1.4482	0.126599
LOC_Os01g42790.1	-1.39589	0.0130037	0.384999	0.481109	0.148585	0.794991
LOC_Os01g43140.1	-1.7437	0.00794388	-0.461648	0.468631	-0.394262	0.533958
LOC_Os01g43230.1	-2.96754	1.84546e-05	-0.693819	0.2779	-1.0659	0.0971103
LOC_Os01g43230.2	-2.83087	9.1961e-05	-0.539651	0.409258	-1.06678	0.111217
LOC_Os01g43230.3	-2.04595	0.0217335	-0.953572	0.268122	-1.04808	0.228242
LOC_Os01g43430.1	-1.24954	0.000716592	-0.430108	0.235391	-0.521706	0.151106
LOC_Os01g43895.1	-1.16492	0.000298271	-0.664301	0.0372722	-0.836549	0.00896969
LOC_Os01g44220.6	-1.84081	0.00641155	-0.804968	0.220253	-0.42234	0.520601
LOC_Os01g44390.1	-3.02342	3.1842e-08	-0.661346	0.18118	-1.18083	0.0183569
LOC_Os01g45274.1	-2.27777	9.98247e-10	-0.696262	0.0514766	-1.40866	0.000102587
LOC_Os01g45470.1	-1.59997	8.93887e-06	-0.139588	0.691601	-0.401783	0.25389
LOC_Os01g46140.1	-2.80141	0.00116676	-0.553652	0.477791	-1.77903	0.0284556
LOC_Os01g46350.1	-3.01862	0.00407212	-2.46819	0.0167986	-4.22694	0.000365197
LOC_Os01g46590.2	-6.11802	0.0157922	-6.11802	0.0157922	1.46613	0.304128
LOC_Os01g47430.1	-1.71351	0.0256436	-1.5458	0.0414593	-0.392932	0.599489
LOC_Os01g47580.1	-3.57588	0.000205007	-1.5405	0.0768594	-3.35678	0.000490941
LOC_Os01g47630.1	-1.66716	2.44892e-07	-0.633973	0.044637	-1.01949	0.00133849
LOC_Os01g47900.1	-2.05731	3.31753e-05	-1.41784	0.00337084	-1.6484	0.000744623
LOC_Os01g47930.1	-2.49329	0.000223461	-0.639569	0.30308	-0.522537	0.403948
LOC_Os01g48220.1	-1.0835	0.00489728	-0.781074	0.0412044	-0.525409	0.167196
LOC_Os01g48640.1	-1.61993	0.0194967	-1.76946	0.0112661	-1.07414	0.116753
LOC_Os01g48680.1	-1.0776	0.000989019	-0.488815	0.131442	-0.449513	0.165584
LOC_Os01g48940.1	-1.94334	0.00013471	-0.1473	0.761719	-0.551792	0.258645
LOC_Os01g48950.1	-1.66449	0.000776775	-0.579661	0.224663	-1.25017	0.0109191
LOC_Os01g49310.2	-1.35569	0.00026102	-0.453771	0.213314	-1.05996	0.0040482
LOC_Os01g49614.3	-1.43571	0.0134429	-1.3092	0.02235	-1.62599	0.00584519
LOC_Os01g50000.1	-1.94391	0.0062344	-0.95497	0.164779	-0.36082	0.584776
LOC_Os01g50622.2	-2.58268	0.0420058	-0.0184602	1	-0.140596	0.946628
LOC_Os01g50760.1	-1.15797	0.000561169	-0.74805	0.0247186	-0.85928	0.0100453
LOC_Os01g50820.1	-2.6885	0.000777674	-0.676234	0.32702	-1.45978	0.0517461
LOC_Os01g51010.2	-9.50306	0.00142552	-4.0215	0.0472017	-1.41521	0.440077
LOC_Os01g51040.1	-1.43675	0.00758525	-0.456569	0.385978	-1.31334	0.0146695
LOC_Os01g51360.1	-1.38781	1.40184e-05	-0.716786	0.0229294	-0.895081	0.00463744
LOC_Os01g51360.2	-1.36327	0.000267449	-0.794775	0.0312091	-1.40415	0.000179391
LOC_Os01g51400.1	-1.72624	0.0189608	-1.31533	0.0729797	-2.13976	0.00511206
LOC_Os01g51410.1	-1.22695	0.000392158	-0.239181	0.483409	-0.83257	0.0153341
LOC_Os01g52110.7	-2.3747	0.045241	-1.97985	0.0905404	-1.17633	0.304038
LOC_Os01g52170.1	-1.02323	0.00447135	-0.244408	0.493218	-0.844821	0.0185688
LOC_Os01g52180.1	-3.93335	0.0067454	-2.44733	0.0568056	-3.23858	0.0138835
LOC_Os01g52230.1	-1.30123	0.00281344	-0.666623	0.121196	-1.26949	0.00355189
LOC_Os01g52250.2	-2.09568	0.00626751	-0.984493	0.18561	-1.63088	0.0304434
LOC_Os01g52250.4	-11.1642	3.04873e-05	0.0503275	0.975231	-11.1642	3.04873e-05
LOC_Os01g52480.1	-1.31143	0.0328025	-0.157588	0.808075	-0.76424	0.209289
LOC_Os01g52640.3	-1.03246	0.000868458	-0.293996	0.338416	-0.67828	0.0277821
LOC_Os01g52710.1	-1.63259	0.00325055	-0.0397411	0.945778	0.0455645	0.94073
LOC_Os01g52750.1	-1.04044	0.00393224	-0.639352	0.0743884	-0.716259	0.0459559
LOC_Os01g53020.1	-1.26723	0.000144393	-0.959537	0.00377197	-0.964268	0.00361351
LOC_Os01g53090.1	-3.17064	1.56541e-13	-1.32297	0.000995907	-1.42913	0.000390946
LOC_Os01g53100.1	-2.90489	0.000451306	-1.41152	0.0628521	-1.33779	0.0775116
LOC_Os01g53330.1	-1.62488	3.87572e-07	-0.301343	0.333163	-0.815636	0.00927314
LOC_Os01g53450.1	-1.23984	0.0172501	-0.502391	0.328856	-0.399291	0.436078
LOC_Os01g53570.1	-3.54904	0.000359158	-1.39134	0.116681	-1.35919	0.12544
LOC_Os01g53790.1	-1.8114	0.00238652	-1.24408	0.0329477	-2.29558	0.000165918
LOC_Os01g54050.1	-1.41024	0.000965924	-0.429438	0.306127	-0.873377	0.0384667
LOC_Os01g54170.1	-2.28825	4.31726e-05	-1.373	0.0103272	-0.258032	0.625084
LOC_Os01g54210.1	-2.55605	0.0350225	-0.964208	0.400564	-2.98767	0.0221751
LOC_Os01g54920.2	-3.35761	0.0239521	-0.880456	0.457869	-1.93792	0.162419
LOC_Os01g55094.2	-1.28808	0.0154801	-0.232883	0.654811	-0.467021	0.371251
LOC_Os01g55150.1	-2.88763	0.00184058	-1.45463	0.0845083	-2.71161	0.00469273
LOC_Os01g55190.1	-2.83521	0.0031489	-1.96618	0.0283798	-2.32652	0.0124522
LOC_Os01g55240.1	-1.58866	0.000194596	-1.09627	0.00914917	-1.29569	0.00217866
LOC_Os01g55300.1	-1.78737	0.000329063	-0.81762	0.0908306	-1.28669	0.00898054
LOC_Os01g55310.1	-2.77999	1.26061e-06	-1.89151	0.000563679	-2.13241	0.000125714
LOC_Os01g55490.2	-4.11403	0.010981	-0.363506	0.762846	-1.69041	0.180597
LOC_Os01g55500.1	-1.46716	0.0220225	-1.02645	0.108481	-0.829408	0.186933
LOC_Os01g55570.1	-1.21403	0.000151796	-0.433728	0.170394	-0.730231	0.0215114
LOC_Os01g55570.3	-2.71055	0.034987	-1.35317	0.280147	-1.54255	0.216174
LOC_Os01g55660.1	-2.15515	6.77125e-07	-1.1023	0.00855822	-1.55297	0.000254587
LOC_Os01g55750.1	-2.13755	0.000358203	-0.980344	0.0877282	-1.40681	0.0153225
LOC_Os01g55750.2	-1.65989	0.00234377	-1.03448	0.0527622	-1.49121	0.00608406
LOC_Os01g55750.3	-1.49439	0.000477698	-0.852428	0.0431774	-0.598331	0.154494
LOC_Os01g55799.1	-1.20488	0.000186912	-0.599925	0.0598276	-0.844123	0.00840449
LOC_Os01g56380.1	-2.02806	5.88886e-05	-1.16605	0.0168683	-1.56682	0.00167356
LOC_Os01g56680.1	-1.34782	1.40416e-05	-0.54198	0.0763686	-0.79593	0.00949437
LOC_Os01g56680.2	-6.53631	0.026735	-6.53631	0.026735	-6.53631	0.026735
LOC_Os01g56764.1	-2.8098	0.000115493	-1.73336	0.0112295	-1.49517	0.02836
LOC_Os01g56960.1	-4.58595	0.000547979	-2.5341	0.00995622	-0.143874	0.896552
LOC_Os01g57480.1	-1.2484	0.00268495	-0.516507	0.20604	-0.128969	0.75924
LOC_Os01g57560.1	-2.13766	0.00050445	-1.16832	0.0487404	-1.39695	0.0190899
LOC_Os01g57870.2	-7.15683	0.00208134	1.15173	0.372051	0.88402	0.500737
LOC_Os01g58022.1	-1.56608	0.000423334	-0.739059	0.0901048	-1.12796	0.0101212
LOC_Os01g58024.1	-1.50521	0.000417349	-0.575381	0.168102	-1.09382	0.0096347
LOC_Os01g58100.1	-8.06838	6.45544e-05	-1.77031	0.125694	-3.92311	0.00316894
LOC_Os01g58500.1	-1.35913	0.0272115	-1.00955	0.101228	-0.598939	0.325717
LOC_Os01g58520.1	-1.026	0.0294155	-1.10687	0.0197009	-1.07802	0.022616
LOC_Os01g58530.1	-1.01597	0.0327207	-0.932074	0.0502618	-0.49014	0.298553
LOC_Os01g58550.1	-1.87001	0.0494129	-1.85058	0.0548223	-3.91809	0.000313247
LOC_Os01g59090.1	-1.10018	0.000870375	-0.824598	0.012095	-1.28914	0.0001047
LOC_Os01g59840.1	-1.59092	3.09345e-06	-0.552349	0.0969062	-0.50258	0.130919
LOC_Os01g60110.1	-1.48906	0.000123542	-1.16861	0.00234761	-1.54724	7.12754e-05
LOC_Os01g60120.1	-1.55427	0.0254797	-1.26974	0.0642631	-1.56034	0.02865
LOC_Os01g60230.1	-1.67215	0.0144081	-2.25219	0.00131515	-0.905145	0.176123
LOC_Os01g60770.1	-3.66432	2.84947e-09	-1.10719	0.0484629	-2.34457	5.67992e-05
LOC_Os01g60830.1	-1.13645	0.00215729	0.302997	0.407609	-0.666278	0.0698239
LOC_Os01g61010.1	-1.33252	0.000126186	-0.762093	0.0259319	-0.956653	0.00544585
LOC_Os01g61110.1	-2.57553	0.0409455	-0.302535	0.776124	-2.42646	0.0409455
LOC_Os01g61120.1	-1.06632	0.00121766	-0.172325	0.597369	-0.639045	0.0509215
LOC_Os01g61210.1	-2.67313	0.000904353	-0.840528	0.25934	-0.722674	0.32815
LOC_Os01g61330.1	-1.84812	0.00113701	-0.90746	0.0979114	-1.2594	0.0240743
LOC_Os01g61880.1	-2.58233	3.29194e-06	-1.49375	0.00496651	-2.54235	4.64882e-06
LOC_Os01g62070.3	-1.28067	0.0014198	-0.2961	0.456461	-0.46819	0.235164
LOC_Os01g62360.1	-1.70061	6.18833e-05	-0.332461	0.417886	-0.45763	0.267235
LOC_Os01g62370.1	-1.01644	0.00481294	0.0438895	0.906178	-0.0307123	0.934493
LOC_Os01g62380.2	-1.41038	0.0406246	-0.42973	0.525003	-1.03449	0.133908
LOC_Os01g62840.1	-1.55978	3.76048e-05	0.0132136	0.97172	-0.797107	0.0321838
LOC_Os01g63280.1	-1.83553	0.0323067	-0.11371	0.902981	-0.949394	0.250461
LOC_Os01g63280.2	-1.65277	1.46709e-05	-0.62093	0.091357	-0.696458	0.0601247
LOC_Os01g63420.1	-8.55585	0.000376921	1.57123	0.263453	-0.648494	0.643963
LOC_Os01g63770.1	-1.17493	0.000979551	-0.535043	0.128684	-0.970849	0.00626688
LOC_Os01g63854.1	-1.21839	0.00227868	-0.117016	0.7679	-0.771093	0.0511793
LOC_Os01g63990.1	-1.65567	0.0175597	-0.23279	0.737627	-0.64511	0.348756
LOC_Os01g63990.3	-1.53253	9.83007e-05	-0.146287	0.704197	-0.599801	0.119573
LOC_Os01g63990.4	-1.03325	0.00098713	-0.292135	0.346943	-0.362034	0.244066
LOC_Os01g63990.6	-1.3958	0.00871979	-0.636582	0.222313	-0.856	0.103148
LOC_Os01g64020.2	-1.51504	0.00985732	-0.537344	0.347475	-0.648432	0.261608
LOC_Os01g64030.4	-1.37912	0.0326675	-0.938385	0.138835	-1.53319	0.018323
LOC_Os01g64270.1	-1.16949	0.000616409	-0.416761	0.216608	-0.591751	0.0801328
LOC_Os01g64540.1	-1.37632	0.0415661	-1.70257	0.01205	-0.887229	0.181969
LOC_Os01g64660.1	-3.63522	0.00272948	-0.587428	0.590069	-3.2074	0.00923006
LOC_Os01g64660.2	-1.60963	8.34558e-06	-0.361419	0.305802	-1.14353	0.00135929
LOC_Os01g64960.1	-1.7595	9.63339e-07	-0.11293	0.746277	-1.32192	0.000194859
LOC_Os01g64960.2	-2.36412	0.0010717	-0.599661	0.37408	-1.49945	0.0284248
LOC_Os01g64980.1	-1.25547	0.0421164	-1.2172	0.0493233	-1.67806	0.00877297
LOC_Os01g65030.1	-2.1474	2.53695e-06	-1.24968	0.00440475	-1.24445	0.00467374
LOC_Os01g65080.1	-1.27373	2.62136e-05	-0.431651	0.148579	-0.391715	0.189751
LOC_Os01g65080.3	-1.70451	0.00178109	-0.96963	0.0702489	-1.55279	0.00424933
LOC_Os01g65100.2	-2.50712	0.0308292	-1.16008	0.290997	-1.98177	0.0775281
LOC_Os01g65230.1	-1.18129	0.000253002	-0.554131	0.0827204	-0.668341	0.0366929
LOC_Os01g65260.1	-1.5518	7.28383e-07	-0.304713	0.319905	-1.02312	0.000941093
LOC_Os01g65400.2	-1.42986	0.0273156	-0.317943	0.61721	-1.14146	0.0756346
LOC_Os01g65400.4	-6.31756	0.0222274	0.591115	0.733827	-1.81139	0.336537
LOC_Os01g65550.1	-6.86289	0.000231067	-0.738118	0.455481	-6.86289	0.000231067
LOC_Os01g65800.1	-1.30203	0.00175472	-0.602449	0.139585	-1.10217	0.00765128
LOC_Os01g65904.1	-1.32702	0.00229148	-0.354738	0.407391	-0.542446	0.206139
LOC_Os01g65970.1	-2.03094	0.0409799	-1.15994	0.229511	-1.28616	0.229511
LOC_Os01g66000.1	-1.45976	7.35173e-06	-0.270986	0.395844	-0.788511	0.0140236
LOC_Os01g66020.1	-1.11481	0.0044277	-0.546519	0.158152	-0.501806	0.195186
LOC_Os01g66030.1	-1.65782	0.0080555	-1.35766	0.0302956	-0.944343	0.119869
LOC_Os01g66610.1	-1.13755	0.00819719	-0.670811	0.115424	-1.12861	0.0087543
LOC_Os01g66680.1	-1.954	0.0178619	-1.44417	0.0583218	-0.522547	0.48386
LOC_Os01g66840.1	-1.67865	0.00600771	-1.45674	0.0163578	-1.07911	0.0755007
LOC_Os01g66870.1	-1.69411	0.0184262	-0.779948	0.26211	-0.325708	0.638263
LOC_Os01g67120.1	-1.24121	6.46567e-05	-0.513804	0.0940605	-0.6799	0.0270253
LOC_Os01g67120.2	-7.62765	1.24115e-05	0.3082	0.739389	0.218737	0.826674
LOC_Os01g67320.1	-1.77747	4.93716e-05	-0.759937	0.0745242	-0.671578	0.114967
LOC_Os01g67480.1	-1.08085	0.00779041	-0.413714	0.303719	-0.890946	0.0277167
LOC_Os01g67490.1	-1.6139	3.33504e-05	-0.73258	0.0537526	-0.533314	0.159456
LOC_Os01g67490.2	-1.44498	7.60499e-06	-0.48283	0.126126	-0.517143	0.101847
LOC_Os01g67490.3	-1.74479	0.000440729	-0.598093	0.210847	-0.572847	0.231886
LOC_Os01g67630.1	-4.71746	0.018536	-2.8952	0.0903938	-6.95227	0.0059495
LOC_Os01g67720.2	-1.32467	0.0451349	-0.52286	0.424427	-0.728056	0.263486
LOC_Os01g67770.1	-1.18905	0.0046114	-0.504011	0.224304	-0.653811	0.114379
LOC_Os01g67800.1	-6.31788	0.017931	-0.891985	0.558423	-1.09695	0.499287
LOC_Os01g67910.1	-1.82991	0.0398366	-0.424945	0.619893	-1.52313	0.0796713
LOC_Os01g67950.1	-3.05203	2.7917e-11	-1.63197	0.000140827	-2.92411	1.43588e-10
LOC_Os01g68090.1	-5.62759	0.0249077	-1.99587	0.245102	-5.62759	0.0249077
LOC_Os01g68269.1	-2.01321	5.69843e-05	0.377753	0.433249	-0.701774	0.147217
LOC_Os01g68300.1	-1.53449	0.0279859	-0.15685	0.818616	-0.502508	0.463069
LOC_Os01g68320.5	-2.58287	0.00364203	-1.38702	0.104447	-2.34796	0.00762195
LOC_Os01g68450.1	-1.7529	3.30718e-07	-0.651613	0.0517199	-1.13777	0.00075826
LOC_Os01g68450.2	-1.20016	0.0044252	-0.968123	0.0203775	-1.76735	4.16257e-05
LOC_Os01g68460.1	-4.46997	8.50215e-07	-0.946641	0.201653	-1.32756	0.0757053
LOC_Os01g68470.1	-1.61629	0.00853436	-1.29478	0.0318411	-1.21505	0.0452593
LOC_Os01g68480.1	-1.6112	6.80574e-07	-0.403121	0.203496	-0.839977	0.00840184
LOC_Os01g68860.1	-1.48806	6.67883e-05	-0.758034	0.0390477	-1.17412	0.00152778
LOC_Os01g68860.2	-1.0663	0.0049198	-0.403968	0.280821	-0.944331	0.012454
LOC_Os01g68970.3	-2.0568	0.0116894	-0.845162	0.280569	-1.0466	0.185366
LOC_Os01g69010.1	-3.15904	6.35287e-06	-0.727924	0.249365	-1.43095	0.0260672
LOC_Os01g69070.1	-1.78093	8.78e-05	-0.322423	0.464706	-1.0259	0.0210639
LOC_Os01g69200.1	-3.52692	0.0209692	-0.023892	1	-0.222437	0.90132
LOC_Os01g69210.2	-1.77194	0.0451416	-1.55507	0.0765634	-1.86928	0.0388238
LOC_Os01g69870.2	-1.2385	0.00367871	-1.17284	0.00585523	-0.566285	0.178045
LOC_Os01g69960.1	-1.90802	0.00502223	-0.666586	0.304639	-1.21258	0.0651907
LOC_Os01g70050.1	-1.93007	0.0220643	0.0477057	1	-0.283877	0.766183
LOC_Os01g70120.2	-5.99451	0.00472543	-0.877306	0.42527	-1.81641	0.12862
LOC_Os01g70550.2	-1.35672	0.000863717	-0.252687	0.527985	-0.713398	0.0750049
LOC_Os01g70550.3	-1.27817	0.0149613	-0.696517	0.177577	-0.879643	0.0915836
LOC_Os01g70570.3	-2.93534	0.034819	0.516772	0.644332	1.47211	0.141309
LOC_Os01g70730.1	-2.62012	2.86805e-06	0.299129	0.560032	-0.642284	0.218416
LOC_Os01g71190.1	-1.47009	4.87454e-06	-0.446896	0.156619	-0.894461	0.00485441
LOC_Os01g71210.1	-1.78833	0.00609464	-1.07008	0.0876746	-1.31914	0.0377967
LOC_Os01g71250.1	-1.12115	0.0240292	-0.566394	0.247653	-0.403853	0.414138
LOC_Os01g71720.1	-1.05148	0.0274342	-0.609396	0.188788	-0.376939	0.423216
LOC_Os01g71790.1	-1.44631	0.000497528	-0.519078	0.200199	-0.62562	0.124451
LOC_Os01g71800.1	-3.83402	0.0360924	-1.32074	0.345014	-2.27557	0.131511
LOC_Os01g72020.2	-1.7929	0.00460258	-0.81211	0.185501	-1.21075	0.0513129
LOC_Os01g72205.1	-1.28141	0.000462124	-0.2445	0.49748	-0.534783	0.138258
LOC_Os01g72950.1	-1.36927	4.24157e-05	-0.764789	0.0205466	-1.06426	0.00135856
LOC_Os01g73070.2	-2.31319	0.0180134	-1.33317	0.145891	-0.13519	0.895634
LOC_Os01g73250.1	-2.86688	0.000287227	0.368908	0.617132	-1.05311	0.157527
LOC_Os01g73580.1	-1.02383	0.00150839	-0.551028	0.0849501	-0.423375	0.185317
LOC_Os01g73810.1	-4.02052	0.00106583	-1.15782	0.211934	-0.375616	0.692775
LOC_Os01g74110.1	-1.62068	0.00251321	-0.241197	0.648202	-0.403981	0.434743
LOC_Os01g74170.1	-5.36388	0.012952	-0.818967	0.47024	-0.90713	0.47024
LOC_Os01g74300.1	-1.16408	0.0181359	-0.719263	0.141172	-1.19674	0.0152683
LOC_Os01g74390.1	-1.59664	0.0105028	-1.51668	0.0156971	-1.04927	0.0916294
LOC_Os01g74410.1	-2.07485	0.000392072	0.323981	0.561218	-0.624792	0.263208
LOC_Os01g74410.2	-1.14421	0.00177223	0.26246	0.46794	-0.157001	0.664121
LOC_Os02g01060.1	-1.36443	0.0222043	-0.700332	0.239739	0.090869	0.903566
LOC_Os02g01090.1	-2.8142	0.000257621	-1.08569	0.126043	-1.50989	0.0346949
LOC_Os02g01150.2	-1.22455	5.91207e-05	-0.388148	0.197139	-0.700448	0.0203612
LOC_Os02g01210.1	-1.27818	0.0121509	0.114108	0.821948	-0.988161	0.0510629
LOC_Os02g01230.2	-7.42111	0.00872765	2.99621	0.0886767	2.47407	0.151999
LOC_Os02g01340.1	-1.45629	1.1589e-05	-0.399344	0.218355	-0.904189	0.00584998
LOC_Os02g01340.2	-1.59348	5.16985e-07	-0.690007	0.0266753	-1.01717	0.00115676
LOC_Os02g01400.1	-2.36448	0.0413483	-0.508613	0.633516	-1.42604	0.152955
LOC_Os02g01510.1	-1.32595	2.39157e-05	-0.0765933	0.804259	-0.356924	0.247838
LOC_Os02g02000.1	-1.37354	0.0200393	-1.40209	0.0177613	-1.61588	0.00676174
LOC_Os02g02040.4	-5.0162	0.0394031	-5.0162	0.0394031	-2.63348	0.128244
LOC_Os02g02040.5	-2.31843	0.0216683	-2.16158	0.0316646	-4.03254	0.00089897
LOC_Os02g02120.1	-2.44646	1.37456e-05	-0.626431	0.230933	-0.67376	0.201456
LOC_Os02g02380.1	-1.15113	0.0183945	0.492647	0.302225	-1.24163	0.0116863
LOC_Os02g02470.1	-1.05774	0.000683377	-0.539131	0.0808717	-0.693969	0.0250025
LOC_Os02g02520.1	-1.05315	0.0022282	-0.0943749	0.782267	-0.743874	0.0299141
LOC_Os02g02930.1	-2.06676	0.0453404	-0.566635	0.568643	0.0592353	0.971373
LOC_Os02g03090.2	-6.46853	0.00715135	0.131648	0.961981	-0.326325	0.823456
LOC_Os02g03870.1	-4.21012	0.0113401	-1.47199	0.284518	-4.06	0.0113401
LOC_Os02g03960.1	-2.16706	3.6456e-09	-0.074278	0.83322	-1.17082	0.001028
LOC_Os02g04170.1	-3.56999	1.30983e-05	0.512022	0.455859	0.644955	0.338104
LOC_Os02g04170.3	-1.36557	0.000631867	-0.327417	0.404521	-0.955224	0.015762
LOC_Os02g04510.1	-1.63617	0.000349842	0.35252	0.429716	-1.07078	0.0176536
LOC_Os02g04520.1	-1.05621	0.000967364	-0.0655366	0.836796	-0.408759	0.197389
LOC_Os02g04540.1	-3.09142	6.80177e-05	-2.12383	0.00411248	-3.4805	1.11262e-05
LOC_Os02g04550.1	-1.48306	0.0155693	-0.508365	0.405064	-1.50473	0.0155693
LOC_Os02g04680.1	-1.41091	7.76715e-05	-0.809674	0.0210296	-0.961756	0.00637196
LOC_Os02g04924.1	-1.39129	0.0127267	-0.80048	0.141411	-0.3613	0.519066
LOC_Os02g05199.4	-8.46579	0.00947253	-8.46579	0.00947253	-1.06937	0.604835
LOC_Os02g06480.1	-1.85321	0.00186615	-1.42065	0.0153696	-1.8496	0.00186615
LOC_Os02g06560.1	-1.90566	0.00652838	-0.468493	0.467252	-0.66904	0.318349
LOC_Os02g07780.2	-1.05562	0.0441749	-0.269391	0.6131	-0.554772	0.293936
LOC_Os02g07930.1	-1.48659	0.00155179	-0.160468	0.72759	-1.00819	0.0299759
LOC_Os02g08110.1	-1.30328	0.000293153	-0.176121	0.618342	-0.811745	0.0225642
LOC_Os02g08130.2	-1.77141	4.05593e-05	-0.8996	0.0323135	-0.779665	0.0635032
LOC_Os02g08150.1	-1.20243	0.000138084	-0.226719	0.466274	-0.774273	0.0133478
LOC_Os02g08230.2	-6.46682	0.0286504	-6.46682	0.0286504	-6.46682	0.0286504
LOC_Os02g09150.1	-1.14043	0.000187413	-0.646601	0.0326674	-0.505552	0.0943873
LOC_Os02g09260.2	-4.41835	0.00569333	-1.51013	0.233533	-4.26877	0.00569333
LOC_Os02g09620.1	-2.37958	0.0279652	-1.30548	0.192108	-1.89079	0.0776364
LOC_Os02g09630.1	-1.68991	0.00572095	-1.30515	0.029828	-1.74883	0.00440918
LOC_Os02g09690.1	-1.0359	0.00175857	-0.463835	0.15757	-0.646077	0.0496008
LOC_Os02g10000.1	-2.83293	0.00133754	-1.13596	0.142907	-1.53428	0.0637586
LOC_Os02g10120.1	-4.55705	0.000192819	-3.76261	0.00135517	-3.59655	0.00201604
LOC_Os02g10240.1	-1.56134	0.0315535	0.390977	0.577342	-0.522713	0.457582
LOC_Os02g10390.2	-1.18275	0.0296211	-0.64849	0.228676	-1.12667	0.0384434
LOC_Os02g10450.1	-2.18012	0.00358003	-0.889046	0.20633	-1.4854	0.0415467
LOC_Os02g10520.1	-2.602	2.55339e-05	-0.4702	0.415842	-1.30837	0.0252418
LOC_Os02g10580.1	-1.01327	0.00290079	-0.159172	0.637254	-0.368233	0.272471
LOC_Os02g10700.1	-1.21863	0.000234823	-0.568477	0.0827082	-0.865907	0.00848976
LOC_Os02g10920.3	-1.7833	0.0176545	-0.212332	0.772822	-0.667876	0.360802
LOC_Os02g11705.1	-1.92764	0.000400178	-0.858049	0.0984164	-0.712871	0.179012
LOC_Os02g11790.1	-1.49479	0.000134209	-0.244839	0.52296	-0.561685	0.143868
LOC_Os02g11960.1	-1.80223	3.24362e-06	-1.31554	0.000537148	-1.38289	0.000301278
LOC_Os02g12450.1	-1.80276	0.0472036	0.290482	0.797319	0.430283	0.626211
LOC_Os02g12480.1	-1.06932	0.00535444	-0.655029	0.0854273	-0.317813	0.403108
LOC_Os02g12480.10	-5.54039	0.0313677	-5.54039	0.0313677	1.49037	0.261775
LOC_Os02g12480.6	-1.14205	0.00127113	-0.731038	0.0377068	0.141608	0.685868
LOC_Os02g12480.7	-1.12433	0.00284501	-0.454932	0.222587	-0.0572175	0.878138
LOC_Os02g12890.2	-2.54908	0.0394236	-0.166662	0.886605	-1.51506	0.201694
LOC_Os02g13020.1	-1.17966	0.002509	-0.235993	0.539986	-0.132967	0.730336
LOC_Os02g13150.1	-1.15269	0.000790416	-0.602675	0.0755993	-0.333889	0.324067
LOC_Os02g13150.2	-1.42549	0.0297893	-0.318203	0.638776	-0.512829	0.440624
LOC_Os02g13190.1	-1.36286	0.000706855	-0.811139	0.0410399	-0.676403	0.0879303
LOC_Os02g13304.1	-1.01006	0.00309884	-0.51416	0.127932	-0.448128	0.185465
LOC_Os02g13350.1	-3.26786	4.63932e-10	-1.44648	0.00291654	-1.79618	0.000258284
LOC_Os02g14160.1	-3.21206	0.0102621	-2.40859	0.0329414	-4.29933	0.00141959
LOC_Os02g14170.1	-1.81262	0.00441553	-0.43122	0.488711	-0.664178	0.281239
LOC_Os02g14430.1	-1.70145	0.00507499	-0.502929	0.395178	0.437584	0.458327
LOC_Os02g14440.1	-3.17964	6.69652e-11	-1.65813	0.000238453	-1.42269	0.00150357
LOC_Os02g14440.2	-2.76406	0.0154747	-4.42183	0.000403764	-4.27648	0.000791733
LOC_Os02g15280.1	-1.69494	0.0371273	-1.16299	0.146584	-1.69425	0.0371273
LOC_Os02g15640.1	-1.17787	0.00014328	-0.597077	0.0514614	-0.371111	0.225226
LOC_Os02g15750.1	-1.87101	0.00435091	-2.02091	0.00217186	-2.12535	0.00133947
LOC_Os02g15870.3	-1.0809	0.00207191	-0.276477	0.425742	-0.359249	0.301409
LOC_Os02g17600.1	-3.39951	0.0471194	-0.85443	0.599171	-0.960202	0.489666
LOC_Os02g17710.1	-2.6883	0.00246272	-1.12258	0.165635	-0.0982713	0.947134
LOC_Os02g17920.1	-1.6036	4.1122e-06	-0.422871	0.213844	-1.12893	0.00103411
LOC_Os02g17970.1	-1.62218	0.00399798	-0.231884	0.674233	-0.607496	0.270074
LOC_Os02g18040.1	-5.20039	0.0187283	-0.655448	0.569763	-1.05578	0.420501
LOC_Os02g18410.1	-4.2591	0.00242211	-2.88497	0.017048	-3.27024	0.00742173
LOC_Os02g18450.1	-1.38163	0.000188583	-0.300828	0.408136	-0.774904	0.0339884
LOC_Os02g18460.1	-1.69919	0.0141838	-1.34097	0.0507463	-2.00174	0.00439459
LOC_Os02g18540.1	-4.0296	9.15695e-05	-2.36738	0.00513655	-3.86653	9.15695e-05
LOC_Os02g20360.1	-2.18494	0.0207895	-2.05259	0.0291278	-1.78875	0.0551896
LOC_Os02g20360.2	-2.81847	0.0206517	-1.81305	0.121339	-0.464859	0.686417
LOC_Os02g20380.2	-1.71513	0.0308275	-0.99425	0.193872	0.0917062	0.919613
LOC_Os02g21009.1	-4.50574	0.00855773	-3.89843	0.0203509	-3.62696	0.0279363
LOC_Os02g21340.1	-1.08418	0.00869756	-0.179405	0.661877	-0.680979	0.0971832
LOC_Os02g22084.1	-1.19135	0.0252743	-0.79503	0.132191	-0.580823	0.268559
LOC_Os02g22100.1	-1.64937	0.0012251	-1.02565	0.0378096	-0.953929	0.0540697
LOC_Os02g22100.2	-1.89464	0.00321675	-2.75987	4.20052e-05	-1.29178	0.040762
LOC_Os02g22100.3	-1.44401	0.000682264	-1.36565	0.00127358	-0.982527	0.0193507
LOC_Os02g23960.1	-5.34811	0.025789	-0.806256	0.537825	-1.22173	0.411022
LOC_Os02g24080.2	-1.03805	0.0256197	-1.23556	0.00835037	-0.687388	0.136264
LOC_Os02g24700.1	-5.37348	0.0225676	-3.13845	0.0781403	-5.37348	0.0225676
LOC_Os02g25060.1	-1.83071	5.4378e-07	-0.869626	0.0143651	-1.25358	0.000486057
LOC_Os02g26700.9	-1.3463	0.0192682	-0.130095	0.818742	-1.03009	0.0739857
LOC_Os02g26860.1	-1.32904	3.46617e-05	-0.436595	0.167214	-0.973497	0.00224481
LOC_Os02g27070.2	-6.82449	4.29033e-05	1.04311	0.177384	0.114048	0.94857
LOC_Os02g27190.1	-1.52285	0.011687	-0.559001	0.330282	-0.816853	0.164583
LOC_Os02g27200.1	-2.25334	1.03023e-06	-0.875131	0.0446786	-0.832262	0.0570224
LOC_Os02g27592.1	-1.04921	0.048038	0.158434	0.769763	-1.20299	0.023859
LOC_Os02g29510.2	-1.00076	0.015441	-0.464546	0.2551	-0.683648	0.0957694
LOC_Os02g30380.1	-3.437	0.0160365	-1.52478	0.22328	-1.38125	0.278466
LOC_Os02g30770.1	-2.31184	0.00853387	-1.98822	0.0209591	-1.58216	0.0574007
LOC_Os02g31070.1	-1.19533	0.0020131	-1.14551	0.00301245	-0.867688	0.0241027
LOC_Os02g31874.2	-2.90268	0.0465005	-0.467121	0.73548	-1.4494	0.259894
LOC_Os02g32250.1	-1.13739	0.000955687	-0.514241	0.130303	-0.788894	0.0208144
LOC_Os02g32420.1	-1.11314	0.0223768	-0.0962145	0.843499	-1.06677	0.0290635
LOC_Os02g32550.1	-1.85344	0.00181471	-1.43975	0.0137489	-2.00023	0.000846736
LOC_Os02g32610.2	-1.90475	2.42777e-05	-0.419022	0.336187	-1.11942	0.0110323
LOC_Os02g32610.3	-1.87786	8.41788e-05	-0.223068	0.629921	-0.97527	0.0365521
LOC_Os02g32610.4	-1.7505	2.95092e-05	-0.161095	0.692931	-0.9712	0.018106
LOC_Os02g32615.1	-2.20214	6.53045e-05	-0.550924	0.286439	-0.657328	0.206526
LOC_Os02g32814.1	-1.38038	0.00500673	-0.174831	0.718179	-1.04331	0.0324971
LOC_Os02g32930.1	-1.04653	0.00586376	-0.405508	0.28125	-0.513064	0.173184
LOC_Os02g32980.1	-1.00625	0.00192431	-0.390091	0.225243	-0.525227	0.10293
LOC_Os02g33240.1	-1.61624	0.00343625	-1.05701	0.0510819	-0.317351	0.556659
LOC_Os02g33750.1	-6.62656	0.00658576	-2.12687	0.155451	-1.97713	0.201555
LOC_Os02g33780.1	-1.97673	0.026352	-0.746745	0.37424	-1.46901	0.0813514
LOC_Os02g34160.1	-1.8725	0.024811	-1.60318	0.0509645	-0.312112	0.746691
LOC_Os02g34470.1	-1.22811	0.000236136	-0.499785	0.129802	-0.634188	0.0549573
LOC_Os02g34710.1	-1.35785	0.0472761	-0.472214	0.481244	-1.17803	0.0814217
LOC_Os02g34860.1	-2.17195	0.034555	-2.45685	0.0182991	-2.58631	0.0142472
LOC_Os02g34990.2	-1.23119	0.0046832	-0.352105	0.4148	-0.477345	0.268596
LOC_Os02g35090.1	-1.14399	9.95136e-05	-0.231821	0.424675	-0.870423	0.00291381
LOC_Os02g35180.1	-1.37044	8.11162e-06	-0.040353	0.89422	-0.757479	0.0125111
LOC_Os02g35300.1	-2.00298	0.0115874	0.0602625	1	0.568277	0.417287
LOC_Os02g35320.1	-1.78686	5.2923e-07	-0.232092	0.502344	-0.923621	0.00805531
LOC_Os02g35470.4	-1.43575	0.00856362	-0.816339	0.12949	-0.79172	0.141525
LOC_Os02g35530.1	-2.57605	0.00855096	-1.24137	0.179434	-1.87248	0.0471292
LOC_Os02g35700.3	-2.98892	0.0235465	-1.08023	0.328711	-1.88519	0.0975976
LOC_Os02g35820.1	-1.26769	0.00127078	-1.42207	0.000333688	-1.12377	0.00424244
LOC_Os02g35970.1	-1.89868	0.0146156	-1.00405	0.168684	-1.56348	0.0393449
LOC_Os02g36414.1	-2.31718	3.81429e-08	-0.575038	0.145815	-1.13149	0.00482744
LOC_Os02g36490.2	-6.84317	0.00173934	2.14755	0.0685183	1.51467	0.196363
LOC_Os02g36974.5	-1.63471	0.0148213	-0.402547	0.542366	-1.19407	0.0691649
LOC_Os02g37580.1	-2.32649	0.0256767	-0.639022	0.506597	-1.7275	0.111662
LOC_Os02g37600.1	-2.69168	3.38627e-06	-0.810658	0.130649	-1.57749	0.00401283
LOC_Os02g37600.2	-1.73901	0.000481798	-1.46606	0.00291514	-1.5473	0.0018371
LOC_Os02g37654.1	-2.69285	0.000182317	-1.42636	0.037026	-2.42416	0.00066107
LOC_Os02g37690.1	-1.14562	0.00210057	-0.69421	0.0598702	-0.899855	0.0153217
LOC_Os02g37700.1	-1.68019	0.00163493	-0.99708	0.0566731	-0.946307	0.0707431
LOC_Os02g37760.1	-2.9326	0.0421427	-0.1567	0.927055	-2.27683	0.0809526
LOC_Os02g37800.1	-1.53209	0.0122822	-0.115489	0.859435	-1.35963	0.0264576
LOC_Os02g37834.3	-1.15322	0.00326356	-0.505265	0.192134	-0.377236	0.330405
LOC_Os02g37834.5	-1.2417	0.0390899	-1.21184	0.0441054	-0.00280962	1
LOC_Os02g38020.1	-1.45836	1.13635e-05	-0.576788	0.077368	-0.879801	0.00732228
LOC_Os02g38050.4	-1.01084	0.036727	-0.96792	0.0459406	-0.329692	0.494313
LOC_Os02g38080.2	-1.47698	0.00196061	-0.679382	0.145761	-0.39377	0.400976
LOC_Os02g38740.1	-2.10493	0.000123165	-1.02566	0.0490793	-1.53772	0.00386214
LOC_Os02g38820.1	-1.02974	0.000553617	-0.226663	0.442708	-0.462507	0.117838
LOC_Os02g38860.1	-1.66686	0.000797202	-1.03296	0.0340495	-1.09439	0.0247215
LOC_Os02g39140.1	-1.40269	5.69386e-06	-0.131066	0.665888	-0.327698	0.28028
LOC_Os02g39360.1	-1.51067	8.0955e-07	-0.171659	0.566848	-0.735581	0.0146173
LOC_Os02g39520.1	-8.65636	2.9029e-09	0.259639	0.720101	0.850404	0.225032
LOC_Os02g39630.3	-1.14133	0.025	-0.88976	0.0795719	-0.606288	0.229943
LOC_Os02g39730.1	-1.10102	0.00158205	-0.372012	0.280355	-0.681598	0.0487621
LOC_Os02g39950.1	-1.32485	0.000178227	-0.420854	0.226123	-0.965834	0.00591296
LOC_Os02g40240.1	-1.43175	0.0113307	-0.0276771	0.967529	-0.402746	0.465974
LOC_Os02g40530.1	-1.34817	0.0237526	-1.39484	0.0198331	-1.86748	0.00240139
LOC_Os02g40820.2	-2.15675	0.000439031	-2.19478	0.000337487	-2.20934	0.000337487
LOC_Os02g41470.2	-1.51036	0.00902778	-0.204774	0.724778	-1.76672	0.00282953
LOC_Os02g41760.1	-2.54516	0.00502902	-1.27215	0.135712	-1.87092	0.0405169
LOC_Os02g42160.1	-1.16218	0.0303331	-0.550369	0.295722	-0.447723	0.398608
LOC_Os02g42190.1	-1.85024	0.008521	-0.478142	0.48981	-0.438915	0.52606
LOC_Os02g42220.1	-1.1266	0.00093112	0.0656204	0.846277	-0.3521	0.295597
LOC_Os02g42310.1	-2.06964	0.00727713	0.650203	0.372405	-0.114796	0.8814
LOC_Os02g42620.1	-1.72452	1.34572e-07	-0.778114	0.0146265	-0.570209	0.0728964
LOC_Os02g42660.1	-3.11139	0.0367138	-1.37453	0.294378	-3.80037	0.0150623
LOC_Os02g43170.1	-1.76098	0.0428457	-1.37454	0.108433	-2.57253	0.00459767
LOC_Os02g43194.1	-3.13655	0.000195676	-0.856417	0.263128	-3.42151	7.94249e-05
LOC_Os02g43280.1	-3.88125	4.35367e-07	-2.93827	4.66935e-05	-4.00958	2.98702e-07
LOC_Os02g43280.2	-7.14914	0.00171659	-3.09701	0.0414369	-3.95514	0.0142898
LOC_Os02g43850.4	-1.92598	0.00324014	-0.677384	0.285317	-0.375877	0.561056
LOC_Os02g44108.1	-6.00944	1.38423e-05	-3.71572	0.00111881	-4.62333	0.000132125
LOC_Os02g44710.1	-1.33324	0.0326328	-0.936118	0.127056	-1.75433	0.00586636
LOC_Os02g44780.1	-1.79315	0.00703978	-0.653028	0.311758	-0.829016	0.197178
LOC_Os02g44820.4	-1.5043	0.0171995	0.74294	0.215018	-0.0442598	0.95154
LOC_Os02g44890.2	-3.01099	0.0441942	-2.04017	0.132308	-2.85997	0.0441942
LOC_Os02g45070.1	-1.62192	2.01428e-05	-0.352717	0.341168	-0.478507	0.196934
LOC_Os02g45460.1	-1.45858	8.51673e-05	-1.08246	0.00324427	-1.18225	0.00135105
LOC_Os02g45520.1	-1.5722	7.28758e-06	-0.98351	0.00442026	-1.39087	6.73857e-05
LOC_Os02g45670.1	-1.13215	0.000800327	-0.53328	0.110751	-0.683276	0.0414656
LOC_Os02g45860.1	-3.18585	9.03284e-07	-0.738038	0.207835	-1.07365	0.0685539
LOC_Os02g46080.2	-5.77234	0.00740374	-5.77234	0.00740374	-5.77234	0.00740374
LOC_Os02g46750.1	-1.44124	0.000166135	-0.676411	0.0715443	-0.701014	0.0619855
LOC_Os02g46850.1	-1.0713	0.00583731	-0.215345	0.575696	-0.511116	0.184676
LOC_Os02g46860.1	-1.38024	0.00101011	-0.130364	0.752855	-0.624544	0.13043
LOC_Os02g46970.1	-2.46132	0.000392608	-1.05739	0.0979913	-1.81879	0.00699679
LOC_Os02g46980.1	-1.17462	0.000157989	-0.518599	0.0916675	-0.46079	0.133821
LOC_Os02g47020.1	-1.48721	5.00792e-06	-0.651475	0.0419991	-0.878106	0.00630199
LOC_Os02g47140.2	-5.99431	0.00330798	-0.339617	0.752999	-2.75232	0.0389832
LOC_Os02g47400.2	-5.3634	0.0330923	-1.10574	0.439446	-5.3634	0.0330923
LOC_Os02g47440.3	-1.34331	0.0373458	-1.81978	0.00534356	-0.231891	0.722226
LOC_Os02g47510.1	-1.46066	0.00695496	-1.32145	0.0142597	-1.43962	0.00778882
LOC_Os02g47600.1	-1.54616	0.0012514	-0.279497	0.55116	-1.36629	0.00412509
LOC_Os02g47620.1	-1.20273	0.0311498	-1.20543	0.0311498	-1.82582	0.00170209
LOC_Os02g47620.2	-1.07361	0.000974293	-0.158481	0.623021	-0.992849	0.00226979
LOC_Os02g47620.3	-1.52889	1.35537e-06	-0.264052	0.393833	-1.01856	0.00112235
LOC_Os02g47670.1	-3.16284	0.0331677	-0.336182	0.814954	-3.0612	0.0387716
LOC_Os02g47744.4	-2.44532	0.0294369	-1.42091	0.191234	-1.63894	0.130986
LOC_Os02g47800.1	-1.0693	0.000662157	-0.579884	0.0627239	-0.623169	0.0456427
LOC_Os02g48060.1	-2.0151	0.0122193	-1.56196	0.0490967	-2.13468	0.0081399
LOC_Os02g48470.1	-1.9363	0.0492292	-1.29963	0.180342	-2.89184	0.00542055
LOC_Os02g48790.5	-1.26694	0.0117837	-0.936706	0.0603902	-0.265111	0.593683
LOC_Os02g49140.1	-1.33395	0.0431333	-0.613254	0.343123	-1.42623	0.0298227
LOC_Os02g49160.1	-2.65487	7.18327e-05	-1.77389	0.00537834	-2.80175	3.66898e-05
LOC_Os02g49310.1	-2.46751	0.0310685	-1.41571	0.212879	-2.34936	0.0445663
LOC_Os02g49510.1	-1.23198	0.0439054	-1.09054	0.0736334	-1.31036	0.032727
LOC_Os02g49555.1	-2.13717	0.0118136	-0.285346	0.740218	-1.97148	0.0190818
LOC_Os02g49640.1	-3.75624	0.016215	-1.98796	0.13739	-1.26225	0.244106
LOC_Os02g49680.1	-1.45233	2.80994e-06	-0.33988	0.263792	-0.635361	0.0372627
LOC_Os02g49700.1	-1.09568	0.000392532	-0.0774487	0.799916	-0.510497	0.095551
LOC_Os02g49870.1	-1.54085	0.0172124	-0.812988	0.199846	-1.20554	0.0601717
LOC_Os02g49880.1	-1.8838	0.00138535	-0.898347	0.117839	-0.942249	0.1013
LOC_Os02g49920.1	-1.45644	0.000114833	-0.645244	0.081281	-0.668014	0.0716839
LOC_Os02g50050.1	-1.59295	0.000275423	-0.452053	0.286016	-0.527646	0.216703
LOC_Os02g50060.1	-1.38826	0.00212034	-0.8951	0.0447905	-1.00295	0.0253136
LOC_Os02g50130.1	-1.22	6.20401e-05	-0.364718	0.225014	-0.527503	0.0797504
LOC_Os02g50900.1	-2.12255	7.77721e-05	-0.591909	0.248804	-0.51163	0.31871
LOC_Os02g51020.1	-1.27981	0.00115092	0.118577	0.759457	-0.477712	0.218183
LOC_Os02g51070.1	-1.07861	0.000875088	-0.503405	0.117102	-0.689043	0.0323615
LOC_Os02g51470.2	-1.17327	0.00252715	0.242373	0.526846	-0.828558	0.0317954
LOC_Os02g51820.1	-1.12411	0.00100057	-0.445674	0.187385	-0.873368	0.0102256
LOC_Os02g52260.1	-1.18334	0.000625001	-0.571315	0.0951871	-0.934855	0.00661531
LOC_Os02g52650.1	-1.71716	3.38942e-07	-0.599633	0.0677688	-1.13918	0.000592815
LOC_Os02g52900.1	-7.09333	0.00324766	-0.808765	0.570435	-0.677128	0.640522
LOC_Os02g53200.1	-7.35499	0.000152927	-7.35499	0.000152927	-7.35499	0.000152927
LOC_Os02g53210.1	-1.55897	0.00958576	-1.25825	0.0329568	0.000769892	1
LOC_Os02g53700.4	-1.57105	0.0052894	-1.22587	0.0266051	-0.655876	0.233253
LOC_Os02g53720.1	-2.28234	0.0173419	-0.937914	0.305445	-3.35909	0.00138743
LOC_Os02g53994.1	-1.15843	0.0306863	-0.724527	0.172731	-0.829455	0.117869
LOC_Os02g54130.1	-1.40463	0.000247467	-1.01101	0.00774431	-0.760145	0.0444618
LOC_Os02g54130.2	-1.46062	4.47087e-06	-0.841363	0.00736271	-0.936841	0.00290353
LOC_Os02g54130.3	-1.21607	0.00341777	0.173622	0.671304	-1.09438	0.00828811
LOC_Os02g54640.1	-1.351	0.000143628	-0.536994	0.125063	-0.302905	0.38609
LOC_Os02g54860.1	-1.06438	0.00871373	-1.00359	0.0133008	-1.20073	0.00318552
LOC_Os02g55380.1	-4.54356	0.00335261	0.0391556	1	-2.31947	0.0531509
LOC_Os02g55410.1	-3.53391	0.0239147	-3.5081	0.0239147	-1.62392	0.189588
LOC_Os02g55480.1	-1.44396	9.67477e-06	-0.451851	0.158106	-1.02104	0.00158153
LOC_Os02g55480.2	-1.51857	2.3616e-05	-0.414464	0.237275	-1.24819	0.000475087
LOC_Os02g55510.1	-2.71227	0.00171307	-1.00605	0.20757	-0.99135	0.20757
LOC_Os02g55520.1	-1.00048	0.00178481	-0.44168	0.164296	-0.438637	0.167472
LOC_Os02g55770.7	-1.21383	0.0122318	-0.0127794	1	-0.237573	0.628254
LOC_Os02g56050.1	-1.5514	0.0122846	-0.725371	0.225237	-0.391	0.521255
LOC_Os02g56060.1	-1.43207	0.0108754	-0.112761	0.845824	-0.907912	0.102999
LOC_Os02g56080.1	-1.55119	0.000265529	-1.09045	0.00927538	-0.687808	0.0990213
LOC_Os02g57020.1	-1.46417	0.000192329	-1.05253	0.0067757	-1.39494	0.000382199
LOC_Os02g57030.1	-1.4521	5.77591e-05	-1.28346	0.00035582	-1.11703	0.00182433
LOC_Os02g57060.1	-1.12901	0.000826602	-0.149281	0.654916	-0.583437	0.0808139
LOC_Os02g57120.1	-1.28666	0.00117618	-0.0557753	0.891625	-0.810835	0.0387485
LOC_Os02g57120.3	-1.60062	0.0118571	-0.325611	0.60143	-0.770833	0.215991
LOC_Os02g57140.2	-7.27618	0.00304077	-1.2512	0.406063	-1.69376	0.274209
LOC_Os02g57160.1	-1.0146	0.00546824	-0.19265	0.594424	-0.793683	0.0291526
LOC_Os02g57280.1	-1.46306	1.54955e-06	-0.104163	0.727055	-0.139253	0.640765
LOC_Os02g57280.4	-4.92402	0.000149606	0.155186	0.884456	0.108966	0.921877
LOC_Os02g57280.5	-2.07305	0.000167631	-0.00317923	1	-1.00321	0.059434
LOC_Os02g57280.6	-2.31157	7.3301e-06	-0.0247326	0.962783	-0.594496	0.222167
LOC_Os02g57280.8	-2.67409	0.000619587	-0.545028	0.455778	-1.39506	0.0586445
LOC_Os02g57290.3	-8.11177	0.000397413	-1.85251	0.176598	-2.05313	0.144978
LOC_Os02g57530.2	-1.21132	0.000330586	-0.883611	0.00823091	-0.663019	0.0467226
LOC_Os02g57530.3	-4.54803	0.00254967	-1.75284	0.182972	-2.81213	0.0400591
LOC_Os02g57530.4	-1.30849	0.0419695	-1.44602	0.0257129	-0.948618	0.139741
LOC_Os02g57560.1	-1.17943	0.00255878	-0.40427	0.292736	-0.313897	0.415094
LOC_Os02g57690.4	-9.13924	2.81504e-10	-6.89853	2.57149e-09	-5.90174	1.29062e-08
LOC_Os02g57700.1	-1.78948	0.000741549	-1.21641	0.0196547	-0.0148639	0.979914
LOC_Os02g58790.1	-1.35715	5.1918e-05	-0.753899	0.0227897	-0.802364	0.0155304
LOC_Os03g01018.1	-1.78641	8.41703e-07	-0.499946	0.153757	-0.799134	0.0231651
LOC_Os03g01200.1	-1.54537	0.000540586	-0.903939	0.0384178	-0.814596	0.0614874
LOC_Os03g01290.1	-2.47694	0.000253878	-0.982484	0.120342	-1.52326	0.0181163
LOC_Os03g01880.1	-1.51162	0.00155957	-0.101151	0.830443	-0.828486	0.0775149
LOC_Os03g01920.1	-1.08407	0.000577663	-0.584955	0.0610631	-0.636677	0.0417207
LOC_Os03g01930.1	-1.38415	2.54372e-05	-0.70381	0.0299031	-1.1884	0.000282903
LOC_Os03g02020.1	-6.23567	0.0390018	-6.23567	0.0390018	-6.23567	0.0390018
LOC_Os03g02240.1	-2.11691	0.000101597	-1.28885	0.0150422	-2.51401	5.8403e-06
LOC_Os03g02320.2	-1.41826	0.0304697	-0.409627	0.5262	-1.96592	0.00367487
LOC_Os03g02330.1	-1.24841	0.000729362	-0.612471	0.0925371	-0.806061	0.0274685
LOC_Os03g02400.1	-2.39848	0.00544567	-1.86024	0.0277245	-3.62815	0.000118708
LOC_Os03g02590.2	-1.10415	0.000171829	-0.536765	0.0653121	-0.456282	0.1169
LOC_Os03g02590.3	-1.42835	4.19117e-05	-0.662922	0.0534257	-0.979382	0.00455218
LOC_Os03g02590.4	-1.05066	0.01646	0.131195	0.759468	-0.199057	0.648396
LOC_Os03g02690.2	-1.08094	0.0410828	-0.097483	0.859691	-0.429205	0.414935
LOC_Os03g03060.1	-1.94881	0.0130191	-0.481972	0.514399	-1.60666	0.0384081
LOC_Os03g03670.1	-1.66427	1.43183e-07	-0.36892	0.231734	-0.914387	0.0032502
LOC_Os03g03720.1	-1.16684	0.00023108	-0.487079	0.120204	-0.767164	0.0147274
LOC_Os03g03724.1	-4.27221	5.78371e-05	-2.52	0.0085081	-2.51345	0.0085081
LOC_Os03g03724.2	-3.91508	7.94058e-05	-3.29323	0.000612616	-3.0169	0.00146662
LOC_Os03g03750.1	-1.32272	0.0277093	-0.141806	0.823168	-0.24595	0.679281
LOC_Os03g03860.1	-5.60198	0.00170384	0.123866	0.937537	0.799588	0.530665
LOC_Os03g03860.2	-7.01999	1.64344e-05	1.10389	0.143736	-0.201008	0.849909
LOC_Os03g04100.1	-1.47923	6.34666e-05	-0.280314	0.439333	-0.392459	0.27932
LOC_Os03g04100.2	-2.92858	1.08086e-07	-0.116106	0.821766	-1.2785	0.0133907
LOC_Os03g04130.1	-1.13472	0.000590861	-0.227812	0.485048	-0.573482	0.0796001
LOC_Os03g04710.1	-1.37576	0.000270718	-0.660953	0.0755912	-0.895664	0.0164852
LOC_Os03g05530.1	-2.45093	4.4431e-06	-1.24901	0.0146124	-1.40892	0.00611567
LOC_Os03g05570.1	-2.22787	0.00373587	-1.70086	0.0222283	-1.55332	0.0394641
LOC_Os03g05910.3	-8.92454	0.000516353	-2.49383	0.116168	-2.39791	0.134041
LOC_Os03g06000.1	-3.78917	0.000435119	-1.89161	0.0529392	-3.10305	0.00335383
LOC_Os03g06120.2	-9.19767	0.0140242	-1.21599	0.611366	-0.220163	0.92685
LOC_Os03g06460.1	-2.10495	0.0247369	1.14677	0.144982	-0.65522	0.481049
LOC_Os03g06580.4	-6.65259	0.0373166	1.94182	0.330078	0.665915	0.742117
LOC_Os03g06680.1	-1.46704	4.32108e-05	-0.38618	0.270851	-1.02106	0.00394649
LOC_Os03g06840.1	-1.30707	0.0107321	-0.91761	0.071253	-0.811973	0.110421
LOC_Os03g06850.1	-2.30167	0.00026523	-1.89667	0.0022089	-0.802655	0.179095
LOC_Os03g06850.5	-1.31174	0.000589373	-0.259393	0.487874	-0.731963	0.0527556
LOC_Os03g06920.1	-1.57847	0.0403929	-0.720998	0.346875	-0.841447	0.274894
LOC_Os03g07090.1	-3.84345	0.0101651	-1.10836	0.386015	-0.660254	0.502417
LOC_Os03g07100.1	-3.71894	0.00130235	-1.07047	0.239416	-2.40775	0.0207637
LOC_Os03g07300.1	-1.15206	0.000205057	-0.363053	0.236558	-0.59373	0.0534295
LOC_Os03g07440.1	-1.07084	0.00149852	0.00776416	0.982787	-0.792847	0.0181868
LOC_Os03g07960.1	-1.03481	0.00129344	-0.230706	0.468978	-0.533441	0.0947112
LOC_Os03g08070.2	-1.51042	0.00129351	-1.07003	0.0210254	-1.32097	0.00486672
LOC_Os03g08070.3	-1.19736	0.000116567	-0.600549	0.0508321	-0.786256	0.010774
LOC_Os03g08100.2	-2.39012	0.00068052	-1.25121	0.0594269	-1.26009	0.0594269
LOC_Os03g08360.1	-2.22924	1.48736e-09	-0.853921	0.0161107	-1.4615	4.87078e-05
LOC_Os03g08360.4	-3.61313	0.0315791	-0.592039	0.691189	-2.50702	0.0958122
LOC_Os03g08480.2	-1.68565	0.000459024	-0.252008	0.586779	-1.32824	0.00525873
LOC_Os03g08490.1	-1.22791	0.0145959	-0.714859	0.152174	-0.66821	0.179375
LOC_Os03g08630.1	-1.15611	0.0148149	-0.833977	0.0766729	-1.06109	0.0251947
LOC_Os03g08740.1	-1.2515	0.000654163	-0.826688	0.0230247	-0.921678	0.0115311
LOC_Os03g08999.1	-1.10907	0.00341271	0.581837	0.119727	0.175602	0.639261
LOC_Os03g09250.3	-7.20048	0.00251609	0.387361	0.773983	0.687314	0.607033
LOC_Os03g10000.1	-1.28145	0.0300914	-0.579574	0.321985	-0.773847	0.186582
LOC_Os03g10080.4	-1.15964	0.00172373	-0.426409	0.243686	-1.12199	0.00242739
LOC_Os03g10090.1	-1.53156	0.000138829	-0.418547	0.287624	-1.30216	0.00112297
LOC_Os03g10250.1	-1.4367	0.00185808	-0.843096	0.062706	-0.847945	0.062706
LOC_Os03g10620.1	-1.29047	0.0192557	-0.913501	0.0939762	-0.445205	0.412675
LOC_Os03g10810.2	-6.10019	0.00196965	-0.481581	0.683437	-1.17701	0.272373
LOC_Os03g10880.1	-1.31552	1.111e-05	-0.227161	0.440555	-0.276271	0.348377
LOC_Os03g10880.2	-1.57903	4.16881e-06	-0.144585	0.665076	-0.200816	0.547374
LOC_Os03g11110.1	-1.10205	0.0292353	-0.543665	0.278471	-1.03767	0.041119
LOC_Os03g11160.1	-1.70371	0.0474115	-1.95816	0.023545	-1.22909	0.16088
LOC_Os03g11950.1	-1.68624	0.0431751	-0.424416	0.610289	-0.99238	0.212552
LOC_Os03g12030.1	-1.4476	5.72231e-05	-0.784991	0.0268526	-1.07691	0.00253324
LOC_Os03g12414.2	-1.54165	0.0170007	-0.621218	0.326525	-0.510261	0.419624
LOC_Os03g12530.1	-1.27477	0.000417181	-0.355446	0.316892	-0.936864	0.00897314
LOC_Os03g12660.1	-1.76689	1.77316e-05	-0.507806	0.202428	-0.699499	0.0797181
LOC_Os03g12700.1	-1.4159	0.0107768	-0.944821	0.085364	-1.60898	0.00400204
LOC_Os03g12790.1	-1.84968	1.92209e-05	-1.33996	0.00166073	-1.16191	0.00600017
LOC_Os03g13010.1	-1.30384	0.000101688	-0.636686	0.0543927	-0.670094	0.0431353
LOC_Os03g13130.1	-6.66722	0.0417703	-6.66722	0.0417703	-0.491228	0.838596
LOC_Os03g13130.3	-6.26896	0.0130844	-1.2131	0.441056	-2.17037	0.185713
LOC_Os03g13520.1	-1.49586	1.2144e-05	-0.489224	0.144409	-1.12425	0.000907582
LOC_Os03g14040.1	-1.25325	0.000308286	-0.496378	0.146839	-0.861281	0.0123201
LOC_Os03g14040.2	-1.36	0.0211954	-0.933497	0.112959	-1.19828	0.0441486
LOC_Os03g14500.1	-1.36745	0.00382898	-0.58949	0.204286	-1.11529	0.0174816
LOC_Os03g14570.2	-2.84026	0.0254883	-0.839844	0.427496	-0.489938	0.669648
LOC_Os03g14654.1	-1.65719	0.00549273	-1.8884	0.00170024	-1.64711	0.00589295
LOC_Os03g14669.1	-1.66918	0.000465933	-1.20818	0.0103167	-0.956924	0.0412177
LOC_Os03g14669.2	-1.37759	0.00987434	-1.09082	0.0389202	-0.888071	0.0920898
LOC_Os03g14710.1	-1.70306	0.00172149	-1.18925	0.0247285	-1.48883	0.00554918
LOC_Os03g14720.1	-1.20222	0.000549685	-0.241881	0.47983	-0.706333	0.0403592
LOC_Os03g14730.1	-1.18353	0.000803647	-0.715542	0.0405311	-1.05148	0.00283768
LOC_Os03g14900.1	-1.43511	3.65901e-05	-0.50769	0.133876	-0.863713	0.0114808
LOC_Os03g14910.1	-2.75065	0.0146268	-0.904752	0.395423	-2.81427	0.0146268
LOC_Os03g14915.1	-2.92418	0.000753118	-1.03619	0.185702	-2.39781	0.00422928
LOC_Os03g15050.2	-1.07723	0.00136867	-0.881402	0.00856631	-0.357402	0.283366
LOC_Os03g15230.1	-1.17175	0.00102457	0.405428	0.248098	-0.455387	0.196244
LOC_Os03g15380.1	-1.33356	0.029457	-0.810264	0.183209	-0.321013	0.615353
LOC_Os03g15740.1	-1.0469	0.00171864	-0.431974	0.19163	-0.574509	0.0830569
LOC_Os03g16050.1	-1.54058	4.24119e-07	-0.203727	0.494077	-0.587975	0.0490981
LOC_Os03g16060.1	-1.48696	9.41583e-05	-0.796733	0.0332756	-1.24666	0.000988679
LOC_Os03g16110.1	-1.13614	0.00228212	-1.01186	0.00632771	-0.377915	0.304529
LOC_Os03g16130.5	-1.92116	0.0160633	-0.952897	0.210864	-0.444384	0.565766
LOC_Os03g16140.1	-1.01318	0.00318044	-0.0270466	0.938247	-0.102488	0.764121
LOC_Os03g16230.2	-1.29439	0.000102239	-0.448534	0.171129	-0.649826	0.0480296
LOC_Os03g16430.2	-1.29449	0.0172705	-0.212914	0.695156	-1.04211	0.0537218
LOC_Os03g17000.4	-8.50529	0.00760057	-3.66041	0.0972893	-3.73799	0.0972893
LOC_Os03g17070.1	-1.32863	6.41979e-06	-0.38295	0.186518	-0.808205	0.00554005
LOC_Os03g17174.1	-1.58196	8.86627e-06	0.199297	0.563658	-0.69201	0.0468301
LOC_Os03g17480.1	-1.47615	0.0389878	-1.0315	0.139362	-1.35088	0.0546606
LOC_Os03g17590.1	-1.08831	0.00583641	-0.548508	0.161062	-0.986912	0.0122053
LOC_Os03g17600.1	-1.62252	2.03632e-06	-0.426666	0.20106	-0.948227	0.00478831
LOC_Os03g17680.1	-1.06843	0.0104599	0.0178455	0.973011	-0.354626	0.392954
LOC_Os03g17760.1	-4.21364	4.1524e-05	-1.88094	0.0420561	-2.52839	0.00769929
LOC_Os03g18060.1	-9.72767	0.000313253	-9.72767	0.000313253	-9.72767	0.000313253
LOC_Os03g18070.1	-1.06311	0.0137851	-0.616981	0.149955	-1.45347	0.000850286
LOC_Os03g18170.1	-1.19625	0.00613088	-0.314388	0.464388	-0.968157	0.0252154
LOC_Os03g18370.1	-1.18943	0.00902201	-1.11236	0.0144471	-1.20638	0.00816392
LOC_Os03g18430.1	-1.75596	0.0251651	-1.57553	0.0444603	-1.3177	0.0942538
LOC_Os03g18590.1	-1.63487	4.61004e-05	-1.16938	0.00313897	-1.10735	0.00511754
LOC_Os03g18600.1	-1.03363	0.00431562	-0.0936379	0.793929	-0.149862	0.675952
LOC_Os03g18710.1	-1.74968	0.0179326	-1.3292	0.0693994	-1.56966	0.033913
LOC_Os03g18820.1	-8.28475	0.000303275	-10.5192	0.000103146	-3.4831	0.0442963
LOC_Os03g19240.1	-1.24594	7.93585e-05	-0.490104	0.115757	-0.872098	0.00539032
LOC_Os03g19452.2	-1.54883	0.00139501	-0.960659	0.042592	-0.968616	0.0412275
LOC_Os03g19520.2	-7.11504	0.000138698	-7.11504	0.000138698	-7.11504	0.000138698
LOC_Os03g19600.1	-5.19524	0.0284912	-5.19524	0.0284912	-5.19524	0.0284912
LOC_Os03g19760.1	-1.25542	0.00111525	-0.371647	0.327948	-0.938496	0.0141868
LOC_Os03g19760.2	-1.00321	0.00319514	-0.530652	0.116276	-0.815699	0.0161987
LOC_Os03g19990.1	-2.19765	0.00158172	-0.188444	0.777109	0.124276	0.84868
LOC_Os03g20010.1	-1.07938	0.000404956	-0.561848	0.0633141	-0.6029	0.0464591
LOC_Os03g20380.4	-1.32042	0.00439187	-2.12471	8.02877e-06	-1.5378	0.00097708
LOC_Os03g20420.2	-1.75546	0.000270688	-1.32449	0.00527706	-1.47438	0.0020865
LOC_Os03g20430.1	-2.03229	0.0137599	-1.54742	0.047088	-1.13283	0.146791
LOC_Os03g20480.1	-3.93622	0.0158811	-0.887267	0.443846	-1.67854	0.231883
LOC_Os03g20500.1	-1.78442	1.54435e-06	-0.33951	0.341917	-0.894519	0.0134195
LOC_Os03g20700.1	-1.37169	0.000173886	-1.13486	0.00178807	-1.2789	0.000454113
LOC_Os03g20760.1	-1.76311	0.00288333	-0.809164	0.158164	-1.37463	0.0186205
LOC_Os03g20770.1	-4.86038	0.000102786	-2.88333	0.00647142	-3.16891	0.00402865
LOC_Os03g20780.1	-1.71702	0.0027293	-2.02135	0.000525561	-0.892861	0.109055
LOC_Os03g21270.3	-8.38385	7.60835e-05	-2.46875	0.0546267	-8.38385	7.60835e-05
LOC_Os03g21400.1	-2.5974	0.0216386	-0.867202	0.417629	-1.80589	0.10776
LOC_Os03g21419.1	-2.18377	0.0457289	-0.514603	0.631229	-1.56056	0.139438
LOC_Os03g21560.1	-1.1293	0.00397548	-0.638897	0.100216	-0.760859	0.0508066
LOC_Os03g21820.1	-3.98673	1.94129e-07	-1.15953	0.0807298	-2.22938	0.00131766
LOC_Os03g22050.2	-2.24228	0.03541	0.647984	0.528491	0.0839098	1
LOC_Os03g22230.1	-1.60484	0.042696	-0.557513	0.471591	-0.0923377	0.914604
LOC_Os03g22250.1	-1.4466	0.0106823	-1.25218	0.0251419	-1.19874	0.0332065
LOC_Os03g22270.2	-1.16137	0.001819	-0.669336	0.0693899	-0.580303	0.115459
LOC_Os03g22270.3	-1.31678	0.000268266	-0.111994	0.753085	-0.494968	0.164671
LOC_Os03g22370.1	-1.6072	7.50239e-05	-0.769079	0.0534921	-0.937331	0.0189656
LOC_Os03g22510.1	-3.65952	8.39398e-05	-2.85216	0.00143094	-2.36622	0.007006
LOC_Os03g22634.1	-6.666	0.0231945	-6.666	0.0231945	-6.666	0.0231945
LOC_Os03g22870.3	-1.52291	0.0037468	-0.213499	0.687248	-0.188684	0.715249
LOC_Os03g22870.5	-2.95167	0.024605	-1.47302	0.233966	-7.88998	0.00022087
LOC_Os03g23960.1	-2.36329	0.00050767	-1.44217	0.0276346	-1.61318	0.0151935
LOC_Os03g23980.1	-1.39692	2.76272e-05	-0.446041	0.173257	-0.971015	0.0032703
LOC_Os03g24160.1	-1.76984	0.0213956	-1.96043	0.0116122	-2.26819	0.00420499
LOC_Os03g24590.1	-1.08093	0.000891635	-0.23721	0.460914	-0.437988	0.174037
LOC_Os03g24860.1	-1.11783	0.000685156	-0.556304	0.0879983	-0.912614	0.00541574
LOC_Os03g24940.1	-1.85147	0.00178475	-0.630696	0.272141	-0.841531	0.144917
LOC_Os03g24940.2	-1.04511	0.0463257	-0.790519	0.131015	-0.598159	0.252988
LOC_Os03g24950.1	-1.06042	0.00159863	-0.177804	0.592882	-0.404165	0.224122
LOC_Os03g25080.1	-2.91118	0.0155801	-2.13342	0.0679038	-2.49482	0.0355512
LOC_Os03g25840.1	-5.74315	0.0442218	-2.65232	0.201731	-3.39638	0.11566
LOC_Os03g25850.1	-2.04085	1.36277e-07	-0.860924	0.0208872	-1.58861	3.13096e-05
LOC_Os03g25869.1	-1.79862	0.00227526	-0.936253	0.100739	-1.1838	0.0408055
LOC_Os03g26530.1	-2.54572	0.000106432	-0.877215	0.157667	-1.824	0.00413497
LOC_Os03g26650.1	-5.016	0.0341631	-0.44317	0.859409	-2.63479	0.116046
LOC_Os03g27120.1	-1.29288	0.00256252	-0.254012	0.547521	-0.830102	0.0506495
LOC_Os03g28160.2	-3.17127	0.0351481	-2.254	0.104083	-3.29141	0.0235578
LOC_Os03g28170.1	-2.47728	0.0108884	-1.33254	0.145356	-2.91526	0.00512042
LOC_Os03g28270.1	-1.51934	0.00273175	-1.12025	0.0249549	-0.999031	0.044284
LOC_Os03g28330.4	-7.45009	0.00746185	0.309784	0.854686	-1.27212	0.472988
LOC_Os03g28380.1	-3.52567	0.0361302	-2.67039	0.0830793	-5.76022	0.00940636
LOC_Os03g29340.1	-1.09825	0.0107603	-0.78214	0.0674596	-0.474136	0.263548
LOC_Os03g29970.1	-1.11198	0.00116515	0.134303	0.691326	-0.52117	0.123869
LOC_Os03g30420.1	-1.76518	0.0004808	0.473218	0.323794	0.535539	0.26674
LOC_Os03g31170.3	-1.04406	0.00143057	-0.709598	0.0289922	-0.740847	0.0228346
LOC_Os03g31290.1	-1.01887	0.0079162	-0.598018	0.116969	-0.703434	0.0658334
LOC_Os03g31290.2	-1.20223	0.000343479	-0.676983	0.0417516	-0.730799	0.0281575
LOC_Os03g31310.2	-1.12449	0.0390089	-0.779047	0.148112	-0.115437	0.839453
LOC_Os03g31310.3	-1.18878	0.0182663	-0.340687	0.488442	-0.450487	0.369681
LOC_Os03g31310.5	-2.73758	0.0339374	-0.296131	0.80569	-1.43796	0.191268
LOC_Os03g31679.1	-1.40615	4.41854e-06	-0.408133	0.175025	-0.487204	0.105726
LOC_Os03g31690.1	-1.24061	0.000640907	-0.493598	0.168872	-0.15772	0.659915
LOC_Os03g32490.1	-1.31881	1.10852e-05	-0.492303	0.0959962	-0.812276	0.00624276
LOC_Os03g32499.1	-1.23557	0.0183004	0.177016	0.733572	-0.540272	0.298244
LOC_Os03g33090.1	-1.06568	0.0140395	-0.338928	0.431366	-0.513556	0.228859
LOC_Os03g35600.1	-1.5265	0.0364263	-0.594103	0.409381	-0.850199	0.232024
LOC_Os03g36419.1	-2.77153	3.31357e-05	-0.951365	0.123056	-0.591736	0.331933
LOC_Os03g36750.1	-1.45574	6.34495e-06	-0.670287	0.0346746	-0.948081	0.00293979
LOC_Os03g37411.1	-1.28777	0.000190171	0.15276	0.651691	-0.0652888	0.849355
LOC_Os03g37580.2	-4.24522	0.00446771	-0.742592	0.505168	-1.21574	0.257415
LOC_Os03g37840.1	-1.05631	0.00174789	-0.410956	0.218117	-0.751747	0.0251246
LOC_Os03g37878.1	-1.09924	0.000871799	-0.640427	0.0505187	-1.14266	0.000549135
LOC_Os03g38640.1	-3.93169	0.000117409	-2.13048	0.00915842	-1.98286	0.01344
LOC_Os03g38730.1	-1.50043	4.70582e-07	-0.249327	0.392655	-0.649076	0.0265949
LOC_Os03g39010.1	-1.10138	0.00105933	-0.26837	0.419914	-0.56108	0.0923769
LOC_Os03g39110.2	-4.19675	0.00450479	-1.74608	0.156672	-0.988902	0.415124
LOC_Os03g39610.1	-1.25427	0.000144959	-0.741058	0.0233945	-1.02522	0.00180236
LOC_Os03g39610.2	-2.13021	0.0171713	-2.45738	0.00712268	-1.41962	0.104683
LOC_Os03g39760.1	-1.12887	0.00919366	0.278249	0.515181	-0.658757	0.125599
LOC_Os03g39830.1	-1.14227	0.000477142	-0.385657	0.232832	-0.844514	0.00942741
LOC_Os03g40670.1	-1.50665	0.0354621	-0.804266	0.256251	-0.238725	0.735519
LOC_Os03g41064.1	-2.04434	0.00394481	-1.05698	0.119978	-0.718775	0.303626
LOC_Os03g41200.6	-1.20522	0.04424	0.0301697	0.965388	0.0574728	0.931382
LOC_Os03g41350.2	-1.05773	0.0314779	-1.12298	0.0225626	-1.04688	0.0344452
LOC_Os03g41510.2	-1.70314	9.24824e-05	-0.540625	0.202173	-0.97183	0.0227545
LOC_Os03g42630.1	-3.11767	0.000991005	-2.31782	0.0103368	-3.59883	0.000296541
LOC_Os03g43010.1	-1.747	0.000410238	-0.629863	0.191485	-1.14621	0.0184352
LOC_Os03g43390.4	-1.50113	0.00034826	-1.23527	0.00305818	-1.07955	0.00930539
LOC_Os03g43490.1	-1.35969	5.87002e-05	-0.328304	0.322063	-0.541461	0.103265
LOC_Os03g43860.1	-1.24037	0.0464607	-1.80537	0.00456949	-1.42811	0.0242487
LOC_Os03g43990.1	-1.71609	0.0174136	-1.35525	0.0540835	-2.58414	0.000562393
LOC_Os03g44830.2	-6.25559	0.00492432	-3.19428	0.042787	-2.46468	0.0775564
LOC_Os03g44840.2	-2.23826	0.0214079	-1.73552	0.069966	-1.16475	0.210262
LOC_Os03g44890.1	-1.63875	0.0187021	-2.03627	0.00409524	-1.34308	0.0509334
LOC_Os03g45344.1	-1.60314	0.000117803	-0.800337	0.0482365	-0.834266	0.0397382
LOC_Os03g45779.1	-1.23044	0.00149316	-0.649657	0.0896126	-0.968589	0.0118632
LOC_Os03g45920.1	-1.35767	0.0221392	-0.975894	0.0965245	-1.78278	0.00326236
LOC_Os03g46260.1	-1.91071	0.0123096	-0.84915	0.24262	-2.28186	0.00357345
LOC_Os03g46260.2	-6.07596	0.0112402	-2.41776	0.136259	-2.35547	0.136259
LOC_Os03g46300.1	-2.57653	0.00714206	-1.23751	0.173551	-1.56928	0.087155
LOC_Os03g46410.1	-1.08225	0.0182722	-0.251288	0.58482	-0.465671	0.300549
LOC_Os03g46420.1	-1.76525	0.0041185	-0.399564	0.503574	-0.685462	0.248124
LOC_Os03g46470.1	-2.18649	0.0141012	-1.09992	0.202227	-1.35392	0.108946
LOC_Os03g47050.1	-1.39605	0.000190413	-0.654456	0.0757195	-1.10107	0.00305494
LOC_Os03g48150.1	-1.27632	0.000521751	-0.0742849	0.838153	-0.638831	0.0774207
LOC_Os03g48170.1	-1.18705	0.000714174	-0.954786	0.0062213	-0.663061	0.0563782
LOC_Os03g48230.1	-1.41833	0.044904	-0.950771	0.161159	-0.961429	0.161159
LOC_Os03g48235.1	-2.8974	0.048824	-0.38768	0.761877	-2.12269	0.115091
LOC_Os03g48270.1	-1.08676	0.00454008	-0.341275	0.367652	-1.16485	0.002401
LOC_Os03g48300.1	-1.44088	6.28995e-05	-0.467303	0.186433	-1.04094	0.0035291
LOC_Os03g48300.3	-1.1773	0.0163009	-0.469534	0.330578	-1.30388	0.00851417
LOC_Os03g49620.2	-1.02542	0.00174092	-0.198086	0.541619	0.144564	0.655852
LOC_Os03g49630.1	-1.08308	0.000737651	-0.441767	0.164563	-0.725062	0.0230006
LOC_Os03g49630.2	-1.16938	0.0331364	-1.0653	0.0504512	-1.22011	0.0263166
LOC_Os03g49730.4	-5.01048	0.0433379	-1.89484	0.267616	-5.01048	0.0433379
LOC_Os03g49830.1	-1.83468	6.47302e-07	-0.122426	0.731909	-0.661711	0.0642464
LOC_Os03g49940.1	-1.01663	0.000885761	-0.56166	0.0643006	-0.49653	0.10181
LOC_Os03g50090.4	-1.89441	0.0112573	-0.98324	0.173963	-0.154673	0.837512
LOC_Os03g50310.1	-1.0537	0.00698937	-0.653373	0.092221	-0.524878	0.175566
LOC_Os03g50390.2	-1.9672	0.00294501	-1.37612	0.0319746	-1.68887	0.0094058
LOC_Os03g51000.1	-1.12788	0.0472284	-0.284929	0.613432	-0.945228	0.0967136
LOC_Os03g51670.2	-5.80063	0.0329501	-5.80063	0.0329501	-0.135405	0.939804
LOC_Os03g51960.1	-1.18472	0.00017763	-0.531741	0.0889254	-0.630464	0.0439624
LOC_Os03g52040.1	-3.09526	0.0192632	-6.69471	0.000673808	-6.69471	0.000673808
LOC_Os03g52040.2	-1.49892	0.024406	0.107853	0.888331	-1.3555	0.0398115
LOC_Os03g52170.1	-1.31929	2.287e-05	-0.607344	0.0482378	-0.741745	0.0160376
LOC_Os03g52450.2	-2.4737	0.00060432	-2.00538	0.00402004	-1.06977	0.113098
LOC_Os03g52460.1	-1.14921	0.000495333	-0.187216	0.565765	-0.695228	0.0336551
LOC_Os03g52690.2	-2.15949	0.000394007	0.0832358	0.891856	-1.25078	0.0332217
LOC_Os03g52690.4	-1.45017	1.71976e-05	-0.775494	0.0192804	-0.647804	0.0499941
LOC_Os03g52690.7	-1.55117	0.0103951	-0.48836	0.411503	-1.15496	0.055743
LOC_Os03g52690.8	-3.1058	0.00767221	-1.80822	0.0616764	-1.02034	0.268155
LOC_Os03g52840.1	-1.47065	7.33587e-06	-0.738363	0.0222705	-0.819951	0.011241
LOC_Os03g52880.1	-1.20301	0.000630927	-0.620579	0.0740588	-0.912646	0.00911143
LOC_Os03g52940.1	-1.30126	0.0256144	-0.37372	0.515021	-1.34499	0.0220264
LOC_Os03g53140.3	-1.09328	0.0125488	-0.85068	0.0503944	-0.85707	0.0503944
LOC_Os03g53300.1	-1.18951	0.00112615	-0.189936	0.598401	-0.860868	0.0176931
LOC_Os03g53300.2	-1.46463	0.0388556	0.558092	0.419101	-1.02366	0.14601
LOC_Os03g53360.1	-1.36007	0.00564262	-0.664031	0.167196	-1.53793	0.00201886
LOC_Os03g53540.1	-2.75703	0.000132494	-1.99826	0.00423345	-2.83508	9.01803e-05
LOC_Os03g53710.1	-1.03769	0.00904936	-0.505411	0.199987	-0.415743	0.291425
LOC_Os03g54000.1	-1.17923	0.000167684	0.0831556	0.788768	-0.466832	0.131705
LOC_Os03g54030.1	-2.48378	0.0053482	-1.58351	0.0530753	-0.634245	0.436133
LOC_Os03g54091.1	-1.02782	0.0353984	-0.528102	0.27708	-0.213825	0.657543
LOC_Os03g54850.1	-1.14701	0.00792087	-1.17278	0.00658947	-0.892843	0.0366319
LOC_Os03g54870.1	-1.32269	0.000343959	-0.740423	0.0420872	-0.757494	0.0381975
LOC_Os03g55530.1	-1.29485	0.00304172	-0.0769103	0.858336	-0.247052	0.565879
LOC_Os03g55720.2	-1.55517	1.67386e-06	-0.403531	0.20414	-0.90863	0.0045084
LOC_Os03g56280.1	-1.42406	1.6559e-05	-0.395273	0.223612	-0.682027	0.0363097
LOC_Os03g56320.3	-1.08252	0.039155	-0.235536	0.655719	-0.0932832	0.873191
LOC_Os03g56370.1	-1.86214	3.98374e-07	-0.395854	0.263489	-1.30877	0.00029144
LOC_Os03g56600.1	-1.00893	0.0406546	-0.255124	0.603067	-0.0587091	0.909892
LOC_Os03g56670.2	-1.02598	0.00131854	-0.641009	0.043422	-0.605494	0.0563805
LOC_Os03g56869.1	-1.29513	0.000681399	-0.395603	0.291666	-0.750328	0.0466415
LOC_Os03g56930.1	-2.22535	0.0318948	-0.256977	0.817055	-2.55201	0.0157153
LOC_Os03g56950.7	-6.64505	0.000966255	-6.64505	0.000966255	-6.64505	0.000966255
LOC_Os03g57050.1	-1.62612	0.0335694	-2.13375	0.00841653	-1.61222	0.0418039
LOC_Os03g57220.1	-1.12614	0.000206539	-0.349987	0.243545	-0.746257	0.013289
LOC_Os03g57660.1	-2.15981	1.0541e-08	-0.870647	0.0165732	-1.17547	0.00130833
LOC_Os03g57660.2	-2.58574	0.0114256	-1.19743	0.206963	-1.87957	0.0524229
LOC_Os03g57660.3	-2.58055	0.0111325	-2.91014	0.00505662	-0.44797	0.640248
LOC_Os03g57660.4	-2.23562	0.00135094	-1.11527	0.095656	-1.11907	0.095656
LOC_Os03g57680.1	-1.22022	0.000351887	-0.628589	0.0627385	-0.558138	0.0981909
LOC_Os03g57770.1	-1.46271	0.0475458	-0.203561	0.81573	-0.307462	0.672609
LOC_Os03g58170.2	-1.37035	0.0250349	0.0199892	0.981322	0.552628	0.352033
LOC_Os03g58190.1	-1.40697	0.0161139	-0.847547	0.13501	-0.0581226	0.931618
LOC_Os03g58420.2	-6.57205	0.000352016	-2.9801	0.0139972	-0.583837	0.620159
LOC_Os03g58580.1	-1.06997	0.00125849	-0.17003	0.604759	-0.413675	0.208012
LOC_Os03g58850.1	-1.61002	0.0202659	0.232266	0.733496	-0.985322	0.149452
LOC_Os03g58980.1	-1.33383	0.00112711	-0.629173	0.118641	-0.2655	0.510007
LOC_Os03g59090.1	-1.23129	0.000239764	-0.472696	0.153295	-0.804642	0.015512
LOC_Os03g59090.2	-1.26356	5.78908e-05	-0.466518	0.132403	-0.690435	0.0263489
LOC_Os03g59100.1	-1.37063	4.03914e-05	-0.612919	0.0618537	-0.447598	0.172225
LOC_Os03g59110.1	-1.33166	0.00082385	-0.887978	0.0235263	-0.894213	0.0227848
LOC_Os03g59240.1	-1.07406	0.0439628	-0.879574	0.0973412	-0.735675	0.163678
LOC_Os03g59650.3	-6.11991	0.0463026	-6.11991	0.0463026	-6.11991	0.0463026
LOC_Os03g60250.1	-1.29543	0.00851687	-1.09684	0.0247627	-0.723414	0.135329
LOC_Os03g61080.2	-1.96675	0.00122794	-1.50628	0.0106357	-1.62192	0.00673862
LOC_Os03g61090.1	-1.86162	7.26117e-09	-0.291204	0.350356	-1.13353	0.000327366
LOC_Os03g61800.3	-1.79251	0.0329415	-0.846553	0.292234	-1.53853	0.0650526
LOC_Os03g61829.1	-3.76096	3.76108e-09	-1.96717	0.000641007	-1.65622	0.00380053
LOC_Os03g61890.1	-1.3805	0.00149667	-0.444891	0.297452	-0.692435	0.105517
LOC_Os03g61890.2	-1.54793	2.22822e-05	-0.554171	0.121457	-1.1022	0.00227011
LOC_Os03g62110.2	-1.12251	0.00143954	-0.793229	0.0234566	-1.13246	0.00132323
LOC_Os03g62270.1	-1.6115	1.43072e-06	-0.689811	0.0350926	-0.635034	0.0522874
LOC_Os03g62314.1	-3.19549	0.00589215	-2.88052	0.0106418	-3.03516	0.00589215
LOC_Os03g62330.1	-2.13206	0.00167334	-1.06557	0.10196	-1.11282	0.0886054
LOC_Os03g62510.1	-1.29083	0.00054719	-0.312455	0.395812	-0.982523	0.00810348
LOC_Os03g62510.2	-1.14893	0.00296427	-0.315136	0.409746	-0.946591	0.0139967
LOC_Os03g62610.1	-1.25838	0.000137425	-0.25885	0.425295	-0.690407	0.0341588
LOC_Os03g62670.1	-2.81838	4.18321e-11	-0.71687	0.0738324	-1.84769	7.31768e-06
LOC_Os03g62670.2	-2.76965	2.53426e-06	-1.67033	0.00261758	-1.51117	0.00655446
LOC_Os03g62670.3	-3.17647	1.45786e-07	-0.568424	0.301325	-2.10386	0.000259058
LOC_Os03g62780.1	-1.36647	8.65795e-05	-0.534838	0.118733	-0.92727	0.00717339
LOC_Os03g62780.2	-3.00653	1.24392e-05	-0.672857	0.281434	-1.5316	0.016572
LOC_Os03g62910.3	-1.47302	5.00894e-05	-0.860401	0.0163413	-0.652475	0.0677821
LOC_Os03g63020.1	-1.34299	0.00333563	-0.780054	0.0836699	-0.913817	0.0443602
LOC_Os03g63150.1	-1.55513	0.000965891	-0.53942	0.239812	-0.559184	0.223041
LOC_Os03g63150.2	-2.98552	0.00335328	-1.14576	0.22154	-0.826477	0.36245
LOC_Os03g63200.1	-1.71239	2.50174e-06	-0.836238	0.0188515	-0.558079	0.115671
LOC_Os03g63490.1	-1.28573	9.44735e-05	-0.509279	0.11579	-0.534455	0.0990505
LOC_Os03g63700.1	-1.24974	0.000146607	0.0567735	0.861331	-0.616031	0.0583351
LOC_Os03g63710.2	-2.07684	0.00394159	-0.192442	0.801642	-0.664231	0.31231
LOC_Os03g63930.1	-1.4955	0.000246705	-0.812569	0.0427229	-0.88284	0.0277457
LOC_Os03g63950.1	-1.39964	4.81817e-06	-0.514999	0.0872852	-0.758642	0.012035
LOC_Os03g63950.2	-2.58671	1.61726e-05	-0.0141024	0.981304	-0.976238	0.0862491
LOC_Os03g63970.1	-1.94494	7.98936e-05	-0.943444	0.0478841	-1.45789	0.00270907
LOC_Os03g64050.1	-2.60162	8.61434e-08	-1.7855	0.000126016	-1.30596	0.00418762
LOC_Os04g01320.1	-1.74002	0.000245332	-0.548096	0.23303	-0.560719	0.223391
LOC_Os04g01600.2	-1.61797	0.000153836	-1.02304	0.0146931	-0.803635	0.0539262
LOC_Os04g01660.1	-2.67531	0.00128301	-0.693015	0.34527	-1.07873	0.163962
LOC_Os04g01850.1	-3.02258	0.000540565	-1.22141	0.117894	-1.2576	0.117894
LOC_Os04g02510.1	-2.03786	0.00200709	-1.03985	0.102108	-1.92828	0.00343535
LOC_Os04g02530.1	-1.28151	0.0046602	-0.964196	0.0318897	-0.586813	0.189973
LOC_Os04g02620.1	-2.31904	1.92811e-06	-1.10761	0.0180039	-1.54016	0.00116356
LOC_Os04g02850.1	-1.0341	0.00856919	-0.650748	0.0933681	-0.197018	0.611843
LOC_Os04g02860.1	-2.00125	0.00965486	-0.736893	0.291689	-1.22045	0.0934921
LOC_Os04g02880.1	-2.00978	4.17557e-06	0.616827	0.13729	-0.534703	0.200174
LOC_Os04g03520.1	-1.67908	0.00551684	-0.50126	0.39533	-0.86181	0.141255
LOC_Os04g03796.1	-1.84001	0.0125835	0.389175	0.583796	1.38975	0.0479208
LOC_Os04g05070.1	-5.20574	0.0293341	-5.20574	0.0293341	-5.20574	0.0293341
LOC_Os04g05700.1	-1.61111	0.036912	-0.697681	0.357537	-1.44357	0.0606619
LOC_Os04g08400.1	-1.7396	0.00715428	-0.17485	0.784749	-0.207353	0.762569
LOC_Os04g09350.4	-1.56749	0.000114616	-0.734709	0.0647019	-0.838335	0.0354362
LOC_Os04g09654.1	-2.03729	2.18607e-06	-0.382353	0.35017	-0.686885	0.0940761
LOC_Os04g09900.2	-1.58974	0.0399835	0.0344586	1	-1.3218	0.0839928
LOC_Os04g10750.1	-6.53101	0.0492519	1.51719	0.465985	-6.53101	0.0492519
LOC_Os04g10800.1	-5.3637	0.017869	-3.12686	0.0657812	-0.935158	0.501433
LOC_Os04g10924.1	-3.28491	0.022693	-0.208789	0.941986	-3.1338	0.022693
LOC_Os04g10940.1	-3.1885	2.27217e-05	-1.24695	0.0667247	-2.13571	0.00251645
LOC_Os04g11195.1	-2.63473	0.00685583	-2.93437	0.00685583	-1.23949	0.196078
LOC_Os04g11400.2	-1.67232	2.31375e-06	-0.582554	0.0913516	-1.05304	0.00247338
LOC_Os04g12600.1	-1.76774	0.0168123	0.0226864	1	-0.0614669	0.964329
LOC_Os04g12820.1	-1.03632	0.00230479	-0.539063	0.109824	-0.355136	0.291595
LOC_Os04g14960.1	-1.88482	0.0497417	-0.533928	0.571118	-0.412743	0.660932
LOC_Os04g16160.1	-3.49195	0.00660479	-2.57761	0.0291643	-1.03462	0.306415
LOC_Os04g16680.1	-1.65249	1.16976e-07	-0.325175	0.285218	-0.76777	0.0120317
LOC_Os04g16740.1	-1.42521	6.54188e-05	-0.720995	0.0401851	-1.02817	0.00363721
LOC_Os04g16742.1	-5.88396	0.00556628	-5.88396	0.00556628	-5.88396	0.00556628
LOC_Os04g16748.1	-1.50477	0.00474462	-1.01384	0.0508217	-1.17044	0.0272706
LOC_Os04g16866.1	-1.20218	0.0379633	-0.834165	0.138853	-0.361724	0.528659
LOC_Os04g17680.2	-1.19254	0.0396738	1.12306	0.0433214	-0.948718	0.0994526
LOC_Os04g21130.1	-9.52039	0.000440653	-9.52039	0.000440653	-7.12397	0.00127321
LOC_Os04g21350.1	-7.13855	0.00391007	-1.00349	0.494193	-1.73259	0.245333
LOC_Os04g22390.1	-1.09468	0.0368369	-0.0180782	0.988264	-0.470984	0.368399
LOC_Os04g23890.2	-1.14154	0.0033225	0.189164	0.62217	-0.72881	0.0589646
LOC_Os04g24160.1	-1.1513	0.0171169	-0.66304	0.162659	-0.256519	0.590368
LOC_Os04g24510.1	-1.48973	0.0115376	-1.14845	0.049519	-1.03694	0.0756782
LOC_Os04g24530.1	-3.39578	9.60554e-07	-0.840186	0.168521	-1.62797	0.00975688
LOC_Os04g24530.2	-5.89243	0.023515	-5.89243	0.023515	-0.729296	0.668379
LOC_Os04g25800.1	-1.30758	0.000574586	-0.557863	0.136244	-0.0088598	0.981941
LOC_Os04g29450.1	-1.70217	0.00401923	-1.2208	0.0353024	-0.638714	0.271012
LOC_Os04g29550.1	-2.30276	9.89902e-09	-0.763394	0.0469469	-1.12207	0.00372858
LOC_Os04g29680.1	-3.1626	0.00236434	0.476634	0.601049	-1.0486	0.269674
LOC_Os04g29810.1	-2.34198	0.0336157	0.586603	0.558054	-0.405926	0.728124
LOC_Os04g29960.1	-2.13322	0.0138311	-1.38672	0.096531	-1.76186	0.0385625
LOC_Os04g29990.1	-2.50896	0.00276825	-0.543136	0.484094	-1.00237	0.195866
LOC_Os04g30810.1	-2.47538	0.00453514	-0.827935	0.298824	-0.916179	0.256743
LOC_Os04g31040.1	-1.09274	0.000604114	-0.508877	0.106847	-0.549128	0.0821374
LOC_Os04g31120.1	-3.08153	0.0134506	-0.285009	0.806301	-1.2364	0.290446
LOC_Os04g31120.2	-1.23905	0.000371652	-0.830295	0.0161466	-0.562911	0.101809
LOC_Os04g31550.1	-1.16626	0.0421455	-0.157617	0.782024	-0.753263	0.186884
LOC_Os04g31760.1	-2.6802	8.20695e-09	-0.413154	0.341907	-1.39606	0.00162993
LOC_Os04g31790.1	-1.48701	0.00338663	-0.824037	0.0965664	-0.34499	0.493848
LOC_Os04g31804.1	-1.32882	0.00676762	-1.32903	0.00676762	-0.720936	0.137428
LOC_Os04g31820.1	-1.80104	0.0240134	-0.825027	0.259703	-0.406142	0.601667
LOC_Os04g31870.1	-2.84434	0.00166995	-0.896664	0.275135	-1.84252	0.0288278
LOC_Os04g32110.1	-1.04957	0.00575438	-0.149985	0.690233	-0.430398	0.253278
LOC_Os04g32290.1	-3.02104	0.0248853	-0.197499	0.847136	1.08282	0.26647
LOC_Os04g33060.1	-1.39764	0.000178452	-0.12433	0.734611	-0.916016	0.0130702
LOC_Os04g33260.1	-1.94015	0.0163388	-1.48869	0.0587243	-1.99545	0.0141032
LOC_Os04g33600.1	-1.57277	0.00145386	-1.11776	0.0220682	-0.989549	0.0415338
LOC_Os04g33630.1	-1.50664	0.0221811	-0.119727	0.874129	-1.50194	0.0250872
LOC_Os04g33660.1	-1.29273	0.0036997	-0.251232	0.568945	-0.392055	0.368989
LOC_Os04g33760.1	-1.11479	0.0178295	-0.278262	0.551467	-0.502608	0.279088
LOC_Os04g33830.1	-1.55633	2.91742e-07	-0.667856	0.0249364	-0.772868	0.00957204
LOC_Os04g34250.1	-2.41354	0.00442453	-0.684403	0.384528	-1.42662	0.080764
LOC_Os04g34270.1	-1.78439	0.000110758	-1.56299	0.000646019	-1.4755	0.00125762
LOC_Os04g34910.1	-1.67115	0.0229724	-1.05892	0.143353	-1.02	0.153945
LOC_Os04g35510.2	-4.32783	0.00147838	-2.00457	0.0643203	-1.87132	0.0643203
LOC_Os04g35790.1	-1.44928	0.0190276	-0.32771	0.606749	-0.264888	0.681392
LOC_Os04g35790.3	-1.46226	1.80933e-05	-0.317429	0.340076	-0.13862	0.677939
LOC_Os04g35864.1	-1.64885	0.00836278	-0.853648	0.165514	-1.25392	0.0406718
LOC_Os04g35940.1	-1.33612	0.0473801	0.257519	0.697559	0.111396	0.882162
LOC_Os04g36054.1	-1.56028	8.44639e-07	-1.18868	0.000151753	-0.943081	0.00252614
LOC_Os04g36070.1	-1.45355	0.0402513	-1.45591	0.0402513	-1.75724	0.0160994
LOC_Os04g36670.1	-2.0196	0.0249201	0.215997	0.808216	-0.484654	0.573861
LOC_Os04g36720.1	-1.21938	0.00027694	-0.479689	0.14764	-0.729932	0.0280622
LOC_Os04g36770.1	-2.01489	0.00025137	-1.11092	0.0353976	-1.18036	0.0254347
LOC_Os04g37590.1	-5.89114	0.00471337	-1.57633	0.242035	-5.89114	0.00471337
LOC_Os04g37920.3	-1.09998	0.000566162	-0.518563	0.100913	-0.589463	0.0624392
LOC_Os04g37920.4	-1.16211	0.000431826	-0.642841	0.0492744	-0.449419	0.16857
LOC_Os04g38220.1	-1.95987	0.0155024	-1.03643	0.18084	-2.18199	0.00821096
LOC_Os04g38600.1	-1.37381	0.00467673	-0.00537116	0.992741	-0.895795	0.0618324
LOC_Os04g38600.2	-2.3512	0.000336496	0.968183	0.107981	-0.864272	0.164077
LOC_Os04g38600.3	-1.393	1.80833e-05	-0.171139	0.591658	-0.813547	0.0112661
LOC_Os04g38640.1	-1.36601	2.45034e-05	-0.438757	0.167328	-0.739126	0.0205494
LOC_Os04g38914.1	-1.17016	0.00196687	-0.169288	0.652626	-0.580563	0.118743
LOC_Os04g39100.1	-1.64884	0.0158315	-1.7947	0.00942001	-3.01817	6.26515e-05
LOC_Os04g39140.1	-1.08083	0.00360351	-0.032951	0.933955	-0.937011	0.0115246
LOC_Os04g39430.2	-6.4178	0.00852257	-2.16481	0.14223	-1.76797	0.248961
LOC_Os04g39610.1	-3.25516	0.00081578	-2.99804	0.00157626	-3.18818	0.000971868
LOC_Os04g40390.1	-1.10415	0.0453803	-0.922305	0.0945611	-0.972864	0.0768419
LOC_Os04g40530.1	-1.10759	0.00527396	-0.413889	0.293781	-0.5976	0.130666
LOC_Os04g40560.1	-1.72976	0.0213692	-0.235074	0.74374	-1.10862	0.1358
LOC_Os04g40660.2	-3.04742	0.000376511	-0.408027	0.605737	-2.12019	0.0104019
LOC_Os04g40730.1	-2.07567	1.89578e-08	-0.912315	0.0103823	-1.29304	0.000328255
LOC_Os04g41100.1	-1.38083	0.0011356	-0.593423	0.155339	-0.696899	0.0956772
LOC_Os04g41110.2	-6.84185	0.0067015	-0.213839	0.906806	-6.84185	0.0067015
LOC_Os04g41150.1	-1.07049	0.00122734	-0.672096	0.0406182	-0.529313	0.106612
LOC_Os04g41229.1	-1.15119	0.000217518	-0.198548	0.518463	-0.308945	0.315234
LOC_Os04g41229.2	-1.42733	0.00028104	-0.115795	0.762508	-0.474237	0.217909
LOC_Os04g41340.1	-1.65379	8.2594e-07	-0.408561	0.212208	-0.818065	0.0129353
LOC_Os04g41350.1	-1.80478	0.0021466	-0.345558	0.540272	-0.99802	0.0823713
LOC_Os04g41810.1	-2.74749	0.00168543	-1.31875	0.105886	-3.2202	0.000378744
LOC_Os04g42090.5	-1.16317	0.00422448	-1.21563	0.00274258	-0.591935	0.139948
LOC_Os04g42095.1	-4.15215	0.00184683	-4.96216	0.000607693	-0.23913	0.824805
LOC_Os04g42100.1	-3.00496	4.45966e-07	-1.71332	0.00220951	-2.48058	1.92933e-05
LOC_Os04g42520.2	-1.51081	0.00939015	0.237259	0.680684	0.278752	0.623274
LOC_Os04g42690.1	-1.10912	0.00689329	-0.503502	0.213349	-0.601575	0.139905
LOC_Os04g42800.1	-1.22261	0.000293121	-0.617924	0.0642225	-1.03224	0.00215549
LOC_Os04g42800.3	-1.32057	0.000926086	-0.439501	0.257019	-1.0579	0.00750585
LOC_Os04g42870.3	-1.16378	0.0474312	-0.151417	0.800821	-0.376511	0.523965
LOC_Os04g43070.1	-1.11658	0.00709883	0.354154	0.387711	-0.631328	0.12488
LOC_Os04g43810.1	-4.80343	0.0424179	0.715368	0.63962	-0.658812	0.653579
LOC_Os04g43916.1	-2.63528	0.0213585	-0.734874	0.503658	-0.268367	0.806239
LOC_Os04g44200.1	-1.21109	0.00541853	-0.510718	0.231931	-0.613036	0.155884
LOC_Os04g44210.1	-1.24262	0.0224275	-0.640245	0.23228	-1.01716	0.0598995
LOC_Os04g44230.1	-1.82385	0.00271647	-1.26404	0.0339284	-1.33962	0.0259862
LOC_Os04g44340.1	-1.04811	0.000592105	-0.420203	0.164372	-0.460974	0.127516
LOC_Os04g44354.1	-3.15231	1.33068e-11	-0.519092	0.215908	-0.512383	0.220914
LOC_Os04g44354.2	-8.7493	1.0459e-08	-0.685877	0.37146	-1.65595	0.039275
LOC_Os04g44354.3	-1.80048	0.00102928	-0.88725	0.0912847	-0.395233	0.45067
LOC_Os04g44354.4	-1.36417	0.0140502	-0.562348	0.305344	-0.0417814	0.949339
LOC_Os04g44500.1	-1.39338	0.000288486	-1.53716	6.96622e-05	-1.7859	4.7852e-06
LOC_Os04g44590.1	-1.24063	0.00117123	-0.666637	0.07639	-0.414646	0.267908
LOC_Os04g44590.3	-1.90562	0.0252868	-0.773683	0.361468	-1.35227	0.118241
LOC_Os04g44610.1	-1.65837	1.92658e-07	-0.673259	0.0306337	-1.12292	0.00035227
LOC_Os04g44850.1	-1.6187	0.0162223	-1.23317	0.0610632	-2.04073	0.00280229
LOC_Os04g44924.1	-1.87033	3.15537e-06	-0.999138	0.0107016	-1.52991	0.000115409
LOC_Os04g45000.1	-1.02152	0.0204972	-0.618877	0.155252	-0.263897	0.547252
LOC_Os04g45000.3	-1.61773	0.00104974	-0.703367	0.145061	-0.298761	0.536227
LOC_Os04g45200.1	-1.93099	0.0219006	-0.789457	0.326107	-1.10787	0.167854
LOC_Os04g45210.1	-1.20924	9.5846e-05	-0.298959	0.328215	-0.774963	0.0117212
LOC_Os04g45460.1	-1.32604	0.00087948	-0.523783	0.182307	-0.991016	0.0124533
LOC_Os04g45600.1	-1.53015	7.82229e-07	-0.449449	0.138447	-0.872339	0.00425698
LOC_Os04g45690.1	-1.17896	0.00070955	-0.507784	0.138635	-0.904842	0.00892398
LOC_Os04g45834.2	-1.08708	0.000887004	-0.546121	0.0911437	-0.887949	0.00646906
LOC_Os04g45834.3	-2.3628	9.53343e-05	0.515947	0.360195	-1.32352	0.0230085
LOC_Os04g45900.1	-1.25067	0.000973081	-0.510203	0.172668	-0.428525	0.251793
LOC_Os04g46350.1	-1.98931	0.00292097	-1.76421	0.00769026	-1.59324	0.01689
LOC_Os04g46750.3	-1.78264	0.0323498	-0.56973	0.467445	-0.701758	0.347541
LOC_Os04g46880.1	-1.24028	4.17331e-05	-0.61471	0.0399825	-0.402167	0.178153
LOC_Os04g46980.1	-1.70553	0.00048867	-0.708427	0.137952	-1.20963	0.0121918
LOC_Os04g46990.1	-2.67623	5.43755e-06	-1.98325	0.000504609	-2.24608	0.000107374
LOC_Os04g47020.1	-1.07791	0.0232687	-0.474723	0.314615	-0.488389	0.299745
LOC_Os04g47190.1	-1.05462	0.0187741	-1.05508	0.0187741	-0.524934	0.239486
LOC_Os04g47360.1	-4.52286	4.85187e-05	-4.9013	1.53756e-05	-4.62697	3.56444e-05
LOC_Os04g47410.3	-1.06083	0.00203177	-0.418943	0.218346	-0.0744991	0.828968
LOC_Os04g47480.1	-2.64362	0.00984076	-2.12468	0.0324248	-2.14171	0.0324248
LOC_Os04g47770.1	-1.23003	0.000249366	-0.294223	0.374414	-0.180641	0.585377
LOC_Os04g47780.1	-1.31413	0.000409626	-0.58207	0.112661	-0.577088	0.115755
LOC_Os04g48130.1	-1.4297	0.00251443	-0.280901	0.546173	-1.03455	0.0276795
LOC_Os04g48580.1	-5.01085	0.030128	-1.40244	0.371753	-1.26255	0.371753
LOC_Os04g48800.1	-2.08106	0.00205687	-1.15823	0.076504	-1.21094	0.0636083
LOC_Os04g48800.2	-1.04079	0.00378846	-0.326608	0.359184	-0.566729	0.112331
LOC_Os04g48830.1	-1.12819	0.0467302	-1.06288	0.0592679	-1.76337	0.00253894
LOC_Os04g49060.1	-1.37957	0.00374612	-1.14732	0.0151033	-0.637392	0.172353
LOC_Os04g49550.1	-1.28065	0.00624235	-0.936465	0.043401	-1.73938	0.000310662
LOC_Os04g49610.2	-2.29264	0.0497761	-0.106881	1	-0.213459	0.852605
LOC_Os04g49850.1	-2.12867	0.0405901	-1.07323	0.274761	-1.43251	0.153076
LOC_Os04g50060.1	-1.37294	0.00430199	-0.113447	0.811649	-0.351317	0.457526
LOC_Os04g50204.1	-1.17845	0.000314127	-0.667264	0.0394109	-0.647755	0.0455782
LOC_Os04g50890.1	-1.18836	0.00139109	-0.794778	0.0312065	-1.30141	0.000496469
LOC_Os04g51040.1	-2.30251	0.019362	-1.23498	0.196915	-2.67604	0.0101489
LOC_Os04g51390.1	-1.3401	0.00318681	-0.903332	0.0439036	-1.58355	0.000565941
LOC_Os04g51400.5	-1.08727	0.0130712	-1.00708	0.021065	-0.703017	0.104136
LOC_Os04g51450.1	-3.0744	0.0445287	-2.69255	0.0712823	-6.67356	0.00272793
LOC_Os04g51454.1	-1.01744	0.00860067	-0.960493	0.0127115	-1.12914	0.00373376
LOC_Os04g51680.1	-2.38878	0.000202349	-1.22606	0.044516	-1.73491	0.00501814
LOC_Os04g51792.1	-1.20945	0.000113777	-0.417948	0.17674	-0.704771	0.0232253
LOC_Os04g51809.2	-2.00506	0.000800267	-1.12683	0.0525248	-1.02185	0.0785218
LOC_Os04g51920.1	-1.32951	0.000364559	-0.493133	0.179209	-0.0933945	0.799639
LOC_Os04g51920.2	-1.43356	0.000435531	-0.731758	0.0670959	-0.171769	0.669357
LOC_Os04g52164.1	-1.35777	7.97871e-05	-0.608767	0.0724485	-1.0231	0.00275199
LOC_Os04g52250.1	-2.64363	0.000250168	-1.67016	0.0158691	-2.72538	0.000164521
LOC_Os04g52690.3	-2.07786	0.0430798	-1.08499	0.275381	-1.293	0.193533
LOC_Os04g52780.1	-1.76899	0.00343595	-1.40325	0.0173382	-1.32175	0.0255857
LOC_Os04g53230.1	-2.12898	9.39135e-10	-0.648843	0.0528894	-1.3229	9.7566e-05
LOC_Os04g53680.1	-1.50892	1.0812e-05	-0.367971	0.273112	-0.621702	0.0648565
LOC_Os04g53820.1	-1.31038	0.00201309	-0.589754	0.157246	-0.529028	0.204727
LOC_Os04g53860.1	-1.00768	0.00642821	-0.690052	0.0602753	0.0762678	0.83737
LOC_Os04g54190.3	-2.28262	0.0254536	-0.665	0.477242	-0.143313	0.903138
LOC_Os04g54240.1	-2.74869	3.74033e-09	-1.48595	0.000744288	-1.21243	0.00565596
LOC_Os04g54280.1	-4.7927	0.0490065	-4.7927	0.0490065	0.460984	0.872193
LOC_Os04g54300.1	-2.20325	2.93586e-08	-1.11763	0.00351574	-0.767726	0.0436236
LOC_Os04g54310.1	-3.18124	4.48787e-12	-0.645023	0.118631	-0.959996	0.0211801
LOC_Os04g54320.1	-1.15722	0.000851455	-0.400018	0.243102	-0.361635	0.291609
LOC_Os04g54330.3	-3.35383	0.00939178	0.296585	0.799965	-0.517669	0.665981
LOC_Os04g54400.1	-2.67238	0.0454614	-2.68433	0.0454614	-6.2717	0.00186478
LOC_Os04g54630.1	-1.35779	0.000146101	-0.695913	0.0485676	-1.1562	0.00116151
LOC_Os04g54640.1	-1.40962	0.00012271	-0.365658	0.309448	-1.05221	0.00384156
LOC_Os04g55120.1	-4.63464	3.24292e-06	-0.655496	0.405613	-1.54662	0.0604647
LOC_Os04g55180.2	-1.22383	0.000220634	-0.184546	0.572256	-0.639664	0.0510492
LOC_Os04g55270.1	-1.56568	4.22158e-05	-0.864336	0.0207328	-0.634087	0.0873084
LOC_Os04g55790.1	-2.80686	0.0145833	-2.52595	0.0227669	-2.72168	0.0167611
LOC_Os04g55920.1	-1.07806	0.00988353	-0.751688	0.0706605	-1.18245	0.00504399
LOC_Os04g56230.1	-1.26273	6.91276e-05	-0.645056	0.0397534	-0.903676	0.00412446
LOC_Os04g56400.1	-1.24378	0.00012957	-0.61526	0.0555472	-0.790875	0.0140862
LOC_Os04g56400.3	-1.64243	0.00503502	-0.889872	0.116662	-0.548594	0.32089
LOC_Os04g56400.4	-5.98289	0.0197117	-5.98289	0.0197117	-0.819921	0.666873
LOC_Os04g56440.2	-2.75547	0.0431949	-0.427013	0.750846	-0.418971	0.750846
LOC_Os04g56680.1	-5.52963	0.0259754	-5.52963	0.0259754	-5.52963	0.0259754
LOC_Os04g56690.1	-3.51551	5.08527e-06	-1.98142	0.00514979	-2.33426	0.00127313
LOC_Os04g56710.1	-1.31257	4.413e-05	-0.439344	0.165174	-0.958178	0.00266401
LOC_Os04g57020.2	-1.0527	0.00117838	-0.669662	0.037795	-0.7341	0.0229423
LOC_Os04g57310.1	-1.10773	0.000983735	-0.297264	0.371381	-0.996597	0.00298215
LOC_Os04g57310.2	-5.51451	0.0103193	1.14506	0.253316	-0.603036	0.648119
LOC_Os04g57590.3	-6.09093	0.00807137	-6.09093	0.00807137	-1.43697	0.302764
LOC_Os04g58160.1	-2.01415	6.5112e-06	-0.825351	0.054311	-0.849622	0.0476059
LOC_Os04g58160.3	-1.99929	3.1222e-06	-0.844176	0.0405326	-0.874086	0.0337846
LOC_Os04g58390.1	-2.09763	2.92447e-08	-0.278879	0.441688	-1.03201	0.0047955
LOC_Os04g58564.3	-2.00928	0.00225602	-0.831286	0.187043	-0.405294	0.531923
LOC_Os04g58570.1	-1.29554	0.000428011	-0.418145	0.249249	-0.398909	0.272506
LOC_Os04g58730.1	-1.07728	0.000484948	-0.53382	0.0812047	-0.522244	0.0880077
LOC_Os04g58750.3	-1.02339	0.00251014	-0.4225	0.207933	-0.274842	0.412686
LOC_Os04g58800.1	-1.22328	0.00557651	-0.651929	0.135484	-1.15237	0.00897569
LOC_Os04g58800.2	-1.26933	0.00787221	-0.53233	0.257892	-1.0872	0.0222829
LOC_Os04g58840.1	-1.68237	0.0348711	-2.81021	0.00149046	-2.33167	0.0042424
LOC_Os04g58870.1	-2.95014	2.83132e-06	-1.74602	0.00312297	-1.92328	0.00126534
LOC_Os04g58870.2	-3.16535	8.0348e-07	-2.3845	0.000111592	-1.44053	0.0151463
LOC_Os04g58870.3	-7.15859	0.0400417	-1.59846	0.475043	-1.44349	0.538719
LOC_Os04g59050.1	-1.46737	0.0159062	-0.579743	0.328697	-0.797728	0.184902
LOC_Os04g59150.1	-1.66339	1.84709e-07	-0.296794	0.339901	0.204422	0.510791
LOC_Os04g59150.2	-7.36412	0.00254432	-0.436958	0.768539	0.665187	0.644303
LOC_Os04g59210.1	-1.24115	0.000173547	-0.557472	0.0876546	-0.467624	0.151815
LOC_Os04g59440.1	-1.44001	0.00160032	0.432907	0.333988	-1.10356	0.0147803
LOC_Os04g59610.1	-2.60576	0.0462852	0.167227	0.903231	-2.50279	0.0539441
LOC_Os04g59610.2	-1.16331	0.000140557	-0.392067	0.194128	-0.800781	0.00832582
LOC_Os05g01530.1	-1.45818	4.46406e-06	-0.401307	0.198028	-0.552422	0.0769127
LOC_Os05g01710.2	-1.1235	0.00559783	-0.102127	0.805586	-0.50051	0.211188
LOC_Os05g01790.1	-2.69681	0.0113733	-0.301604	0.779437	-1.04794	0.303584
LOC_Os05g01950.1	-1.2699	2.85875e-05	-0.421323	0.159189	-0.620815	0.0384638
LOC_Os05g02500.2	-2.11362	0.0287976	-2.4737	0.0113296	-1.85815	0.0526037
LOC_Os05g02670.1	-2.05331	0.0332439	-0.966176	0.309942	-1.55552	0.119585
LOC_Os05g02720.1	-5.21639	0.0300577	-0.43675	0.880792	-0.757588	0.614386
LOC_Os05g04170.1	-6.2115	0.0323072	-1.71847	0.347169	-0.639665	0.773711
LOC_Os05g04170.2	-1.83118	0.000255756	-0.963584	0.0481291	-1.54598	0.00182159
LOC_Os05g04170.3	-1.66715	0.0195215	-0.990577	0.156267	-1.66838	0.0195215
LOC_Os05g04170.4	-6.84962	0.0172832	0.064508	0.976353	1.2192	0.485676
LOC_Os05g04584.1	-2.818	1.25892e-09	-0.96125	0.0263695	-0.988298	0.0224811
LOC_Os05g04600.1	-1.32157	0.000238338	-0.520829	0.13972	-1.36974	0.000143375
LOC_Os05g04610.1	-1.75204	1.62456e-06	-0.725584	0.0413863	-1.42417	8.32789e-05
LOC_Os05g04650.1	-1.24134	0.0462016	-0.665346	0.283166	-0.732202	0.235395
LOC_Os05g04680.1	-3.7528	0.0172071	-2.87628	0.0437718	-2.22232	0.0853859
LOC_Os05g04820.1	-1.3705	0.0342539	-0.570903	0.372127	-0.323835	0.630142
LOC_Os05g05030.1	-3.0686	0.0314847	-2.2764	0.100474	-1.27422	0.339569
LOC_Os05g05140.1	-1.87373	2.99588e-07	-0.725735	0.0409191	-1.57997	1.28268e-05
LOC_Os05g05140.2	-1.50635	2.20476e-05	-0.613443	0.0784685	-1.16651	0.000924388
LOC_Os05g05600.3	-1.60312	0.0459501	-1.42573	0.0727688	-0.283563	0.716994
LOC_Os05g05640.1	-2.74177	0.00426634	-0.166944	0.856024	-0.119344	0.914994
LOC_Os05g05690.1	-1.44145	0.00260258	-0.899293	0.0553714	-1.19851	0.0119107
LOC_Os05g05730.1	-3.41061	0.00952883	-0.855439	0.419302	-0.487424	0.686647
LOC_Os05g05830.1	-1.08318	0.000488171	-0.552037	0.0729992	-0.593457	0.0541425
LOC_Os05g06460.1	-1.43491	0.000510498	-1.25168	0.00227394	-0.852591	0.0362547
LOC_Os05g06700.1	-1.88997	0.00223151	-0.940245	0.11501	-1.07205	0.0738255
LOC_Os05g07070.5	-1.26677	0.000352063	-0.143138	0.68298	0.523863	0.12822
LOC_Os05g07130.1	-1.19343	0.00101902	-0.255435	0.47642	-0.801303	0.0262797
LOC_Os05g07130.2	-1.23391	0.000252943	-0.511314	0.12482	-0.67352	0.0436024
LOC_Os05g07140.1	-2.75419	1.64964e-05	-0.907202	0.127911	-1.38233	0.0223003
LOC_Os05g07280.1	-4.47652	0.001612	-0.297568	0.790378	-0.61328	0.562951
LOC_Os05g07300.1	-1.32561	0.00168777	-0.627664	0.131396	-0.88601	0.0342217
LOC_Os05g07420.1	-1.70304	0.0044171	-0.969648	0.0949355	-0.520352	0.365889
LOC_Os05g07632.1	-1.125	0.00164077	-0.892224	0.012123	-1.21307	0.000705464
LOC_Os05g07870.1	-1.53332	1.41589e-06	-0.411739	0.186044	-1.25847	6.72414e-05
LOC_Os05g07880.2	-1.02716	0.0101413	0.307396	0.43548	-0.507652	0.199798
LOC_Os05g08554.1	-1.4077	0.00441613	0.045181	0.932733	-0.587726	0.223821
LOC_Os05g08860.1	-2.16906	0.0248423	-2.61616	0.00787915	-2.8134	0.00463294
LOC_Os05g08900.1	-1.16304	0.0360715	-1.00323	0.0696673	-1.09568	0.0480169
LOC_Os05g09640.1	-3.03494	0.0020266	-2.61552	0.00603534	-3.4429	0.00102183
LOC_Os05g10570.1	-1.35496	0.000325642	-0.738256	0.0464131	-0.577402	0.120069
LOC_Os05g11510.1	-1.07252	0.00339132	-0.367087	0.310306	-0.57224	0.11535
LOC_Os05g11720.1	-1.73169	0.00666184	-0.457632	0.453635	-1.14814	0.0658981
LOC_Os05g12080.1	-1.38196	0.0460246	-0.293432	0.670818	-0.727069	0.28834
LOC_Os05g12450.1	-1.0156	0.00910456	-0.0259591	0.948308	-1.10228	0.00485366
LOC_Os05g12640.1	-6.84825	1.02914e-05	-3.59466	0.00370156	-9.92106	7.73825e-07
LOC_Os05g13360.1	-1.20075	0.00276071	-0.11089	0.78341	-0.457659	0.24858
LOC_Os05g13950.2	-5.98731	0.00712153	-5.98731	0.00712153	-2.19943	0.114814
LOC_Os05g14180.1	-1.05976	0.00434849	-0.740277	0.0451493	-0.814222	0.0278198
LOC_Os05g14180.2	-1.09132	0.00404897	-0.807873	0.0319869	-0.84075	0.0258814
LOC_Os05g14270.1	-1.01953	0.0066994	-0.395151	0.288759	-0.597927	0.109256
LOC_Os05g14270.2	-2.33762	0.00140908	-1.52606	0.0314207	-3.38417	4.33761e-05
LOC_Os05g14590.1	-4.79835	0.0477811	-0.795348	0.665756	-2.41768	0.155438
LOC_Os05g15160.1	-1.06989	0.00136684	-1.033	0.0019776	-0.730986	0.0276793
LOC_Os05g15510.1	-2.63366	8.37512e-07	-1.3596	0.00692498	-2.28919	1.35328e-05
LOC_Os05g16740.1	-1.18521	0.00219925	-0.199237	0.602866	-0.406629	0.285127
LOC_Os05g17604.3	-1.10306	0.0115636	0.33765	0.431385	0.191253	0.660138
LOC_Os05g17604.4	-5.99722	0.00222937	-0.18052	0.915855	0.398387	0.722366
LOC_Os05g18294.3	-1.91367	0.000999491	-1.41365	0.0132931	-1.51731	0.00846334
LOC_Os05g18470.1	-1.2555	0.0313232	-1.46916	0.0126224	-1.46285	0.0126224
LOC_Os05g18604.3	-1.01326	0.0246208	0.180485	0.687453	-0.46309	0.298622
LOC_Os05g19470.2	-1.93375	0.0272076	-1.21184	0.145461	-0.626458	0.482978
LOC_Os05g20150.1	-2.19209	0.00175886	-1.06231	0.114162	-0.711397	0.29099
LOC_Os05g22614.1	-1.51741	3.42874e-06	-0.651509	0.0423866	-0.791329	0.013891
LOC_Os05g22730.1	-1.23001	5.13845e-05	-0.645755	0.0316278	-0.76858	0.010699
LOC_Os05g23470.1	-1.03529	0.0252933	-0.247718	0.591099	-0.391234	0.399568
LOC_Os05g23880.1	-1.34393	0.00220004	-0.562473	0.193518	-0.967626	0.0262645
LOC_Os05g24160.1	-3.93415	0.000219254	-1.7107	0.0487608	-2.50977	0.00570845
LOC_Os05g25370.1	-2.42716	0.000297607	-0.295548	0.639543	-1.28018	0.0467408
LOC_Os05g25680.1	-1.54377	0.0341862	-0.848679	0.241817	-0.663878	0.368237
LOC_Os05g27590.1	-3.39543	0.00756621	-2.04168	0.0895192	-1.66624	0.157815
LOC_Os05g28090.1	-1.23584	0.000208272	0.0106918	0.974971	-0.435367	0.185603
LOC_Os05g28090.2	-1.3591	0.00171978	-0.435998	0.3092	-0.301386	0.478126
LOC_Os05g28120.1	-4.22441	6.56371e-05	-0.789566	0.286899	-1.51873	0.0487655
LOC_Os05g28980.2	-1.43492	0.000516599	-0.556089	0.171398	-0.422909	0.297912
LOC_Os05g29760.1	-1.41713	3.24141e-05	-0.533005	0.11195	-0.873978	0.00950226
LOC_Os05g30220.1	-1.4278	0.000569098	-0.546614	0.177237	-0.66298	0.103622
LOC_Os05g30250.1	-1.30183	0.0173055	-1.23447	0.0235688	-0.839704	0.120885
LOC_Os05g31140.1	-1.15298	0.00493269	0.123076	0.761181	0.0975043	0.809718
LOC_Os05g31140.2	-1.18671	0.00953876	0.190465	0.673435	-0.0685655	0.879974
LOC_Os05g31140.3	-1.07759	0.0455589	0.384935	0.470534	-0.0581359	0.913624
LOC_Os05g31160.1	-1.83717	5.89168e-06	-0.201933	0.606919	-1.03788	0.00877346
LOC_Os05g31160.2	-1.48142	0.0106189	-0.0104876	0.988178	-0.935513	0.102087
LOC_Os05g31680.1	-1.07682	0.00130733	-0.498671	0.133135	-0.645731	0.0522341
LOC_Os05g31890.1	-3.28849	0.0119891	-2.23152	0.0799014	-2.14055	0.0947169
LOC_Os05g32110.3	-7.62622	0.00705381	-7.62622	0.00705381	-7.62622	0.00705381
LOC_Os05g32170.1	-1.36859	0.00392545	-1.02209	0.0288819	-0.498658	0.285817
LOC_Os05g32270.1	-1.47986	0.00797435	-1.09342	0.0462335	-1.63149	0.00401475
LOC_Os05g32270.2	-1.926	0.0267985	-0.28548	0.775056	-0.0880142	0.945741
LOC_Os05g32380.1	-1.78507	0.000111396	-0.409202	0.358949	-1.43117	0.00169948
LOC_Os05g32390.1	-1.05148	0.00212428	-0.529961	0.118521	-0.837367	0.0140934
LOC_Os05g32420.1	-2.43638	1.76499e-05	-0.0242981	0.970828	-1.57554	0.00404715
LOC_Os05g32960.1	-4.08905	0.00155998	-0.610387	0.551265	-2.98565	0.00750061
LOC_Os05g32970.1	-1.80274	1.37992e-07	-0.94769	0.00464292	-0.962703	0.00405353
LOC_Os05g32980.1	-3.25301	8.45684e-05	-1.70094	0.0232887	-1.66093	0.0232887
LOC_Os05g33080.1	-1.8302	0.00194113	-1.21447	0.0356041	-1.42803	0.0144436
LOC_Os05g33100.1	-1.15139	0.000154305	-0.284314	0.344141	-0.569817	0.0586248
LOC_Os05g33280.1	-1.24738	0.000196324	-0.551938	0.0952729	-0.683385	0.0392522
LOC_Os05g33590.1	-1.22551	0.000569275	-0.57833	0.0991231	-0.73045	0.0382414
LOC_Os05g33620.1	-1.00379	0.00149021	-0.305271	0.329674	-0.581356	0.0640741
LOC_Os05g33630.1	-1.36715	1.13909e-05	-0.611218	0.0463348	-0.192389	0.529789
LOC_Os05g33900.1	-5.04702	5.27924e-09	-1.70557	0.0196695	-2.65627	0.000476946
LOC_Os05g34010.1	-1.27915	0.00352288	-0.262315	0.543318	-0.609479	0.157741
LOC_Os05g34170.2	-2.08154	0.000187557	-0.886348	0.0981255	-1.40999	0.00960953
LOC_Os05g34240.1	-6.82149	0.0128368	-1.34234	0.443483	-0.997893	0.569055
LOC_Os05g34320.2	-5.19491	0.0355819	-1.61266	0.354304	-5.19491	0.0355819
LOC_Os05g34550.1	-1.50748	6.98005e-05	-0.810439	0.0286939	-0.629712	0.0891795
LOC_Os05g34630.1	-1.33732	9.92093e-06	-0.47458	0.111243	-0.630312	0.034773
LOC_Os05g34650.1	-1.16782	0.000370927	-0.786845	0.0156902	-0.887746	0.0065115
LOC_Os05g34650.2	-1.96084	0.00878339	-1.20669	0.08729	-0.379103	0.603221
LOC_Os05g34854.1	-1.90489	9.9647e-06	-0.359462	0.389237	-1.42964	0.000772017
LOC_Os05g34940.2	-3.5621	0.0237075	-0.987902	0.448297	-1.15938	0.393517
LOC_Os05g35010.1	-1.11278	0.0106841	-0.690924	0.11063	0.505229	0.240726
LOC_Os05g35266.1	-1.62174	0.00293163	-0.217703	0.682877	-2.39751	2.29727e-05
LOC_Os05g35266.2	-1.47609	0.00417897	-0.991867	0.0512218	-1.77414	0.000663691
LOC_Os05g35410.1	-1.04284	0.0178683	-0.361883	0.403336	-0.26253	0.543608
LOC_Os05g35470.1	-1.04708	0.000939677	-0.720129	0.0221426	-0.850815	0.00699327
LOC_Os05g35500.1	-2.06913	0.00194773	-1.8925	0.00437431	-2.11039	0.00159804
LOC_Os05g35570.1	-1.18214	0.0256509	-0.98514	0.0592757	-0.598614	0.25585
LOC_Os05g35594.1	-1.37869	0.0413527	-0.136939	0.865195	-0.353881	0.606494
LOC_Os05g35980.2	-1.87749	0.00452092	-1.249	0.0505321	-0.835724	0.188613
LOC_Os05g36010.1	-2.27062	0.00630829	-1.37621	0.0825115	-1.54778	0.0457735
LOC_Os05g36320.1	-1.28466	0.000179039	-0.51653	0.125624	-0.540149	0.109668
LOC_Os05g36900.1	-4.46688	0.000787518	-1.44041	0.111896	-2.55712	0.0141457
LOC_Os05g36930.2	-4.81407	0.000123082	-1.77621	0.0625543	-2.10183	0.0365105
LOC_Os05g36970.1	-3.31897	0.00792003	-3.82848	0.0034591	-3.13501	0.00792003
LOC_Os05g37600.1	-3.80296	0.00198208	-1.73674	0.0914922	-3.65226	0.00198208
LOC_Os05g37730.1	-1.64237	0.000363898	-1.23011	0.00679808	-1.78962	0.00011501
LOC_Os05g37930.1	-1.71145	8.48478e-08	-0.521503	0.0941696	-1.53698	1.33718e-06
LOC_Os05g37930.2	-1.394	0.000120727	-0.446441	0.209698	-2.11414	1.36225e-08
LOC_Os05g37930.3	-1.80516	4.2063e-06	-0.81605	0.0314627	-1.41094	0.000265431
LOC_Os05g38680.1	-1.95283	0.022415	-1.12935	0.157254	-1.79546	0.0301744
LOC_Os05g38800.2	-1.03329	0.0334554	-0.232895	0.631029	0.0760217	0.879297
LOC_Os05g39260.1	-1.43037	0.00325978	-0.531565	0.266295	-1.12284	0.0200051
LOC_Os05g39270.1	-2.07268	0.020522	-2.04447	0.020522	-1.60239	0.0674881
LOC_Os05g39580.1	-1.7238	5.63905e-05	-0.203588	0.624919	-0.00758769	0.985661
LOC_Os05g39800.1	-2.35296	2.48458e-05	-0.694746	0.190003	-2.55955	5.68916e-06
LOC_Os05g39990.1	-3.77357	1.92005e-12	-1.22781	0.0114307	-2.27829	5.54285e-06
LOC_Os05g40000.1	-2.29559	0.000696921	-1.34145	0.0363606	-1.40395	0.0309197
LOC_Os05g40170.1	-1.50552	0.00556263	-0.582225	0.272993	-0.586733	0.262201
LOC_Os05g40270.3	-1.51569	0.00161511	-0.529026	0.262092	-0.755888	0.109839
LOC_Os05g40270.5	-1.08748	0.0134719	0.0544988	0.900998	0.0829458	0.849702
LOC_Os05g40270.6	-2.83582	0.0282013	-1.67933	0.177025	-0.448805	0.712012
LOC_Os05g40270.7	-2.11969	0.0172693	-0.0197922	0.991328	-1.04549	0.222127
LOC_Os05g40270.8	-5.8875	0.00398791	-0.770072	0.513107	-2.64618	0.046292
LOC_Os05g40285.1	-1.42572	0.0242027	-0.561697	0.371555	-1.1742	0.061998
LOC_Os05g40720.1	-1.83288	0.0188776	-0.544133	0.454792	-0.571194	0.454792
LOC_Os05g41190.1	-1.95034	5.41188e-09	-0.322832	0.315745	-0.706649	0.0287547
LOC_Os05g41240.2	-1.10103	0.00349965	-0.297976	0.424217	-0.315818	0.39932
LOC_Os05g41580.1	-1.03622	0.000597764	-1.01582	0.000761664	-0.525074	0.0796029
LOC_Os05g41640.1	-1.0714	0.0184162	-0.644583	0.153074	-0.411909	0.359728
LOC_Os05g41640.2	-1.22473	0.000231874	-0.625142	0.0575222	-0.945664	0.00425195
LOC_Os05g41640.3	-2.93775	3.65968e-06	-1.50872	0.0107097	-2.41424	8.8312e-05
LOC_Os05g41900.4	-1.67103	0.0234933	-1.27192	0.0811597	-2.00777	0.00715417
LOC_Os05g42000.1	-1.17374	0.00626307	-0.378983	0.370234	-0.268846	0.525616
LOC_Os05g42150.1	-2.64174	0.0106917	-3.55849	0.00115333	-2.91689	0.00481054
LOC_Os05g42280.1	-1.12653	0.000562888	-0.167192	0.605014	-0.43504	0.178307
LOC_Os05g43650.1	-1.58826	2.85786e-06	-0.479259	0.1488	-0.85068	0.0107786
LOC_Os05g44020.4	-1.02148	0.0114057	-0.271939	0.500145	-0.200989	0.618558
LOC_Os05g44090.1	-2.51403	0.00226995	-0.209327	0.807931	-0.663934	0.378573
LOC_Os05g44210.2	-1.48363	0.00356951	-0.749091	0.134656	-1.30767	0.00989324
LOC_Os05g44290.3	-1.10973	0.0167826	-0.52321	0.250947	-0.199668	0.663039
LOC_Os05g44560.1	-1.65697	0.00540214	-0.763001	0.189463	-0.922589	0.115127
LOC_Os05g44580.1	-1.01149	0.00221079	-0.830025	0.0116956	-0.309886	0.343628
LOC_Os05g45020.1	-1.50159	9.90507e-05	-0.818002	0.031324	-0.878582	0.0208967
LOC_Os05g45720.2	-2.14261	0.00497686	-1.7274	0.0204908	-1.07249	0.143556
LOC_Os05g46460.3	-1.17604	0.000161784	-0.636108	0.0393952	-0.964326	0.00189705
LOC_Os05g46610.1	-2.11905	0.0178438	-1.67184	0.0570792	-2.63283	0.0041227
LOC_Os05g47540.1	-3.8679	2.73067e-13	-0.650047	0.164637	-2.3321	2.09612e-06
LOC_Os05g47540.4	-7.89814	0.00226282	-3.65037	0.0328487	-1.64251	0.306229
LOC_Os05g47540.5	-5.59444	8.29072e-06	-5.0782	2.277e-05	-4.49048	5.21306e-05
LOC_Os05g47840.1	-2.45832	0.000207165	-1.26638	0.0456743	-1.52172	0.0175231
LOC_Os05g48160.1	-1.0182	0.034227	-0.460958	0.334121	-0.875656	0.0708593
LOC_Os05g48160.2	-2.29938	0.00214414	-0.161795	0.838142	-0.918909	0.192199
LOC_Os05g48160.3	-1.45356	2.14657e-05	-0.253153	0.450477	-1.0685	0.00162487
LOC_Os05g48200.1	-1.06494	0.00856082	0.138949	0.728613	-0.465504	0.245841
LOC_Os05g48630.2	-1.11568	0.000934974	-0.705367	0.0350702	-0.508312	0.127957
LOC_Os05g48700.1	-4.75553	1.85149e-21	-2.03534	1.97259e-06	-1.16102	0.00523683
LOC_Os05g48870.7	-5.51455	0.0137593	-5.51455	0.0137593	-5.51455	0.0137593
LOC_Os05g48870.9	-3.39991	0.0343758	-1.70787	0.18709	-0.104677	0.954607
LOC_Os05g49240.1	-5.34607	0.044193	-5.34607	0.044193	-5.34607	0.044193
LOC_Os05g49370.1	-2.21445	0.000626303	-1.04744	0.0884349	-1.41893	0.022719
LOC_Os05g49380.1	-1.12802	0.000484129	-0.359512	0.260775	-0.465558	0.145663
LOC_Os05g49650.1	-1.275	0.000169451	-0.320522	0.336244	-0.559421	0.0939692
LOC_Os05g50300.1	-2.30118	0.013003	-1.99987	0.0263088	-2.33113	0.013003
LOC_Os05g50310.1	-1.82411	0.000135576	-0.550127	0.234222	-1.45973	0.00196676
LOC_Os05g50330.1	-2.12404	1.05004e-05	-1.24329	0.00782181	-1.68896	0.000386191
LOC_Os05g50340.1	-2.46715	0.000415024	-0.372541	0.569996	-1.29883	0.0492213
LOC_Os05g50550.1	-1.07744	0.00345387	-0.190721	0.600964	-0.880859	0.0164334
LOC_Os05g50560.1	-1.3498	0.00180295	-0.820383	0.0547716	-1.40402	0.00118997
LOC_Os05g50720.1	-1.38167	0.000354093	-0.722491	0.05786	-0.826036	0.0308376
LOC_Os05g50800.1	-3.9423	0.00366416	-1.17491	0.27324	-3.22977	0.00815522
LOC_Os05g50840.2	-2.72431	0.00465847	-0.25105	0.79121	-0.285653	0.759768
LOC_Os05g50850.1	-2.07772	3.00512e-07	-0.427638	0.273257	-0.788459	0.0443737
LOC_Os05g51190.2	-2.18441	0.0297005	-1.43877	0.141498	-1.32847	0.169103
LOC_Os05g51190.3	-6.14958	0.0426005	-6.14958	0.0426005	-6.14958	0.0426005
LOC_Os05g51240.1	-4.49685	1.1107e-07	-3.17378	4.98903e-05	-4.18925	4.91218e-07
LOC_Os05g51380.2	-1.02977	0.00612815	-0.460774	0.214144	-0.757837	0.0429657
LOC_Os05g51620.2	-9.80132	1.61517e-15	0.980762	0.0860907	-0.0236416	0.972376
LOC_Os05g51780.1	-1.69102	0.0194808	0.0308888	0.978772	0.252435	0.72847
LOC_Os06g01210.1	-1.43075	2.13826e-05	-0.675563	0.0416295	-0.863726	0.00939853
LOC_Os06g01250.1	-1.55818	0.00148219	-0.668921	0.163791	-3.34581	2.94959e-10
LOC_Os06g01440.1	-1.08041	0.0023013	-0.60078	0.0866854	-0.760639	0.0311124
LOC_Os06g01490.1	-1.896	0.0019304	-1.92577	0.00163487	-1.59855	0.00896646
LOC_Os06g01810.1	-1.80997	0.0469425	-0.821053	0.357019	-0.353922	0.761559
LOC_Os06g01850.1	-1.45628	2.57968e-05	-0.490917	0.148716	-0.896985	0.00869335
LOC_Os06g01934.1	-1.61666	1.87404e-05	-0.584026	0.112981	-1.62969	1.68985e-05
LOC_Os06g01972.1	-2.90596	0.000365545	-0.888262	0.221652	-1.7536	0.0195898
LOC_Os06g02000.2	-1.45498	0.0261267	-0.555628	0.386424	-0.629588	0.33324
LOC_Os06g02010.1	-2.58145	0.0307511	0.144583	0.929974	-0.481829	0.676036
LOC_Os06g02019.1	-1.07043	0.00194097	0.11679	0.732893	0.445977	0.191886
LOC_Os06g03560.1	-1.48407	0.00277973	0.115473	0.812295	-1.1994	0.0148319
LOC_Os06g03580.2	-5.988	0.0013928	0.25863	0.840211	0.184489	0.917823
LOC_Os06g03580.4	-1.15804	0.0400118	-0.614257	0.269171	-0.555801	0.325801
LOC_Os06g03760.1	-5.80163	0.0426363	-1.09645	0.533891	0.0831735	1
LOC_Os06g03860.4	-1.49969	0.00999262	-0.472204	0.408932	-0.334912	0.563819
LOC_Os06g04195.1	-1.82152	0.00970748	-0.249247	0.73485	-1.00257	0.142873
LOC_Os06g04200.1	-8.19363	4.07396e-06	-8.19363	4.07396e-06	-8.19363	4.07396e-06
LOC_Os06g04200.2	-1.97367	0.00558234	-0.872514	0.202371	-0.540251	0.429647
LOC_Os06g04200.3	-3.3511	0.000562075	-3.243	0.000896183	-2.80505	0.00330049
LOC_Os06g04889.1	-1.38643	0.000294536	0.0568136	0.881073	-0.37781	0.314818
LOC_Os06g04920.1	-2.41142	2.58342e-06	-1.7946	0.000336306	-1.0921	0.0260286
LOC_Os06g05100.5	-1.20501	0.02911	-0.654891	0.228837	-0.615579	0.254434
LOC_Os06g05355.1	-1.72413	0.00873417	-0.404384	0.513943	-0.628949	0.325273
LOC_Os06g05390.1	-1.10849	0.00082207	-0.270251	0.409582	-0.576845	0.079098
LOC_Os06g05550.1	-2.47321	0.000516897	-1.56121	0.0208856	-2.57321	0.000383221
LOC_Os06g05630.1	-2.28761	0.000231902	-1.48547	0.0133739	-1.18757	0.0469425
LOC_Os06g05860.1	-1.29489	8.54479e-05	-0.330056	0.30932	-0.483916	0.136546
LOC_Os06g05950.1	-1.05195	0.00196543	-0.277734	0.409082	-0.643195	0.0567097
LOC_Os06g05950.3	-1.2319	0.0132296	-0.110452	0.823188	-0.667774	0.173234
LOC_Os06g06760.3	-6.99702	0.0160589	-6.99702	0.0160589	-6.99702	0.0160589
LOC_Os06g06970.1	-3.11391	0.0145303	-1.07931	0.274757	-1.49548	0.148076
LOC_Os06g07540.2	-3.12468	0.0440856	-2.45135	0.103829	-3.47499	0.0272891
LOC_Os06g08090.2	-2.42535	0.0055388	-1.01289	0.231229	-1.12716	0.175981
LOC_Os06g08250.1	-1.6539	0.0001315	-0.642501	0.124443	-0.956694	0.0235335
LOC_Os06g08360.1	-1.56694	0.000668795	-0.768741	0.0870957	-1.21798	0.00729651
LOC_Os06g08530.2	-1.42652	0.000259652	-0.556687	0.144879	-1.10026	0.00450894
LOC_Os06g08570.1	-1.29603	0.000275274	-0.381224	0.277245	-0.51606	0.142006
LOC_Os06g08580.1	-9.44484	3.15919e-05	-0.661668	0.607902	0.389576	0.762127
LOC_Os06g08610.1	-1.10206	0.0327404	0.232935	0.646106	0.0782433	0.88821
LOC_Os06g08670.1	-1.0717	0.00194374	-0.0985823	0.773424	-0.660413	0.0545352
LOC_Os06g08830.1	-1.93507	0.00193527	-0.61987	0.283693	-1.35577	0.0227707
LOC_Os06g08910.1	-1.03871	0.0130925	-0.798848	0.054766	-0.610458	0.141183
LOC_Os06g09450.5	-7.87297	0.00617592	0.107251	0.95536	-2.70335	0.158059
LOC_Os06g09850.3	-8.50278	0.0172032	-1.27716	0.576489	-0.195019	0.93839
LOC_Os06g10109.1	-2.18452	0.0028794	-0.80617	0.258931	-0.663668	0.342147
LOC_Os06g10170.2	-6.94677	0.0193994	-6.94677	0.0193994	-3.68037	0.0830736
LOC_Os06g10790.1	-2.33269	0.0435382	0.133068	0.898812	0.126305	0.948414
LOC_Os06g11120.1	-2.61714	0.0023295	-1.86038	0.0230897	-2.09516	0.0125075
LOC_Os06g11280.1	-1.08968	0.0388175	-0.85835	0.0986293	-0.693186	0.188956
LOC_Os06g11320.2	-6.05925	0.0237581	1.02448	0.485131	-1.96242	0.268918
LOC_Os06g11410.2	-2.81378	0.0347808	0.283968	0.782417	0.434556	0.691363
LOC_Os06g11660.1	-3.58884	0.00338994	-5.27861	0.000296137	-5.14233	0.000296137
LOC_Os06g11760.1	-2.13582	0.00504145	-0.359112	0.63738	-0.887831	0.227369
LOC_Os06g11990.1	-1.18771	0.0036446	-0.98396	0.0155466	-1.24066	0.00244019
LOC_Os06g12120.1	-1.24038	0.000953907	-0.131369	0.724111	-0.348378	0.346908
LOC_Os06g12310.1	-1.29088	0.00392154	-0.690368	0.118102	-1.4187	0.00162732
LOC_Os06g12320.1	-2.11636	0.0121795	-0.896845	0.272608	-1.57304	0.0601544
LOC_Os06g12460.1	-2.29455	0.00891588	-2.76784	0.00232968	-2.89195	0.00176709
LOC_Os06g12470.1	-1.48041	0.0152501	-1.0965	0.0678739	-0.590195	0.319534
LOC_Os06g12630.2	-1.86779	0.0314108	0.306972	0.735272	-1.87575	0.0314108
LOC_Os06g12660.1	-1.76861	2.19284e-05	-0.676054	0.0962008	-0.757664	0.0626274
LOC_Os06g13660.1	-1.01854	0.00325386	-0.34258	0.317995	-0.743206	0.0310018
LOC_Os06g13830.1	-1.67645	0.0195559	-0.925301	0.177469	-1.16504	0.091651
LOC_Os06g14350.1	-4.02763	0.0123948	-0.90738	0.466676	-2.09918	0.0973081
LOC_Os06g14540.1	-6.19033	0.0021934	-1.43889	0.194233	-3.80869	0.00987152
LOC_Os06g15400.1	-1.12412	0.000211384	-0.55861	0.0631248	-0.680382	0.023832
LOC_Os06g15620.1	-3.77131	3.36341e-05	-2.81195	0.000856429	-3.48273	0.00010134
LOC_Os06g15730.1	-1.05469	0.000566814	-0.421357	0.164473	-0.595724	0.0498763
LOC_Os06g16040.1	-6.72084	0.0040806	-2.44504	0.0840169	-2.61974	0.0840169
LOC_Os06g16150.1	-1.32174	0.0188526	-0.498157	0.368679	-0.529097	0.340699
LOC_Os06g16300.1	-1.22581	0.0239554	0.293128	0.582491	-0.463828	0.385029
LOC_Os06g17285.2	-1.07251	0.0107218	-0.401859	0.333707	-0.897564	0.0320632
LOC_Os06g18010.1	-1.71229	0.00132976	-1.4813	0.00496183	-1.59003	0.00282358
LOC_Os06g19200.1	-1.4931	4.30183e-05	-0.658846	0.065376	-0.691313	0.0537132
LOC_Os06g19260.1	-2.1938	0.000233428	-0.083142	0.882909	-0.368009	0.517961
LOC_Os06g19444.1	-2.03308	9.36719e-05	-1.13077	0.0248229	-1.22514	0.0153419
LOC_Os06g19444.2	-2.77812	1.74038e-06	-0.730204	0.166342	-1.82688	0.000977187
LOC_Os06g19530.1	-2.15589	0.000785294	-0.49777	0.421131	-0.969297	0.118022
LOC_Os06g19970.1	-1.36718	0.00105383	-0.466397	0.253952	-1.07639	0.00936788
LOC_Os06g20040.1	-2.21835	0.0468208	-1.54827	0.108917	-2.75702	0.0135685
LOC_Os06g20150.1	-3.62315	5.17409e-18	-1.51285	7.91724e-05	-2.21287	1.70259e-08
LOC_Os06g20200.1	-1.50447	0.000228497	-1.17592	0.00363956	-0.610677	0.127213
LOC_Os06g20920.1	-2.76495	1.49817e-05	-0.136056	0.828378	-1.21829	0.0415429
LOC_Os06g21110.1	-1.7679	3.21385e-05	-0.702129	0.0895227	-0.88652	0.0324319
LOC_Os06g21140.1	-1.33195	0.00014442	-0.337859	0.327324	-0.620761	0.0726643
LOC_Os06g21210.1	-1.39087	0.000108666	-0.0335849	0.926177	-0.842635	0.0174112
LOC_Os06g21240.1	-1.1552	0.0449972	-0.736772	0.197201	-1.68056	0.00484058
LOC_Os06g21590.1	-1.21269	0.00269887	-1.15243	0.00430515	-1.23039	0.0023457
LOC_Os06g22060.3	-3.06607	0.00115829	-0.46949	0.575136	-0.0664622	0.947713
LOC_Os06g22380.1	-1.37059	0.0247145	-0.0608157	0.928402	-0.749089	0.210406
LOC_Os06g22919.1	-1.8108	8.25899e-07	-0.827374	0.0209507	-0.844583	0.0185108
LOC_Os06g22919.2	-1.18789	0.00412413	-0.995204	0.0157376	-0.536761	0.189991
LOC_Os06g22919.3	-1.61049	0.000401982	-1.77204	0.000106182	-0.703533	0.114333
LOC_Os06g22919.4	-1.61857	2.69306e-05	-1.57207	4.44668e-05	-0.658598	0.0812414
LOC_Os06g23180.1	-2.97673	0.0168403	-2.02879	0.0621776	-2.02419	0.0621776
LOC_Os06g23274.1	-1.07535	0.00714505	-0.518888	0.190122	-1.13997	0.00473658
LOC_Os06g24190.1	-1.09014	0.0131989	-0.501143	0.250128	-0.159323	0.714638
LOC_Os06g24404.1	-2.43343	0.00672618	-1.70091	0.0462447	-2.48015	0.00672618
LOC_Os06g24660.1	-5.01619	0.0389764	-5.01619	0.0389764	-2.65868	0.127274
LOC_Os06g27820.1	-1.52943	0.0232798	-0.613725	0.344117	-1.10858	0.0994902
LOC_Os06g28630.1	-2.94455	0.00169497	-2.285	0.0121602	-2.6397	0.00447072
LOC_Os06g28700.1	-7.08369	1.58861e-05	-0.194098	0.811627	-0.599631	0.499614
LOC_Os06g28950.1	-1.43652	5.71318e-06	-0.29646	0.339596	-0.836479	0.00744133
LOC_Os06g29250.1	-1.21528	0.00198099	-0.541524	0.160975	-0.432866	0.263867
LOC_Os06g29260.1	-1.31102	0.0206347	-0.195306	0.725995	-0.305894	0.586965
LOC_Os06g29260.3	-2.39787	0.0326421	-0.76546	0.460574	-1.12924	0.287764
LOC_Os06g29260.4	-2.07623	0.00345416	-0.67013	0.324719	-0.962243	0.154493
LOC_Os06g29810.3	-1.91117	0.000523782	-1.01105	0.0571565	-0.318024	0.547259
LOC_Os06g30060.2	-1.41427	0.0224067	-0.0535338	0.934532	-1.77818	0.00525437
LOC_Os06g30110.1	-2.2086	0.021266	-1.73028	0.0623857	-1.24034	0.180361
LOC_Os06g30560.1	-2.41608	0.0119945	-0.99551	0.271638	-0.745183	0.417432
LOC_Os06g32630.1	-1.12678	0.00854178	-0.45317	0.282381	-0.440233	0.298544
LOC_Os06g32890.1	-3.5419	0.0233461	-1.71685	0.188029	-3.9171	0.0126158
LOC_Os06g33120.1	-1.39371	0.0381889	-1.79305	0.00969161	-0.802106	0.23235
LOC_Os06g33720.1	-1.74568	0.00342027	-0.557956	0.330071	-0.902267	0.117723
LOC_Os06g34070.1	-1.67482	6.76069e-05	-1.05117	0.0107974	-1.58525	0.000154859
LOC_Os06g34080.1	-2.02316	0.00123274	-0.513953	0.374173	-1.41523	0.0201874
LOC_Os06g34830.1	-1.11089	0.0444348	-0.29477	0.600579	-0.507796	0.351216
LOC_Os06g35060.1	-1.23313	0.013749	1.41242	0.00375904	0.932141	0.0544425
LOC_Os06g35940.1	-3.14109	0.0155801	-0.260283	0.853637	-2.03757	0.0707619
LOC_Os06g36040.1	-1.68208	0.00754906	0.776688	0.197182	-1.50322	0.0163273
LOC_Os06g36090.1	-1.51667	2.2521e-06	-0.46386	0.139954	-0.569463	0.0703384
LOC_Os06g36330.1	-1.69497	1.41483e-05	0.514194	0.173908	-0.514011	0.175566
LOC_Os06g37010.2	-1.32228	0.0394165	-1.21369	0.0580797	-0.675661	0.287799
LOC_Os06g37080.1	-1.10619	0.0393862	-0.280204	0.606297	-0.705714	0.191386
LOC_Os06g37364.1	-1.7033	0.00267847	-0.399096	0.469272	-0.752251	0.173392
LOC_Os06g37364.2	-1.4331	0.000237242	-0.379827	0.320299	-0.807227	0.0356888
LOC_Os06g37364.3	-6.57606	0.0209277	-2.08291	0.251292	0.0982425	1
LOC_Os06g39110.1	-1.63727	0.0120369	-0.104624	0.874035	-0.118436	0.854595
LOC_Os06g39120.1	-2.298	0.000911197	-0.295182	0.657048	-0.685434	0.2986
LOC_Os06g39344.1	-1.03137	0.00121851	-0.465721	0.140801	-0.573609	0.0700533
LOC_Os06g39640.1	-1.59508	4.56173e-06	-0.703234	0.0382708	-0.982837	0.00401606
LOC_Os06g39690.1	-1.31668	0.000277596	-0.277179	0.436896	-0.979753	0.00643825
LOC_Os06g39960.1	-1.70569	0.00378472	-0.711025	0.213902	-2.0155	0.00081567
LOC_Os06g39970.1	-1.9468	0.000759524	-0.314387	0.568984	-1.07879	0.052814
LOC_Os06g40320.1	-1.58485	0.0355804	-0.314522	0.677818	-0.776929	0.303856
LOC_Os06g40500.1	-1.70467	0.00161403	-1.36422	0.0108221	-1.78489	0.000995203
LOC_Os06g40510.1	-1.01529	0.0116488	-0.178339	0.657053	-0.835497	0.0373592
LOC_Os06g40640.1	-2.43056	9.56194e-08	-0.55974	0.193688	-1.17749	0.00695341
LOC_Os06g40640.2	-1.79374	2.23976e-07	-0.58279	0.0839246	-1.31853	0.000114709
LOC_Os06g40640.3	-1.71975	0.0050558	-1.15726	0.0552602	-0.920076	0.124252
LOC_Os06g40940.1	-1.36007	8.84428e-05	-0.1242	0.71563	-0.833112	0.0151926
LOC_Os06g40940.3	-2.1911	0.0386919	-2.457	0.0281607	-7.44125	5.72376e-05
LOC_Os06g41340.1	-1.49119	0.0121352	-0.758599	0.191614	-1.42625	0.0172938
LOC_Os06g41450.1	-2.34835	1.66814e-10	-0.734839	0.034998	-1.0872	0.0019984
LOC_Os06g41640.1	-1.34278	0.0481514	-0.64208	0.344387	-0.524832	0.435393
LOC_Os06g42070.1	-3.75308	0.0105014	-0.367813	0.735276	-1.06544	0.331611
LOC_Os06g42790.2	-1.13538	0.00163071	-0.359573	0.313088	-0.762237	0.0332848
LOC_Os06g42790.3	-1.06749	0.00257521	-0.204484	0.560047	-0.495899	0.157815
LOC_Os06g43190.3	-1.09619	0.0315464	-1.27698	0.0138364	-0.94836	0.0655243
LOC_Os06g43430.1	-1.20154	0.000339758	-0.490473	0.136796	-0.0335247	0.921225
LOC_Os06g43510.1	-1.47298	0.0234769	-2.3748	0.000494625	-0.663561	0.296363
LOC_Os06g43510.2	-1.03347	0.00976464	-0.905203	0.0229092	-0.30485	0.441012
LOC_Os06g43510.3	-2.22398	0.0341594	-1.94707	0.062547	-2.38295	0.025154
LOC_Os06g43800.1	-1.62292	5.98084e-06	-0.344089	0.325657	-0.883872	0.0121292
LOC_Os06g43800.2	-5.02136	0.000244982	-2.67009	0.0132052	-1.11698	0.232316
LOC_Os06g43810.1	-1.88322	0.000338463	-1.43031	0.00577022	-1.9086	0.000285461
LOC_Os06g43860.4	-1.11542	0.000830744	-0.954237	0.00411483	-0.269706	0.413902
LOC_Os06g44050.1	-2.54649	0.00178665	-1.55151	0.0452196	-2.11804	0.00809238
LOC_Os06g44200.2	-1.48756	0.010078	-0.654106	0.250123	-0.925637	0.105201
LOC_Os06g45000.2	-1.10777	0.0183458	-0.989049	0.0348654	-0.628614	0.178439
LOC_Os06g45100.1	-1.02159	0.0217557	0.740968	0.0933715	-0.845333	0.0569243
LOC_Os06g45480.2	-1.10808	0.021662	0.123108	0.797322	-0.46522	0.330159
LOC_Os06g45540.1	-1.44925	0.00199111	-1.99617	3.48389e-05	-1.64953	0.000543742
LOC_Os06g45620.1	-1.00956	0.00848335	-0.332606	0.378291	-0.0150424	0.973621
LOC_Os06g45780.1	-1.9823	0.00240385	-0.828123	0.180747	-0.960685	0.126058
LOC_Os06g45940.2	-2.41771	0.00823213	-2.36386	0.00823213	-2.89794	0.00200475
LOC_Os06g46434.1	-1.775	0.045961	-1.05208	0.235107	-1.96546	0.0303549
LOC_Os06g46436.1	-1.23755	0.0218335	0.134827	0.817664	-0.447631	0.403428
LOC_Os06g46475.1	-1.43534	0.0402475	-1.10706	0.101941	-1.01414	0.146892
LOC_Os06g46500.1	-6.46939	1.52111e-11	-3.54073	2.38023e-06	-5.6237	1.52536e-10
LOC_Os06g46550.1	-2.44261	0.0307197	-0.680993	0.492328	-1.0353	0.284446
LOC_Os06g46670.2	-1.29613	0.00406736	-0.599071	0.179567	-1.17552	0.009047
LOC_Os06g46670.3	-1.22816	0.0183522	-0.55555	0.277609	-1.44264	0.00581968
LOC_Os06g46799.1	-1.49523	0.000952223	-0.930367	0.0359131	-0.829797	0.060499
LOC_Os06g47220.1	-1.09964	0.00809253	-0.821178	0.0459789	-0.781219	0.0586158
LOC_Os06g47300.3	-1.11676	0.0100438	-0.680636	0.11534	-1.19548	0.0061673
LOC_Os06g47310.1	-1.2251	0.00293488	-0.485449	0.230937	-0.778243	0.0562417
LOC_Os06g47640.1	-1.09292	0.00538759	0.155964	0.687377	-0.444212	0.252551
LOC_Os06g47940.1	-1.03664	0.000922435	-0.509711	0.100392	-0.625824	0.0441067
LOC_Os06g48010.1	-6.90253	0.0053545	-3.29934	0.0592103	-6.90253	0.0053545
LOC_Os06g48190.1	-2.34693	0.0109532	-0.47028	0.656584	-0.849845	0.381342
LOC_Os06g48560.1	-3.95753	6.55669e-11	-1.82748	0.000796608	-2.75714	1.23367e-06
LOC_Os06g48570.1	-1.15327	0.000625184	-0.651782	0.0505686	-0.451641	0.174612
LOC_Os06g48590.1	-1.07977	0.00237153	-0.368229	0.29526	-0.0810193	0.818287
LOC_Os06g48620.1	-1.53466	7.35276e-06	-0.715413	0.0333763	-1.19192	0.000446473
LOC_Os06g48630.1	-2.63233	0.0417828	-1.68844	0.169088	-2.28089	0.0868933
LOC_Os06g49070.1	-1.26942	0.00514487	-0.372622	0.404921	-1.11204	0.0143935
LOC_Os06g49210.1	-2.32246	0.000198332	-0.836382	0.149651	-2.21685	0.000415516
LOC_Os06g49220.1	-1.67307	5.97343e-06	-0.87249	0.0158875	-1.41746	0.000112174
LOC_Os06g49380.5	-1.74296	0.0457525	-2.90855	0.00182312	-3.13327	0.000878922
LOC_Os06g49390.1	-1.21823	0.0378886	-1.16011	0.045851	-0.600208	0.297885
LOC_Os06g49520.1	-1.2144	0.0020312	-0.448824	0.248006	-0.906737	0.0206444
LOC_Os06g49640.5	-1.75785	0.000107874	-1.1117	0.0125311	-0.926125	0.0367163
LOC_Os06g49640.6	-1.27949	0.00523202	-1.22808	0.00730014	-0.929477	0.0410399
LOC_Os06g49750.1	-1.95474	4.39027e-05	-1.45116	0.00197655	-2.57391	1.88493e-07
LOC_Os06g50080.1	-2.60353	0.000181041	0.180725	0.782306	-1.21779	0.0568655
LOC_Os06g50120.1	-1.89819	0.00138722	-0.756637	0.183915	-1.35945	0.0180851
LOC_Os06g50960.1	-2.21955	0.000514156	-0.335025	0.575186	-0.432878	0.482785
LOC_Os06g51084.5	-8.81343	2.2293e-05	-0.0715488	0.953642	-1.27692	0.278766
LOC_Os06g51460.1	-1.30923	0.00107737	-0.592683	0.131642	-0.912074	0.0211992
LOC_Os07g01214.1	-1.65803	1.31065e-05	-0.468971	0.205543	-0.862014	0.0208129
LOC_Os07g01230.1	-1.741	0.0218195	-1.08962	0.129656	-0.977571	0.172676
LOC_Os07g01620.1	-2.10917	0.0184763	-1.48275	0.078261	-1.54801	0.078261
LOC_Os07g01760.1	-1.51466	2.6525e-06	-0.629976	0.046758	-0.782285	0.0137393
LOC_Os07g02440.1	-3.47581	2.91601e-05	-1.04899	0.157913	-1.92815	0.011865
LOC_Os07g02480.1	-2.27933	0.0469649	-1.07594	0.30043	-1.45273	0.146377
LOC_Os07g02520.1	-3.29841	7.60787e-05	-2.04519	0.00816536	-1.57225	0.0323648
LOC_Os07g02540.1	-1.31667	9.83993e-05	0.245219	0.459045	0.038822	0.909086
LOC_Os07g02780.1	-1.44666	0.00565079	-0.892558	0.0830027	-1.08318	0.0373024
LOC_Os07g02790.1	-1.56258	0.00685872	-0.972315	0.08685	-1.32596	0.0212313
LOC_Os07g03220.1	-2.75271	0.0193039	-0.579272	0.571621	-3.81719	0.0024061
LOC_Os07g03279.1	-1.67409	0.000473224	-0.0396151	0.932614	0.447708	0.33792
LOC_Os07g03700.1	-3.2035	0.000253893	-0.800779	0.309641	-1.16432	0.137407
LOC_Os07g04130.1	-2.70377	0.0303406	-0.0765685	0.956981	-1.48387	0.208515
LOC_Os07g04180.1	-1.72006	6.30169e-05	-0.490602	0.241363	-0.774576	0.0652324
LOC_Os07g04700.2	-1.43422	0.0290791	-1.01905	0.104482	-1.61753	0.015311
LOC_Os07g04730.1	-1.13424	0.00282116	0.0960282	0.800854	-0.26505	0.477066
LOC_Os07g04840.1	-1.12634	0.000172196	-0.718516	0.0157809	-0.698881	0.018849
LOC_Os07g05000.1	-1.44611	0.000128987	-0.164679	0.656742	-1.02738	0.00603034
LOC_Os07g05040.1	-1.68825	1.33296e-05	-0.546232	0.147359	-0.80197	0.0342145
LOC_Os07g05480.1	-1.48832	6.45283e-07	-0.489174	0.0955291	-0.690469	0.0189125
LOC_Os07g05480.2	-1.65582	0.000659927	-0.247072	0.601583	-0.91277	0.0524444
LOC_Os07g05610.1	-2.05906	0.000362363	-1.61026	0.00465839	-0.851691	0.127658
LOC_Os07g05820.1	-1.25621	5.03694e-05	-0.523353	0.0872232	-0.579672	0.0583501
LOC_Os07g05820.2	-1.26605	5.42585e-05	-0.295146	0.339642	-0.505448	0.102571
LOC_Os07g06325.1	-5.01051	0.0419778	-2.77547	0.134016	-1.80956	0.2636
LOC_Os07g06490.1	-1.05684	0.0254149	0.134043	0.785452	0.0861218	0.856248
LOC_Os07g06644.3	-1.30049	5.18458e-05	-0.357303	0.258003	-0.824304	0.00951743
LOC_Os07g06660.1	-1.24502	6.22111e-05	-0.621728	0.0431544	-0.717733	0.0197371
LOC_Os07g06660.2	-1.06083	0.0320141	-0.0897017	0.854514	-1.08674	0.0293695
LOC_Os07g06700.1	-2.70777	0.0115479	-3.15222	0.00398054	-3.12283	0.00398054
LOC_Os07g07030.2	-1.65078	0.0288301	-1.25386	0.0928336	-0.676205	0.361352
LOC_Os07g07540.1	-1.25219	0.000204175	-0.19377	0.559813	-0.733612	0.0280036
LOC_Os07g07900.1	-2.23526	2.29521e-07	-0.289115	0.477377	-0.973284	0.0185482
LOC_Os07g07900.2	-2.29904	0.000885652	-0.606902	0.351862	-0.747184	0.255187
LOC_Os07g08030.1	-1.49381	1.82505e-05	-0.411152	0.228968	-0.868674	0.0115125
LOC_Os07g08300.4	-1.39462	0.001121	-0.679896	0.104724	-0.802427	0.0564488
LOC_Os07g08340.1	-1.02279	0.015666	-0.497922	0.234914	-0.0886289	0.833377
LOC_Os07g08350.1	-6.27489	0.0022765	-1.68539	0.183469	-1.84743	0.130554
LOC_Os07g08390.2	-1.19103	0.0139597	-0.0192466	0.973635	-0.572174	0.22985
LOC_Os07g08460.1	-1.10957	0.00113761	-0.683633	0.0427991	-0.513922	0.127562
LOC_Os07g08460.2	-1.58808	0.0279371	-1.08206	0.131698	-0.417291	0.568422
LOC_Os07g09040.1	-1.36335	0.000158186	-0.748192	0.03539	-1.06773	0.00292484
LOC_Os07g09310.2	-5.35815	0.0296372	0.268002	0.915294	-0.307012	0.899521
LOC_Os07g09620.1	-2.18567	0.00922534	0.0532535	0.966902	-1.4994	0.070344
LOC_Os07g09800.1	-1.41629	0.00010561	-0.242819	0.498463	-0.655045	0.0686292
LOC_Os07g09814.1	-2.37467	0.0177694	-1.21395	0.220573	-0.234857	0.794458
LOC_Os07g10190.1	-1.10563	0.0260003	0.397272	0.408546	0.0553862	0.922022
LOC_Os07g11330.1	-2.63273	0.00152091	-1.12569	0.139094	-1.81471	0.0221654
LOC_Os07g11490.3	-1.1596	0.0390704	-0.640725	0.246284	-0.520789	0.349875
LOC_Os07g12140.2	-1.56701	0.0307777	-1.02838	0.15643	-0.400323	0.58777
LOC_Os07g13090.1	-2.46703	0.0057725	-0.814205	0.331537	-0.992097	0.239419
LOC_Os07g13100.1	-1.70278	0.0455177	-0.217379	0.784682	-0.706652	0.375521
LOC_Os07g13634.1	-1.47511	0.00669366	-0.18176	0.731973	-0.85712	0.110561
LOC_Os07g13660.1	-2.7264	0.00340441	-1.08033	0.203758	-0.803943	0.33958
LOC_Os07g13969.1	-1.75692	1.88136e-08	-0.454681	0.134706	-1.20281	9.33882e-05
LOC_Os07g14160.1	-1.04897	0.00394578	-0.612773	0.0896587	-0.0807034	0.823765
LOC_Os07g14160.2	-1.45444	0.0144807	-1.55711	0.00894783	-0.792979	0.177478
LOC_Os07g14160.3	-6.01122	0.0148194	-0.989462	0.531783	-0.135529	0.942851
LOC_Os07g14530.2	-1.43507	0.00996301	-1.01675	0.0642936	-0.565171	0.299058
LOC_Os07g14700.1	-1.7599	0.0125277	-0.748806	0.27415	-1.05651	0.124877
LOC_Os07g14740.1	-1.34431	0.000120145	-0.279279	0.415829	-0.445778	0.194385
LOC_Os07g14820.1	-2.52849	0.0267402	0.397438	0.688034	-1.03991	0.278276
LOC_Os07g15160.2	-1.48351	0.0150571	-1.28652	0.0336917	-1.67265	0.00687606
LOC_Os07g15959.1	-1.35143	0.00128496	-1.03884	0.01268	-0.914983	0.0278214
LOC_Os07g17560.1	-2.29659	8.22963e-08	-0.867734	0.0337826	-0.765149	0.0611159
LOC_Os07g17970.1	-5.86602	0.026517	-2.8119	0.145503	-1.67326	0.310065
LOC_Os07g18080.1	-1.54155	0.0189673	-1.8057	0.00667992	-1.22388	0.0629986
LOC_Os07g18874.1	-2.90748	2.56813e-07	-2.11011	8.68893e-05	-2.77606	9.13177e-07
LOC_Os07g18990.1	-1.25987	0.00200887	-0.603128	0.13441	0.0546839	0.897693
LOC_Os07g19130.1	-1.44868	0.013563	-1.06527	0.0630804	-0.691134	0.227787
LOC_Os07g19210.1	-1.14556	0.00811247	-0.270537	0.528531	-0.422765	0.326503
LOC_Os07g20135.1	-1.08598	0.021056	-0.655584	0.16167	-0.667266	0.154846
LOC_Os07g20310.1	-6.35124	0.000705415	-2.72562	0.0246353	-1.45079	0.163219
LOC_Os07g22498.1	-1.07116	0.0472999	0.040063	0.949565	-0.782791	0.149138
LOC_Os07g22650.2	-1.73288	0.0130476	-1.69827	0.0130476	-1.29481	0.0561591
LOC_Os07g22650.3	-1.47312	0.0318537	-0.602454	0.361974	-1.20625	0.0738541
LOC_Os07g22710.3	-1.50024	0.0392325	-1.84803	0.0141329	-1.07169	0.139327
LOC_Os07g22710.4	-1.26297	0.0205793	-0.34559	0.528768	-0.364517	0.49509
LOC_Os07g22930.2	-1.39332	0.0141549	-0.834399	0.137176	-1.59098	0.00533972
LOC_Os07g22930.4	-1.72131	0.00248486	-1.09304	0.0512051	-2.68256	6.39696e-06
LOC_Os07g23520.2	-1.25634	5.09818e-05	-0.677063	0.027201	-0.592782	0.0530514
LOC_Os07g23540.1	-1.55469	0.0256702	-1.44019	0.0387283	-0.908191	0.185907
LOC_Os07g23740.1	-1.21803	0.00329787	-0.4747	0.242654	-0.662668	0.10387
LOC_Os07g23740.3	-1.66784	0.00969308	-0.780238	0.20485	-0.538629	0.377665
LOC_Os07g23790.2	-1.09508	0.00441743	-0.497958	0.189875	-0.412295	0.281287
LOC_Os07g23810.4	-2.23277	0.0226828	-0.570378	0.534733	-1.36244	0.150411
LOC_Os07g24260.1	-5.01612	0.0371631	-0.733793	0.713939	-2.65816	0.123107
LOC_Os07g24320.1	-2.00094	0.0195114	-1.16154	0.155639	-1.26956	0.128378
LOC_Os07g24630.1	-3.96257	4.01531e-05	-1.71202	0.0395632	-1.00557	0.222764
LOC_Os07g24830.1	-1.88472	3.76721e-05	-0.365784	0.409125	-1.06727	0.0170728
LOC_Os07g25002.1	-1.02746	0.00597785	-1.1275	0.00262876	-0.780825	0.0360191
LOC_Os07g25004.1	-1.14752	0.0110908	-0.540403	0.226932	-0.586668	0.190909
LOC_Os07g25050.1	-1.89764	4.28786e-06	-0.307485	0.441668	-0.895055	0.0261329
LOC_Os07g25430.1	-1.28382	0.000103243	-0.561986	0.0851115	-0.823487	0.0119491
LOC_Os07g25540.1	-1.64076	0.0124915	0.089325	0.892558	-0.629961	0.326234
LOC_Os07g27970.1	-2.68121	0.000492624	-0.748725	0.299301	-0.90762	0.206276
LOC_Os07g28040.1	-1.27143	0.000151551	-0.698855	0.0351969	-0.821224	0.0135705
LOC_Os07g28040.2	-1.13785	0.0164793	-0.000482716	1	-0.210059	0.656061
LOC_Os07g28090.1	-1.01353	0.0126447	-0.406641	0.3141	-0.76391	0.0590726
LOC_Os07g28310.1	-4.84371	0.000108313	-2.32302	0.0100645	-1.09015	0.224925
LOC_Os07g28320.1	-5.0106	0.0383622	-2.77461	0.125871	-5.0106	0.0383622
LOC_Os07g28590.1	-1.22776	0.0423398	-0.133928	0.824007	0.0132922	1
LOC_Os07g28610.1	-1.23645	0.000264963	-0.766107	0.0222617	-0.681141	0.0424054
LOC_Os07g28610.2	-1.19753	0.000169894	-0.231738	0.460896	-0.536431	0.0885738
LOC_Os07g28610.3	-2.02258	0.000733912	0.0334792	0.965241	-0.728171	0.204703
LOC_Os07g28614.1	-1.42967	5.21471e-05	-0.43802	0.203261	-0.366764	0.28837
LOC_Os07g29170.1	-1.97206	0.0229693	-1.3151	0.101482	0.488546	0.538663
LOC_Os07g29310.1	-1.76424	0.0140787	-2.27742	0.00221327	-2.5323	0.000957925
LOC_Os07g29330.1	-1.90045	0.000198502	-1.36313	0.0064744	-0.562478	0.252604
LOC_Os07g29420.3	-1.79688	0.0224732	-0.194528	0.805179	-0.798474	0.307994
LOC_Os07g29750.1	-3.19965	1.19106e-06	-1.08567	0.0735315	-2.44578	0.000122475
LOC_Os07g30150.1	-2.31151	7.18874e-10	-1.01338	0.0049865	-1.1032	0.00229058
LOC_Os07g30154.1	-2.46539	3.9685e-05	-1.38294	0.0136474	-1.57666	0.00582199
LOC_Os07g30240.1	-1.6952	0.0131501	-1.12769	0.0959506	-0.583912	0.379043
LOC_Os07g30369.1	-1.12656	0.036283	-0.297968	0.574932	0.201363	0.70625
LOC_Os07g30960.1	-1.02927	0.00223966	-0.494807	0.138373	-1.39337	4.16025e-05
LOC_Os07g31244.1	-1.29229	0.00167823	-0.133668	0.745941	-0.820419	0.0446269
LOC_Os07g31500.1	-1.62771	0.0207094	-0.103723	0.880409	0.21154	0.765731
LOC_Os07g31870.1	-1.45848	0.00762001	-0.629933	0.230731	-0.237771	0.655337
LOC_Os07g31960.1	-2.21491	0.0122865	-1.38941	0.090227	-0.312781	0.706827
LOC_Os07g32020.1	-1.74795	1.31148e-05	-0.929122	0.0173596	-1.30209	0.000984732
LOC_Os07g32060.1	-1.11704	0.0130531	-0.615616	0.16808	-0.0518734	0.911364
LOC_Os07g32340.2	-6.0588	0.0300655	-0.830179	0.6598	-6.0588	0.0300655
LOC_Os07g32560.1	-1.17875	0.000196595	-0.14344	0.646355	-0.658106	0.0358973
LOC_Os07g32880.1	-1.28371	2.60359e-05	-0.308413	0.305055	-0.77457	0.0103767
LOC_Os07g33110.1	-1.14551	0.000255271	-0.857609	0.00589586	-0.788195	0.0113228
LOC_Os07g33190.1	-2.36366	0.00863936	-2.11913	0.0176248	-1.70036	0.0531597
LOC_Os07g33350.1	-2.21731	0.00107427	-1.79454	0.00710788	-1.589	0.0166423
LOC_Os07g33350.2	-2.26738	5.26752e-05	-1.51412	0.00565082	-1.45059	0.00792999
LOC_Os07g33420.2	-6.48978	0.00784598	-1.03287	0.513644	-6.48978	0.00784598
LOC_Os07g33650.1	-1.35974	0.0368851	-0.747234	0.24848	-1.4067	0.031837
LOC_Os07g33730.2	-1.07454	0.00814395	-0.820211	0.0420326	-0.386857	0.337336
LOC_Os07g33740.1	-1.80522	0.0142315	-1.16865	0.109024	-0.671676	0.354739
LOC_Os07g34190.1	-2.24477	0.00147043	0.0929612	0.913228	-0.264387	0.677193
LOC_Os07g34320.1	-3.94731	0.00641999	-1.68735	0.172825	-2.4217	0.0614511
LOC_Os07g34830.1	-1.65426	0.000986388	-1.09506	0.0262893	-1.5038	0.00257367
LOC_Os07g35060.2	-6.27236	0.00968436	-3.1481	0.0662174	-1.29936	0.415895
LOC_Os07g35240.1	-5.00468	0.0425809	-1.3759	0.415675	-0.272246	0.868578
LOC_Os07g35310.1	-2.84925	5.42099e-10	-1.7208	8.82772e-05	-1.28588	0.00303303
LOC_Os07g35310.2	-3.54414	3.28426e-11	-1.96617	6.04454e-05	-2.35853	2.44784e-06
LOC_Os07g35330.1	-2.19918	3.01886e-08	-1.04077	0.00625234	-0.94732	0.0126848
LOC_Os07g35480.1	-7.48698	0.00283233	-0.0237491	1	-7.48698	0.00283233
LOC_Os07g35560.1	-1.73516	0.0455126	-1.64671	0.0591755	-0.676156	0.427816
LOC_Os07g35560.3	-6.87133	0.00336683	-1.27324	0.375302	-6.87133	0.00336683
LOC_Os07g35790.1	-1.56061	1.46729e-06	-0.695491	0.0287508	-0.989707	0.00196075
LOC_Os07g35810.1	-1.25131	9.17208e-05	-0.482864	0.125974	-0.0909959	0.773556
LOC_Os07g35880.1	-1.12602	0.0150865	-0.890548	0.0535216	-1.30781	0.00510544
LOC_Os07g36180.1	-1.19959	0.0263471	-0.290207	0.588669	-0.0791515	0.904291
LOC_Os07g36230.1	-2.24166	0.00893354	-0.62763	0.420056	-2.0566	0.014573
LOC_Os07g36800.1	-1.69207	0.00185462	-0.539837	0.300478	-0.654429	0.216225
LOC_Os07g36800.2	-1.13807	0.000769738	-0.442097	0.186534	-0.0855619	0.798226
LOC_Os07g37010.2	-2.00524	0.0189901	-2.01914	0.0178372	-2.57137	0.00327051
LOC_Os07g37030.1	-1.47386	1.9055e-06	-0.408725	0.178185	-0.85851	0.00492087
LOC_Os07g37230.1	-1.90079	6.93836e-05	-0.311695	0.499805	-1.31252	0.00510886
LOC_Os07g37240.1	-2.15146	0.00118502	-1.93887	0.00324614	-2.44335	0.000269637
LOC_Os07g37410.1	-1.34053	0.00422848	-0.541478	0.233262	-0.639354	0.164004
LOC_Os07g37550.1	-1.04606	0.00329271	-0.636078	0.0720032	-1.18057	0.000941846
LOC_Os07g38080.2	-2.04754	0.00322332	-1.37073	0.0421965	-0.601526	0.365059
LOC_Os07g38090.2	-1.19324	0.00189084	-0.152074	0.688822	-0.591324	0.119539
LOC_Os07g38130.1	-3.78854	1.90703e-10	-2.31208	2.90676e-05	-4.3216	1.69028e-12
LOC_Os07g38360.4	-2.46786	0.00514529	-1.1259	0.18345	-0.0583849	0.945443
LOC_Os07g38590.1	-1.55292	0.00399079	-0.0293302	0.965948	-0.393677	0.452543
LOC_Os07g38790.1	-2.89937	0.000351018	-1.33811	0.0747827	-1.28872	0.0841675
LOC_Os07g38900.1	-2.75886	0.0234048	-2.74006	0.0234048	-1.45779	0.198843
LOC_Os07g38910.1	-1.64953	0.000565943	-0.420238	0.362753	-0.852315	0.0655634
LOC_Os07g38950.1	-1.07282	0.0244716	-0.435016	0.354812	-0.823274	0.0830116
LOC_Os07g38960.1	-1.27862	4.48423e-05	-0.60568	0.0503675	-0.70904	0.0221585
LOC_Os07g38960.2	-2.0017	0.000628817	-0.185322	0.746247	-0.493057	0.381507
LOC_Os07g39110.1	-1.59403	0.0163338	-1.05544	0.100429	-0.776938	0.233599
LOC_Os07g39430.1	-1.24014	0.000191302	-0.6256	0.0569903	-0.544083	0.0976568
LOC_Os07g39560.2	-1.10735	0.00043636	-0.560183	0.0725217	-0.590619	0.058555
LOC_Os07g39750.1	-1.74366	0.0244564	-1.27989	0.0896344	-1.72988	0.0305966
LOC_Os07g39880.1	-1.44504	0.0080847	-1.19072	0.0277595	-1.29521	0.0170008
LOC_Os07g40150.1	-1.99518	0.00732542	-1.18461	0.102383	-1.99947	0.00732542
LOC_Os07g40450.1	-1.39653	4.0441e-05	-0.604883	0.0709192	-0.821685	0.0144891
LOC_Os07g40450.2	-2.38513	0.000126355	-2.26299	0.000239765	-1.16622	0.0482066
LOC_Os07g40710.1	-1.11481	0.000432726	-0.679005	0.0307183	-0.322586	0.30318
LOC_Os07g40710.2	-1.25101	0.0492499	-0.989565	0.116343	-1.21671	0.0555014
LOC_Os07g40760.1	-5.36366	0.0191788	-3.10086	0.0693185	-5.36366	0.0191788
LOC_Os07g41200.1	-2.53489	0.00664963	-2.07169	0.0223505	-3.43664	0.00106795
LOC_Os07g41250.2	-1.31509	3.42895e-05	-0.723792	0.0210183	-0.45427	0.146329
LOC_Os07g41580.1	-1.50921	1.81312e-05	-0.255885	0.454861	-0.749347	0.0299559
LOC_Os07g41680.1	-3.2562	0.00163999	-2.22668	0.0217562	-2.69254	0.00662202
LOC_Os07g41830.1	-1.96615	0.030622	-1.2969	0.145535	-0.755733	0.385866
LOC_Os07g42420.1	-1.52472	0.00311966	-1.11126	0.0292329	-0.875935	0.0812707
LOC_Os07g42730.1	-1.07224	0.00772512	0.343952	0.386366	0.0150362	0.971465
LOC_Os07g43580.1	-1.85369	2.54684e-06	-0.918343	0.0163902	-1.22295	0.00157251
LOC_Os07g43700.1	-1.256	3.93657e-05	-0.44442	0.140157	-0.803187	0.00798983
LOC_Os07g43700.2	-1.18774	0.0381369	-0.530376	0.354568	-0.675536	0.239571
LOC_Os07g43820.1	-2.8557	0.0385812	-0.247185	0.878964	-3.11537	0.0225239
LOC_Os07g44830.1	-3.1497	4.80779e-05	-0.489194	0.465544	-1.6968	0.0162021
LOC_Os07g45194.1	-1.7575	1.39455e-06	-0.598714	0.0915344	-0.996348	0.00528846
LOC_Os07g45350.2	-1.32761	0.00145035	-0.205486	0.612969	-0.578114	0.161395
LOC_Os07g46020.1	-1.98374	0.0226439	-0.822126	0.323553	-1.46921	0.0843459
LOC_Os07g46450.2	-2.58194	0.00439542	-1.9905	0.0220685	-3.11087	0.00111174
LOC_Os07g46510.1	-1.09681	0.00697426	-0.518306	0.19729	-1.47897	0.000340929
LOC_Os07g46920.1	-2.66037	0.0168928	-0.89174	0.394657	-0.0958906	0.942436
LOC_Os07g46980.1	-1.15821	0.00985511	-0.0513511	0.908461	0.287946	0.51559
LOC_Os07g47140.1	-2.66919	9.9132e-07	-1.63639	0.00142333	-1.37458	0.00684436
LOC_Os07g47500.2	-2.47376	0.00368153	-1.76626	0.0319942	-0.343755	0.666797
LOC_Os07g47630.4	-1.64125	0.014964	-3.39103	3.06258e-06	-0.167858	0.801356
LOC_Os07g47640.1	-1.32768	6.94923e-06	-0.542029	0.0626874	-0.626132	0.0317205
LOC_Os07g47670.2	-1.63511	0.0430284	-1.09718	0.167679	-0.490132	0.533296
LOC_Os07g48260.1	-1.40334	0.0093258	-0.219936	0.681047	-0.762541	0.153382
LOC_Os07g48340.1	-3.39982	0.000224164	-1.42618	0.0894495	-1.92116	0.0253273
LOC_Os07g48340.2	-1.23122	0.000228193	-0.634223	0.0548528	-1.03959	0.0017866
LOC_Os07g48490.2	-2.05163	0.000151941	-0.0256366	0.961203	-1.02831	0.0508558
LOC_Os07g48690.1	-1.51711	0.000695563	-1.0529	0.016807	-1.67516	0.000217733
LOC_Os07g48720.3	-1.02431	0.0390187	-0.645581	0.190971	-0.562761	0.252989
LOC_Os07g49110.1	-1.04377	0.0071971	-0.930338	0.0163589	-1.13899	0.00343668
LOC_Os07g49240.1	-1.75174	0.000136121	-1.04644	0.0183413	-1.36227	0.00251974
LOC_Os07g49310.1	-1.62033	7.23787e-05	0.0355315	0.929254	-1.03679	0.00972066
LOC_Os07g49350.1	-5.74319	0.0435379	-3.51884	0.114352	-2.51864	0.200019
LOC_Os07g49360.1	-1.21159	0.0277995	0.558074	0.295059	0.0760553	0.896625
LOC_Os07g49400.2	-1.5006	0.0465302	-0.0163826	1	-0.661078	0.373587
LOC_Os08g01140.1	-1.42519	5.74224e-05	-0.731951	0.0359738	-1.01194	0.00393726
LOC_Os08g01160.1	-2.13269	0.000674659	-1.1366	0.0587605	-1.52796	0.0123256
LOC_Os08g01170.1	-1.6639	3.12925e-06	-0.526217	0.13021	-1.09077	0.00190202
LOC_Os08g01270.1	-1.78155	4.96955e-08	-0.583922	0.0663031	-0.953341	0.00288551
LOC_Os08g01270.2	-1.40242	0.00143307	-0.846639	0.0508934	-1.03215	0.0179933
LOC_Os08g01270.3	-1.96676	7.48896e-05	-0.540844	0.253357	-0.480989	0.31128
LOC_Os08g01380.1	-1.1528	0.000364796	-0.236174	0.459739	-0.790666	0.0138504
LOC_Os08g02110.1	-2.17033	0.0142656	0.510694	0.544108	-0.862459	0.313295
LOC_Os08g02180.1	-3.40693	3.90913e-06	-2.45458	0.000522641	-2.33713	0.000888714
LOC_Os08g02210.1	-1.49672	8.87582e-06	-0.347969	0.291858	-1.06393	0.00141912
LOC_Os08g02540.1	-1.01278	0.00373869	-0.279127	0.420062	-0.814574	0.019347
LOC_Os08g02630.1	-1.34952	1.65349e-05	-0.378878	0.219093	-0.798238	0.00998175
LOC_Os08g02680.2	-3.18169	0.00298656	0.0965269	0.960896	-0.902384	0.32202
LOC_Os08g02850.1	-1.30071	0.00135613	-0.329804	0.409372	-0.861399	0.0323388
LOC_Os08g02939.1	-2.32395	0.00332482	-2.77821	0.000565907	-1.85461	0.0172268
LOC_Os08g03610.1	-1.00094	0.0186872	0.0735632	0.862948	0.16235	0.700941
LOC_Os08g03700.1	-5.01593	0.0326808	-0.701078	0.703456	-5.01593	0.0326808
LOC_Os08g04190.1	-1.25064	0.000530731	-0.31008	0.380579	-0.915104	0.0106593
LOC_Os08g04230.1	-2.89593	0.0170604	-1.94708	0.065678	-0.671882	0.517007
LOC_Os08g04250.1	-2.1549	0.00282407	-1.15012	0.088808	-1.06325	0.122321
LOC_Os08g04310.1	-1.26709	0.0470582	-0.963924	0.128664	-0.583456	0.356363
LOC_Os08g04500.1	-7.0549	1.91223e-06	-5.28418	0.000109599	-6.65821	4.69536e-06
LOC_Os08g04500.2	-4.96517	0.00579939	-5.4043	0.00335943	-5.4941	0.00335943
LOC_Os08g05470.1	-2.44485	0.027539	0.826833	0.311986	0.342204	0.708827
LOC_Os08g05790.2	-4.72424	2.08815e-05	-1.77902	0.0338344	-0.269964	0.761293
LOC_Os08g05830.1	-1.43418	0.000319298	-1.09145	0.00570459	-0.503018	0.198032
LOC_Os08g05830.3	-2.5939	0.000718667	-2.81889	0.000274181	-1.2127	0.0918965
LOC_Os08g05830.4	-2.58372	0.00511742	-0.775479	0.377868	-1.777	0.0439888
LOC_Os08g06090.1	-1.48906	0.0098624	-0.924075	0.102522	-0.579109	0.29371
LOC_Os08g06110.2	-1.351	0.000245603	-0.313463	0.387069	-0.611378	0.0924836
LOC_Os08g06110.3	-1.18738	0.000290793	-0.0472386	0.884049	-0.360824	0.264939
LOC_Os08g06470.2	-2.46046	0.0281721	-0.433939	0.693838	-2.05931	0.0609708
LOC_Os08g06530.1	-1.87229	2.44688e-07	-0.469557	0.18201	-1.09786	0.00199891
LOC_Os08g06550.1	-1.84232	0.000377662	0.0711999	0.887537	-1.19998	0.01837
LOC_Os08g07080.1	-8.66924	0.000635133	-1.35474	0.367881	-3.79409	0.0250343
LOC_Os08g07100.1	-4.76104	0.0046147	-0.758922	0.578114	-0.232458	0.870843
LOC_Os08g07774.2	-1.1152	0.00205945	-0.327358	0.360024	-0.253056	0.478897
LOC_Os08g07880.1	-1.38962	0.000137773	-0.4866	0.172642	-0.843551	0.0190192
LOC_Os08g08090.1	-1.88985	0.0418165	-0.276031	0.801538	-1.09483	0.23225
LOC_Os08g09250.1	-6.4869	0.000203628	0.335766	0.71551	1.03706	0.190702
LOC_Os08g09820.1	-1.5689	0.00672969	-0.40242	0.471321	-0.513499	0.362127
LOC_Os08g10020.1	-1.28043	0.0115884	-1.1947	0.0188456	-0.664079	0.186632
LOC_Os08g10020.2	-1.6644	1.01584e-07	-0.784374	0.0104747	-0.998547	0.00116756
LOC_Os08g10020.3	-1.38189	1.61332e-05	-0.393543	0.211315	-0.32862	0.296666
LOC_Os08g10070.1	-1.28025	0.0444262	-0.19254	0.779762	-0.851475	0.184993
LOC_Os08g10080.1	-1.34959	0.000137155	-0.46817	0.179057	-0.483483	0.165346
LOC_Os08g10150.1	-2.92565	7.51141e-07	0.214311	0.693201	-0.728552	0.178312
LOC_Os08g10244.1	-2.09503	3.99772e-08	-0.344716	0.347434	-0.8186	0.0264547
LOC_Os08g10250.1	-2.52998	7.54522e-08	-0.0438271	0.9228	-0.816938	0.066858
LOC_Os08g10300.1	-1.66106	0.00649394	-0.766353	0.202264	-0.806038	0.181623
LOC_Os08g10304.1	-2.46875	0.00269296	0.864831	0.213652	-0.0639181	0.96406
LOC_Os08g10310.1	-5.08506	2.54002e-07	0.164719	0.842141	-2.46566	0.00464878
LOC_Os08g10310.3	-3.74046	0.000635443	-0.0157701	0.993	-2.70464	0.00876867
LOC_Os08g10320.1	-1.66173	1.07443e-05	-1.1294	0.00241975	-1.10916	0.00288805
LOC_Os08g10320.2	-2.13238	0.000285565	-1.51959	0.00823175	-1.96816	0.000838061
LOC_Os08g11450.1	-1.11027	0.000895151	-0.214898	0.515167	-0.52215	0.114806
LOC_Os08g12449.5	-1.04768	0.0279052	0.0837737	0.859994	-0.712717	0.131508
LOC_Os08g13440.1	-4.42193	3.09729e-07	-0.0484506	0.948756	-1.18521	0.101751
LOC_Os08g13440.2	-3.07696	1.0863e-05	-0.11137	0.863391	-1.27238	0.0524775
LOC_Os08g13570.1	-1.46896	0.000181898	-0.910144	0.0188291	-1.29471	0.000924953
LOC_Os08g13840.2	-5.64999	9.4588e-11	-1.40072	0.039923	-3.47593	3.75451e-06
LOC_Os08g14360.1	-1.90778	0.00773296	-0.740419	0.288639	-1.34502	0.0554788
LOC_Os08g14440.1	-1.95746	2.42437e-06	-0.621734	0.119678	-0.629997	0.115699
LOC_Os08g14440.2	-1.15337	0.000618385	-0.455486	0.171711	-0.623214	0.0619569
LOC_Os08g14940.1	-2.22506	0.000472549	-0.995469	0.0966227	-0.987934	0.102882
LOC_Os08g15060.1	-4.25561	0.00831013	0.243866	0.86616	-2.06433	0.103956
LOC_Os08g15070.1	-2.3776	0.00746614	-2.37376	0.00746614	-1.14132	0.194671
LOC_Os08g16030.1	-6.2026	0.0115644	-6.2026	0.0115644	-3.00948	0.0764545
LOC_Os08g16580.1	-2.07276	0.00385399	-1.61366	0.0201792	-1.85997	0.00853684
LOC_Os08g16810.1	-1.45714	0.0497267	-1.12699	0.121801	-1.07978	0.145809
LOC_Os08g16820.1	-1.99127	0.0152474	-2.14552	0.0118858	-2.59335	0.00355098
LOC_Os08g16830.1	-1.88097	0.00490472	-1.5465	0.0193988	-2.47899	0.000309285
LOC_Os08g17390.1	-1.77421	1.62044e-08	-0.23823	0.434721	-0.813627	0.00801993
LOC_Os08g19140.1	-1.18352	0.000988296	-0.445535	0.209696	-0.767214	0.0314555
LOC_Os08g19530.1	-2.81718	0.0203905	-3.32689	0.00898073	-1.97246	0.0647555
LOC_Os08g19610.4	-1.39465	0.0369327	-1.35552	0.0436173	-1.04819	0.127386
LOC_Os08g19670.1	-1.47584	0.0221649	-1.82804	0.00504179	-2.09826	0.00151743
LOC_Os08g20410.1	-3.31829	0.0171266	-4.4859	0.00306697	-3.16367	0.0171266
LOC_Os08g20670.1	-1.50933	0.00071492	-0.957222	0.0291289	-0.893725	0.042087
LOC_Os08g21590.2	-8.62086	2.55038e-07	-1.2498	0.158704	-1.56496	0.0818199
LOC_Os08g23410.1	-1.08841	0.000536819	-0.495717	0.111337	-0.622071	0.0461921
LOC_Os08g25890.1	-1.70222	0.0396798	-0.239412	0.76659	-1.05436	0.175797
LOC_Os08g26040.1	-1.09119	0.00528658	-0.679361	0.0797897	-0.493588	0.203227
LOC_Os08g26220.1	-10.1247	8.25404e-07	-0.0753577	0.950693	-2.91787	0.0159749
LOC_Os08g26220.2	-1.86468	3.82922e-06	-0.709582	0.0696053	-0.738085	0.0594985
LOC_Os08g26710.1	-3.99979	0.00042954	0.097436	0.921353	-2.82368	0.00819694
LOC_Os08g27010.1	-1.10998	0.00174834	0.0723826	0.836527	-0.990197	0.00513779
LOC_Os08g28010.1	-3.40594	0.0280946	-6.47855	0.00302088	-6.47855	0.00302088
LOC_Os08g28214.6	-1.74604	0.0105863	-0.97237	0.145242	-0.044787	0.975933
LOC_Os08g28570.1	-2.76095	0.0429447	-1.78651	0.160344	-2.59427	0.0429447
LOC_Os08g29020.1	-1.60061	3.16016e-05	-0.305772	0.413427	-0.685875	0.0681497
LOC_Os08g29170.1	-1.53135	2.72846e-06	-0.963413	0.00278698	-0.958196	0.00293866
LOC_Os08g29720.1	-1.35736	0.00648769	-0.737798	0.129659	-0.761729	0.12171
LOC_Os08g29780.1	-1.02325	0.00145841	-0.233293	0.46392	-0.651551	0.0414852
LOC_Os08g30634.2	-1.74933	0.000414272	-0.463386	0.33713	-0.661619	0.169215
LOC_Os08g30730.2	-1.01369	0.00123999	-0.647254	0.037932	-0.504624	0.105237
LOC_Os08g31410.2	-1.19643	0.0180494	-0.314499	0.530856	0.021155	0.965046
LOC_Os08g31410.4	-1.3096	0.016738	-0.700296	0.196035	-0.370722	0.495496
LOC_Os08g31410.5	-1.72735	0.000282681	-0.927488	0.0456091	-0.645968	0.162117
LOC_Os08g32120.1	-1.08915	0.00420419	-0.0181982	0.964158	-0.374911	0.318903
LOC_Os08g32630.1	-1.03753	0.00651898	-0.165009	0.6625	-0.334821	0.375646
LOC_Os08g32750.1	-2.13924	1.07743e-07	-0.738975	0.0569345	-1.3301	0.000709645
LOC_Os08g32780.1	-2.38273	1.26549e-09	-0.964593	0.0100828	-1.1886	0.00161297
LOC_Os08g33160.1	-1.08108	0.0313039	-0.535847	0.282268	-0.570423	0.255595
LOC_Os08g33440.1	-2.41705	3.23001e-08	-1.63206	0.000121701	-1.63966	0.000113731
LOC_Os08g33540.1	-1.07022	0.000793828	-0.241156	0.444979	-0.814734	0.0103152
LOC_Os08g33800.1	-2.41893	0.0115597	-2.51619	0.0083038	-2.499	0.0115597
LOC_Os08g33820.1	-1.12347	0.00230318	-0.574134	0.116005	-1.02307	0.00541395
LOC_Os08g34050.1	-1.66408	0.0134747	-0.834282	0.204792	-0.299111	0.661617
LOC_Os08g34060.1	-3.09865	0.00108239	-0.629779	0.466224	0.140085	0.87879
LOC_Os08g34210.1	-1.26206	3.25701e-05	-0.570899	0.0571075	-0.810836	0.00707861
LOC_Os08g34360.1	-2.52427	5.80305e-09	-1.14265	0.00552907	-1.44535	0.000498232
LOC_Os08g34510.1	-4.12283	0.00927539	-3.29231	0.0237399	-6.35757	0.00214452
LOC_Os08g34550.1	-2.60312	0.00196617	-1.25588	0.0994463	-1.18423	0.127095
LOC_Os08g34890.1	-1.39999	0.0215771	-1.23728	0.0379559	-1.12462	0.0616437
LOC_Os08g34900.1	-4.08318	1.76344e-05	-2.51779	0.00412149	-3.20422	0.000423881
LOC_Os08g34984.1	-1.64773	1.39484e-07	-0.639551	0.036549	-0.891202	0.00372773
LOC_Os08g35000.3	-1.07062	0.0107205	-0.826819	0.0479481	-1.12557	0.00752898
LOC_Os08g35160.2	-3.24081	1.32318e-05	-2.7367	0.000169175	-2.6653	0.000239535
LOC_Os08g35160.3	-3.17047	0.000264106	-2.75111	0.0012508	-2.49242	0.00325007
LOC_Os08g35220.2	-1.58818	0.034614	-0.0353439	0.971507	-0.289326	0.699877
LOC_Os08g35760.1	-3.13494	0.000344339	-2.67957	0.00134176	-1.74916	0.0303662
LOC_Os08g36220.1	-1.59457	0.0067922	-1.33301	0.0220534	-1.64283	0.00538631
LOC_Os08g36310.1	-1.08972	0.000258601	-0.173993	0.555217	-0.236682	0.422369
LOC_Os08g36860.1	-1.58496	0.0308765	-0.512026	0.47342	-1.60408	0.0274008
LOC_Os08g37030.1	-1.84915	0.0165296	-1.21246	0.109575	-2.30719	0.00381695
LOC_Os08g37040.1	-2.00162	0.00765545	-0.345671	0.631682	-1.0427	0.148683
LOC_Os08g37115.1	-1.08181	0.00037287	-0.35293	0.240622	-0.297028	0.323382
LOC_Os08g37130.1	-1.82822	5.99232e-06	-0.908225	0.0206223	-1.6938	2.46302e-05
LOC_Os08g37390.1	-2.52129	0.000866755	-2.02393	0.00584448	-2.3731	0.00151242
LOC_Os08g37432.2	-1.25203	0.00849777	0.329609	0.477324	-0.983375	0.0379717
LOC_Os08g37580.1	-1.41433	3.5128e-05	-0.857778	0.0108499	-0.536779	0.109269
LOC_Os08g37595.1	-2.39044	0.00011162	-1.00808	0.0833469	-0.874638	0.133092
LOC_Os08g37750.1	-1.74159	0.00379857	-1.34118	0.0240556	-1.06375	0.0728936
LOC_Os08g37760.1	-1.37802	8.38216e-05	0.152416	0.657441	-0.0785002	0.819799
LOC_Os08g37904.2	-2.7219	0.049911	-1.15558	0.369905	-2.45422	0.0724772
LOC_Os08g37930.1	-2.12154	0.000113628	-0.262706	0.60198	0.584705	0.252569
LOC_Os08g38130.1	-1.03417	0.00412241	-0.534388	0.134929	-0.765426	0.0327651
LOC_Os08g38400.1	-2.36804	0.000358585	-0.133765	0.837988	-1.10766	0.0799957
LOC_Os08g38880.6	-6.23567	0.0389921	-6.23567	0.0389921	-6.23567	0.0389921
LOC_Os08g38990.4	-1.05888	0.0114375	-0.532263	0.200566	-0.572979	0.168623
LOC_Os08g39300.1	-1.34788	1.89606e-05	-0.321566	0.299633	-0.448034	0.14881
LOC_Os08g39300.2	-1.5507	0.00354428	-0.61149	0.238345	-0.527022	0.308471
LOC_Os08g39300.3	-1.06297	0.00880771	-0.0718245	0.858999	-0.60196	0.135205
LOC_Os08g39430.1	-1.52054	0.000408102	-0.785129	0.0635088	-0.67929	0.108046
LOC_Os08g39460.1	-3.53244	0.00266035	-0.840855	0.389059	-2.40249	0.0200002
LOC_Os08g39490.1	-2.94984	0.000447764	-2.09584	0.00725388	-3.40997	6.72846e-05
LOC_Os08g39550.1	-3.63326	0.00011745	-2.89128	0.00118241	-4.05333	5.30653e-05
LOC_Os08g39580.1	-2.64128	0.0248554	-1.08807	0.275464	-0.84855	0.390322
LOC_Os08g39630.1	-1.09078	0.000247815	-0.371825	0.206921	-0.549491	0.0625996
LOC_Os08g39694.2	-1.07023	0.00539037	-0.0400786	0.917895	-0.671791	0.0784114
LOC_Os08g39860.1	-1.56163	0.0015641	-0.827081	0.0862203	-1.18783	0.0146417
LOC_Os08g39950.1	-1.36632	0.0221705	-1.54078	0.0105615	-0.933001	0.115646
LOC_Os08g40420.1	-1.30384	0.0134007	-0.853822	0.100703	-0.679226	0.192307
LOC_Os08g40530.2	-1.81876	0.0220738	-0.790206	0.308207	-0.127141	0.883304
LOC_Os08g40580.2	-5.86991	0.0412406	-2.82024	0.186847	0.191802	0.952192
LOC_Os08g40615.1	-1.04924	0.0151002	-0.230827	0.589474	-0.349248	0.414743
LOC_Os08g40919.2	-1.11161	0.000581199	0.0697	0.828067	-0.280003	0.380625
LOC_Os08g41040.1	-1.12624	0.000590644	-0.445305	0.16974	-0.831113	0.0107986
LOC_Os08g41400.1	-1.21221	0.0105324	-0.821856	0.0776269	-1.35161	0.00466673
LOC_Os08g41460.9	-1.05909	0.0140161	-0.587279	0.167035	-0.794865	0.0641386
[truncated: 1,858 more rows]
