# Supplementary material for: Analysis of genetic diversity of Xanthomonas oryzae pv. oryzae populations in Taiwan
Source: Sci Rep. 2019 Jan 22;9:316. doi: 10.1038/s41598-018-36575-x (PMC6342995; doi:10.1038/s41598-018-36575-x)
Supplement: Supplementary file 11 — Supp_Table S10 [file 41598_2018_36575_MOESM11_ESM.xlsx]

## Sheet: Sheet2
Isolate	Group	Location	Date (Year)
XO604	2b	Nangang, Taipei City	N/A
XB2b	1	Toucheng, Yilan	1986
XB19	2b	Jiaoxi, Yilan	1992
XB24	2b	Zhuangwei, Yilan	1992
XB28	4	Yilan	2000
XD1	1	Guanxi, Hsinchu	1987
XE1	1	Miaoli	2010
XE2	1	Miaoli	2010
XE3	1	Houlong, Miaoli	2010
XE5	1	Tongluo, Miaoli	2010
XF1	1	Shigang, Taichung	1986
XF57b	2b	Wufeng, Taichung	1986
XF89b	3	Wufeng, Taichung	1987
XF113	2a	Wufeng, Taichung	2010
XF115	2a	Taichung	2010
XF116	3	Taichung	2010
XF117	2b	Taichung	2010
XF118	3	Houli, Taichung	2010
XG19	2a	Huatan, Changhua	1997
XG38	2a	Dacun, Changhua	1997
XG42	2a	Dacun, Changhua	1998
XG50	3	Xiushui, Changhua	1998
XG67	3	Xiushui, Changhua	1998
XG84	2b	Puxin, Changhua	1998
XH1	3	Caotun, Nantou	1986
XH12	3	Guoxing, Nantou	1986
XH24b	3	Nantou City, Nantou	1989
XH31	3	Jiji, Nantou	1989
XH45	2a	Jiji, Nantou	1992
XH50	2a	Mingjian, Nantou	1992
XH55	3	Shuili, Nantou	1992
XI3	4	Douliu, Yunlin	1987
XI33	3	Dounan, Yunlin	1989
XI35	3	Dounan, Yunlin	2010
XJ1	3	Jiayi City, Jiayi	1987
XL1	3	Meinong, Kaohsiung	1988
XL4	3	Meinong, Kaohsiung	1992
XL8	2a	Meinong, Kaohsiung	2010
XM1	4	Jiadong, Pingtung	1986
XM9	2a	Zhutian, Pingtung	1986
XM19b	4	Pingtung	1986
XM42	4	Nanzhou, Pingtung	1986
XM50	4	Nanzhou, Pingtung	1988
XM52	4	Chaozhou, Pingtung	1988
XM74	4	Hengchun, Pingtung	1988
XM85	4	Neipu, Pingtung	1989
XM99	3	Nanzhou, Pingtung	1992
XN2	2a	Taitung City, Taitung	1986
XN8	2a	Guanshan, Taitung	1986
XO4a	2a	Ruisui, Hualien	1986
XO7a	1	Hualien City, Hualien	1987
