# Supplementary material for: Analysis of genetic diversity of Xanthomonas oryzae pv. oryzae populations in Taiwan
Source: Sci Rep. 2019 Jan 22;9:316. doi: 10.1038/s41598-018-36575-x (PMC6342995; doi:10.1038/s41598-018-36575-x)
Supplement: Supplementary file 12 — Supp_Table S11 [file 41598_2018_36575_MOESM12_ESM.xlsx]

## Sheet: Sheet1
RAPD primers
	Primer
P09	GTGGTCCGCA
S01	CTACTGCGCT
Y02	CATCGCCGCA
AB07	GTAAACCGCC
AJ01	ACGGGTCAGA
AM13	CACGGCACAA
AS13	CACGGACCGA
AT20	ACATCAGCCC
AZ16	AGGCGAACTG
BF04	GACAGGTTGG
BG02	GGAAAGCCCA
T6SS-II markers
	Left Primer	Right Primer
T6SSM01	GCTGGAAGTGACGAGTGGTGAGG	CGTAGGCGAAGAGTTGTTCGACG
T6SSM02	AATGGCATATAGAAAACCCGCACAC	GGTCTGGGGTTACTTTCAGTGGTTG
T6SSM03	GTCTCCCCTTGAGGCAAGATGACTA	GCAGTGGGATCGTTAAGTGGCTTAC
T6SSM04	CGTGACGGTGAATACTTCTTTCGTG	GTTCAAGATCATTGGGCAACATCAG
Clone selection
	Left Primer	Right Primer
TAL-Ct	GAATCAATCGCCGCATTCCCGA	CGTTCCACCGCGGGCTTCGAGT
TAL_Sr	GCACATCGTTGCGCTCAGCCAACAC	GTGTCCAACTGTAACGGCGGACCTC
pJAZZ-OK-seq1	CGAAGGTGAGCCAGTGTGATTAC	N/A
pJAZZ-OK-seq2	TGGAACCTCTTACGTGCCGAT	N/A
